# Supplementary material for: A Comprehensive Atlas of Immunological Differences Between Humans, Mice, and Non-Human Primates
Source: Front Immunol. 2022 Mar 11;13:867015. doi: 10.3389/fimmu.2022.867015 (PMC8962947; doi:10.3389/fimmu.2022.867015)
Supplement: Supplementary Table 6 — Population counts and frequencies for 13 populations for all primate samples. [file Table_6.csv]

Supplementary Table 6 - Primate Population Frequencies
filename	population	uniquePopulationName	parentPopulation	channel	reagent	Condition	Donor	Gender	Species	percentOf	statistic	value
R2W1_D07932_Cy_F_TNFa.fcs	Basophils	Basophils	Singlets			TNFa	D07932	F	Cyno		eventCount	214
R2W1_D07932_Cy_F_TNFa.fcs	Basophils	Basophils	Singlets			TNFa	D07932	F	Cyno	Singlets	percent	0.155297533
R2W1_D07932_Cy_F_TNFa.fcs	B Cells	B Cells	CD45+ CD66-			TNFa	D07932	F	Cyno		eventCount	2492
R2W1_D07932_Cy_F_TNFa.fcs	B Cells	B Cells	CD45+ CD66-			TNFa	D07932	F	Cyno	CD45+ CD66-	percent	3.461832326
R2W1_D07932_Cy_F_TNFa.fcs	CD1c+ B cells	CD1c+ B cells	B Cells			TNFa	D07932	F	Cyno		eventCount	138
R2W1_D07932_Cy_F_TNFa.fcs	CD1c+ B cells	CD1c+ B cells	B Cells			TNFa	D07932	F	Cyno	B Cells	percent	5.537720706
R2W1_D07932_Cy_F_TNFa.fcs	CD7+/HLA-DR-	CD7+/HLA-DR-	CD19- CD3-			TNFa	D07932	F	Cyno		eventCount	4281
R2W1_D07932_Cy_F_TNFa.fcs	CD7+/HLA-DR-	CD7+/HLA-DR-	CD19- CD3-			TNFa	D07932	F	Cyno	CD19- CD3-	percent	21.62121212
R2W1_D07932_Cy_F_TNFa.fcs	pDCs	pDCs	HLA-DR+ CD11c-			TNFa	D07932	F	Cyno		eventCount	3
R2W1_D07932_Cy_F_TNFa.fcs	pDCs	pDCs	HLA-DR+ CD11c-			TNFa	D07932	F	Cyno	HLA-DR+ CD11c-	percent	0.147275405
R2W1_D07932_Cy_F_TNFa.fcs	CD11b-/CD16-	CD11b-/CD16-	HLA-DR+/CD7-			TNFa	D07932	F	Cyno		eventCount	295
R2W1_D07932_Cy_F_TNFa.fcs	CD11b-/CD16-	CD11b-/CD16-	HLA-DR+/CD7-			TNFa	D07932	F	Cyno	HLA-DR+/CD7-	percent	9.768211921
R2W1_D07932_Cy_F_TNFa.fcs	CD11b+/CD16-	CD11b+/CD16-	HLA-DR+/CD7-			TNFa	D07932	F	Cyno		eventCount	1900
R2W1_D07932_Cy_F_TNFa.fcs	CD11b+/CD16-	CD11b+/CD16-	HLA-DR+/CD7-			TNFa	D07932	F	Cyno	HLA-DR+/CD7-	percent	62.91390728
R2W1_D07932_Cy_F_TNFa.fcs	CD16+/CD11b-	CD16+/CD11b-	HLA-DR+/CD7-			TNFa	D07932	F	Cyno		eventCount	408
R2W1_D07932_Cy_F_TNFa.fcs	CD16+/CD11b-	CD16+/CD11b-	HLA-DR+/CD7-			TNFa	D07932	F	Cyno	HLA-DR+/CD7-	percent	13.50993377
R2W1_D07932_Cy_F_TNFa.fcs	CD16+/CD11b+	CD16+/CD11b+	HLA-DR+/CD7-			TNFa	D07932	F	Cyno		eventCount	373
R2W1_D07932_Cy_F_TNFa.fcs	CD16+/CD11b+	CD16+/CD11b+	HLA-DR+/CD7-			TNFa	D07932	F	Cyno	HLA-DR+/CD7-	percent	12.35099338
R2W1_D07932_Cy_F_TNFa.fcs	Neutrophils	Neutrophils	Non-Basophils			TNFa	D07932	F	Cyno		eventCount	35668
R2W1_D07932_Cy_F_TNFa.fcs	Neutrophils	Neutrophils	Non-Basophils			TNFa	D07932	F	Cyno	Non-Basophils	percent	25.93376232
R2W1_D07932_Cy_F_TNFa.fcs	CD8+T cells	CD8+T cells	T Cells			TNFa	D07932	F	Cyno		eventCount	23064
R2W1_D07932_Cy_F_TNFa.fcs	CD8+T cells	CD8+T cells	T Cells			TNFa	D07932	F	Cyno	T Cells	percent	47.47535045
R2W1_D07932_Cy_F_TNFa.fcs	CD4+T cells	CD4+T cells	T Cells			TNFa	D07932	F	Cyno		eventCount	18816
R2W1_D07932_Cy_F_TNFa.fcs	CD4+T cells	CD4+T cells	T Cells			TNFa	D07932	F	Cyno	T Cells	percent	38.73119121
R2W1_D07932_Cy_F_TNFa.fcs	CD4+/CD8+	CD4+/CD8+	T Cells			TNFa	D07932	F	Cyno		eventCount	4767
R2W1_D07932_Cy_F_TNFa.fcs	CD4+/CD8+	CD4+/CD8+	T Cells			TNFa	D07932	F	Cyno	T Cells	percent	9.812478129
R2W1_D07932_Cy_F_R848.fcs	Basophils	Basophils	Singlets			R848	D07932	F	Cyno		eventCount	273
R2W1_D07932_Cy_F_R848.fcs	Basophils	Basophils	Singlets			R848	D07932	F	Cyno	Singlets	percent	0.161770109
R2W1_D07932_Cy_F_R848.fcs	B Cells	B Cells	CD45+ CD66-			R848	D07932	F	Cyno		eventCount	3235
R2W1_D07932_Cy_F_R848.fcs	B Cells	B Cells	CD45+ CD66-			R848	D07932	F	Cyno	CD45+ CD66-	percent	3.540549414
R2W1_D07932_Cy_F_R848.fcs	CD1c+ B cells	CD1c+ B cells	B Cells			R848	D07932	F	Cyno		eventCount	136
R2W1_D07932_Cy_F_R848.fcs	CD1c+ B cells	CD1c+ B cells	B Cells			R848	D07932	F	Cyno	B Cells	percent	4.204018547
R2W1_D07932_Cy_F_R848.fcs	CD7+/HLA-DR-	CD7+/HLA-DR-	CD19- CD3-			R848	D07932	F	Cyno		eventCount	5606
R2W1_D07932_Cy_F_R848.fcs	CD7+/HLA-DR-	CD7+/HLA-DR-	CD19- CD3-			R848	D07932	F	Cyno	CD19- CD3-	percent	20.57549732
R2W1_D07932_Cy_F_R848.fcs	pDCs	pDCs	HLA-DR+ CD11c-			R848	D07932	F	Cyno		eventCount	2
R2W1_D07932_Cy_F_R848.fcs	pDCs	pDCs	HLA-DR+ CD11c-			R848	D07932	F	Cyno	HLA-DR+ CD11c-	percent	0.083717036
R2W1_D07932_Cy_F_R848.fcs	CD11b-/CD16-	CD11b-/CD16-	HLA-DR+/CD7-			R848	D07932	F	Cyno		eventCount	353
R2W1_D07932_Cy_F_R848.fcs	CD11b-/CD16-	CD11b-/CD16-	HLA-DR+/CD7-			R848	D07932	F	Cyno	HLA-DR+/CD7-	percent	10.07132668
R2W1_D07932_Cy_F_R848.fcs	CD11b+/CD16-	CD11b+/CD16-	HLA-DR+/CD7-			R848	D07932	F	Cyno		eventCount	2248
R2W1_D07932_Cy_F_R848.fcs	CD11b+/CD16-	CD11b+/CD16-	HLA-DR+/CD7-			R848	D07932	F	Cyno	HLA-DR+/CD7-	percent	64.13694722
R2W1_D07932_Cy_F_R848.fcs	CD16+/CD11b-	CD16+/CD11b-	HLA-DR+/CD7-			R848	D07932	F	Cyno		eventCount	418
R2W1_D07932_Cy_F_R848.fcs	CD16+/CD11b-	CD16+/CD11b-	HLA-DR+/CD7-			R848	D07932	F	Cyno	HLA-DR+/CD7-	percent	11.92582026
R2W1_D07932_Cy_F_R848.fcs	CD16+/CD11b+	CD16+/CD11b+	HLA-DR+/CD7-			R848	D07932	F	Cyno		eventCount	456
R2W1_D07932_Cy_F_R848.fcs	CD16+/CD11b+	CD16+/CD11b+	HLA-DR+/CD7-			R848	D07932	F	Cyno	HLA-DR+/CD7-	percent	13.00998573
R2W1_D07932_Cy_F_R848.fcs	Neutrophils	Neutrophils	Non-Basophils			R848	D07932	F	Cyno		eventCount	36590
R2W1_D07932_Cy_F_R848.fcs	Neutrophils	Neutrophils	Non-Basophils			R848	D07932	F	Cyno	Non-Basophils	percent	21.72944789
R2W1_D07932_Cy_F_R848.fcs	CD8+T cells	CD8+T cells	T Cells			R848	D07932	F	Cyno		eventCount	28006
R2W1_D07932_Cy_F_R848.fcs	CD8+T cells	CD8+T cells	T Cells			R848	D07932	F	Cyno	T Cells	percent	47.52982706
R2W1_D07932_Cy_F_R848.fcs	CD4+T cells	CD4+T cells	T Cells			R848	D07932	F	Cyno		eventCount	22309
R2W1_D07932_Cy_F_R848.fcs	CD4+T cells	CD4+T cells	T Cells			R848	D07932	F	Cyno	T Cells	percent	37.86127658
R2W1_D07932_Cy_F_R848.fcs	CD4+/CD8+	CD4+/CD8+	T Cells			R848	D07932	F	Cyno		eventCount	6230
R2W1_D07932_Cy_F_R848.fcs	CD4+/CD8+	CD4+/CD8+	T Cells			R848	D07932	F	Cyno	T Cells	percent	10.57312085
R2W1_D07932_Cy_F_PMAIono.fcs	Basophils	Basophils	Singlets			PMAIono	D07932	F	Cyno		eventCount	241
R2W1_D07932_Cy_F_PMAIono.fcs	Basophils	Basophils	Singlets			PMAIono	D07932	F	Cyno	Singlets	percent	0.162800438
R2W1_D07932_Cy_F_PMAIono.fcs	B Cells	B Cells	CD45+ CD66-			PMAIono	D07932	F	Cyno		eventCount	1878
R2W1_D07932_Cy_F_PMAIono.fcs	B Cells	B Cells	CD45+ CD66-			PMAIono	D07932	F	Cyno	CD45+ CD66-	percent	2.843515785
R2W1_D07932_Cy_F_PMAIono.fcs	CD1c+ B cells	CD1c+ B cells	B Cells			PMAIono	D07932	F	Cyno		eventCount	103
R2W1_D07932_Cy_F_PMAIono.fcs	CD1c+ B cells	CD1c+ B cells	B Cells			PMAIono	D07932	F	Cyno	B Cells	percent	5.48455804
R2W1_D07932_Cy_F_PMAIono.fcs	CD7+/HLA-DR-	CD7+/HLA-DR-	CD19- CD3-			PMAIono	D07932	F	Cyno		eventCount	4423
R2W1_D07932_Cy_F_PMAIono.fcs	CD7+/HLA-DR-	CD7+/HLA-DR-	CD19- CD3-			PMAIono	D07932	F	Cyno	CD19- CD3-	percent	27.27721246
R2W1_D07932_Cy_F_PMAIono.fcs	pDCs	pDCs	HLA-DR+ CD11c-			PMAIono	D07932	F	Cyno		eventCount	9
R2W1_D07932_Cy_F_PMAIono.fcs	pDCs	pDCs	HLA-DR+ CD11c-			PMAIono	D07932	F	Cyno	HLA-DR+ CD11c-	percent	0.414364641
R2W1_D07932_Cy_F_PMAIono.fcs	CD11b-/CD16-	CD11b-/CD16-	HLA-DR+/CD7-			PMAIono	D07932	F	Cyno		eventCount	297
R2W1_D07932_Cy_F_PMAIono.fcs	CD11b-/CD16-	CD11b-/CD16-	HLA-DR+/CD7-			PMAIono	D07932	F	Cyno	HLA-DR+/CD7-	percent	9.275452842
R2W1_D07932_Cy_F_PMAIono.fcs	CD11b+/CD16-	CD11b+/CD16-	HLA-DR+/CD7-			PMAIono	D07932	F	Cyno		eventCount	2074
R2W1_D07932_Cy_F_PMAIono.fcs	CD11b+/CD16-	CD11b+/CD16-	HLA-DR+/CD7-			PMAIono	D07932	F	Cyno	HLA-DR+/CD7-	percent	64.77201749
R2W1_D07932_Cy_F_PMAIono.fcs	CD16+/CD11b-	CD16+/CD11b-	HLA-DR+/CD7-			PMAIono	D07932	F	Cyno		eventCount	368
R2W1_D07932_Cy_F_PMAIono.fcs	CD16+/CD11b-	CD16+/CD11b-	HLA-DR+/CD7-			PMAIono	D07932	F	Cyno	HLA-DR+/CD7-	percent	11.49281699
R2W1_D07932_Cy_F_PMAIono.fcs	CD16+/CD11b+	CD16+/CD11b+	HLA-DR+/CD7-			PMAIono	D07932	F	Cyno		eventCount	428
R2W1_D07932_Cy_F_PMAIono.fcs	CD16+/CD11b+	CD16+/CD11b+	HLA-DR+/CD7-			PMAIono	D07932	F	Cyno	HLA-DR+/CD7-	percent	13.36664585
R2W1_D07932_Cy_F_PMAIono.fcs	Neutrophils	Neutrophils	Non-Basophils			PMAIono	D07932	F	Cyno		eventCount	46285
R2W1_D07932_Cy_F_PMAIono.fcs	Neutrophils	Neutrophils	Non-Basophils			PMAIono	D07932	F	Cyno	Non-Basophils	percent	31.33929176
R2W1_D07932_Cy_F_PMAIono.fcs	CD8+T cells	CD8+T cells	T Cells			PMAIono	D07932	F	Cyno		eventCount	22987
R2W1_D07932_Cy_F_PMAIono.fcs	CD8+T cells	CD8+T cells	T Cells			PMAIono	D07932	F	Cyno	T Cells	percent	49.28073749
R2W1_D07932_Cy_F_PMAIono.fcs	CD4+T cells	CD4+T cells	T Cells			PMAIono	D07932	F	Cyno		eventCount	17189
R2W1_D07932_Cy_F_PMAIono.fcs	CD4+T cells	CD4+T cells	T Cells			PMAIono	D07932	F	Cyno	T Cells	percent	36.85068067
R2W1_D07932_Cy_F_PMAIono.fcs	CD4+/CD8+	CD4+/CD8+	T Cells			PMAIono	D07932	F	Cyno		eventCount	4649
R2W1_D07932_Cy_F_PMAIono.fcs	CD4+/CD8+	CD4+/CD8+	T Cells			PMAIono	D07932	F	Cyno	T Cells	percent	9.966770286
R2W1_D07932_Cy_F_LPS.fcs	Basophils	Basophils	Singlets			LPS	D07932	F	Cyno		eventCount	213
R2W1_D07932_Cy_F_LPS.fcs	Basophils	Basophils	Singlets			LPS	D07932	F	Cyno	Singlets	percent	0.151436514
R2W1_D07932_Cy_F_LPS.fcs	B Cells	B Cells	CD45+ CD66-			LPS	D07932	F	Cyno		eventCount	2394
R2W1_D07932_Cy_F_LPS.fcs	B Cells	B Cells	CD45+ CD66-			LPS	D07932	F	Cyno	CD45+ CD66-	percent	3.421124084
R2W1_D07932_Cy_F_LPS.fcs	CD1c+ B cells	CD1c+ B cells	B Cells			LPS	D07932	F	Cyno		eventCount	150
R2W1_D07932_Cy_F_LPS.fcs	CD1c+ B cells	CD1c+ B cells	B Cells			LPS	D07932	F	Cyno	B Cells	percent	6.26566416
R2W1_D07932_Cy_F_LPS.fcs	CD7+/HLA-DR-	CD7+/HLA-DR-	CD19- CD3-			LPS	D07932	F	Cyno		eventCount	4297
R2W1_D07932_Cy_F_LPS.fcs	CD7+/HLA-DR-	CD7+/HLA-DR-	CD19- CD3-			LPS	D07932	F	Cyno	CD19- CD3-	percent	22.12439502
R2W1_D07932_Cy_F_LPS.fcs	pDCs	pDCs	HLA-DR+ CD11c-			LPS	D07932	F	Cyno		eventCount	10
R2W1_D07932_Cy_F_LPS.fcs	pDCs	pDCs	HLA-DR+ CD11c-			LPS	D07932	F	Cyno	HLA-DR+ CD11c-	percent	0.460405157
R2W1_D07932_Cy_F_LPS.fcs	CD11b-/CD16-	CD11b-/CD16-	HLA-DR+/CD7-			LPS	D07932	F	Cyno		eventCount	341
R2W1_D07932_Cy_F_LPS.fcs	CD11b-/CD16-	CD11b-/CD16-	HLA-DR+/CD7-			LPS	D07932	F	Cyno	HLA-DR+/CD7-	percent	10.43132456
R2W1_D07932_Cy_F_LPS.fcs	CD11b+/CD16-	CD11b+/CD16-	HLA-DR+/CD7-			LPS	D07932	F	Cyno		eventCount	2048
R2W1_D07932_Cy_F_LPS.fcs	CD11b+/CD16-	CD11b+/CD16-	HLA-DR+/CD7-			LPS	D07932	F	Cyno	HLA-DR+/CD7-	percent	62.64912817
R2W1_D07932_Cy_F_LPS.fcs	CD16+/CD11b-	CD16+/CD11b-	HLA-DR+/CD7-			LPS	D07932	F	Cyno		eventCount	419
R2W1_D07932_Cy_F_LPS.fcs	CD16+/CD11b-	CD16+/CD11b-	HLA-DR+/CD7-			LPS	D07932	F	Cyno	HLA-DR+/CD7-	percent	12.81737534
R2W1_D07932_Cy_F_LPS.fcs	CD16+/CD11b+	CD16+/CD11b+	HLA-DR+/CD7-			LPS	D07932	F	Cyno		eventCount	418
R2W1_D07932_Cy_F_LPS.fcs	CD16+/CD11b+	CD16+/CD11b+	HLA-DR+/CD7-			LPS	D07932	F	Cyno	HLA-DR+/CD7-	percent	12.78678495
R2W1_D07932_Cy_F_LPS.fcs	Neutrophils	Neutrophils	Non-Basophils			LPS	D07932	F	Cyno		eventCount	38201
R2W1_D07932_Cy_F_LPS.fcs	Neutrophils	Neutrophils	Non-Basophils			LPS	D07932	F	Cyno	Non-Basophils	percent	27.21586173
R2W1_D07932_Cy_F_LPS.fcs	CD8+T cells	CD8+T cells	T Cells			LPS	D07932	F	Cyno		eventCount	22925
R2W1_D07932_Cy_F_LPS.fcs	CD8+T cells	CD8+T cells	T Cells			LPS	D07932	F	Cyno	T Cells	percent	48.74548161
R2W1_D07932_Cy_F_LPS.fcs	CD4+T cells	CD4+T cells	T Cells			LPS	D07932	F	Cyno		eventCount	17687
R2W1_D07932_Cy_F_LPS.fcs	CD4+T cells	CD4+T cells	T Cells			LPS	D07932	F	Cyno	T Cells	percent	37.60790984
R2W1_D07932_Cy_F_LPS.fcs	CD4+/CD8+	CD4+/CD8+	T Cells			LPS	D07932	F	Cyno		eventCount	4513
R2W1_D07932_Cy_F_LPS.fcs	CD4+/CD8+	CD4+/CD8+	T Cells			LPS	D07932	F	Cyno	T Cells	percent	9.596002552
R2W1_D07932_Cy_F_IL-12.fcs	Basophils	Basophils	Singlets			IL-12	D07932	F	Cyno		eventCount	336
R2W1_D07932_Cy_F_IL-12.fcs	Basophils	Basophils	Singlets			IL-12	D07932	F	Cyno	Singlets	percent	0.146802459
R2W1_D07932_Cy_F_IL-12.fcs	B Cells	B Cells	CD45+ CD66-			IL-12	D07932	F	Cyno		eventCount	3535
R2W1_D07932_Cy_F_IL-12.fcs	B Cells	B Cells	CD45+ CD66-			IL-12	D07932	F	Cyno	CD45+ CD66-	percent	4.644471305
R2W1_D07932_Cy_F_IL-12.fcs	CD1c+ B cells	CD1c+ B cells	B Cells			IL-12	D07932	F	Cyno		eventCount	131
R2W1_D07932_Cy_F_IL-12.fcs	CD1c+ B cells	CD1c+ B cells	B Cells			IL-12	D07932	F	Cyno	B Cells	percent	3.705799151
R2W1_D07932_Cy_F_IL-12.fcs	CD7+/HLA-DR-	CD7+/HLA-DR-	CD19- CD3-			IL-12	D07932	F	Cyno		eventCount	6602
R2W1_D07932_Cy_F_IL-12.fcs	CD7+/HLA-DR-	CD7+/HLA-DR-	CD19- CD3-			IL-12	D07932	F	Cyno	CD19- CD3-	percent	45.66645915
R2W1_D07932_Cy_F_IL-12.fcs	pDCs	pDCs	HLA-DR+ CD11c-			IL-12	D07932	F	Cyno		eventCount	7
R2W1_D07932_Cy_F_IL-12.fcs	pDCs	pDCs	HLA-DR+ CD11c-			IL-12	D07932	F	Cyno	HLA-DR+ CD11c-	percent	0.294985251
R2W1_D07932_Cy_F_IL-12.fcs	CD11b-/CD16-	CD11b-/CD16-	HLA-DR+/CD7-			IL-12	D07932	F	Cyno		eventCount	390
R2W1_D07932_Cy_F_IL-12.fcs	CD11b-/CD16-	CD11b-/CD16-	HLA-DR+/CD7-			IL-12	D07932	F	Cyno	HLA-DR+/CD7-	percent	11.10162254
R2W1_D07932_Cy_F_IL-12.fcs	CD11b+/CD16-	CD11b+/CD16-	HLA-DR+/CD7-			IL-12	D07932	F	Cyno		eventCount	2183
R2W1_D07932_Cy_F_IL-12.fcs	CD11b+/CD16-	CD11b+/CD16-	HLA-DR+/CD7-			IL-12	D07932	F	Cyno	HLA-DR+/CD7-	percent	62.14062055
R2W1_D07932_Cy_F_IL-12.fcs	CD16+/CD11b-	CD16+/CD11b-	HLA-DR+/CD7-			IL-12	D07932	F	Cyno		eventCount	455
R2W1_D07932_Cy_F_IL-12.fcs	CD16+/CD11b-	CD16+/CD11b-	HLA-DR+/CD7-			IL-12	D07932	F	Cyno	HLA-DR+/CD7-	percent	12.95189297
R2W1_D07932_Cy_F_IL-12.fcs	CD16+/CD11b+	CD16+/CD11b+	HLA-DR+/CD7-			IL-12	D07932	F	Cyno		eventCount	442
R2W1_D07932_Cy_F_IL-12.fcs	CD16+/CD11b+	CD16+/CD11b+	HLA-DR+/CD7-			IL-12	D07932	F	Cyno	HLA-DR+/CD7-	percent	12.58183888
R2W1_D07932_Cy_F_IL-12.fcs	Neutrophils	Neutrophils	Non-Basophils			IL-12	D07932	F	Cyno		eventCount	57145
R2W1_D07932_Cy_F_IL-12.fcs	Neutrophils	Neutrophils	Non-Basophils			IL-12	D07932	F	Cyno	Non-Basophils	percent	25.04733769
R2W1_D07932_Cy_F_IL-12.fcs	CD8+T cells	CD8+T cells	T Cells			IL-12	D07932	F	Cyno		eventCount	27363
R2W1_D07932_Cy_F_IL-12.fcs	CD8+T cells	CD8+T cells	T Cells			IL-12	D07932	F	Cyno	T Cells	percent	48.36674091
R2W1_D07932_Cy_F_IL-12.fcs	CD4+T cells	CD4+T cells	T Cells			IL-12	D07932	F	Cyno		eventCount	20692
R2W1_D07932_Cy_F_IL-12.fcs	CD4+T cells	CD4+T cells	T Cells			IL-12	D07932	F	Cyno	T Cells	percent	36.57510517
R2W1_D07932_Cy_F_IL-12.fcs	CD4+/CD8+	CD4+/CD8+	T Cells			IL-12	D07932	F	Cyno		eventCount	5974
R2W1_D07932_Cy_F_IL-12.fcs	CD4+/CD8+	CD4+/CD8+	T Cells			IL-12	D07932	F	Cyno	T Cells	percent	10.55962103
R2W1_D07932_Cy_F_IL-6.fcs	Basophils	Basophils	Singlets			IL-6	D07932	F	Cyno		eventCount	172
R2W1_D07932_Cy_F_IL-6.fcs	Basophils	Basophils	Singlets			IL-6	D07932	F	Cyno	Singlets	percent	0.139187855
R2W1_D07932_Cy_F_IL-6.fcs	B Cells	B Cells	CD45+ CD66-			IL-6	D07932	F	Cyno		eventCount	2087
R2W1_D07932_Cy_F_IL-6.fcs	B Cells	B Cells	CD45+ CD66-			IL-6	D07932	F	Cyno	CD45+ CD66-	percent	3.391069804
R2W1_D07932_Cy_F_IL-6.fcs	CD1c+ B cells	CD1c+ B cells	B Cells			IL-6	D07932	F	Cyno		eventCount	130
R2W1_D07932_Cy_F_IL-6.fcs	CD1c+ B cells	CD1c+ B cells	B Cells			IL-6	D07932	F	Cyno	B Cells	percent	6.229036895
R2W1_D07932_Cy_F_IL-6.fcs	CD7+/HLA-DR-	CD7+/HLA-DR-	CD19- CD3-			IL-6	D07932	F	Cyno		eventCount	3467
R2W1_D07932_Cy_F_IL-6.fcs	CD7+/HLA-DR-	CD7+/HLA-DR-	CD19- CD3-			IL-6	D07932	F	Cyno	CD19- CD3-	percent	21.50744417
R2W1_D07932_Cy_F_IL-6.fcs	pDCs	pDCs	HLA-DR+ CD11c-			IL-6	D07932	F	Cyno		eventCount	6
R2W1_D07932_Cy_F_IL-6.fcs	pDCs	pDCs	HLA-DR+ CD11c-			IL-6	D07932	F	Cyno	HLA-DR+ CD11c-	percent	0.29925187
R2W1_D07932_Cy_F_IL-6.fcs	CD11b-/CD16-	CD11b-/CD16-	HLA-DR+/CD7-			IL-6	D07932	F	Cyno		eventCount	286
R2W1_D07932_Cy_F_IL-6.fcs	CD11b-/CD16-	CD11b-/CD16-	HLA-DR+/CD7-			IL-6	D07932	F	Cyno	HLA-DR+/CD7-	percent	9.734513274
R2W1_D07932_Cy_F_IL-6.fcs	CD11b+/CD16-	CD11b+/CD16-	HLA-DR+/CD7-			IL-6	D07932	F	Cyno		eventCount	1893
R2W1_D07932_Cy_F_IL-6.fcs	CD11b+/CD16-	CD11b+/CD16-	HLA-DR+/CD7-			IL-6	D07932	F	Cyno	HLA-DR+/CD7-	percent	64.43158611
R2W1_D07932_Cy_F_IL-6.fcs	CD16+/CD11b-	CD16+/CD11b-	HLA-DR+/CD7-			IL-6	D07932	F	Cyno		eventCount	361
R2W1_D07932_Cy_F_IL-6.fcs	CD16+/CD11b-	CD16+/CD11b-	HLA-DR+/CD7-			IL-6	D07932	F	Cyno	HLA-DR+/CD7-	percent	12.28727025
R2W1_D07932_Cy_F_IL-6.fcs	CD16+/CD11b+	CD16+/CD11b+	HLA-DR+/CD7-			IL-6	D07932	F	Cyno		eventCount	372
R2W1_D07932_Cy_F_IL-6.fcs	CD16+/CD11b+	CD16+/CD11b+	HLA-DR+/CD7-			IL-6	D07932	F	Cyno	HLA-DR+/CD7-	percent	12.66167461
R2W1_D07932_Cy_F_IL-6.fcs	Neutrophils	Neutrophils	Non-Basophils			IL-6	D07932	F	Cyno		eventCount	36023
R2W1_D07932_Cy_F_IL-6.fcs	Neutrophils	Neutrophils	Non-Basophils			IL-6	D07932	F	Cyno	Non-Basophils	percent	29.2081536
R2W1_D07932_Cy_F_IL-6.fcs	CD8+T cells	CD8+T cells	T Cells			IL-6	D07932	F	Cyno		eventCount	21076
R2W1_D07932_Cy_F_IL-6.fcs	CD8+T cells	CD8+T cells	T Cells			IL-6	D07932	F	Cyno	T Cells	percent	49.58825467
R2W1_D07932_Cy_F_IL-6.fcs	CD4+T cells	CD4+T cells	T Cells			IL-6	D07932	F	Cyno		eventCount	15760
R2W1_D07932_Cy_F_IL-6.fcs	CD4+T cells	CD4+T cells	T Cells			IL-6	D07932	F	Cyno	T Cells	percent	37.08060797
R2W1_D07932_Cy_F_IL-6.fcs	CD4+/CD8+	CD4+/CD8+	T Cells			IL-6	D07932	F	Cyno		eventCount	3989
R2W1_D07932_Cy_F_IL-6.fcs	CD4+/CD8+	CD4+/CD8+	T Cells			IL-6	D07932	F	Cyno	T Cells	percent	9.385440685
R2W1_D07932_Cy_F_IL-4.fcs	Basophils	Basophils	Singlets			IL-4	D07932	F	Cyno		eventCount	210
R2W1_D07932_Cy_F_IL-4.fcs	Basophils	Basophils	Singlets			IL-4	D07932	F	Cyno	Singlets	percent	0.142045455
R2W1_D07932_Cy_F_IL-4.fcs	B Cells	B Cells	CD45+ CD66-			IL-4	D07932	F	Cyno		eventCount	2501
R2W1_D07932_Cy_F_IL-4.fcs	B Cells	B Cells	CD45+ CD66-			IL-4	D07932	F	Cyno	CD45+ CD66-	percent	3.307194901
R2W1_D07932_Cy_F_IL-4.fcs	CD1c+ B cells	CD1c+ B cells	B Cells			IL-4	D07932	F	Cyno		eventCount	81
R2W1_D07932_Cy_F_IL-4.fcs	CD1c+ B cells	CD1c+ B cells	B Cells			IL-4	D07932	F	Cyno	B Cells	percent	3.238704518
R2W1_D07932_Cy_F_IL-4.fcs	CD7+/HLA-DR-	CD7+/HLA-DR-	CD19- CD3-			IL-4	D07932	F	Cyno		eventCount	4265
R2W1_D07932_Cy_F_IL-4.fcs	CD7+/HLA-DR-	CD7+/HLA-DR-	CD19- CD3-			IL-4	D07932	F	Cyno	CD19- CD3-	percent	19.2229684
R2W1_D07932_Cy_F_IL-4.fcs	pDCs	pDCs	HLA-DR+ CD11c-			IL-4	D07932	F	Cyno		eventCount	4
R2W1_D07932_Cy_F_IL-4.fcs	pDCs	pDCs	HLA-DR+ CD11c-			IL-4	D07932	F	Cyno	HLA-DR+ CD11c-	percent	0.181983621
R2W1_D07932_Cy_F_IL-4.fcs	CD11b-/CD16-	CD11b-/CD16-	HLA-DR+/CD7-			IL-4	D07932	F	Cyno		eventCount	322
R2W1_D07932_Cy_F_IL-4.fcs	CD11b-/CD16-	CD11b-/CD16-	HLA-DR+/CD7-			IL-4	D07932	F	Cyno	HLA-DR+/CD7-	percent	9.501327825
R2W1_D07932_Cy_F_IL-4.fcs	CD11b+/CD16-	CD11b+/CD16-	HLA-DR+/CD7-			IL-4	D07932	F	Cyno		eventCount	2108
R2W1_D07932_Cy_F_IL-4.fcs	CD11b+/CD16-	CD11b+/CD16-	HLA-DR+/CD7-			IL-4	D07932	F	Cyno	HLA-DR+/CD7-	percent	62.2012393
R2W1_D07932_Cy_F_IL-4.fcs	CD16+/CD11b-	CD16+/CD11b-	HLA-DR+/CD7-			IL-4	D07932	F	Cyno		eventCount	471
R2W1_D07932_Cy_F_IL-4.fcs	CD16+/CD11b-	CD16+/CD11b-	HLA-DR+/CD7-			IL-4	D07932	F	Cyno	HLA-DR+/CD7-	percent	13.89790499
R2W1_D07932_Cy_F_IL-4.fcs	CD16+/CD11b+	CD16+/CD11b+	HLA-DR+/CD7-			IL-4	D07932	F	Cyno		eventCount	445
R2W1_D07932_Cy_F_IL-4.fcs	CD16+/CD11b+	CD16+/CD11b+	HLA-DR+/CD7-			IL-4	D07932	F	Cyno	HLA-DR+/CD7-	percent	13.13071703
R2W1_D07932_Cy_F_IL-4.fcs	Neutrophils	Neutrophils	Non-Basophils			IL-4	D07932	F	Cyno		eventCount	38518
R2W1_D07932_Cy_F_IL-4.fcs	Neutrophils	Neutrophils	Non-Basophils			IL-4	D07932	F	Cyno	Non-Basophils	percent	26.10575685
R2W1_D07932_Cy_F_IL-4.fcs	CD8+T cells	CD8+T cells	T Cells			IL-4	D07932	F	Cyno		eventCount	24566
R2W1_D07932_Cy_F_IL-4.fcs	CD8+T cells	CD8+T cells	T Cells			IL-4	D07932	F	Cyno	T Cells	percent	49.3491362
R2W1_D07932_Cy_F_IL-4.fcs	CD4+T cells	CD4+T cells	T Cells			IL-4	D07932	F	Cyno		eventCount	18574
R2W1_D07932_Cy_F_IL-4.fcs	CD4+T cells	CD4+T cells	T Cells			IL-4	D07932	F	Cyno	T Cells	percent	37.31217356
R2W1_D07932_Cy_F_IL-4.fcs	CD4+/CD8+	CD4+/CD8+	T Cells			IL-4	D07932	F	Cyno		eventCount	4675
R2W1_D07932_Cy_F_IL-4.fcs	CD4+/CD8+	CD4+/CD8+	T Cells			IL-4	D07932	F	Cyno	T Cells	percent	9.391321816
R2W1_D07932_Cy_F_IL-2.fcs	Basophils	Basophils	Singlets			IL-2	D07932	F	Cyno		eventCount	285
R2W1_D07932_Cy_F_IL-2.fcs	Basophils	Basophils	Singlets			IL-2	D07932	F	Cyno	Singlets	percent	0.149713968
R2W1_D07932_Cy_F_IL-2.fcs	B Cells	B Cells	CD45+ CD66-			IL-2	D07932	F	Cyno		eventCount	3098
R2W1_D07932_Cy_F_IL-2.fcs	B Cells	B Cells	CD45+ CD66-			IL-2	D07932	F	Cyno	CD45+ CD66-	percent	3.263904253
R2W1_D07932_Cy_F_IL-2.fcs	CD1c+ B cells	CD1c+ B cells	B Cells			IL-2	D07932	F	Cyno		eventCount	98
R2W1_D07932_Cy_F_IL-2.fcs	CD1c+ B cells	CD1c+ B cells	B Cells			IL-2	D07932	F	Cyno	B Cells	percent	3.163331181
R2W1_D07932_Cy_F_IL-2.fcs	CD7+/HLA-DR-	CD7+/HLA-DR-	CD19- CD3-			IL-2	D07932	F	Cyno		eventCount	6278
R2W1_D07932_Cy_F_IL-2.fcs	CD7+/HLA-DR-	CD7+/HLA-DR-	CD19- CD3-			IL-2	D07932	F	Cyno	CD19- CD3-	percent	22.29640942
R2W1_D07932_Cy_F_IL-2.fcs	pDCs	pDCs	HLA-DR+ CD11c-			IL-2	D07932	F	Cyno		eventCount	8
R2W1_D07932_Cy_F_IL-2.fcs	pDCs	pDCs	HLA-DR+ CD11c-			IL-2	D07932	F	Cyno	HLA-DR+ CD11c-	percent	0.316831683
R2W1_D07932_Cy_F_IL-2.fcs	CD11b-/CD16-	CD11b-/CD16-	HLA-DR+/CD7-			IL-2	D07932	F	Cyno		eventCount	347
R2W1_D07932_Cy_F_IL-2.fcs	CD11b-/CD16-	CD11b-/CD16-	HLA-DR+/CD7-			IL-2	D07932	F	Cyno	HLA-DR+/CD7-	percent	9.196925523
R2W1_D07932_Cy_F_IL-2.fcs	CD11b+/CD16-	CD11b+/CD16-	HLA-DR+/CD7-			IL-2	D07932	F	Cyno		eventCount	2421
R2W1_D07932_Cy_F_IL-2.fcs	CD11b+/CD16-	CD11b+/CD16-	HLA-DR+/CD7-			IL-2	D07932	F	Cyno	HLA-DR+/CD7-	percent	64.1664458
R2W1_D07932_Cy_F_IL-2.fcs	CD16+/CD11b-	CD16+/CD11b-	HLA-DR+/CD7-			IL-2	D07932	F	Cyno		eventCount	471
R2W1_D07932_Cy_F_IL-2.fcs	CD16+/CD11b-	CD16+/CD11b-	HLA-DR+/CD7-			IL-2	D07932	F	Cyno	HLA-DR+/CD7-	percent	12.48343493
R2W1_D07932_Cy_F_IL-2.fcs	CD16+/CD11b+	CD16+/CD11b+	HLA-DR+/CD7-			IL-2	D07932	F	Cyno		eventCount	489
R2W1_D07932_Cy_F_IL-2.fcs	CD16+/CD11b+	CD16+/CD11b+	HLA-DR+/CD7-			IL-2	D07932	F	Cyno	HLA-DR+/CD7-	percent	12.96050888
R2W1_D07932_Cy_F_IL-2.fcs	Neutrophils	Neutrophils	Non-Basophils			IL-2	D07932	F	Cyno		eventCount	45365
R2W1_D07932_Cy_F_IL-2.fcs	Neutrophils	Neutrophils	Non-Basophils			IL-2	D07932	F	Cyno	Non-Basophils	percent	23.88348083
R2W1_D07932_Cy_F_IL-2.fcs	CD8+T cells	CD8+T cells	T Cells			IL-2	D07932	F	Cyno		eventCount	29152
R2W1_D07932_Cy_F_IL-2.fcs	CD8+T cells	CD8+T cells	T Cells			IL-2	D07932	F	Cyno	T Cells	percent	47.57335422
R2W1_D07932_Cy_F_IL-2.fcs	CD4+T cells	CD4+T cells	T Cells			IL-2	D07932	F	Cyno		eventCount	22989
R2W1_D07932_Cy_F_IL-2.fcs	CD4+T cells	CD4+T cells	T Cells			IL-2	D07932	F	Cyno	T Cells	percent	37.51591109
R2W1_D07932_Cy_F_IL-2.fcs	CD4+/CD8+	CD4+/CD8+	T Cells			IL-2	D07932	F	Cyno		eventCount	6574
R2W1_D07932_Cy_F_IL-2.fcs	CD4+/CD8+	CD4+/CD8+	T Cells			IL-2	D07932	F	Cyno	T Cells	percent	10.72815692
R2W1_D07932_Cy_F_IFNg.fcs	Basophils	Basophils	Singlets			IFNg	D07932	F	Cyno		eventCount	213
R2W1_D07932_Cy_F_IFNg.fcs	Basophils	Basophils	Singlets			IFNg	D07932	F	Cyno	Singlets	percent	0.12315627
R2W1_D07932_Cy_F_IFNg.fcs	B Cells	B Cells	CD45+ CD66-			IFNg	D07932	F	Cyno		eventCount	2962
R2W1_D07932_Cy_F_IFNg.fcs	B Cells	B Cells	CD45+ CD66-			IFNg	D07932	F	Cyno	CD45+ CD66-	percent	3.234825153
R2W1_D07932_Cy_F_IFNg.fcs	CD1c+ B cells	CD1c+ B cells	B Cells			IFNg	D07932	F	Cyno		eventCount	145
R2W1_D07932_Cy_F_IFNg.fcs	CD1c+ B cells	CD1c+ B cells	B Cells			IFNg	D07932	F	Cyno	B Cells	percent	4.895340986
R2W1_D07932_Cy_F_IFNg.fcs	CD7+/HLA-DR-	CD7+/HLA-DR-	CD19- CD3-			IFNg	D07932	F	Cyno		eventCount	5050
R2W1_D07932_Cy_F_IFNg.fcs	CD7+/HLA-DR-	CD7+/HLA-DR-	CD19- CD3-			IFNg	D07932	F	Cyno	CD19- CD3-	percent	19.83191957
R2W1_D07932_Cy_F_IFNg.fcs	pDCs	pDCs	HLA-DR+ CD11c-			IFNg	D07932	F	Cyno		eventCount	11
R2W1_D07932_Cy_F_IFNg.fcs	pDCs	pDCs	HLA-DR+ CD11c-			IFNg	D07932	F	Cyno	HLA-DR+ CD11c-	percent	0.376712329
R2W1_D07932_Cy_F_IFNg.fcs	CD11b-/CD16-	CD11b-/CD16-	HLA-DR+/CD7-			IFNg	D07932	F	Cyno		eventCount	444
R2W1_D07932_Cy_F_IFNg.fcs	CD11b-/CD16-	CD11b-/CD16-	HLA-DR+/CD7-			IFNg	D07932	F	Cyno	HLA-DR+/CD7-	percent	10.093203
R2W1_D07932_Cy_F_IFNg.fcs	CD11b+/CD16-	CD11b+/CD16-	HLA-DR+/CD7-			IFNg	D07932	F	Cyno		eventCount	2737
R2W1_D07932_Cy_F_IFNg.fcs	CD11b+/CD16-	CD11b+/CD16-	HLA-DR+/CD7-			IFNg	D07932	F	Cyno	HLA-DR+/CD7-	percent	62.21868607
R2W1_D07932_Cy_F_IFNg.fcs	CD16+/CD11b-	CD16+/CD11b-	HLA-DR+/CD7-			IFNg	D07932	F	Cyno		eventCount	558
R2W1_D07932_Cy_F_IFNg.fcs	CD16+/CD11b-	CD16+/CD11b-	HLA-DR+/CD7-			IFNg	D07932	F	Cyno	HLA-DR+/CD7-	percent	12.68470107
R2W1_D07932_Cy_F_IFNg.fcs	CD16+/CD11b+	CD16+/CD11b+	HLA-DR+/CD7-			IFNg	D07932	F	Cyno		eventCount	607
R2W1_D07932_Cy_F_IFNg.fcs	CD16+/CD11b+	CD16+/CD11b+	HLA-DR+/CD7-			IFNg	D07932	F	Cyno	HLA-DR+/CD7-	percent	13.79859059
R2W1_D07932_Cy_F_IFNg.fcs	Neutrophils	Neutrophils	Non-Basophils			IFNg	D07932	F	Cyno		eventCount	45959
R2W1_D07932_Cy_F_IFNg.fcs	Neutrophils	Neutrophils	Non-Basophils			IFNg	D07932	F	Cyno	Non-Basophils	percent	26.61466386
R2W1_D07932_Cy_F_IFNg.fcs	CD8+T cells	CD8+T cells	T Cells			IFNg	D07932	F	Cyno		eventCount	31005
R2W1_D07932_Cy_F_IFNg.fcs	CD8+T cells	CD8+T cells	T Cells			IFNg	D07932	F	Cyno	T Cells	percent	49.86089446
R2W1_D07932_Cy_F_IFNg.fcs	CD4+T cells	CD4+T cells	T Cells			IFNg	D07932	F	Cyno		eventCount	23323
R2W1_D07932_Cy_F_IFNg.fcs	CD4+T cells	CD4+T cells	T Cells			IFNg	D07932	F	Cyno	T Cells	percent	37.50703568
R2W1_D07932_Cy_F_IFNg.fcs	CD4+/CD8+	CD4+/CD8+	T Cells			IFNg	D07932	F	Cyno		eventCount	5431
R2W1_D07932_Cy_F_IFNg.fcs	CD4+/CD8+	CD4+/CD8+	T Cells			IFNg	D07932	F	Cyno	T Cells	percent	8.733898332
R2W1_D07932_Cy_F_IFNb.fcs	Basophils	Basophils	Singlets			IFNb	D07932	F	Cyno		eventCount	170
R2W1_D07932_Cy_F_IFNb.fcs	Basophils	Basophils	Singlets			IFNb	D07932	F	Cyno	Singlets	percent	0.148039779
R2W1_D07932_Cy_F_IFNb.fcs	B Cells	B Cells	CD45+ CD66-			IFNb	D07932	F	Cyno		eventCount	1700
R2W1_D07932_Cy_F_IFNb.fcs	B Cells	B Cells	CD45+ CD66-			IFNb	D07932	F	Cyno	CD45+ CD66-	percent	3.119495009
R2W1_D07932_Cy_F_IFNb.fcs	CD1c+ B cells	CD1c+ B cells	B Cells			IFNb	D07932	F	Cyno		eventCount	95
R2W1_D07932_Cy_F_IFNb.fcs	CD1c+ B cells	CD1c+ B cells	B Cells			IFNb	D07932	F	Cyno	B Cells	percent	5.588235294
R2W1_D07932_Cy_F_IFNb.fcs	CD7+/HLA-DR-	CD7+/HLA-DR-	CD19- CD3-			IFNb	D07932	F	Cyno		eventCount	3194
R2W1_D07932_Cy_F_IFNb.fcs	CD7+/HLA-DR-	CD7+/HLA-DR-	CD19- CD3-			IFNb	D07932	F	Cyno	CD19- CD3-	percent	23.51295642
R2W1_D07932_Cy_F_IFNb.fcs	pDCs	pDCs	HLA-DR+ CD11c-			IFNb	D07932	F	Cyno		eventCount	3
R2W1_D07932_Cy_F_IFNb.fcs	pDCs	pDCs	HLA-DR+ CD11c-			IFNb	D07932	F	Cyno	HLA-DR+ CD11c-	percent	0.152052712
R2W1_D07932_Cy_F_IFNb.fcs	CD11b-/CD16-	CD11b-/CD16-	HLA-DR+/CD7-			IFNb	D07932	F	Cyno		eventCount	254
R2W1_D07932_Cy_F_IFNb.fcs	CD11b-/CD16-	CD11b-/CD16-	HLA-DR+/CD7-			IFNb	D07932	F	Cyno	HLA-DR+/CD7-	percent	8.788927336
R2W1_D07932_Cy_F_IFNb.fcs	CD11b+/CD16-	CD11b+/CD16-	HLA-DR+/CD7-			IFNb	D07932	F	Cyno		eventCount	1866
R2W1_D07932_Cy_F_IFNb.fcs	CD11b+/CD16-	CD11b+/CD16-	HLA-DR+/CD7-			IFNb	D07932	F	Cyno	HLA-DR+/CD7-	percent	64.56747405
R2W1_D07932_Cy_F_IFNb.fcs	CD16+/CD11b-	CD16+/CD11b-	HLA-DR+/CD7-			IFNb	D07932	F	Cyno		eventCount	323
R2W1_D07932_Cy_F_IFNb.fcs	CD16+/CD11b-	CD16+/CD11b-	HLA-DR+/CD7-			IFNb	D07932	F	Cyno	HLA-DR+/CD7-	percent	11.17647059
R2W1_D07932_Cy_F_IFNb.fcs	CD16+/CD11b+	CD16+/CD11b+	HLA-DR+/CD7-			IFNb	D07932	F	Cyno		eventCount	407
R2W1_D07932_Cy_F_IFNb.fcs	CD16+/CD11b+	CD16+/CD11b+	HLA-DR+/CD7-			IFNb	D07932	F	Cyno	HLA-DR+/CD7-	percent	14.08304498
R2W1_D07932_Cy_F_IFNb.fcs	Neutrophils	Neutrophils	Non-Basophils			IFNb	D07932	F	Cyno		eventCount	36647
R2W1_D07932_Cy_F_IFNb.fcs	Neutrophils	Neutrophils	Non-Basophils			IFNb	D07932	F	Cyno	Non-Basophils	percent	31.97121047
R2W1_D07932_Cy_F_IFNb.fcs	CD8+T cells	CD8+T cells	T Cells			IFNb	D07932	F	Cyno		eventCount	19441
R2W1_D07932_Cy_F_IFNb.fcs	CD8+T cells	CD8+T cells	T Cells			IFNb	D07932	F	Cyno	T Cells	percent	50.51841073
R2W1_D07932_Cy_F_IFNb.fcs	CD4+T cells	CD4+T cells	T Cells			IFNb	D07932	F	Cyno		eventCount	14128
R2W1_D07932_Cy_F_IFNb.fcs	CD4+T cells	CD4+T cells	T Cells			IFNb	D07932	F	Cyno	T Cells	percent	36.71231453
R2W1_D07932_Cy_F_IFNb.fcs	CD4+/CD8+	CD4+/CD8+	T Cells			IFNb	D07932	F	Cyno		eventCount	3435
R2W1_D07932_Cy_F_IFNb.fcs	CD4+/CD8+	CD4+/CD8+	T Cells			IFNb	D07932	F	Cyno	T Cells	percent	8.926019281
R2W1_D07932_Cy_F_IFNa2.fcs	Basophils	Basophils	Singlets			IFNa2	D07932	F	Cyno		eventCount	133
R2W1_D07932_Cy_F_IFNa2.fcs	Basophils	Basophils	Singlets			IFNa2	D07932	F	Cyno	Singlets	percent	0.109466822
R2W1_D07932_Cy_F_IFNa2.fcs	B Cells	B Cells	CD45+ CD66-			IFNa2	D07932	F	Cyno		eventCount	2168
R2W1_D07932_Cy_F_IFNa2.fcs	B Cells	B Cells	CD45+ CD66-			IFNa2	D07932	F	Cyno	CD45+ CD66-	percent	3.379737166
R2W1_D07932_Cy_F_IFNa2.fcs	CD1c+ B cells	CD1c+ B cells	B Cells			IFNa2	D07932	F	Cyno		eventCount	90
R2W1_D07932_Cy_F_IFNa2.fcs	CD1c+ B cells	CD1c+ B cells	B Cells			IFNa2	D07932	F	Cyno	B Cells	percent	4.151291513
R2W1_D07932_Cy_F_IFNa2.fcs	CD7+/HLA-DR-	CD7+/HLA-DR-	CD19- CD3-			IFNa2	D07932	F	Cyno		eventCount	3441
R2W1_D07932_Cy_F_IFNa2.fcs	CD7+/HLA-DR-	CD7+/HLA-DR-	CD19- CD3-			IFNa2	D07932	F	Cyno	CD19- CD3-	percent	18.53288092
R2W1_D07932_Cy_F_IFNa2.fcs	pDCs	pDCs	HLA-DR+ CD11c-			IFNa2	D07932	F	Cyno		eventCount	7
R2W1_D07932_Cy_F_IFNa2.fcs	pDCs	pDCs	HLA-DR+ CD11c-			IFNa2	D07932	F	Cyno	HLA-DR+ CD11c-	percent	0.343473994
R2W1_D07932_Cy_F_IFNa2.fcs	CD11b-/CD16-	CD11b-/CD16-	HLA-DR+/CD7-			IFNa2	D07932	F	Cyno		eventCount	268
R2W1_D07932_Cy_F_IFNa2.fcs	CD11b-/CD16-	CD11b-/CD16-	HLA-DR+/CD7-			IFNa2	D07932	F	Cyno	HLA-DR+/CD7-	percent	8.758169935
R2W1_D07932_Cy_F_IFNa2.fcs	CD11b+/CD16-	CD11b+/CD16-	HLA-DR+/CD7-			IFNa2	D07932	F	Cyno		eventCount	1949
R2W1_D07932_Cy_F_IFNa2.fcs	CD11b+/CD16-	CD11b+/CD16-	HLA-DR+/CD7-			IFNa2	D07932	F	Cyno	HLA-DR+/CD7-	percent	63.69281046
R2W1_D07932_Cy_F_IFNa2.fcs	CD16+/CD11b-	CD16+/CD11b-	HLA-DR+/CD7-			IFNa2	D07932	F	Cyno		eventCount	403
R2W1_D07932_Cy_F_IFNa2.fcs	CD16+/CD11b-	CD16+/CD11b-	HLA-DR+/CD7-			IFNa2	D07932	F	Cyno	HLA-DR+/CD7-	percent	13.16993464
R2W1_D07932_Cy_F_IFNa2.fcs	CD16+/CD11b+	CD16+/CD11b+	HLA-DR+/CD7-			IFNa2	D07932	F	Cyno		eventCount	408
R2W1_D07932_Cy_F_IFNa2.fcs	CD16+/CD11b+	CD16+/CD11b+	HLA-DR+/CD7-			IFNa2	D07932	F	Cyno	HLA-DR+/CD7-	percent	13.33333333
R2W1_D07932_Cy_F_IFNa2.fcs	Neutrophils	Neutrophils	Non-Basophils			IFNa2	D07932	F	Cyno		eventCount	32243
R2W1_D07932_Cy_F_IFNa2.fcs	Neutrophils	Neutrophils	Non-Basophils			IFNa2	D07932	F	Cyno	Non-Basophils	percent	26.57945065
R2W1_D07932_Cy_F_IFNa2.fcs	CD8+T cells	CD8+T cells	T Cells			IFNa2	D07932	F	Cyno		eventCount	21381
R2W1_D07932_Cy_F_IFNa2.fcs	CD8+T cells	CD8+T cells	T Cells			IFNa2	D07932	F	Cyno	T Cells	percent	50.01988537
R2W1_D07932_Cy_F_IFNa2.fcs	CD4+T cells	CD4+T cells	T Cells			IFNa2	D07932	F	Cyno		eventCount	16100
R2W1_D07932_Cy_F_IFNa2.fcs	CD4+T cells	CD4+T cells	T Cells			IFNa2	D07932	F	Cyno	T Cells	percent	37.665224
R2W1_D07932_Cy_F_IFNa2.fcs	CD4+/CD8+	CD4+/CD8+	T Cells			IFNa2	D07932	F	Cyno		eventCount	3666
R2W1_D07932_Cy_F_IFNa2.fcs	CD4+/CD8+	CD4+/CD8+	T Cells			IFNa2	D07932	F	Cyno	T Cells	percent	8.576441689
R2W1_D07932_Cy_F_GM-CSF.fcs	Basophils	Basophils	Singlets			GM-CSF	D07932	F	Cyno		eventCount	159
R2W1_D07932_Cy_F_GM-CSF.fcs	Basophils	Basophils	Singlets			GM-CSF	D07932	F	Cyno	Singlets	percent	0.126610502
R2W1_D07932_Cy_F_GM-CSF.fcs	B Cells	B Cells	CD45+ CD66-			GM-CSF	D07932	F	Cyno		eventCount	2323
R2W1_D07932_Cy_F_GM-CSF.fcs	B Cells	B Cells	CD45+ CD66-			GM-CSF	D07932	F	Cyno	CD45+ CD66-	percent	3.471931608
R2W1_D07932_Cy_F_GM-CSF.fcs	CD1c+ B cells	CD1c+ B cells	B Cells			GM-CSF	D07932	F	Cyno		eventCount	119
R2W1_D07932_Cy_F_GM-CSF.fcs	CD1c+ B cells	CD1c+ B cells	B Cells			GM-CSF	D07932	F	Cyno	B Cells	percent	5.122686182
R2W1_D07932_Cy_F_GM-CSF.fcs	CD7+/HLA-DR-	CD7+/HLA-DR-	CD19- CD3-			GM-CSF	D07932	F	Cyno		eventCount	3709
R2W1_D07932_Cy_F_GM-CSF.fcs	CD7+/HLA-DR-	CD7+/HLA-DR-	CD19- CD3-			GM-CSF	D07932	F	Cyno	CD19- CD3-	percent	19.6722181
R2W1_D07932_Cy_F_GM-CSF.fcs	pDCs	pDCs	HLA-DR+ CD11c-			GM-CSF	D07932	F	Cyno		eventCount	3
R2W1_D07932_Cy_F_GM-CSF.fcs	pDCs	pDCs	HLA-DR+ CD11c-			GM-CSF	D07932	F	Cyno	HLA-DR+ CD11c-	percent	0.15136226
R2W1_D07932_Cy_F_GM-CSF.fcs	CD11b-/CD16-	CD11b-/CD16-	HLA-DR+/CD7-			GM-CSF	D07932	F	Cyno		eventCount	263
R2W1_D07932_Cy_F_GM-CSF.fcs	CD11b-/CD16-	CD11b-/CD16-	HLA-DR+/CD7-			GM-CSF	D07932	F	Cyno	HLA-DR+/CD7-	percent	8.731739708
R2W1_D07932_Cy_F_GM-CSF.fcs	CD11b+/CD16-	CD11b+/CD16-	HLA-DR+/CD7-			GM-CSF	D07932	F	Cyno		eventCount	1886
R2W1_D07932_Cy_F_GM-CSF.fcs	CD11b+/CD16-	CD11b+/CD16-	HLA-DR+/CD7-			GM-CSF	D07932	F	Cyno	HLA-DR+/CD7-	percent	62.61620186
R2W1_D07932_Cy_F_GM-CSF.fcs	CD16+/CD11b-	CD16+/CD11b-	HLA-DR+/CD7-			GM-CSF	D07932	F	Cyno		eventCount	433
R2W1_D07932_Cy_F_GM-CSF.fcs	CD16+/CD11b-	CD16+/CD11b-	HLA-DR+/CD7-			GM-CSF	D07932	F	Cyno	HLA-DR+/CD7-	percent	14.37583001
R2W1_D07932_Cy_F_GM-CSF.fcs	CD16+/CD11b+	CD16+/CD11b+	HLA-DR+/CD7-			GM-CSF	D07932	F	Cyno		eventCount	393
R2W1_D07932_Cy_F_GM-CSF.fcs	CD16+/CD11b+	CD16+/CD11b+	HLA-DR+/CD7-			GM-CSF	D07932	F	Cyno	HLA-DR+/CD7-	percent	13.04780876
R2W1_D07932_Cy_F_GM-CSF.fcs	Neutrophils	Neutrophils	Non-Basophils			GM-CSF	D07932	F	Cyno		eventCount	32451
R2W1_D07932_Cy_F_GM-CSF.fcs	Neutrophils	Neutrophils	Non-Basophils			GM-CSF	D07932	F	Cyno	Non-Basophils	percent	25.88170551
R2W1_D07932_Cy_F_GM-CSF.fcs	CD8+T cells	CD8+T cells	T Cells			GM-CSF	D07932	F	Cyno		eventCount	22129
R2W1_D07932_Cy_F_GM-CSF.fcs	CD8+T cells	CD8+T cells	T Cells			GM-CSF	D07932	F	Cyno	T Cells	percent	49.19085938
R2W1_D07932_Cy_F_GM-CSF.fcs	CD4+T cells	CD4+T cells	T Cells			GM-CSF	D07932	F	Cyno		eventCount	17151
R2W1_D07932_Cy_F_GM-CSF.fcs	CD4+T cells	CD4+T cells	T Cells			GM-CSF	D07932	F	Cyno	T Cells	percent	38.1251945
R2W1_D07932_Cy_F_GM-CSF.fcs	CD4+/CD8+	CD4+/CD8+	T Cells			GM-CSF	D07932	F	Cyno		eventCount	3960
R2W1_D07932_Cy_F_GM-CSF.fcs	CD4+/CD8+	CD4+/CD8+	T Cells			GM-CSF	D07932	F	Cyno	T Cells	percent	8.80273863
R2W1_D07932_Cy_F_Ebola VLPs.fcs	Basophils	Basophils	Singlets			Ebola VLPs	D07932	F	Cyno		eventCount	219
R2W1_D07932_Cy_F_Ebola VLPs.fcs	Basophils	Basophils	Singlets			Ebola VLPs	D07932	F	Cyno	Singlets	percent	0.163234275
R2W1_D07932_Cy_F_Ebola VLPs.fcs	B Cells	B Cells	CD45+ CD66-			Ebola VLPs	D07932	F	Cyno		eventCount	2107
R2W1_D07932_Cy_F_Ebola VLPs.fcs	B Cells	B Cells	CD45+ CD66-			Ebola VLPs	D07932	F	Cyno	CD45+ CD66-	percent	3.142759125
R2W1_D07932_Cy_F_Ebola VLPs.fcs	CD1c+ B cells	CD1c+ B cells	B Cells			Ebola VLPs	D07932	F	Cyno		eventCount	106
R2W1_D07932_Cy_F_Ebola VLPs.fcs	CD1c+ B cells	CD1c+ B cells	B Cells			Ebola VLPs	D07932	F	Cyno	B Cells	percent	5.030849549
R2W1_D07932_Cy_F_Ebola VLPs.fcs	CD7+/HLA-DR-	CD7+/HLA-DR-	CD19- CD3-			Ebola VLPs	D07932	F	Cyno		eventCount	3734
R2W1_D07932_Cy_F_Ebola VLPs.fcs	CD7+/HLA-DR-	CD7+/HLA-DR-	CD19- CD3-			Ebola VLPs	D07932	F	Cyno	CD19- CD3-	percent	20.34101433
R2W1_D07932_Cy_F_Ebola VLPs.fcs	pDCs	pDCs	HLA-DR+ CD11c-			Ebola VLPs	D07932	F	Cyno		eventCount	2
R2W1_D07932_Cy_F_Ebola VLPs.fcs	pDCs	pDCs	HLA-DR+ CD11c-			Ebola VLPs	D07932	F	Cyno	HLA-DR+ CD11c-	percent	0.089245872
R2W1_D07932_Cy_F_Ebola VLPs.fcs	CD11b-/CD16-	CD11b-/CD16-	HLA-DR+/CD7-			Ebola VLPs	D07932	F	Cyno		eventCount	307
R2W1_D07932_Cy_F_Ebola VLPs.fcs	CD11b-/CD16-	CD11b-/CD16-	HLA-DR+/CD7-			Ebola VLPs	D07932	F	Cyno	HLA-DR+/CD7-	percent	9.15597972
R2W1_D07932_Cy_F_Ebola VLPs.fcs	CD11b+/CD16-	CD11b+/CD16-	HLA-DR+/CD7-			Ebola VLPs	D07932	F	Cyno		eventCount	2124
R2W1_D07932_Cy_F_Ebola VLPs.fcs	CD11b+/CD16-	CD11b+/CD16-	HLA-DR+/CD7-			Ebola VLPs	D07932	F	Cyno	HLA-DR+/CD7-	percent	63.34625708
R2W1_D07932_Cy_F_Ebola VLPs.fcs	CD16+/CD11b-	CD16+/CD11b-	HLA-DR+/CD7-			Ebola VLPs	D07932	F	Cyno		eventCount	394
R2W1_D07932_Cy_F_Ebola VLPs.fcs	CD16+/CD11b-	CD16+/CD11b-	HLA-DR+/CD7-			Ebola VLPs	D07932	F	Cyno	HLA-DR+/CD7-	percent	11.75067104
R2W1_D07932_Cy_F_Ebola VLPs.fcs	CD16+/CD11b+	CD16+/CD11b+	HLA-DR+/CD7-			Ebola VLPs	D07932	F	Cyno		eventCount	482
R2W1_D07932_Cy_F_Ebola VLPs.fcs	CD16+/CD11b+	CD16+/CD11b+	HLA-DR+/CD7-			Ebola VLPs	D07932	F	Cyno	HLA-DR+/CD7-	percent	14.3751864
R2W1_D07932_Cy_F_Ebola VLPs.fcs	Neutrophils	Neutrophils	Non-Basophils			Ebola VLPs	D07932	F	Cyno		eventCount	38819
R2W1_D07932_Cy_F_Ebola VLPs.fcs	Neutrophils	Neutrophils	Non-Basophils			Ebola VLPs	D07932	F	Cyno	Non-Basophils	percent	28.99298683
R2W1_D07932_Cy_F_Ebola VLPs.fcs	CD8+T cells	CD8+T cells	T Cells			Ebola VLPs	D07932	F	Cyno		eventCount	22836
R2W1_D07932_Cy_F_Ebola VLPs.fcs	CD8+T cells	CD8+T cells	T Cells			Ebola VLPs	D07932	F	Cyno	T Cells	percent	49.90493673
R2W1_D07932_Cy_F_Ebola VLPs.fcs	CD4+T cells	CD4+T cells	T Cells			Ebola VLPs	D07932	F	Cyno		eventCount	17051
R2W1_D07932_Cy_F_Ebola VLPs.fcs	CD4+T cells	CD4+T cells	T Cells			Ebola VLPs	D07932	F	Cyno	T Cells	percent	37.262615
R2W1_D07932_Cy_F_Ebola VLPs.fcs	CD4+/CD8+	CD4+/CD8+	T Cells			Ebola VLPs	D07932	F	Cyno		eventCount	4231
R2W1_D07932_Cy_F_Ebola VLPs.fcs	CD4+/CD8+	CD4+/CD8+	T Cells			Ebola VLPs	D07932	F	Cyno	T Cells	percent	9.246268494
R2W1_D07932_Cy_F_CD40L.fcs	Basophils	Basophils	Singlets			CD40L	D07932	F	Cyno		eventCount	236
R2W1_D07932_Cy_F_CD40L.fcs	Basophils	Basophils	Singlets			CD40L	D07932	F	Cyno	Singlets	percent	0.149165998
R2W1_D07932_Cy_F_CD40L.fcs	B Cells	B Cells	CD45+ CD66-			CD40L	D07932	F	Cyno		eventCount	2454
R2W1_D07932_Cy_F_CD40L.fcs	B Cells	B Cells	CD45+ CD66-			CD40L	D07932	F	Cyno	CD45+ CD66-	percent	3.229372286
R2W1_D07932_Cy_F_CD40L.fcs	CD1c+ B cells	CD1c+ B cells	B Cells			CD40L	D07932	F	Cyno		eventCount	156
R2W1_D07932_Cy_F_CD40L.fcs	CD1c+ B cells	CD1c+ B cells	B Cells			CD40L	D07932	F	Cyno	B Cells	percent	6.356968215
R2W1_D07932_Cy_F_CD40L.fcs	CD7+/HLA-DR-	CD7+/HLA-DR-	CD19- CD3-			CD40L	D07932	F	Cyno		eventCount	4952
R2W1_D07932_Cy_F_CD40L.fcs	CD7+/HLA-DR-	CD7+/HLA-DR-	CD19- CD3-			CD40L	D07932	F	Cyno	CD19- CD3-	percent	24.47486779
R2W1_D07932_Cy_F_CD40L.fcs	pDCs	pDCs	HLA-DR+ CD11c-			CD40L	D07932	F	Cyno		eventCount	8
R2W1_D07932_Cy_F_CD40L.fcs	pDCs	pDCs	HLA-DR+ CD11c-			CD40L	D07932	F	Cyno	HLA-DR+ CD11c-	percent	0.338123415
R2W1_D07932_Cy_F_CD40L.fcs	CD11b-/CD16-	CD11b-/CD16-	HLA-DR+/CD7-			CD40L	D07932	F	Cyno		eventCount	330
R2W1_D07932_Cy_F_CD40L.fcs	CD11b-/CD16-	CD11b-/CD16-	HLA-DR+/CD7-			CD40L	D07932	F	Cyno	HLA-DR+/CD7-	percent	9.504608295
R2W1_D07932_Cy_F_CD40L.fcs	CD11b+/CD16-	CD11b+/CD16-	HLA-DR+/CD7-			CD40L	D07932	F	Cyno		eventCount	2231
R2W1_D07932_Cy_F_CD40L.fcs	CD11b+/CD16-	CD11b+/CD16-	HLA-DR+/CD7-			CD40L	D07932	F	Cyno	HLA-DR+/CD7-	percent	64.25691244
R2W1_D07932_Cy_F_CD40L.fcs	CD16+/CD11b-	CD16+/CD11b-	HLA-DR+/CD7-			CD40L	D07932	F	Cyno		eventCount	422
R2W1_D07932_Cy_F_CD40L.fcs	CD16+/CD11b-	CD16+/CD11b-	HLA-DR+/CD7-			CD40L	D07932	F	Cyno	HLA-DR+/CD7-	percent	12.15437788
R2W1_D07932_Cy_F_CD40L.fcs	CD16+/CD11b+	CD16+/CD11b+	HLA-DR+/CD7-			CD40L	D07932	F	Cyno		eventCount	446
R2W1_D07932_Cy_F_CD40L.fcs	CD16+/CD11b+	CD16+/CD11b+	HLA-DR+/CD7-			CD40L	D07932	F	Cyno	HLA-DR+/CD7-	percent	12.84562212
R2W1_D07932_Cy_F_CD40L.fcs	Neutrophils	Neutrophils	Non-Basophils			CD40L	D07932	F	Cyno		eventCount	45455
R2W1_D07932_Cy_F_CD40L.fcs	Neutrophils	Neutrophils	Non-Basophils			CD40L	D07932	F	Cyno	Non-Basophils	percent	28.78957736
R2W1_D07932_Cy_F_CD40L.fcs	CD8+T cells	CD8+T cells	T Cells			CD40L	D07932	F	Cyno		eventCount	24976
R2W1_D07932_Cy_F_CD40L.fcs	CD8+T cells	CD8+T cells	T Cells			CD40L	D07932	F	Cyno	T Cells	percent	48.32536811
R2W1_D07932_Cy_F_CD40L.fcs	CD4+T cells	CD4+T cells	T Cells			CD40L	D07932	F	Cyno		eventCount	19227
R2W1_D07932_Cy_F_CD40L.fcs	CD4+T cells	CD4+T cells	T Cells			CD40L	D07932	F	Cyno	T Cells	percent	37.20178782
R2W1_D07932_Cy_F_CD40L.fcs	CD4+/CD8+	CD4+/CD8+	T Cells			CD40L	D07932	F	Cyno		eventCount	5535
R2W1_D07932_Cy_F_CD40L.fcs	CD4+/CD8+	CD4+/CD8+	T Cells			CD40L	D07932	F	Cyno	T Cells	percent	10.70951764
R2W1_D07932_Cy_F_Basal.fcs	Basophils	Basophils	Singlets			Basal	D07932	F	Cyno		eventCount	183
R2W1_D07932_Cy_F_Basal.fcs	Basophils	Basophils	Singlets			Basal	D07932	F	Cyno	Singlets	percent	0.130273218
R2W1_D07932_Cy_F_Basal.fcs	B Cells	B Cells	CD45+ CD66-			Basal	D07932	F	Cyno		eventCount	2604
R2W1_D07932_Cy_F_Basal.fcs	B Cells	B Cells	CD45+ CD66-			Basal	D07932	F	Cyno	CD45+ CD66-	percent	3.549569935
R2W1_D07932_Cy_F_Basal.fcs	CD1c+ B cells	CD1c+ B cells	B Cells			Basal	D07932	F	Cyno		eventCount	119
R2W1_D07932_Cy_F_Basal.fcs	CD1c+ B cells	CD1c+ B cells	B Cells			Basal	D07932	F	Cyno	B Cells	percent	4.569892473
R2W1_D07932_Cy_F_Basal.fcs	CD7+/HLA-DR-	CD7+/HLA-DR-	CD19- CD3-			Basal	D07932	F	Cyno		eventCount	4304
R2W1_D07932_Cy_F_Basal.fcs	CD7+/HLA-DR-	CD7+/HLA-DR-	CD19- CD3-			Basal	D07932	F	Cyno	CD19- CD3-	percent	21.74396282
R2W1_D07932_Cy_F_Basal.fcs	pDCs	pDCs	HLA-DR+ CD11c-			Basal	D07932	F	Cyno		eventCount	6
R2W1_D07932_Cy_F_Basal.fcs	pDCs	pDCs	HLA-DR+ CD11c-			Basal	D07932	F	Cyno	HLA-DR+ CD11c-	percent	0.292825769
R2W1_D07932_Cy_F_Basal.fcs	CD11b-/CD16-	CD11b-/CD16-	HLA-DR+/CD7-			Basal	D07932	F	Cyno		eventCount	315
R2W1_D07932_Cy_F_Basal.fcs	CD11b-/CD16-	CD11b-/CD16-	HLA-DR+/CD7-			Basal	D07932	F	Cyno	HLA-DR+/CD7-	percent	10.18099548
R2W1_D07932_Cy_F_Basal.fcs	CD11b+/CD16-	CD11b+/CD16-	HLA-DR+/CD7-			Basal	D07932	F	Cyno		eventCount	1905
R2W1_D07932_Cy_F_Basal.fcs	CD11b+/CD16-	CD11b+/CD16-	HLA-DR+/CD7-			Basal	D07932	F	Cyno	HLA-DR+/CD7-	percent	61.57078216
R2W1_D07932_Cy_F_Basal.fcs	CD16+/CD11b-	CD16+/CD11b-	HLA-DR+/CD7-			Basal	D07932	F	Cyno		eventCount	420
R2W1_D07932_Cy_F_Basal.fcs	CD16+/CD11b-	CD16+/CD11b-	HLA-DR+/CD7-			Basal	D07932	F	Cyno	HLA-DR+/CD7-	percent	13.57466063
R2W1_D07932_Cy_F_Basal.fcs	CD16+/CD11b+	CD16+/CD11b+	HLA-DR+/CD7-			Basal	D07932	F	Cyno		eventCount	419
R2W1_D07932_Cy_F_Basal.fcs	CD16+/CD11b+	CD16+/CD11b+	HLA-DR+/CD7-			Basal	D07932	F	Cyno	HLA-DR+/CD7-	percent	13.54234001
R2W1_D07932_Cy_F_Basal.fcs	Neutrophils	Neutrophils	Non-Basophils			Basal	D07932	F	Cyno		eventCount	37272
R2W1_D07932_Cy_F_Basal.fcs	Neutrophils	Neutrophils	Non-Basophils			Basal	D07932	F	Cyno	Non-Basophils	percent	26.57975996
R2W1_D07932_Cy_F_Basal.fcs	CD8+T cells	CD8+T cells	T Cells			Basal	D07932	F	Cyno		eventCount	24129
R2W1_D07932_Cy_F_Basal.fcs	CD8+T cells	CD8+T cells	T Cells			Basal	D07932	F	Cyno	T Cells	percent	48.41777867
R2W1_D07932_Cy_F_Basal.fcs	CD4+T cells	CD4+T cells	T Cells			Basal	D07932	F	Cyno		eventCount	19063
R2W1_D07932_Cy_F_Basal.fcs	CD4+T cells	CD4+T cells	T Cells			Basal	D07932	F	Cyno	T Cells	percent	38.25223237
R2W1_D07932_Cy_F_Basal.fcs	CD4+/CD8+	CD4+/CD8+	T Cells			Basal	D07932	F	Cyno		eventCount	4599
R2W1_D07932_Cy_F_Basal.fcs	CD4+/CD8+	CD4+/CD8+	T Cells			Basal	D07932	F	Cyno	T Cells	percent	9.228453898
R2W1_D07932_Cy_F_Anthrax.fcs	Basophils	Basophils	Singlets			Anthrax	D07932	F	Cyno		eventCount	314
R2W1_D07932_Cy_F_Anthrax.fcs	Basophils	Basophils	Singlets			Anthrax	D07932	F	Cyno	Singlets	percent	0.157279958
R2W1_D07932_Cy_F_Anthrax.fcs	B Cells	B Cells	CD45+ CD66-			Anthrax	D07932	F	Cyno		eventCount	3280
R2W1_D07932_Cy_F_Anthrax.fcs	B Cells	B Cells	CD45+ CD66-			Anthrax	D07932	F	Cyno	CD45+ CD66-	percent	3.274956567
R2W1_D07932_Cy_F_Anthrax.fcs	CD1c+ B cells	CD1c+ B cells	B Cells			Anthrax	D07932	F	Cyno		eventCount	145
R2W1_D07932_Cy_F_Anthrax.fcs	CD1c+ B cells	CD1c+ B cells	B Cells			Anthrax	D07932	F	Cyno	B Cells	percent	4.420731707
R2W1_D07932_Cy_F_Anthrax.fcs	CD7+/HLA-DR-	CD7+/HLA-DR-	CD19- CD3-			Anthrax	D07932	F	Cyno		eventCount	8401
R2W1_D07932_Cy_F_Anthrax.fcs	CD7+/HLA-DR-	CD7+/HLA-DR-	CD19- CD3-			Anthrax	D07932	F	Cyno	CD19- CD3-	percent	27.51088843
R2W1_D07932_Cy_F_Anthrax.fcs	pDCs	pDCs	HLA-DR+ CD11c-			Anthrax	D07932	F	Cyno		eventCount	10
R2W1_D07932_Cy_F_Anthrax.fcs	pDCs	pDCs	HLA-DR+ CD11c-			Anthrax	D07932	F	Cyno	HLA-DR+ CD11c-	percent	0.400641026
R2W1_D07932_Cy_F_Anthrax.fcs	CD11b-/CD16-	CD11b-/CD16-	HLA-DR+/CD7-			Anthrax	D07932	F	Cyno		eventCount	379
R2W1_D07932_Cy_F_Anthrax.fcs	CD11b-/CD16-	CD11b-/CD16-	HLA-DR+/CD7-			Anthrax	D07932	F	Cyno	HLA-DR+/CD7-	percent	10.17722879
R2W1_D07932_Cy_F_Anthrax.fcs	CD11b+/CD16-	CD11b+/CD16-	HLA-DR+/CD7-			Anthrax	D07932	F	Cyno		eventCount	2363
R2W1_D07932_Cy_F_Anthrax.fcs	CD11b+/CD16-	CD11b+/CD16-	HLA-DR+/CD7-			Anthrax	D07932	F	Cyno	HLA-DR+/CD7-	percent	63.45327605
R2W1_D07932_Cy_F_Anthrax.fcs	CD16+/CD11b-	CD16+/CD11b-	HLA-DR+/CD7-			Anthrax	D07932	F	Cyno		eventCount	442
R2W1_D07932_Cy_F_Anthrax.fcs	CD16+/CD11b-	CD16+/CD11b-	HLA-DR+/CD7-			Anthrax	D07932	F	Cyno	HLA-DR+/CD7-	percent	11.86895811
R2W1_D07932_Cy_F_Anthrax.fcs	CD16+/CD11b+	CD16+/CD11b+	HLA-DR+/CD7-			Anthrax	D07932	F	Cyno		eventCount	495
R2W1_D07932_Cy_F_Anthrax.fcs	CD16+/CD11b+	CD16+/CD11b+	HLA-DR+/CD7-			Anthrax	D07932	F	Cyno	HLA-DR+/CD7-	percent	13.29215897
R2W1_D07932_Cy_F_Anthrax.fcs	Neutrophils	Neutrophils	Non-Basophils			Anthrax	D07932	F	Cyno		eventCount	44938
R2W1_D07932_Cy_F_Anthrax.fcs	Neutrophils	Neutrophils	Non-Basophils			Anthrax	D07932	F	Cyno	Non-Basophils	percent	22.56354124
R2W1_D07932_Cy_F_Anthrax.fcs	CD8+T cells	CD8+T cells	T Cells			Anthrax	D07932	F	Cyno		eventCount	29912
R2W1_D07932_Cy_F_Anthrax.fcs	CD8+T cells	CD8+T cells	T Cells			Anthrax	D07932	F	Cyno	T Cells	percent	47.20959596
R2W1_D07932_Cy_F_Anthrax.fcs	CD4+T cells	CD4+T cells	T Cells			Anthrax	D07932	F	Cyno		eventCount	23844
R2W1_D07932_Cy_F_Anthrax.fcs	CD4+T cells	CD4+T cells	T Cells			Anthrax	D07932	F	Cyno	T Cells	percent	37.63257576
R2W1_D07932_Cy_F_Anthrax.fcs	CD4+/CD8+	CD4+/CD8+	T Cells			Anthrax	D07932	F	Cyno		eventCount	6998
R2W1_D07932_Cy_F_Anthrax.fcs	CD4+/CD8+	CD4+/CD8+	T Cells			Anthrax	D07932	F	Cyno	T Cells	percent	11.04482323
R2W3_D00602_Rh_F_TNFa.fcs	Basophils	Basophils	Singlets			TNFa	D00602	F	Rhesus		eventCount	281
R2W3_D00602_Rh_F_TNFa.fcs	Basophils	Basophils	Singlets			TNFa	D00602	F	Rhesus	Singlets	percent	0.199688741
R2W3_D00602_Rh_F_TNFa.fcs	B Cells	B Cells	CD45+ CD66-			TNFa	D00602	F	Rhesus		eventCount	5575
R2W3_D00602_Rh_F_TNFa.fcs	B Cells	B Cells	CD45+ CD66-			TNFa	D00602	F	Rhesus	CD45+ CD66-	percent	6.085248049
R2W3_D00602_Rh_F_TNFa.fcs	CD1c+ B cells	CD1c+ B cells	B Cells			TNFa	D00602	F	Rhesus		eventCount	1473
R2W3_D00602_Rh_F_TNFa.fcs	CD1c+ B cells	CD1c+ B cells	B Cells			TNFa	D00602	F	Rhesus	B Cells	percent	26.42152466
R2W3_D00602_Rh_F_TNFa.fcs	CD7+/HLA-DR-	CD7+/HLA-DR-	CD19- CD3-			TNFa	D00602	F	Rhesus		eventCount	9242
R2W3_D00602_Rh_F_TNFa.fcs	CD7+/HLA-DR-	CD7+/HLA-DR-	CD19- CD3-			TNFa	D00602	F	Rhesus	CD19- CD3-	percent	66.00014283
R2W3_D00602_Rh_F_TNFa.fcs	pDCs	pDCs	HLA-DR+ CD11c-			TNFa	D00602	F	Rhesus		eventCount	29
R2W3_D00602_Rh_F_TNFa.fcs	pDCs	pDCs	HLA-DR+ CD11c-			TNFa	D00602	F	Rhesus	HLA-DR+ CD11c-	percent	2.193645991
R2W3_D00602_Rh_F_TNFa.fcs	CD11b-/CD16-	CD11b-/CD16-	HLA-DR+/CD7-			TNFa	D00602	F	Rhesus		eventCount	564
R2W3_D00602_Rh_F_TNFa.fcs	CD11b-/CD16-	CD11b-/CD16-	HLA-DR+/CD7-			TNFa	D00602	F	Rhesus	HLA-DR+/CD7-	percent	16.09129815
R2W3_D00602_Rh_F_TNFa.fcs	CD11b+/CD16-	CD11b+/CD16-	HLA-DR+/CD7-			TNFa	D00602	F	Rhesus		eventCount	1250
R2W3_D00602_Rh_F_TNFa.fcs	CD11b+/CD16-	CD11b+/CD16-	HLA-DR+/CD7-			TNFa	D00602	F	Rhesus	HLA-DR+/CD7-	percent	35.66333809
R2W3_D00602_Rh_F_TNFa.fcs	CD16+/CD11b-	CD16+/CD11b-	HLA-DR+/CD7-			TNFa	D00602	F	Rhesus		eventCount	1427
R2W3_D00602_Rh_F_TNFa.fcs	CD16+/CD11b-	CD16+/CD11b-	HLA-DR+/CD7-			TNFa	D00602	F	Rhesus	HLA-DR+/CD7-	percent	40.71326676
R2W3_D00602_Rh_F_TNFa.fcs	CD16+/CD11b+	CD16+/CD11b+	HLA-DR+/CD7-			TNFa	D00602	F	Rhesus		eventCount	231
R2W3_D00602_Rh_F_TNFa.fcs	CD16+/CD11b+	CD16+/CD11b+	HLA-DR+/CD7-			TNFa	D00602	F	Rhesus	HLA-DR+/CD7-	percent	6.590584879
R2W3_D00602_Rh_F_TNFa.fcs	Neutrophils	Neutrophils	Non-Basophils			TNFa	D00602	F	Rhesus		eventCount	36509
R2W3_D00602_Rh_F_TNFa.fcs	Neutrophils	Neutrophils	Non-Basophils			TNFa	D00602	F	Rhesus	Non-Basophils	percent	26.00541349
R2W3_D00602_Rh_F_TNFa.fcs	CD8+T cells	CD8+T cells	T Cells			TNFa	D00602	F	Rhesus		eventCount	29064
R2W3_D00602_Rh_F_TNFa.fcs	CD8+T cells	CD8+T cells	T Cells			TNFa	D00602	F	Rhesus	T Cells	percent	41.12345242
R2W3_D00602_Rh_F_TNFa.fcs	CD4+T cells	CD4+T cells	T Cells			TNFa	D00602	F	Rhesus		eventCount	25088
R2W3_D00602_Rh_F_TNFa.fcs	CD4+T cells	CD4+T cells	T Cells			TNFa	D00602	F	Rhesus	T Cells	percent	35.49770074
R2W3_D00602_Rh_F_TNFa.fcs	CD4+/CD8+	CD4+/CD8+	T Cells			TNFa	D00602	F	Rhesus		eventCount	10963
R2W3_D00602_Rh_F_TNFa.fcs	CD4+/CD8+	CD4+/CD8+	T Cells			TNFa	D00602	F	Rhesus	T Cells	percent	15.51185002
R2W3_D00602_Rh_F_R848.fcs	Basophils	Basophils	Singlets			R848	D00602	F	Rhesus		eventCount	314
R2W3_D00602_Rh_F_R848.fcs	Basophils	Basophils	Singlets			R848	D00602	F	Rhesus	Singlets	percent	0.171604392
R2W3_D00602_Rh_F_R848.fcs	B Cells	B Cells	CD45+ CD66-			R848	D00602	F	Rhesus		eventCount	5836
R2W3_D00602_Rh_F_R848.fcs	B Cells	B Cells	CD45+ CD66-			R848	D00602	F	Rhesus	CD45+ CD66-	percent	5.921386392
R2W3_D00602_Rh_F_R848.fcs	CD1c+ B cells	CD1c+ B cells	B Cells			R848	D00602	F	Rhesus		eventCount	479
R2W3_D00602_Rh_F_R848.fcs	CD1c+ B cells	CD1c+ B cells	B Cells			R848	D00602	F	Rhesus	B Cells	percent	8.207676491
R2W3_D00602_Rh_F_R848.fcs	CD7+/HLA-DR-	CD7+/HLA-DR-	CD19- CD3-			R848	D00602	F	Rhesus		eventCount	10333
R2W3_D00602_Rh_F_R848.fcs	CD7+/HLA-DR-	CD7+/HLA-DR-	CD19- CD3-			R848	D00602	F	Rhesus	CD19- CD3-	percent	69.74687816
R2W3_D00602_Rh_F_R848.fcs	pDCs	pDCs	HLA-DR+ CD11c-			R848	D00602	F	Rhesus		eventCount	40
R2W3_D00602_Rh_F_R848.fcs	pDCs	pDCs	HLA-DR+ CD11c-			R848	D00602	F	Rhesus	HLA-DR+ CD11c-	percent	3.913894325
R2W3_D00602_Rh_F_R848.fcs	CD11b-/CD16-	CD11b-/CD16-	HLA-DR+/CD7-			R848	D00602	F	Rhesus		eventCount	620
R2W3_D00602_Rh_F_R848.fcs	CD11b-/CD16-	CD11b-/CD16-	HLA-DR+/CD7-			R848	D00602	F	Rhesus	HLA-DR+/CD7-	percent	20.18229167
R2W3_D00602_Rh_F_R848.fcs	CD11b+/CD16-	CD11b+/CD16-	HLA-DR+/CD7-			R848	D00602	F	Rhesus		eventCount	934
R2W3_D00602_Rh_F_R848.fcs	CD11b+/CD16-	CD11b+/CD16-	HLA-DR+/CD7-			R848	D00602	F	Rhesus	HLA-DR+/CD7-	percent	30.40364583
R2W3_D00602_Rh_F_R848.fcs	CD16+/CD11b-	CD16+/CD11b-	HLA-DR+/CD7-			R848	D00602	F	Rhesus		eventCount	1280
R2W3_D00602_Rh_F_R848.fcs	CD16+/CD11b-	CD16+/CD11b-	HLA-DR+/CD7-			R848	D00602	F	Rhesus	HLA-DR+/CD7-	percent	41.66666667
R2W3_D00602_Rh_F_R848.fcs	CD16+/CD11b+	CD16+/CD11b+	HLA-DR+/CD7-			R848	D00602	F	Rhesus		eventCount	203
R2W3_D00602_Rh_F_R848.fcs	CD16+/CD11b+	CD16+/CD11b+	HLA-DR+/CD7-			R848	D00602	F	Rhesus	HLA-DR+/CD7-	percent	6.608072917
R2W3_D00602_Rh_F_R848.fcs	Neutrophils	Neutrophils	Non-Basophils			R848	D00602	F	Rhesus		eventCount	46024
R2W3_D00602_Rh_F_R848.fcs	Neutrophils	Neutrophils	Non-Basophils			R848	D00602	F	Rhesus	Non-Basophils	percent	25.20550946
R2W3_D00602_Rh_F_R848.fcs	CD8+T cells	CD8+T cells	T Cells			R848	D00602	F	Rhesus		eventCount	30314
R2W3_D00602_Rh_F_R848.fcs	CD8+T cells	CD8+T cells	T Cells			R848	D00602	F	Rhesus	T Cells	percent	39.83495184
R2W3_D00602_Rh_F_R848.fcs	CD4+T cells	CD4+T cells	T Cells			R848	D00602	F	Rhesus		eventCount	27557
R2W3_D00602_Rh_F_R848.fcs	CD4+T cells	CD4+T cells	T Cells			R848	D00602	F	Rhesus	T Cells	percent	36.21203958
R2W3_D00602_Rh_F_R848.fcs	CD4+/CD8+	CD4+/CD8+	T Cells			R848	D00602	F	Rhesus		eventCount	12383
R2W3_D00602_Rh_F_R848.fcs	CD4+/CD8+	CD4+/CD8+	T Cells			R848	D00602	F	Rhesus	T Cells	percent	16.27222434
R2W3_D00602_Rh_F_PMAIono.fcs	Basophils	Basophils	Singlets			PMAIono	D00602	F	Rhesus		eventCount	279
R2W3_D00602_Rh_F_PMAIono.fcs	Basophils	Basophils	Singlets			PMAIono	D00602	F	Rhesus	Singlets	percent	0.182336257
R2W3_D00602_Rh_F_PMAIono.fcs	B Cells	B Cells	CD45+ CD66-			PMAIono	D00602	F	Rhesus		eventCount	5771
R2W3_D00602_Rh_F_PMAIono.fcs	B Cells	B Cells	CD45+ CD66-			PMAIono	D00602	F	Rhesus	CD45+ CD66-	percent	6.073138648
R2W3_D00602_Rh_F_PMAIono.fcs	CD1c+ B cells	CD1c+ B cells	B Cells			PMAIono	D00602	F	Rhesus		eventCount	1381
R2W3_D00602_Rh_F_PMAIono.fcs	CD1c+ B cells	CD1c+ B cells	B Cells			PMAIono	D00602	F	Rhesus	B Cells	percent	23.9299948
R2W3_D00602_Rh_F_PMAIono.fcs	CD7+/HLA-DR-	CD7+/HLA-DR-	CD19- CD3-			PMAIono	D00602	F	Rhesus		eventCount	9892
R2W3_D00602_Rh_F_PMAIono.fcs	CD7+/HLA-DR-	CD7+/HLA-DR-	CD19- CD3-			PMAIono	D00602	F	Rhesus	CD19- CD3-	percent	67.88361241
R2W3_D00602_Rh_F_PMAIono.fcs	pDCs	pDCs	HLA-DR+ CD11c-			PMAIono	D00602	F	Rhesus		eventCount	42
R2W3_D00602_Rh_F_PMAIono.fcs	pDCs	pDCs	HLA-DR+ CD11c-			PMAIono	D00602	F	Rhesus	HLA-DR+ CD11c-	percent	4.026845638
R2W3_D00602_Rh_F_PMAIono.fcs	CD11b-/CD16-	CD11b-/CD16-	HLA-DR+/CD7-			PMAIono	D00602	F	Rhesus		eventCount	568
R2W3_D00602_Rh_F_PMAIono.fcs	CD11b-/CD16-	CD11b-/CD16-	HLA-DR+/CD7-			PMAIono	D00602	F	Rhesus	HLA-DR+/CD7-	percent	17.15493809
R2W3_D00602_Rh_F_PMAIono.fcs	CD11b+/CD16-	CD11b+/CD16-	HLA-DR+/CD7-			PMAIono	D00602	F	Rhesus		eventCount	962
R2W3_D00602_Rh_F_PMAIono.fcs	CD11b+/CD16-	CD11b+/CD16-	HLA-DR+/CD7-			PMAIono	D00602	F	Rhesus	HLA-DR+/CD7-	percent	29.05466626
R2W3_D00602_Rh_F_PMAIono.fcs	CD16+/CD11b-	CD16+/CD11b-	HLA-DR+/CD7-			PMAIono	D00602	F	Rhesus		eventCount	1504
R2W3_D00602_Rh_F_PMAIono.fcs	CD16+/CD11b-	CD16+/CD11b-	HLA-DR+/CD7-			PMAIono	D00602	F	Rhesus	HLA-DR+/CD7-	percent	45.4243431
R2W3_D00602_Rh_F_PMAIono.fcs	CD16+/CD11b+	CD16+/CD11b+	HLA-DR+/CD7-			PMAIono	D00602	F	Rhesus		eventCount	242
R2W3_D00602_Rh_F_PMAIono.fcs	CD16+/CD11b+	CD16+/CD11b+	HLA-DR+/CD7-			PMAIono	D00602	F	Rhesus	HLA-DR+/CD7-	percent	7.3089701
R2W3_D00602_Rh_F_PMAIono.fcs	Neutrophils	Neutrophils	Non-Basophils			PMAIono	D00602	F	Rhesus		eventCount	38312
R2W3_D00602_Rh_F_PMAIono.fcs	Neutrophils	Neutrophils	Non-Basophils			PMAIono	D00602	F	Rhesus	Non-Basophils	percent	25.09136158
R2W3_D00602_Rh_F_PMAIono.fcs	CD8+T cells	CD8+T cells	T Cells			PMAIono	D00602	F	Rhesus		eventCount	29678
R2W3_D00602_Rh_F_PMAIono.fcs	CD8+T cells	CD8+T cells	T Cells			PMAIono	D00602	F	Rhesus	T Cells	percent	40.42828536
R2W3_D00602_Rh_F_PMAIono.fcs	CD4+T cells	CD4+T cells	T Cells			PMAIono	D00602	F	Rhesus		eventCount	26948
R2W3_D00602_Rh_F_PMAIono.fcs	CD4+T cells	CD4+T cells	T Cells			PMAIono	D00602	F	Rhesus	T Cells	percent	36.70939531
R2W3_D00602_Rh_F_PMAIono.fcs	CD4+/CD8+	CD4+/CD8+	T Cells			PMAIono	D00602	F	Rhesus		eventCount	10899
R2W3_D00602_Rh_F_PMAIono.fcs	CD4+/CD8+	CD4+/CD8+	T Cells			PMAIono	D00602	F	Rhesus	T Cells	percent	14.84695337
R2W3_D00602_Rh_F_LPS.fcs	Basophils	Basophils	Singlets			LPS	D00602	F	Rhesus		eventCount	328
R2W3_D00602_Rh_F_LPS.fcs	Basophils	Basophils	Singlets			LPS	D00602	F	Rhesus	Singlets	percent	0.211633384
R2W3_D00602_Rh_F_LPS.fcs	B Cells	B Cells	CD45+ CD66-			LPS	D00602	F	Rhesus		eventCount	5345
R2W3_D00602_Rh_F_LPS.fcs	B Cells	B Cells	CD45+ CD66-			LPS	D00602	F	Rhesus	CD45+ CD66-	percent	6.117590505
R2W3_D00602_Rh_F_LPS.fcs	CD1c+ B cells	CD1c+ B cells	B Cells			LPS	D00602	F	Rhesus		eventCount	637
R2W3_D00602_Rh_F_LPS.fcs	CD1c+ B cells	CD1c+ B cells	B Cells			LPS	D00602	F	Rhesus	B Cells	percent	11.91768007
R2W3_D00602_Rh_F_LPS.fcs	CD7+/HLA-DR-	CD7+/HLA-DR-	CD19- CD3-			LPS	D00602	F	Rhesus		eventCount	9087
R2W3_D00602_Rh_F_LPS.fcs	CD7+/HLA-DR-	CD7+/HLA-DR-	CD19- CD3-			LPS	D00602	F	Rhesus	CD19- CD3-	percent	69.16577866
R2W3_D00602_Rh_F_LPS.fcs	pDCs	pDCs	HLA-DR+ CD11c-			LPS	D00602	F	Rhesus		eventCount	29
R2W3_D00602_Rh_F_LPS.fcs	pDCs	pDCs	HLA-DR+ CD11c-			LPS	D00602	F	Rhesus	HLA-DR+ CD11c-	percent	3.341013825
R2W3_D00602_Rh_F_LPS.fcs	CD11b-/CD16-	CD11b-/CD16-	HLA-DR+/CD7-			LPS	D00602	F	Rhesus		eventCount	558
R2W3_D00602_Rh_F_LPS.fcs	CD11b-/CD16-	CD11b-/CD16-	HLA-DR+/CD7-			LPS	D00602	F	Rhesus	HLA-DR+/CD7-	percent	19.57894737
R2W3_D00602_Rh_F_LPS.fcs	CD11b+/CD16-	CD11b+/CD16-	HLA-DR+/CD7-			LPS	D00602	F	Rhesus		eventCount	799
R2W3_D00602_Rh_F_LPS.fcs	CD11b+/CD16-	CD11b+/CD16-	HLA-DR+/CD7-			LPS	D00602	F	Rhesus	HLA-DR+/CD7-	percent	28.03508772
R2W3_D00602_Rh_F_LPS.fcs	CD16+/CD11b-	CD16+/CD11b-	HLA-DR+/CD7-			LPS	D00602	F	Rhesus		eventCount	1278
R2W3_D00602_Rh_F_LPS.fcs	CD16+/CD11b-	CD16+/CD11b-	HLA-DR+/CD7-			LPS	D00602	F	Rhesus	HLA-DR+/CD7-	percent	44.84210526
R2W3_D00602_Rh_F_LPS.fcs	CD16+/CD11b+	CD16+/CD11b+	HLA-DR+/CD7-			LPS	D00602	F	Rhesus		eventCount	194
R2W3_D00602_Rh_F_LPS.fcs	CD16+/CD11b+	CD16+/CD11b+	HLA-DR+/CD7-			LPS	D00602	F	Rhesus	HLA-DR+/CD7-	percent	6.807017544
R2W3_D00602_Rh_F_LPS.fcs	Neutrophils	Neutrophils	Non-Basophils			LPS	D00602	F	Rhesus		eventCount	40324
R2W3_D00602_Rh_F_LPS.fcs	Neutrophils	Neutrophils	Non-Basophils			LPS	D00602	F	Rhesus	Non-Basophils	percent	26.08228818
R2W3_D00602_Rh_F_LPS.fcs	CD8+T cells	CD8+T cells	T Cells			LPS	D00602	F	Rhesus		eventCount	27080
R2W3_D00602_Rh_F_LPS.fcs	CD8+T cells	CD8+T cells	T Cells			LPS	D00602	F	Rhesus	T Cells	percent	40.06272746
R2W3_D00602_Rh_F_LPS.fcs	CD4+T cells	CD4+T cells	T Cells			LPS	D00602	F	Rhesus		eventCount	24644
R2W3_D00602_Rh_F_LPS.fcs	CD4+T cells	CD4+T cells	T Cells			LPS	D00602	F	Rhesus	T Cells	percent	36.4588573
R2W3_D00602_Rh_F_LPS.fcs	CD4+/CD8+	CD4+/CD8+	T Cells			LPS	D00602	F	Rhesus		eventCount	10687
R2W3_D00602_Rh_F_LPS.fcs	CD4+/CD8+	CD4+/CD8+	T Cells			LPS	D00602	F	Rhesus	T Cells	percent	15.8105749
R2W3_D00602_Rh_F_IL-12.fcs	Basophils	Basophils	Singlets			IL-12	D00602	F	Rhesus		eventCount	462
R2W3_D00602_Rh_F_IL-12.fcs	Basophils	Basophils	Singlets			IL-12	D00602	F	Rhesus	Singlets	percent	0.201206367
R2W3_D00602_Rh_F_IL-12.fcs	B Cells	B Cells	CD45+ CD66-			IL-12	D00602	F	Rhesus		eventCount	7171
R2W3_D00602_Rh_F_IL-12.fcs	B Cells	B Cells	CD45+ CD66-			IL-12	D00602	F	Rhesus	CD45+ CD66-	percent	5.777938925
R2W3_D00602_Rh_F_IL-12.fcs	CD1c+ B cells	CD1c+ B cells	B Cells			IL-12	D00602	F	Rhesus		eventCount	1710
R2W3_D00602_Rh_F_IL-12.fcs	CD1c+ B cells	CD1c+ B cells	B Cells			IL-12	D00602	F	Rhesus	B Cells	percent	23.84604658
R2W3_D00602_Rh_F_IL-12.fcs	CD7+/HLA-DR-	CD7+/HLA-DR-	CD19- CD3-			IL-12	D00602	F	Rhesus		eventCount	13439
R2W3_D00602_Rh_F_IL-12.fcs	CD7+/HLA-DR-	CD7+/HLA-DR-	CD19- CD3-			IL-12	D00602	F	Rhesus	CD19- CD3-	percent	66.88066089
R2W3_D00602_Rh_F_IL-12.fcs	pDCs	pDCs	HLA-DR+ CD11c-			IL-12	D00602	F	Rhesus		eventCount	61
R2W3_D00602_Rh_F_IL-12.fcs	pDCs	pDCs	HLA-DR+ CD11c-			IL-12	D00602	F	Rhesus	HLA-DR+ CD11c-	percent	3.742331288
R2W3_D00602_Rh_F_IL-12.fcs	CD11b-/CD16-	CD11b-/CD16-	HLA-DR+/CD7-			IL-12	D00602	F	Rhesus		eventCount	722
R2W3_D00602_Rh_F_IL-12.fcs	CD11b-/CD16-	CD11b-/CD16-	HLA-DR+/CD7-			IL-12	D00602	F	Rhesus	HLA-DR+/CD7-	percent	15.50021468
R2W3_D00602_Rh_F_IL-12.fcs	CD11b+/CD16-	CD11b+/CD16-	HLA-DR+/CD7-			IL-12	D00602	F	Rhesus		eventCount	1625
R2W3_D00602_Rh_F_IL-12.fcs	CD11b+/CD16-	CD11b+/CD16-	HLA-DR+/CD7-			IL-12	D00602	F	Rhesus	HLA-DR+/CD7-	percent	34.88621726
R2W3_D00602_Rh_F_IL-12.fcs	CD16+/CD11b-	CD16+/CD11b-	HLA-DR+/CD7-			IL-12	D00602	F	Rhesus		eventCount	1935
R2W3_D00602_Rh_F_IL-12.fcs	CD16+/CD11b-	CD16+/CD11b-	HLA-DR+/CD7-			IL-12	D00602	F	Rhesus	HLA-DR+/CD7-	percent	41.54143409
R2W3_D00602_Rh_F_IL-12.fcs	CD16+/CD11b+	CD16+/CD11b+	HLA-DR+/CD7-			IL-12	D00602	F	Rhesus		eventCount	330
R2W3_D00602_Rh_F_IL-12.fcs	CD16+/CD11b+	CD16+/CD11b+	HLA-DR+/CD7-			IL-12	D00602	F	Rhesus	HLA-DR+/CD7-	percent	7.084585659
R2W3_D00602_Rh_F_IL-12.fcs	Neutrophils	Neutrophils	Non-Basophils			IL-12	D00602	F	Rhesus		eventCount	57286
R2W3_D00602_Rh_F_IL-12.fcs	Neutrophils	Neutrophils	Non-Basophils			IL-12	D00602	F	Rhesus	Non-Basophils	percent	25.00960464
R2W3_D00602_Rh_F_IL-12.fcs	CD8+T cells	CD8+T cells	T Cells			IL-12	D00602	F	Rhesus		eventCount	37128
R2W3_D00602_Rh_F_IL-12.fcs	CD8+T cells	CD8+T cells	T Cells			IL-12	D00602	F	Rhesus	T Cells	percent	39.2092257
R2W3_D00602_Rh_F_IL-12.fcs	CD4+T cells	CD4+T cells	T Cells			IL-12	D00602	F	Rhesus		eventCount	35060
R2W3_D00602_Rh_F_IL-12.fcs	CD4+T cells	CD4+T cells	T Cells			IL-12	D00602	F	Rhesus	T Cells	percent	37.02530309
R2W3_D00602_Rh_F_IL-12.fcs	CD4+/CD8+	CD4+/CD8+	T Cells			IL-12	D00602	F	Rhesus		eventCount	15242
R2W3_D00602_Rh_F_IL-12.fcs	CD4+/CD8+	CD4+/CD8+	T Cells			IL-12	D00602	F	Rhesus	T Cells	percent	16.09639674
R2W3_D00602_Rh_F_IL-6.fcs	Basophils	Basophils	Singlets			IL-6	D00602	F	Rhesus		eventCount	311
R2W3_D00602_Rh_F_IL-6.fcs	Basophils	Basophils	Singlets			IL-6	D00602	F	Rhesus	Singlets	percent	0.199247855
R2W3_D00602_Rh_F_IL-6.fcs	B Cells	B Cells	CD45+ CD66-			IL-6	D00602	F	Rhesus		eventCount	5302
R2W3_D00602_Rh_F_IL-6.fcs	B Cells	B Cells	CD45+ CD66-			IL-6	D00602	F	Rhesus	CD45+ CD66-	percent	5.941415092
R2W3_D00602_Rh_F_IL-6.fcs	CD1c+ B cells	CD1c+ B cells	B Cells			IL-6	D00602	F	Rhesus		eventCount	424
R2W3_D00602_Rh_F_IL-6.fcs	CD1c+ B cells	CD1c+ B cells	B Cells			IL-6	D00602	F	Rhesus	B Cells	percent	7.996982271
R2W3_D00602_Rh_F_IL-6.fcs	CD7+/HLA-DR-	CD7+/HLA-DR-	CD19- CD3-			IL-6	D00602	F	Rhesus		eventCount	9110
R2W3_D00602_Rh_F_IL-6.fcs	CD7+/HLA-DR-	CD7+/HLA-DR-	CD19- CD3-			IL-6	D00602	F	Rhesus	CD19- CD3-	percent	66.13430127
R2W3_D00602_Rh_F_IL-6.fcs	pDCs	pDCs	HLA-DR+ CD11c-			IL-6	D00602	F	Rhesus		eventCount	51
R2W3_D00602_Rh_F_IL-6.fcs	pDCs	pDCs	HLA-DR+ CD11c-			IL-6	D00602	F	Rhesus	HLA-DR+ CD11c-	percent	4.377682403
R2W3_D00602_Rh_F_IL-6.fcs	CD11b-/CD16-	CD11b-/CD16-	HLA-DR+/CD7-			IL-6	D00602	F	Rhesus		eventCount	644
R2W3_D00602_Rh_F_IL-6.fcs	CD11b-/CD16-	CD11b-/CD16-	HLA-DR+/CD7-			IL-6	D00602	F	Rhesus	HLA-DR+/CD7-	percent	18.63965268
R2W3_D00602_Rh_F_IL-6.fcs	CD11b+/CD16-	CD11b+/CD16-	HLA-DR+/CD7-			IL-6	D00602	F	Rhesus		eventCount	1049
R2W3_D00602_Rh_F_IL-6.fcs	CD11b+/CD16-	CD11b+/CD16-	HLA-DR+/CD7-			IL-6	D00602	F	Rhesus	HLA-DR+/CD7-	percent	30.3617945
R2W3_D00602_Rh_F_IL-6.fcs	CD16+/CD11b-	CD16+/CD11b-	HLA-DR+/CD7-			IL-6	D00602	F	Rhesus		eventCount	1517
R2W3_D00602_Rh_F_IL-6.fcs	CD16+/CD11b-	CD16+/CD11b-	HLA-DR+/CD7-			IL-6	D00602	F	Rhesus	HLA-DR+/CD7-	percent	43.90738061
R2W3_D00602_Rh_F_IL-6.fcs	CD16+/CD11b+	CD16+/CD11b+	HLA-DR+/CD7-			IL-6	D00602	F	Rhesus		eventCount	218
R2W3_D00602_Rh_F_IL-6.fcs	CD16+/CD11b+	CD16+/CD11b+	HLA-DR+/CD7-			IL-6	D00602	F	Rhesus	HLA-DR+/CD7-	percent	6.309696093
R2W3_D00602_Rh_F_IL-6.fcs	Neutrophils	Neutrophils	Non-Basophils			IL-6	D00602	F	Rhesus		eventCount	43956
R2W3_D00602_Rh_F_IL-6.fcs	Neutrophils	Neutrophils	Non-Basophils			IL-6	D00602	F	Rhesus	Non-Basophils	percent	28.22631914
R2W3_D00602_Rh_F_IL-6.fcs	CD8+T cells	CD8+T cells	T Cells			IL-6	D00602	F	Rhesus		eventCount	27810
R2W3_D00602_Rh_F_IL-6.fcs	CD8+T cells	CD8+T cells	T Cells			IL-6	D00602	F	Rhesus	T Cells	percent	40.36753179
R2W3_D00602_Rh_F_IL-6.fcs	CD4+T cells	CD4+T cells	T Cells			IL-6	D00602	F	Rhesus		eventCount	24668
R2W3_D00602_Rh_F_IL-6.fcs	CD4+T cells	CD4+T cells	T Cells			IL-6	D00602	F	Rhesus	T Cells	percent	35.80677002
R2W3_D00602_Rh_F_IL-6.fcs	CD4+/CD8+	CD4+/CD8+	T Cells			IL-6	D00602	F	Rhesus		eventCount	11312
R2W3_D00602_Rh_F_IL-6.fcs	CD4+/CD8+	CD4+/CD8+	T Cells			IL-6	D00602	F	Rhesus	T Cells	percent	16.41990362
R2W3_D00602_Rh_F_IL-4.fcs	Basophils	Basophils	Singlets			IL-4	D00602	F	Rhesus		eventCount	320
R2W3_D00602_Rh_F_IL-4.fcs	Basophils	Basophils	Singlets			IL-4	D00602	F	Rhesus	Singlets	percent	0.193367495
R2W3_D00602_Rh_F_IL-4.fcs	B Cells	B Cells	CD45+ CD66-			IL-4	D00602	F	Rhesus		eventCount	7017
R2W3_D00602_Rh_F_IL-4.fcs	B Cells	B Cells	CD45+ CD66-			IL-4	D00602	F	Rhesus	CD45+ CD66-	percent	6.401963378
R2W3_D00602_Rh_F_IL-4.fcs	CD1c+ B cells	CD1c+ B cells	B Cells			IL-4	D00602	F	Rhesus		eventCount	1635
R2W3_D00602_Rh_F_IL-4.fcs	CD1c+ B cells	CD1c+ B cells	B Cells			IL-4	D00602	F	Rhesus	B Cells	percent	23.30055579
R2W3_D00602_Rh_F_IL-4.fcs	CD7+/HLA-DR-	CD7+/HLA-DR-	CD19- CD3-			IL-4	D00602	F	Rhesus		eventCount	11052
R2W3_D00602_Rh_F_IL-4.fcs	CD7+/HLA-DR-	CD7+/HLA-DR-	CD19- CD3-			IL-4	D00602	F	Rhesus	CD19- CD3-	percent	65.26129318
R2W3_D00602_Rh_F_IL-4.fcs	pDCs	pDCs	HLA-DR+ CD11c-			IL-4	D00602	F	Rhesus		eventCount	55
R2W3_D00602_Rh_F_IL-4.fcs	pDCs	pDCs	HLA-DR+ CD11c-			IL-4	D00602	F	Rhesus	HLA-DR+ CD11c-	percent	3.56448477
R2W3_D00602_Rh_F_IL-4.fcs	CD11b-/CD16-	CD11b-/CD16-	HLA-DR+/CD7-			IL-4	D00602	F	Rhesus		eventCount	631
R2W3_D00602_Rh_F_IL-4.fcs	CD11b-/CD16-	CD11b-/CD16-	HLA-DR+/CD7-			IL-4	D00602	F	Rhesus	HLA-DR+/CD7-	percent	14.84705882
R2W3_D00602_Rh_F_IL-4.fcs	CD11b+/CD16-	CD11b+/CD16-	HLA-DR+/CD7-			IL-4	D00602	F	Rhesus		eventCount	1530
R2W3_D00602_Rh_F_IL-4.fcs	CD11b+/CD16-	CD11b+/CD16-	HLA-DR+/CD7-			IL-4	D00602	F	Rhesus	HLA-DR+/CD7-	percent	36
R2W3_D00602_Rh_F_IL-4.fcs	CD16+/CD11b-	CD16+/CD11b-	HLA-DR+/CD7-			IL-4	D00602	F	Rhesus		eventCount	1760
R2W3_D00602_Rh_F_IL-4.fcs	CD16+/CD11b-	CD16+/CD11b-	HLA-DR+/CD7-			IL-4	D00602	F	Rhesus	HLA-DR+/CD7-	percent	41.41176471
R2W3_D00602_Rh_F_IL-4.fcs	CD16+/CD11b+	CD16+/CD11b+	HLA-DR+/CD7-			IL-4	D00602	F	Rhesus		eventCount	293
R2W3_D00602_Rh_F_IL-4.fcs	CD16+/CD11b+	CD16+/CD11b+	HLA-DR+/CD7-			IL-4	D00602	F	Rhesus	HLA-DR+/CD7-	percent	6.894117647
R2W3_D00602_Rh_F_IL-4.fcs	Neutrophils	Neutrophils	Non-Basophils			IL-4	D00602	F	Rhesus		eventCount	43828
R2W3_D00602_Rh_F_IL-4.fcs	Neutrophils	Neutrophils	Non-Basophils			IL-4	D00602	F	Rhesus	Non-Basophils	percent	26.54231643
R2W3_D00602_Rh_F_IL-4.fcs	CD8+T cells	CD8+T cells	T Cells			IL-4	D00602	F	Rhesus		eventCount	33795
R2W3_D00602_Rh_F_IL-4.fcs	CD8+T cells	CD8+T cells	T Cells			IL-4	D00602	F	Rhesus	T Cells	percent	40.12752467
R2W3_D00602_Rh_F_IL-4.fcs	CD4+T cells	CD4+T cells	T Cells			IL-4	D00602	F	Rhesus		eventCount	31455
R2W3_D00602_Rh_F_IL-4.fcs	CD4+T cells	CD4+T cells	T Cells			IL-4	D00602	F	Rhesus	T Cells	percent	37.34905425
R2W3_D00602_Rh_F_IL-4.fcs	CD4+/CD8+	CD4+/CD8+	T Cells			IL-4	D00602	F	Rhesus		eventCount	12491
R2W3_D00602_Rh_F_IL-4.fcs	CD4+/CD8+	CD4+/CD8+	T Cells			IL-4	D00602	F	Rhesus	T Cells	percent	14.83157007
R2W3_D00602_Rh_F_IL-2.fcs	Basophils	Basophils	Singlets			IL-2	D00602	F	Rhesus		eventCount	360
R2W3_D00602_Rh_F_IL-2.fcs	Basophils	Basophils	Singlets			IL-2	D00602	F	Rhesus	Singlets	percent	0.191126425
R2W3_D00602_Rh_F_IL-2.fcs	B Cells	B Cells	CD45+ CD66-			IL-2	D00602	F	Rhesus		eventCount	7149
R2W3_D00602_Rh_F_IL-2.fcs	B Cells	B Cells	CD45+ CD66-			IL-2	D00602	F	Rhesus	CD45+ CD66-	percent	6.275236122
R2W3_D00602_Rh_F_IL-2.fcs	CD1c+ B cells	CD1c+ B cells	B Cells			IL-2	D00602	F	Rhesus		eventCount	1673
R2W3_D00602_Rh_F_IL-2.fcs	CD1c+ B cells	CD1c+ B cells	B Cells			IL-2	D00602	F	Rhesus	B Cells	percent	23.40187439
R2W3_D00602_Rh_F_IL-2.fcs	CD7+/HLA-DR-	CD7+/HLA-DR-	CD19- CD3-			IL-2	D00602	F	Rhesus		eventCount	11269
R2W3_D00602_Rh_F_IL-2.fcs	CD7+/HLA-DR-	CD7+/HLA-DR-	CD19- CD3-			IL-2	D00602	F	Rhesus	CD19- CD3-	percent	65.22544423
R2W3_D00602_Rh_F_IL-2.fcs	pDCs	pDCs	HLA-DR+ CD11c-			IL-2	D00602	F	Rhesus		eventCount	57
R2W3_D00602_Rh_F_IL-2.fcs	pDCs	pDCs	HLA-DR+ CD11c-			IL-2	D00602	F	Rhesus	HLA-DR+ CD11c-	percent	3.789893617
R2W3_D00602_Rh_F_IL-2.fcs	CD11b-/CD16-	CD11b-/CD16-	HLA-DR+/CD7-			IL-2	D00602	F	Rhesus		eventCount	724
R2W3_D00602_Rh_F_IL-2.fcs	CD11b-/CD16-	CD11b-/CD16-	HLA-DR+/CD7-			IL-2	D00602	F	Rhesus	HLA-DR+/CD7-	percent	17.01927598
R2W3_D00602_Rh_F_IL-2.fcs	CD11b+/CD16-	CD11b+/CD16-	HLA-DR+/CD7-			IL-2	D00602	F	Rhesus		eventCount	1449
R2W3_D00602_Rh_F_IL-2.fcs	CD11b+/CD16-	CD11b+/CD16-	HLA-DR+/CD7-			IL-2	D00602	F	Rhesus	HLA-DR+/CD7-	percent	34.06205924
R2W3_D00602_Rh_F_IL-2.fcs	CD16+/CD11b-	CD16+/CD11b-	HLA-DR+/CD7-			IL-2	D00602	F	Rhesus		eventCount	1762
R2W3_D00602_Rh_F_IL-2.fcs	CD16+/CD11b-	CD16+/CD11b-	HLA-DR+/CD7-			IL-2	D00602	F	Rhesus	HLA-DR+/CD7-	percent	41.41984015
R2W3_D00602_Rh_F_IL-2.fcs	CD16+/CD11b+	CD16+/CD11b+	HLA-DR+/CD7-			IL-2	D00602	F	Rhesus		eventCount	292
R2W3_D00602_Rh_F_IL-2.fcs	CD16+/CD11b+	CD16+/CD11b+	HLA-DR+/CD7-			IL-2	D00602	F	Rhesus	HLA-DR+/CD7-	percent	6.86412788
R2W3_D00602_Rh_F_IL-2.fcs	Neutrophils	Neutrophils	Non-Basophils			IL-2	D00602	F	Rhesus		eventCount	50610
R2W3_D00602_Rh_F_IL-2.fcs	Neutrophils	Neutrophils	Non-Basophils			IL-2	D00602	F	Rhesus	Non-Basophils	percent	26.92866378
R2W3_D00602_Rh_F_IL-2.fcs	CD8+T cells	CD8+T cells	T Cells			IL-2	D00602	F	Rhesus		eventCount	35254
R2W3_D00602_Rh_F_IL-2.fcs	CD8+T cells	CD8+T cells	T Cells			IL-2	D00602	F	Rhesus	T Cells	percent	40.14850414
R2W3_D00602_Rh_F_IL-2.fcs	CD4+T cells	CD4+T cells	T Cells			IL-2	D00602	F	Rhesus		eventCount	32318
R2W3_D00602_Rh_F_IL-2.fcs	CD4+T cells	CD4+T cells	T Cells			IL-2	D00602	F	Rhesus	T Cells	percent	36.80488333
R2W3_D00602_Rh_F_IL-2.fcs	CD4+/CD8+	CD4+/CD8+	T Cells			IL-2	D00602	F	Rhesus		eventCount	13434
R2W3_D00602_Rh_F_IL-2.fcs	CD4+/CD8+	CD4+/CD8+	T Cells			IL-2	D00602	F	Rhesus	T Cells	percent	15.29911512
R2W3_D00602_Rh_F_IFNg.fcs	Basophils	Basophils	Singlets			IFNg	D00602	F	Rhesus		eventCount	463
R2W3_D00602_Rh_F_IFNg.fcs	Basophils	Basophils	Singlets			IFNg	D00602	F	Rhesus	Singlets	percent	0.211967221
R2W3_D00602_Rh_F_IFNg.fcs	B Cells	B Cells	CD45+ CD66-			IFNg	D00602	F	Rhesus		eventCount	8059
R2W3_D00602_Rh_F_IFNg.fcs	B Cells	B Cells	CD45+ CD66-			IFNg	D00602	F	Rhesus	CD45+ CD66-	percent	6.161644736
R2W3_D00602_Rh_F_IFNg.fcs	CD1c+ B cells	CD1c+ B cells	B Cells			IFNg	D00602	F	Rhesus		eventCount	1092
R2W3_D00602_Rh_F_IFNg.fcs	CD1c+ B cells	CD1c+ B cells	B Cells			IFNg	D00602	F	Rhesus	B Cells	percent	13.55006825
R2W3_D00602_Rh_F_IFNg.fcs	CD7+/HLA-DR-	CD7+/HLA-DR-	CD19- CD3-			IFNg	D00602	F	Rhesus		eventCount	13097
R2W3_D00602_Rh_F_IFNg.fcs	CD7+/HLA-DR-	CD7+/HLA-DR-	CD19- CD3-			IFNg	D00602	F	Rhesus	CD19- CD3-	percent	66.68194084
R2W3_D00602_Rh_F_IFNg.fcs	pDCs	pDCs	HLA-DR+ CD11c-			IFNg	D00602	F	Rhesus		eventCount	64
R2W3_D00602_Rh_F_IFNg.fcs	pDCs	pDCs	HLA-DR+ CD11c-			IFNg	D00602	F	Rhesus	HLA-DR+ CD11c-	percent	4.012539185
R2W3_D00602_Rh_F_IFNg.fcs	CD11b-/CD16-	CD11b-/CD16-	HLA-DR+/CD7-			IFNg	D00602	F	Rhesus		eventCount	906
R2W3_D00602_Rh_F_IFNg.fcs	CD11b-/CD16-	CD11b-/CD16-	HLA-DR+/CD7-			IFNg	D00602	F	Rhesus	HLA-DR+/CD7-	percent	18.6842648
R2W3_D00602_Rh_F_IFNg.fcs	CD11b+/CD16-	CD11b+/CD16-	HLA-DR+/CD7-			IFNg	D00602	F	Rhesus		eventCount	1456
R2W3_D00602_Rh_F_IFNg.fcs	CD11b+/CD16-	CD11b+/CD16-	HLA-DR+/CD7-			IFNg	D00602	F	Rhesus	HLA-DR+/CD7-	percent	30.02680965
R2W3_D00602_Rh_F_IFNg.fcs	CD16+/CD11b-	CD16+/CD11b-	HLA-DR+/CD7-			IFNg	D00602	F	Rhesus		eventCount	2168
R2W3_D00602_Rh_F_IFNg.fcs	CD16+/CD11b-	CD16+/CD11b-	HLA-DR+/CD7-			IFNg	D00602	F	Rhesus	HLA-DR+/CD7-	percent	44.71024954
R2W3_D00602_Rh_F_IFNg.fcs	CD16+/CD11b+	CD16+/CD11b+	HLA-DR+/CD7-			IFNg	D00602	F	Rhesus		eventCount	288
R2W3_D00602_Rh_F_IFNg.fcs	CD16+/CD11b+	CD16+/CD11b+	HLA-DR+/CD7-			IFNg	D00602	F	Rhesus	HLA-DR+/CD7-	percent	5.939368942
R2W3_D00602_Rh_F_IFNg.fcs	Neutrophils	Neutrophils	Non-Basophils			IFNg	D00602	F	Rhesus		eventCount	59021
R2W3_D00602_Rh_F_IFNg.fcs	Neutrophils	Neutrophils	Non-Basophils			IFNg	D00602	F	Rhesus	Non-Basophils	percent	27.08665103
R2W3_D00602_Rh_F_IFNg.fcs	CD8+T cells	CD8+T cells	T Cells			IFNg	D00602	F	Rhesus		eventCount	40826
R2W3_D00602_Rh_F_IFNg.fcs	CD8+T cells	CD8+T cells	T Cells			IFNg	D00602	F	Rhesus	T Cells	percent	40.26470994
R2W3_D00602_Rh_F_IFNg.fcs	CD4+T cells	CD4+T cells	T Cells			IFNg	D00602	F	Rhesus		eventCount	37425
R2W3_D00602_Rh_F_IFNg.fcs	CD4+T cells	CD4+T cells	T Cells			IFNg	D00602	F	Rhesus	T Cells	percent	36.91046808
R2W3_D00602_Rh_F_IFNg.fcs	CD4+/CD8+	CD4+/CD8+	T Cells			IFNg	D00602	F	Rhesus		eventCount	15545
R2W3_D00602_Rh_F_IFNg.fcs	CD4+/CD8+	CD4+/CD8+	T Cells			IFNg	D00602	F	Rhesus	T Cells	percent	15.33128193
R2W3_D00602_Rh_F_IFNb.fcs	Basophils	Basophils	Singlets			IFNb	D00602	F	Rhesus		eventCount	255
R2W3_D00602_Rh_F_IFNb.fcs	Basophils	Basophils	Singlets			IFNb	D00602	F	Rhesus	Singlets	percent	0.185195945
R2W3_D00602_Rh_F_IFNb.fcs	B Cells	B Cells	CD45+ CD66-			IFNb	D00602	F	Rhesus		eventCount	5681
R2W3_D00602_Rh_F_IFNb.fcs	B Cells	B Cells	CD45+ CD66-			IFNb	D00602	F	Rhesus	CD45+ CD66-	percent	6.340614083
R2W3_D00602_Rh_F_IFNb.fcs	CD1c+ B cells	CD1c+ B cells	B Cells			IFNb	D00602	F	Rhesus		eventCount	1449
R2W3_D00602_Rh_F_IFNb.fcs	CD1c+ B cells	CD1c+ B cells	B Cells			IFNb	D00602	F	Rhesus	B Cells	percent	25.50607287
R2W3_D00602_Rh_F_IFNb.fcs	CD7+/HLA-DR-	CD7+/HLA-DR-	CD19- CD3-			IFNb	D00602	F	Rhesus		eventCount	8754
R2W3_D00602_Rh_F_IFNb.fcs	CD7+/HLA-DR-	CD7+/HLA-DR-	CD19- CD3-			IFNb	D00602	F	Rhesus	CD19- CD3-	percent	65.44557416
R2W3_D00602_Rh_F_IFNb.fcs	pDCs	pDCs	HLA-DR+ CD11c-			IFNb	D00602	F	Rhesus		eventCount	35
R2W3_D00602_Rh_F_IFNb.fcs	pDCs	pDCs	HLA-DR+ CD11c-			IFNb	D00602	F	Rhesus	HLA-DR+ CD11c-	percent	3.208065995
R2W3_D00602_Rh_F_IFNb.fcs	CD11b-/CD16-	CD11b-/CD16-	HLA-DR+/CD7-			IFNb	D00602	F	Rhesus		eventCount	546
R2W3_D00602_Rh_F_IFNb.fcs	CD11b-/CD16-	CD11b-/CD16-	HLA-DR+/CD7-			IFNb	D00602	F	Rhesus	HLA-DR+/CD7-	percent	15.97425395
R2W3_D00602_Rh_F_IFNb.fcs	CD11b+/CD16-	CD11b+/CD16-	HLA-DR+/CD7-			IFNb	D00602	F	Rhesus		eventCount	1120
R2W3_D00602_Rh_F_IFNb.fcs	CD11b+/CD16-	CD11b+/CD16-	HLA-DR+/CD7-			IFNb	D00602	F	Rhesus	HLA-DR+/CD7-	percent	32.76770041
R2W3_D00602_Rh_F_IFNb.fcs	CD16+/CD11b-	CD16+/CD11b-	HLA-DR+/CD7-			IFNb	D00602	F	Rhesus		eventCount	1460
R2W3_D00602_Rh_F_IFNb.fcs	CD16+/CD11b-	CD16+/CD11b-	HLA-DR+/CD7-			IFNb	D00602	F	Rhesus	HLA-DR+/CD7-	percent	42.71503803
R2W3_D00602_Rh_F_IFNb.fcs	CD16+/CD11b+	CD16+/CD11b+	HLA-DR+/CD7-			IFNb	D00602	F	Rhesus		eventCount	253
R2W3_D00602_Rh_F_IFNb.fcs	CD16+/CD11b+	CD16+/CD11b+	HLA-DR+/CD7-			IFNb	D00602	F	Rhesus	HLA-DR+/CD7-	percent	7.401989468
R2W3_D00602_Rh_F_IFNb.fcs	Neutrophils	Neutrophils	Non-Basophils			IFNb	D00602	F	Rhesus		eventCount	36720
R2W3_D00602_Rh_F_IFNb.fcs	Neutrophils	Neutrophils	Non-Basophils			IFNb	D00602	F	Rhesus	Non-Basophils	percent	26.72566887
R2W3_D00602_Rh_F_IFNb.fcs	CD8+T cells	CD8+T cells	T Cells			IFNb	D00602	F	Rhesus		eventCount	28264
R2W3_D00602_Rh_F_IFNb.fcs	CD8+T cells	CD8+T cells	T Cells			IFNb	D00602	F	Rhesus	T Cells	percent	40.77146113
R2W3_D00602_Rh_F_IFNb.fcs	CD4+T cells	CD4+T cells	T Cells			IFNb	D00602	F	Rhesus		eventCount	25227
R2W3_D00602_Rh_F_IFNb.fcs	CD4+T cells	CD4+T cells	T Cells			IFNb	D00602	F	Rhesus	T Cells	percent	36.39051974
R2W3_D00602_Rh_F_IFNb.fcs	CD4+/CD8+	CD4+/CD8+	T Cells			IFNb	D00602	F	Rhesus		eventCount	10420
R2W3_D00602_Rh_F_IFNb.fcs	CD4+/CD8+	CD4+/CD8+	T Cells			IFNb	D00602	F	Rhesus	T Cells	percent	15.03108636
R2W3_D00602_Rh_F_IFNa2.fcs	Basophils	Basophils	Singlets			IFNa2	D00602	F	Rhesus		eventCount	275
R2W3_D00602_Rh_F_IFNa2.fcs	Basophils	Basophils	Singlets			IFNa2	D00602	F	Rhesus	Singlets	percent	0.201509489
R2W3_D00602_Rh_F_IFNa2.fcs	B Cells	B Cells	CD45+ CD66-			IFNa2	D00602	F	Rhesus		eventCount	5122
R2W3_D00602_Rh_F_IFNa2.fcs	B Cells	B Cells	CD45+ CD66-			IFNa2	D00602	F	Rhesus	CD45+ CD66-	percent	6.151222558
R2W3_D00602_Rh_F_IFNa2.fcs	CD1c+ B cells	CD1c+ B cells	B Cells			IFNa2	D00602	F	Rhesus		eventCount	775
R2W3_D00602_Rh_F_IFNa2.fcs	CD1c+ B cells	CD1c+ B cells	B Cells			IFNa2	D00602	F	Rhesus	B Cells	percent	15.13080828
R2W3_D00602_Rh_F_IFNa2.fcs	CD7+/HLA-DR-	CD7+/HLA-DR-	CD19- CD3-			IFNa2	D00602	F	Rhesus		eventCount	8636
R2W3_D00602_Rh_F_IFNa2.fcs	CD7+/HLA-DR-	CD7+/HLA-DR-	CD19- CD3-			IFNa2	D00602	F	Rhesus	CD19- CD3-	percent	67.73864617
R2W3_D00602_Rh_F_IFNa2.fcs	pDCs	pDCs	HLA-DR+ CD11c-			IFNa2	D00602	F	Rhesus		eventCount	28
R2W3_D00602_Rh_F_IFNa2.fcs	pDCs	pDCs	HLA-DR+ CD11c-			IFNa2	D00602	F	Rhesus	HLA-DR+ CD11c-	percent	2.916666667
R2W3_D00602_Rh_F_IFNa2.fcs	CD11b-/CD16-	CD11b-/CD16-	HLA-DR+/CD7-			IFNa2	D00602	F	Rhesus		eventCount	539
R2W3_D00602_Rh_F_IFNa2.fcs	CD11b-/CD16-	CD11b-/CD16-	HLA-DR+/CD7-			IFNa2	D00602	F	Rhesus	HLA-DR+/CD7-	percent	17.53986333
R2W3_D00602_Rh_F_IFNa2.fcs	CD11b+/CD16-	CD11b+/CD16-	HLA-DR+/CD7-			IFNa2	D00602	F	Rhesus		eventCount	928
R2W3_D00602_Rh_F_IFNa2.fcs	CD11b+/CD16-	CD11b+/CD16-	HLA-DR+/CD7-			IFNa2	D00602	F	Rhesus	HLA-DR+/CD7-	percent	30.19850309
R2W3_D00602_Rh_F_IFNa2.fcs	CD16+/CD11b-	CD16+/CD11b-	HLA-DR+/CD7-			IFNa2	D00602	F	Rhesus		eventCount	1371
R2W3_D00602_Rh_F_IFNa2.fcs	CD16+/CD11b-	CD16+/CD11b-	HLA-DR+/CD7-			IFNa2	D00602	F	Rhesus	HLA-DR+/CD7-	percent	44.61438334
R2W3_D00602_Rh_F_IFNa2.fcs	CD16+/CD11b+	CD16+/CD11b+	HLA-DR+/CD7-			IFNa2	D00602	F	Rhesus		eventCount	207
R2W3_D00602_Rh_F_IFNa2.fcs	CD16+/CD11b+	CD16+/CD11b+	HLA-DR+/CD7-			IFNa2	D00602	F	Rhesus	HLA-DR+/CD7-	percent	6.736088513
R2W3_D00602_Rh_F_IFNa2.fcs	Neutrophils	Neutrophils	Non-Basophils			IFNa2	D00602	F	Rhesus		eventCount	38107
R2W3_D00602_Rh_F_IFNa2.fcs	Neutrophils	Neutrophils	Non-Basophils			IFNa2	D00602	F	Rhesus	Non-Basophils	percent	27.98836603
R2W3_D00602_Rh_F_IFNa2.fcs	CD8+T cells	CD8+T cells	T Cells			IFNa2	D00602	F	Rhesus		eventCount	25985
R2W3_D00602_Rh_F_IFNa2.fcs	CD8+T cells	CD8+T cells	T Cells			IFNa2	D00602	F	Rhesus	T Cells	percent	40.40459012
R2W3_D00602_Rh_F_IFNa2.fcs	CD4+T cells	CD4+T cells	T Cells			IFNa2	D00602	F	Rhesus		eventCount	23670
R2W3_D00602_Rh_F_IFNa2.fcs	CD4+T cells	CD4+T cells	T Cells			IFNa2	D00602	F	Rhesus	T Cells	percent	36.80495086
R2W3_D00602_Rh_F_IFNa2.fcs	CD4+/CD8+	CD4+/CD8+	T Cells			IFNa2	D00602	F	Rhesus		eventCount	9811
R2W3_D00602_Rh_F_IFNa2.fcs	CD4+/CD8+	CD4+/CD8+	T Cells			IFNa2	D00602	F	Rhesus	T Cells	percent	15.25531783
R2W3_D00602_Rh_F_GM-CSF.fcs	Basophils	Basophils	Singlets			GM-CSF	D00602	F	Rhesus		eventCount	280
R2W3_D00602_Rh_F_GM-CSF.fcs	Basophils	Basophils	Singlets			GM-CSF	D00602	F	Rhesus	Singlets	percent	0.203345026
R2W3_D00602_Rh_F_GM-CSF.fcs	B Cells	B Cells	CD45+ CD66-			GM-CSF	D00602	F	Rhesus		eventCount	5074
R2W3_D00602_Rh_F_GM-CSF.fcs	B Cells	B Cells	CD45+ CD66-			GM-CSF	D00602	F	Rhesus	CD45+ CD66-	percent	6.067200765
R2W3_D00602_Rh_F_GM-CSF.fcs	CD1c+ B cells	CD1c+ B cells	B Cells			GM-CSF	D00602	F	Rhesus		eventCount	844
R2W3_D00602_Rh_F_GM-CSF.fcs	CD1c+ B cells	CD1c+ B cells	B Cells			GM-CSF	D00602	F	Rhesus	B Cells	percent	16.63381947
R2W3_D00602_Rh_F_GM-CSF.fcs	CD7+/HLA-DR-	CD7+/HLA-DR-	CD19- CD3-			GM-CSF	D00602	F	Rhesus		eventCount	8524
R2W3_D00602_Rh_F_GM-CSF.fcs	CD7+/HLA-DR-	CD7+/HLA-DR-	CD19- CD3-			GM-CSF	D00602	F	Rhesus	CD19- CD3-	percent	67.56499683
R2W3_D00602_Rh_F_GM-CSF.fcs	pDCs	pDCs	HLA-DR+ CD11c-			GM-CSF	D00602	F	Rhesus		eventCount	49
R2W3_D00602_Rh_F_GM-CSF.fcs	pDCs	pDCs	HLA-DR+ CD11c-			GM-CSF	D00602	F	Rhesus	HLA-DR+ CD11c-	percent	4.794520548
R2W3_D00602_Rh_F_GM-CSF.fcs	CD11b-/CD16-	CD11b-/CD16-	HLA-DR+/CD7-			GM-CSF	D00602	F	Rhesus		eventCount	580
R2W3_D00602_Rh_F_GM-CSF.fcs	CD11b-/CD16-	CD11b-/CD16-	HLA-DR+/CD7-			GM-CSF	D00602	F	Rhesus	HLA-DR+/CD7-	percent	19.09150757
R2W3_D00602_Rh_F_GM-CSF.fcs	CD11b+/CD16-	CD11b+/CD16-	HLA-DR+/CD7-			GM-CSF	D00602	F	Rhesus		eventCount	970
R2W3_D00602_Rh_F_GM-CSF.fcs	CD11b+/CD16-	CD11b+/CD16-	HLA-DR+/CD7-			GM-CSF	D00602	F	Rhesus	HLA-DR+/CD7-	percent	31.92890059
R2W3_D00602_Rh_F_GM-CSF.fcs	CD16+/CD11b-	CD16+/CD11b-	HLA-DR+/CD7-			GM-CSF	D00602	F	Rhesus		eventCount	1237
R2W3_D00602_Rh_F_GM-CSF.fcs	CD16+/CD11b-	CD16+/CD11b-	HLA-DR+/CD7-			GM-CSF	D00602	F	Rhesus	HLA-DR+/CD7-	percent	40.71757735
R2W3_D00602_Rh_F_GM-CSF.fcs	CD16+/CD11b+	CD16+/CD11b+	HLA-DR+/CD7-			GM-CSF	D00602	F	Rhesus		eventCount	217
R2W3_D00602_Rh_F_GM-CSF.fcs	CD16+/CD11b+	CD16+/CD11b+	HLA-DR+/CD7-			GM-CSF	D00602	F	Rhesus	HLA-DR+/CD7-	percent	7.142857143
R2W3_D00602_Rh_F_GM-CSF.fcs	Neutrophils	Neutrophils	Non-Basophils			GM-CSF	D00602	F	Rhesus		eventCount	37001
R2W3_D00602_Rh_F_GM-CSF.fcs	Neutrophils	Neutrophils	Non-Basophils			GM-CSF	D00602	F	Rhesus	Non-Basophils	percent	26.93528427
R2W3_D00602_Rh_F_GM-CSF.fcs	CD8+T cells	CD8+T cells	T Cells			GM-CSF	D00602	F	Rhesus		eventCount	26313
R2W3_D00602_Rh_F_GM-CSF.fcs	CD8+T cells	CD8+T cells	T Cells			GM-CSF	D00602	F	Rhesus	T Cells	percent	40.62278075
R2W3_D00602_Rh_F_GM-CSF.fcs	CD4+T cells	CD4+T cells	T Cells			GM-CSF	D00602	F	Rhesus		eventCount	23542
R2W3_D00602_Rh_F_GM-CSF.fcs	CD4+T cells	CD4+T cells	T Cells			GM-CSF	D00602	F	Rhesus	T Cells	percent	36.34482972
R2W3_D00602_Rh_F_GM-CSF.fcs	CD4+/CD8+	CD4+/CD8+	T Cells			GM-CSF	D00602	F	Rhesus		eventCount	9938
R2W3_D00602_Rh_F_GM-CSF.fcs	CD4+/CD8+	CD4+/CD8+	T Cells			GM-CSF	D00602	F	Rhesus	T Cells	percent	15.34257572
R2W3_D00602_Rh_F_Ebola VLPs.fcs	Basophils	Basophils	Singlets			Ebola VLPs	D00602	F	Rhesus		eventCount	338
R2W3_D00602_Rh_F_Ebola VLPs.fcs	Basophils	Basophils	Singlets			Ebola VLPs	D00602	F	Rhesus	Singlets	percent	0.214938889
R2W3_D00602_Rh_F_Ebola VLPs.fcs	B Cells	B Cells	CD45+ CD66-			Ebola VLPs	D00602	F	Rhesus		eventCount	5281
R2W3_D00602_Rh_F_Ebola VLPs.fcs	B Cells	B Cells	CD45+ CD66-			Ebola VLPs	D00602	F	Rhesus	CD45+ CD66-	percent	5.788919825
R2W3_D00602_Rh_F_Ebola VLPs.fcs	CD1c+ B cells	CD1c+ B cells	B Cells			Ebola VLPs	D00602	F	Rhesus		eventCount	376
R2W3_D00602_Rh_F_Ebola VLPs.fcs	CD1c+ B cells	CD1c+ B cells	B Cells			Ebola VLPs	D00602	F	Rhesus	B Cells	percent	7.119863662
R2W3_D00602_Rh_F_Ebola VLPs.fcs	CD7+/HLA-DR-	CD7+/HLA-DR-	CD19- CD3-			Ebola VLPs	D00602	F	Rhesus		eventCount	9371
R2W3_D00602_Rh_F_Ebola VLPs.fcs	CD7+/HLA-DR-	CD7+/HLA-DR-	CD19- CD3-			Ebola VLPs	D00602	F	Rhesus	CD19- CD3-	percent	67.09386411
R2W3_D00602_Rh_F_Ebola VLPs.fcs	pDCs	pDCs	HLA-DR+ CD11c-			Ebola VLPs	D00602	F	Rhesus		eventCount	54
R2W3_D00602_Rh_F_Ebola VLPs.fcs	pDCs	pDCs	HLA-DR+ CD11c-			Ebola VLPs	D00602	F	Rhesus	HLA-DR+ CD11c-	percent	4.5
R2W3_D00602_Rh_F_Ebola VLPs.fcs	CD11b-/CD16-	CD11b-/CD16-	HLA-DR+/CD7-			Ebola VLPs	D00602	F	Rhesus		eventCount	676
R2W3_D00602_Rh_F_Ebola VLPs.fcs	CD11b-/CD16-	CD11b-/CD16-	HLA-DR+/CD7-			Ebola VLPs	D00602	F	Rhesus	HLA-DR+/CD7-	percent	19.61694719
R2W3_D00602_Rh_F_Ebola VLPs.fcs	CD11b+/CD16-	CD11b+/CD16-	HLA-DR+/CD7-			Ebola VLPs	D00602	F	Rhesus		eventCount	1077
R2W3_D00602_Rh_F_Ebola VLPs.fcs	CD11b+/CD16-	CD11b+/CD16-	HLA-DR+/CD7-			Ebola VLPs	D00602	F	Rhesus	HLA-DR+/CD7-	percent	31.25362739
R2W3_D00602_Rh_F_Ebola VLPs.fcs	CD16+/CD11b-	CD16+/CD11b-	HLA-DR+/CD7-			Ebola VLPs	D00602	F	Rhesus		eventCount	1454
R2W3_D00602_Rh_F_Ebola VLPs.fcs	CD16+/CD11b-	CD16+/CD11b-	HLA-DR+/CD7-			Ebola VLPs	D00602	F	Rhesus	HLA-DR+/CD7-	percent	42.19384794
R2W3_D00602_Rh_F_Ebola VLPs.fcs	CD16+/CD11b+	CD16+/CD11b+	HLA-DR+/CD7-			Ebola VLPs	D00602	F	Rhesus		eventCount	212
R2W3_D00602_Rh_F_Ebola VLPs.fcs	CD16+/CD11b+	CD16+/CD11b+	HLA-DR+/CD7-			Ebola VLPs	D00602	F	Rhesus	HLA-DR+/CD7-	percent	6.15206036
R2W3_D00602_Rh_F_Ebola VLPs.fcs	Neutrophils	Neutrophils	Non-Basophils			Ebola VLPs	D00602	F	Rhesus		eventCount	43245
R2W3_D00602_Rh_F_Ebola VLPs.fcs	Neutrophils	Neutrophils	Non-Basophils			Ebola VLPs	D00602	F	Rhesus	Non-Basophils	percent	27.56846695
R2W3_D00602_Rh_F_Ebola VLPs.fcs	CD8+T cells	CD8+T cells	T Cells			Ebola VLPs	D00602	F	Rhesus		eventCount	28610
R2W3_D00602_Rh_F_Ebola VLPs.fcs	CD8+T cells	CD8+T cells	T Cells			Ebola VLPs	D00602	F	Rhesus	T Cells	percent	40.63170153
R2W3_D00602_Rh_F_Ebola VLPs.fcs	CD4+T cells	CD4+T cells	T Cells			Ebola VLPs	D00602	F	Rhesus		eventCount	25323
R2W3_D00602_Rh_F_Ebola VLPs.fcs	CD4+T cells	CD4+T cells	T Cells			Ebola VLPs	D00602	F	Rhesus	T Cells	percent	35.96352946
R2W3_D00602_Rh_F_Ebola VLPs.fcs	CD4+/CD8+	CD4+/CD8+	T Cells			Ebola VLPs	D00602	F	Rhesus		eventCount	11323
R2W3_D00602_Rh_F_Ebola VLPs.fcs	CD4+/CD8+	CD4+/CD8+	T Cells			Ebola VLPs	D00602	F	Rhesus	T Cells	percent	16.08083735
R2W3_D00602_Rh_F_CD40L.fcs	Basophils	Basophils	Singlets			CD40L	D00602	F	Rhesus		eventCount	308
R2W3_D00602_Rh_F_CD40L.fcs	Basophils	Basophils	Singlets			CD40L	D00602	F	Rhesus	Singlets	percent	0.179318937
R2W3_D00602_Rh_F_CD40L.fcs	B Cells	B Cells	CD45+ CD66-			CD40L	D00602	F	Rhesus		eventCount	6402
R2W3_D00602_Rh_F_CD40L.fcs	B Cells	B Cells	CD45+ CD66-			CD40L	D00602	F	Rhesus	CD45+ CD66-	percent	6.088445078
R2W3_D00602_Rh_F_CD40L.fcs	CD1c+ B cells	CD1c+ B cells	B Cells			CD40L	D00602	F	Rhesus		eventCount	1578
R2W3_D00602_Rh_F_CD40L.fcs	CD1c+ B cells	CD1c+ B cells	B Cells			CD40L	D00602	F	Rhesus	B Cells	percent	24.64854733
R2W3_D00602_Rh_F_CD40L.fcs	CD7+/HLA-DR-	CD7+/HLA-DR-	CD19- CD3-			CD40L	D00602	F	Rhesus		eventCount	10629
R2W3_D00602_Rh_F_CD40L.fcs	CD7+/HLA-DR-	CD7+/HLA-DR-	CD19- CD3-			CD40L	D00602	F	Rhesus	CD19- CD3-	percent	65.81016655
R2W3_D00602_Rh_F_CD40L.fcs	pDCs	pDCs	HLA-DR+ CD11c-			CD40L	D00602	F	Rhesus		eventCount	47
R2W3_D00602_Rh_F_CD40L.fcs	pDCs	pDCs	HLA-DR+ CD11c-			CD40L	D00602	F	Rhesus	HLA-DR+ CD11c-	percent	3.423160961
R2W3_D00602_Rh_F_CD40L.fcs	CD11b-/CD16-	CD11b-/CD16-	HLA-DR+/CD7-			CD40L	D00602	F	Rhesus		eventCount	617
R2W3_D00602_Rh_F_CD40L.fcs	CD11b-/CD16-	CD11b-/CD16-	HLA-DR+/CD7-			CD40L	D00602	F	Rhesus	HLA-DR+/CD7-	percent	15.7438122
R2W3_D00602_Rh_F_CD40L.fcs	CD11b+/CD16-	CD11b+/CD16-	HLA-DR+/CD7-			CD40L	D00602	F	Rhesus		eventCount	1334
R2W3_D00602_Rh_F_CD40L.fcs	CD11b+/CD16-	CD11b+/CD16-	HLA-DR+/CD7-			CD40L	D00602	F	Rhesus	HLA-DR+/CD7-	percent	34.03929574
R2W3_D00602_Rh_F_CD40L.fcs	CD16+/CD11b-	CD16+/CD11b-	HLA-DR+/CD7-			CD40L	D00602	F	Rhesus		eventCount	1676
R2W3_D00602_Rh_F_CD40L.fcs	CD16+/CD11b-	CD16+/CD11b-	HLA-DR+/CD7-			CD40L	D00602	F	Rhesus	HLA-DR+/CD7-	percent	42.76601174
R2W3_D00602_Rh_F_CD40L.fcs	CD16+/CD11b+	CD16+/CD11b+	HLA-DR+/CD7-			CD40L	D00602	F	Rhesus		eventCount	258
R2W3_D00602_Rh_F_CD40L.fcs	CD16+/CD11b+	CD16+/CD11b+	HLA-DR+/CD7-			CD40L	D00602	F	Rhesus	HLA-DR+/CD7-	percent	6.583312069
R2W3_D00602_Rh_F_CD40L.fcs	Neutrophils	Neutrophils	Non-Basophils			CD40L	D00602	F	Rhesus		eventCount	45610
R2W3_D00602_Rh_F_CD40L.fcs	Neutrophils	Neutrophils	Non-Basophils			CD40L	D00602	F	Rhesus	Non-Basophils	percent	26.61197626
R2W3_D00602_Rh_F_CD40L.fcs	CD8+T cells	CD8+T cells	T Cells			CD40L	D00602	F	Rhesus		eventCount	32512
R2W3_D00602_Rh_F_CD40L.fcs	CD8+T cells	CD8+T cells	T Cells			CD40L	D00602	F	Rhesus	T Cells	percent	40.13480317
R2W3_D00602_Rh_F_CD40L.fcs	CD4+T cells	CD4+T cells	T Cells			CD40L	D00602	F	Rhesus		eventCount	30079
R2W3_D00602_Rh_F_CD40L.fcs	CD4+T cells	CD4+T cells	T Cells			CD40L	D00602	F	Rhesus	T Cells	percent	37.13135902
R2W3_D00602_Rh_F_CD40L.fcs	CD4+/CD8+	CD4+/CD8+	T Cells			CD40L	D00602	F	Rhesus		eventCount	12175
R2W3_D00602_Rh_F_CD40L.fcs	CD4+/CD8+	CD4+/CD8+	T Cells			CD40L	D00602	F	Rhesus	T Cells	percent	15.02956535
R2W3_D00602_Rh_F_Basal.fcs	Basophils	Basophils	Singlets			Basal	D00602	F	Rhesus		eventCount	285
R2W3_D00602_Rh_F_Basal.fcs	Basophils	Basophils	Singlets			Basal	D00602	F	Rhesus	Singlets	percent	0.197919416
R2W3_D00602_Rh_F_Basal.fcs	B Cells	B Cells	CD45+ CD66-			Basal	D00602	F	Rhesus		eventCount	5472
R2W3_D00602_Rh_F_Basal.fcs	B Cells	B Cells	CD45+ CD66-			Basal	D00602	F	Rhesus	CD45+ CD66-	percent	6.082230151
R2W3_D00602_Rh_F_Basal.fcs	CD1c+ B cells	CD1c+ B cells	B Cells			Basal	D00602	F	Rhesus		eventCount	1263
R2W3_D00602_Rh_F_Basal.fcs	CD1c+ B cells	CD1c+ B cells	B Cells			Basal	D00602	F	Rhesus	B Cells	percent	23.08114035
R2W3_D00602_Rh_F_Basal.fcs	CD7+/HLA-DR-	CD7+/HLA-DR-	CD19- CD3-			Basal	D00602	F	Rhesus		eventCount	9061
R2W3_D00602_Rh_F_Basal.fcs	CD7+/HLA-DR-	CD7+/HLA-DR-	CD19- CD3-			Basal	D00602	F	Rhesus	CD19- CD3-	percent	66.33235725
R2W3_D00602_Rh_F_Basal.fcs	pDCs	pDCs	HLA-DR+ CD11c-			Basal	D00602	F	Rhesus		eventCount	38
R2W3_D00602_Rh_F_Basal.fcs	pDCs	pDCs	HLA-DR+ CD11c-			Basal	D00602	F	Rhesus	HLA-DR+ CD11c-	percent	3.451407811
R2W3_D00602_Rh_F_Basal.fcs	CD11b-/CD16-	CD11b-/CD16-	HLA-DR+/CD7-			Basal	D00602	F	Rhesus		eventCount	554
R2W3_D00602_Rh_F_Basal.fcs	CD11b-/CD16-	CD11b-/CD16-	HLA-DR+/CD7-			Basal	D00602	F	Rhesus	HLA-DR+/CD7-	percent	16.71695836
R2W3_D00602_Rh_F_Basal.fcs	CD11b+/CD16-	CD11b+/CD16-	HLA-DR+/CD7-			Basal	D00602	F	Rhesus		eventCount	1074
R2W3_D00602_Rh_F_Basal.fcs	CD11b+/CD16-	CD11b+/CD16-	HLA-DR+/CD7-			Basal	D00602	F	Rhesus	HLA-DR+/CD7-	percent	32.4079662
R2W3_D00602_Rh_F_Basal.fcs	CD16+/CD11b-	CD16+/CD11b-	HLA-DR+/CD7-			Basal	D00602	F	Rhesus		eventCount	1428
R2W3_D00602_Rh_F_Basal.fcs	CD16+/CD11b-	CD16+/CD11b-	HLA-DR+/CD7-			Basal	D00602	F	Rhesus	HLA-DR+/CD7-	percent	43.08992154
R2W3_D00602_Rh_F_Basal.fcs	CD16+/CD11b+	CD16+/CD11b+	HLA-DR+/CD7-			Basal	D00602	F	Rhesus		eventCount	225
R2W3_D00602_Rh_F_Basal.fcs	CD16+/CD11b+	CD16+/CD11b+	HLA-DR+/CD7-			Basal	D00602	F	Rhesus	HLA-DR+/CD7-	percent	6.789378395
R2W3_D00602_Rh_F_Basal.fcs	Neutrophils	Neutrophils	Non-Basophils			Basal	D00602	F	Rhesus		eventCount	37640
R2W3_D00602_Rh_F_Basal.fcs	Neutrophils	Neutrophils	Non-Basophils			Basal	D00602	F	Rhesus	Non-Basophils	percent	26.1989281
R2W3_D00602_Rh_F_Basal.fcs	CD8+T cells	CD8+T cells	T Cells			Basal	D00602	F	Rhesus		eventCount	28036
R2W3_D00602_Rh_F_Basal.fcs	CD8+T cells	CD8+T cells	T Cells			Basal	D00602	F	Rhesus	T Cells	percent	40.2885555
R2W3_D00602_Rh_F_Basal.fcs	CD4+T cells	CD4+T cells	T Cells			Basal	D00602	F	Rhesus		eventCount	25695
R2W3_D00602_Rh_F_Basal.fcs	CD4+T cells	CD4+T cells	T Cells			Basal	D00602	F	Rhesus	T Cells	percent	36.92446974
R2W3_D00602_Rh_F_Basal.fcs	CD4+/CD8+	CD4+/CD8+	T Cells			Basal	D00602	F	Rhesus		eventCount	10398
R2W3_D00602_Rh_F_Basal.fcs	CD4+/CD8+	CD4+/CD8+	T Cells			Basal	D00602	F	Rhesus	T Cells	percent	14.94223142
R2W3_D00602_Rh_F_Anthrax.fcs	Basophils	Basophils	Singlets			Anthrax	D00602	F	Rhesus		eventCount	402
R2W3_D00602_Rh_F_Anthrax.fcs	Basophils	Basophils	Singlets			Anthrax	D00602	F	Rhesus	Singlets	percent	0.245253551
R2W3_D00602_Rh_F_Anthrax.fcs	B Cells	B Cells	CD45+ CD66-			Anthrax	D00602	F	Rhesus		eventCount	6151
R2W3_D00602_Rh_F_Anthrax.fcs	B Cells	B Cells	CD45+ CD66-			Anthrax	D00602	F	Rhesus	CD45+ CD66-	percent	6.153769196
R2W3_D00602_Rh_F_Anthrax.fcs	CD1c+ B cells	CD1c+ B cells	B Cells			Anthrax	D00602	F	Rhesus		eventCount	1474
R2W3_D00602_Rh_F_Anthrax.fcs	CD1c+ B cells	CD1c+ B cells	B Cells			Anthrax	D00602	F	Rhesus	B Cells	percent	23.96358316
R2W3_D00602_Rh_F_Anthrax.fcs	CD7+/HLA-DR-	CD7+/HLA-DR-	CD19- CD3-			Anthrax	D00602	F	Rhesus		eventCount	10665
R2W3_D00602_Rh_F_Anthrax.fcs	CD7+/HLA-DR-	CD7+/HLA-DR-	CD19- CD3-			Anthrax	D00602	F	Rhesus	CD19- CD3-	percent	66.45273849
R2W3_D00602_Rh_F_Anthrax.fcs	pDCs	pDCs	HLA-DR+ CD11c-			Anthrax	D00602	F	Rhesus		eventCount	47
R2W3_D00602_Rh_F_Anthrax.fcs	pDCs	pDCs	HLA-DR+ CD11c-			Anthrax	D00602	F	Rhesus	HLA-DR+ CD11c-	percent	3.323903819
R2W3_D00602_Rh_F_Anthrax.fcs	CD11b-/CD16-	CD11b-/CD16-	HLA-DR+/CD7-			Anthrax	D00602	F	Rhesus		eventCount	622
R2W3_D00602_Rh_F_Anthrax.fcs	CD11b-/CD16-	CD11b-/CD16-	HLA-DR+/CD7-			Anthrax	D00602	F	Rhesus	HLA-DR+/CD7-	percent	15.87544666
R2W3_D00602_Rh_F_Anthrax.fcs	CD11b+/CD16-	CD11b+/CD16-	HLA-DR+/CD7-			Anthrax	D00602	F	Rhesus		eventCount	1357
R2W3_D00602_Rh_F_Anthrax.fcs	CD11b+/CD16-	CD11b+/CD16-	HLA-DR+/CD7-			Anthrax	D00602	F	Rhesus	HLA-DR+/CD7-	percent	34.63501787
R2W3_D00602_Rh_F_Anthrax.fcs	CD16+/CD11b-	CD16+/CD11b-	HLA-DR+/CD7-			Anthrax	D00602	F	Rhesus		eventCount	1645
R2W3_D00602_Rh_F_Anthrax.fcs	CD16+/CD11b-	CD16+/CD11b-	HLA-DR+/CD7-			Anthrax	D00602	F	Rhesus	HLA-DR+/CD7-	percent	41.98570699
R2W3_D00602_Rh_F_Anthrax.fcs	CD16+/CD11b+	CD16+/CD11b+	HLA-DR+/CD7-			Anthrax	D00602	F	Rhesus		eventCount	261
R2W3_D00602_Rh_F_Anthrax.fcs	CD16+/CD11b+	CD16+/CD11b+	HLA-DR+/CD7-			Anthrax	D00602	F	Rhesus	HLA-DR+/CD7-	percent	6.661562021
R2W3_D00602_Rh_F_Anthrax.fcs	Neutrophils	Neutrophils	Non-Basophils			Anthrax	D00602	F	Rhesus		eventCount	42251
R2W3_D00602_Rh_F_Anthrax.fcs	Neutrophils	Neutrophils	Non-Basophils			Anthrax	D00602	F	Rhesus	Non-Basophils	percent	25.84965341
R2W3_D00602_Rh_F_Anthrax.fcs	CD8+T cells	CD8+T cells	T Cells			Anthrax	D00602	F	Rhesus		eventCount	30946
R2W3_D00602_Rh_F_Anthrax.fcs	CD8+T cells	CD8+T cells	T Cells			Anthrax	D00602	F	Rhesus	T Cells	percent	40.62647692
R2W3_D00602_Rh_F_Anthrax.fcs	CD4+T cells	CD4+T cells	T Cells			Anthrax	D00602	F	Rhesus		eventCount	26788
R2W3_D00602_Rh_F_Anthrax.fcs	CD4+T cells	CD4+T cells	T Cells			Anthrax	D00602	F	Rhesus	T Cells	percent	35.16777819
R2W3_D00602_Rh_F_Anthrax.fcs	CD4+/CD8+	CD4+/CD8+	T Cells			Anthrax	D00602	F	Rhesus		eventCount	12480
R2W3_D00602_Rh_F_Anthrax.fcs	CD4+/CD8+	CD4+/CD8+	T Cells			Anthrax	D00602	F	Rhesus	T Cells	percent	16.38397311
R2W5_D07322_Cy_M_TNFa.fcs	Basophils	Basophils	Singlets			TNFa	D07322	M	Cyno		eventCount	303
R2W5_D07322_Cy_M_TNFa.fcs	Basophils	Basophils	Singlets			TNFa	D07322	M	Cyno	Singlets	percent	0.127474284
R2W5_D07322_Cy_M_TNFa.fcs	B Cells	B Cells	CD45+ CD66-			TNFa	D07322	M	Cyno		eventCount	9197
R2W5_D07322_Cy_M_TNFa.fcs	B Cells	B Cells	CD45+ CD66-			TNFa	D07322	M	Cyno	CD45+ CD66-	percent	9.236810654
R2W5_D07322_Cy_M_TNFa.fcs	CD1c+ B cells	CD1c+ B cells	B Cells			TNFa	D07322	M	Cyno		eventCount	481
R2W5_D07322_Cy_M_TNFa.fcs	CD1c+ B cells	CD1c+ B cells	B Cells			TNFa	D07322	M	Cyno	B Cells	percent	5.229966293
R2W5_D07322_Cy_M_TNFa.fcs	CD7+/HLA-DR-	CD7+/HLA-DR-	CD19- CD3-			TNFa	D07322	M	Cyno		eventCount	13184
R2W5_D07322_Cy_M_TNFa.fcs	CD7+/HLA-DR-	CD7+/HLA-DR-	CD19- CD3-			TNFa	D07322	M	Cyno	CD19- CD3-	percent	39.47423576
R2W5_D07322_Cy_M_TNFa.fcs	pDCs	pDCs	HLA-DR+ CD11c-			TNFa	D07322	M	Cyno		eventCount	13
R2W5_D07322_Cy_M_TNFa.fcs	pDCs	pDCs	HLA-DR+ CD11c-			TNFa	D07322	M	Cyno	HLA-DR+ CD11c-	percent	0.212800786
R2W5_D07322_Cy_M_TNFa.fcs	CD11b-/CD16-	CD11b-/CD16-	HLA-DR+/CD7-			TNFa	D07322	M	Cyno		eventCount	714
R2W5_D07322_Cy_M_TNFa.fcs	CD11b-/CD16-	CD11b-/CD16-	HLA-DR+/CD7-			TNFa	D07322	M	Cyno	HLA-DR+/CD7-	percent	8.936170213
R2W5_D07322_Cy_M_TNFa.fcs	CD11b+/CD16-	CD11b+/CD16-	HLA-DR+/CD7-			TNFa	D07322	M	Cyno		eventCount	5357
R2W5_D07322_Cy_M_TNFa.fcs	CD11b+/CD16-	CD11b+/CD16-	HLA-DR+/CD7-			TNFa	D07322	M	Cyno	HLA-DR+/CD7-	percent	67.04630788
R2W5_D07322_Cy_M_TNFa.fcs	CD16+/CD11b-	CD16+/CD11b-	HLA-DR+/CD7-			TNFa	D07322	M	Cyno		eventCount	1176
R2W5_D07322_Cy_M_TNFa.fcs	CD16+/CD11b-	CD16+/CD11b-	HLA-DR+/CD7-			TNFa	D07322	M	Cyno	HLA-DR+/CD7-	percent	14.718398
R2W5_D07322_Cy_M_TNFa.fcs	CD16+/CD11b+	CD16+/CD11b+	HLA-DR+/CD7-			TNFa	D07322	M	Cyno		eventCount	680
R2W5_D07322_Cy_M_TNFa.fcs	CD16+/CD11b+	CD16+/CD11b+	HLA-DR+/CD7-			TNFa	D07322	M	Cyno	HLA-DR+/CD7-	percent	8.510638298
R2W5_D07322_Cy_M_TNFa.fcs	Neutrophils	Neutrophils	Non-Basophils			TNFa	D07322	M	Cyno		eventCount	53153
R2W5_D07322_Cy_M_TNFa.fcs	Neutrophils	Neutrophils	Non-Basophils			TNFa	D07322	M	Cyno	Non-Basophils	percent	22.39576969
R2W5_D07322_Cy_M_TNFa.fcs	CD8+T cells	CD8+T cells	T Cells			TNFa	D07322	M	Cyno		eventCount	17829
R2W5_D07322_Cy_M_TNFa.fcs	CD8+T cells	CD8+T cells	T Cells			TNFa	D07322	M	Cyno	T Cells	percent	32.68557391
R2W5_D07322_Cy_M_TNFa.fcs	CD4+T cells	CD4+T cells	T Cells			TNFa	D07322	M	Cyno		eventCount	31132
R2W5_D07322_Cy_M_TNFa.fcs	CD4+T cells	CD4+T cells	T Cells			TNFa	D07322	M	Cyno	T Cells	percent	57.07371624
R2W5_D07322_Cy_M_TNFa.fcs	CD4+/CD8+	CD4+/CD8+	T Cells			TNFa	D07322	M	Cyno		eventCount	2458
R2W5_D07322_Cy_M_TNFa.fcs	CD4+/CD8+	CD4+/CD8+	T Cells			TNFa	D07322	M	Cyno	T Cells	percent	4.506205658
R2W5_D07322_Cy_M_R848.fcs	Basophils	Basophils	Singlets			R848	D07322	M	Cyno		eventCount	349
R2W5_D07322_Cy_M_R848.fcs	Basophils	Basophils	Singlets			R848	D07322	M	Cyno	Singlets	percent	0.136591704
R2W5_D07322_Cy_M_R848.fcs	B Cells	B Cells	CD45+ CD66-			R848	D07322	M	Cyno		eventCount	9427
R2W5_D07322_Cy_M_R848.fcs	B Cells	B Cells	CD45+ CD66-			R848	D07322	M	Cyno	CD45+ CD66-	percent	8.887862274
R2W5_D07322_Cy_M_R848.fcs	CD1c+ B cells	CD1c+ B cells	B Cells			R848	D07322	M	Cyno		eventCount	402
R2W5_D07322_Cy_M_R848.fcs	CD1c+ B cells	CD1c+ B cells	B Cells			R848	D07322	M	Cyno	B Cells	percent	4.264347088
R2W5_D07322_Cy_M_R848.fcs	CD7+/HLA-DR-	CD7+/HLA-DR-	CD19- CD3-			R848	D07322	M	Cyno		eventCount	14085
R2W5_D07322_Cy_M_R848.fcs	CD7+/HLA-DR-	CD7+/HLA-DR-	CD19- CD3-			R848	D07322	M	Cyno	CD19- CD3-	percent	37.65640038
R2W5_D07322_Cy_M_R848.fcs	pDCs	pDCs	HLA-DR+ CD11c-			R848	D07322	M	Cyno		eventCount	6
R2W5_D07322_Cy_M_R848.fcs	pDCs	pDCs	HLA-DR+ CD11c-			R848	D07322	M	Cyno	HLA-DR+ CD11c-	percent	0.090744102
R2W5_D07322_Cy_M_R848.fcs	CD11b-/CD16-	CD11b-/CD16-	HLA-DR+/CD7-			R848	D07322	M	Cyno		eventCount	758
R2W5_D07322_Cy_M_R848.fcs	CD11b-/CD16-	CD11b-/CD16-	HLA-DR+/CD7-			R848	D07322	M	Cyno	HLA-DR+/CD7-	percent	8.80065018
R2W5_D07322_Cy_M_R848.fcs	CD11b+/CD16-	CD11b+/CD16-	HLA-DR+/CD7-			R848	D07322	M	Cyno		eventCount	5888
R2W5_D07322_Cy_M_R848.fcs	CD11b+/CD16-	CD11b+/CD16-	HLA-DR+/CD7-			R848	D07322	M	Cyno	HLA-DR+/CD7-	percent	68.36177871
R2W5_D07322_Cy_M_R848.fcs	CD16+/CD11b-	CD16+/CD11b-	HLA-DR+/CD7-			R848	D07322	M	Cyno		eventCount	1216
R2W5_D07322_Cy_M_R848.fcs	CD16+/CD11b-	CD16+/CD11b-	HLA-DR+/CD7-			R848	D07322	M	Cyno	HLA-DR+/CD7-	percent	14.11819343
R2W5_D07322_Cy_M_R848.fcs	CD16+/CD11b+	CD16+/CD11b+	HLA-DR+/CD7-			R848	D07322	M	Cyno		eventCount	702
R2W5_D07322_Cy_M_R848.fcs	CD16+/CD11b+	CD16+/CD11b+	HLA-DR+/CD7-			R848	D07322	M	Cyno	HLA-DR+/CD7-	percent	8.150470219
R2W5_D07322_Cy_M_R848.fcs	Neutrophils	Neutrophils	Non-Basophils			R848	D07322	M	Cyno		eventCount	54688
R2W5_D07322_Cy_M_R848.fcs	Neutrophils	Neutrophils	Non-Basophils			R848	D07322	M	Cyno	Non-Basophils	percent	21.43769943
R2W5_D07322_Cy_M_R848.fcs	CD8+T cells	CD8+T cells	T Cells			R848	D07322	M	Cyno		eventCount	18381
R2W5_D07322_Cy_M_R848.fcs	CD8+T cells	CD8+T cells	T Cells			R848	D07322	M	Cyno	T Cells	percent	32.6384573
R2W5_D07322_Cy_M_R848.fcs	CD4+T cells	CD4+T cells	T Cells			R848	D07322	M	Cyno		eventCount	31593
R2W5_D07322_Cy_M_R848.fcs	CD4+T cells	CD4+T cells	T Cells			R848	D07322	M	Cyno	T Cells	percent	56.09851377
R2W5_D07322_Cy_M_R848.fcs	CD4+/CD8+	CD4+/CD8+	T Cells			R848	D07322	M	Cyno		eventCount	2957
R2W5_D07322_Cy_M_R848.fcs	CD4+/CD8+	CD4+/CD8+	T Cells			R848	D07322	M	Cyno	T Cells	percent	5.250634799
R2W5_D07322_Cy_M_PMAIono.fcs	Basophils	Basophils	Singlets			PMAIono	D07322	M	Cyno		eventCount	294
R2W5_D07322_Cy_M_PMAIono.fcs	Basophils	Basophils	Singlets			PMAIono	D07322	M	Cyno	Singlets	percent	0.128673092
R2W5_D07322_Cy_M_PMAIono.fcs	B Cells	B Cells	CD45+ CD66-			PMAIono	D07322	M	Cyno		eventCount	7265
R2W5_D07322_Cy_M_PMAIono.fcs	B Cells	B Cells	CD45+ CD66-			PMAIono	D07322	M	Cyno	CD45+ CD66-	percent	7.910927206
R2W5_D07322_Cy_M_PMAIono.fcs	CD1c+ B cells	CD1c+ B cells	B Cells			PMAIono	D07322	M	Cyno		eventCount	353
R2W5_D07322_Cy_M_PMAIono.fcs	CD1c+ B cells	CD1c+ B cells	B Cells			PMAIono	D07322	M	Cyno	B Cells	percent	4.858912595
R2W5_D07322_Cy_M_PMAIono.fcs	CD7+/HLA-DR-	CD7+/HLA-DR-	CD19- CD3-			PMAIono	D07322	M	Cyno		eventCount	12733
R2W5_D07322_Cy_M_PMAIono.fcs	CD7+/HLA-DR-	CD7+/HLA-DR-	CD19- CD3-			PMAIono	D07322	M	Cyno	CD19- CD3-	percent	38.52181279
R2W5_D07322_Cy_M_PMAIono.fcs	pDCs	pDCs	HLA-DR+ CD11c-			PMAIono	D07322	M	Cyno		eventCount	10
R2W5_D07322_Cy_M_PMAIono.fcs	pDCs	pDCs	HLA-DR+ CD11c-			PMAIono	D07322	M	Cyno	HLA-DR+ CD11c-	percent	0.178062678
R2W5_D07322_Cy_M_PMAIono.fcs	CD11b-/CD16-	CD11b-/CD16-	HLA-DR+/CD7-			PMAIono	D07322	M	Cyno		eventCount	656
R2W5_D07322_Cy_M_PMAIono.fcs	CD11b-/CD16-	CD11b-/CD16-	HLA-DR+/CD7-			PMAIono	D07322	M	Cyno	HLA-DR+/CD7-	percent	8.933678333
R2W5_D07322_Cy_M_PMAIono.fcs	CD11b+/CD16-	CD11b+/CD16-	HLA-DR+/CD7-			PMAIono	D07322	M	Cyno		eventCount	4956
R2W5_D07322_Cy_M_PMAIono.fcs	CD11b+/CD16-	CD11b+/CD16-	HLA-DR+/CD7-			PMAIono	D07322	M	Cyno	HLA-DR+/CD7-	percent	67.49285033
R2W5_D07322_Cy_M_PMAIono.fcs	CD16+/CD11b-	CD16+/CD11b-	HLA-DR+/CD7-			PMAIono	D07322	M	Cyno		eventCount	1079
R2W5_D07322_Cy_M_PMAIono.fcs	CD16+/CD11b-	CD16+/CD11b-	HLA-DR+/CD7-			PMAIono	D07322	M	Cyno	HLA-DR+/CD7-	percent	14.69426665
R2W5_D07322_Cy_M_PMAIono.fcs	CD16+/CD11b+	CD16+/CD11b+	HLA-DR+/CD7-			PMAIono	D07322	M	Cyno		eventCount	595
R2W5_D07322_Cy_M_PMAIono.fcs	CD16+/CD11b+	CD16+/CD11b+	HLA-DR+/CD7-			PMAIono	D07322	M	Cyno	HLA-DR+/CD7-	percent	8.102955195
R2W5_D07322_Cy_M_PMAIono.fcs	Neutrophils	Neutrophils	Non-Basophils			PMAIono	D07322	M	Cyno		eventCount	50123
R2W5_D07322_Cy_M_PMAIono.fcs	Neutrophils	Neutrophils	Non-Basophils			PMAIono	D07322	M	Cyno	Non-Basophils	percent	21.97124447
R2W5_D07322_Cy_M_PMAIono.fcs	CD8+T cells	CD8+T cells	T Cells			PMAIono	D07322	M	Cyno		eventCount	16064
R2W5_D07322_Cy_M_PMAIono.fcs	CD8+T cells	CD8+T cells	T Cells			PMAIono	D07322	M	Cyno	T Cells	percent	32.66102798
R2W5_D07322_Cy_M_PMAIono.fcs	CD4+T cells	CD4+T cells	T Cells			PMAIono	D07322	M	Cyno		eventCount	27783
R2W5_D07322_Cy_M_PMAIono.fcs	CD4+T cells	CD4+T cells	T Cells			PMAIono	D07322	M	Cyno	T Cells	percent	56.48788224
R2W5_D07322_Cy_M_PMAIono.fcs	CD4+/CD8+	CD4+/CD8+	T Cells			PMAIono	D07322	M	Cyno		eventCount	2403
R2W5_D07322_Cy_M_PMAIono.fcs	CD4+/CD8+	CD4+/CD8+	T Cells			PMAIono	D07322	M	Cyno	T Cells	percent	4.885735198
R2W5_D07322_Cy_M_LPS.fcs	Basophils	Basophils	Singlets			LPS	D07322	M	Cyno		eventCount	329
R2W5_D07322_Cy_M_LPS.fcs	Basophils	Basophils	Singlets			LPS	D07322	M	Cyno	Singlets	percent	0.139242756
R2W5_D07322_Cy_M_LPS.fcs	B Cells	B Cells	CD45+ CD66-			LPS	D07322	M	Cyno		eventCount	8446
R2W5_D07322_Cy_M_LPS.fcs	B Cells	B Cells	CD45+ CD66-			LPS	D07322	M	Cyno	CD45+ CD66-	percent	9.076742861
R2W5_D07322_Cy_M_LPS.fcs	CD1c+ B cells	CD1c+ B cells	B Cells			LPS	D07322	M	Cyno		eventCount	496
R2W5_D07322_Cy_M_LPS.fcs	CD1c+ B cells	CD1c+ B cells	B Cells			LPS	D07322	M	Cyno	B Cells	percent	5.872602415
R2W5_D07322_Cy_M_LPS.fcs	CD7+/HLA-DR-	CD7+/HLA-DR-	CD19- CD3-			LPS	D07322	M	Cyno		eventCount	12706
R2W5_D07322_Cy_M_LPS.fcs	CD7+/HLA-DR-	CD7+/HLA-DR-	CD19- CD3-			LPS	D07322	M	Cyno	CD19- CD3-	percent	39.16286524
R2W5_D07322_Cy_M_LPS.fcs	pDCs	pDCs	HLA-DR+ CD11c-			LPS	D07322	M	Cyno		eventCount	13
R2W5_D07322_Cy_M_LPS.fcs	pDCs	pDCs	HLA-DR+ CD11c-			LPS	D07322	M	Cyno	HLA-DR+ CD11c-	percent	0.208099888
R2W5_D07322_Cy_M_LPS.fcs	CD11b-/CD16-	CD11b-/CD16-	HLA-DR+/CD7-			LPS	D07322	M	Cyno		eventCount	701
R2W5_D07322_Cy_M_LPS.fcs	CD11b-/CD16-	CD11b-/CD16-	HLA-DR+/CD7-			LPS	D07322	M	Cyno	HLA-DR+/CD7-	percent	8.586477217
R2W5_D07322_Cy_M_LPS.fcs	CD11b+/CD16-	CD11b+/CD16-	HLA-DR+/CD7-			LPS	D07322	M	Cyno		eventCount	5549
R2W5_D07322_Cy_M_LPS.fcs	CD11b+/CD16-	CD11b+/CD16-	HLA-DR+/CD7-			LPS	D07322	M	Cyno	HLA-DR+/CD7-	percent	67.96913278
R2W5_D07322_Cy_M_LPS.fcs	CD16+/CD11b-	CD16+/CD11b-	HLA-DR+/CD7-			LPS	D07322	M	Cyno		eventCount	1185
R2W5_D07322_Cy_M_LPS.fcs	CD16+/CD11b-	CD16+/CD11b-	HLA-DR+/CD7-			LPS	D07322	M	Cyno	HLA-DR+/CD7-	percent	14.51494366
R2W5_D07322_Cy_M_LPS.fcs	CD16+/CD11b+	CD16+/CD11b+	HLA-DR+/CD7-			LPS	D07322	M	Cyno		eventCount	666
R2W5_D07322_Cy_M_LPS.fcs	CD16+/CD11b+	CD16+/CD11b+	HLA-DR+/CD7-			LPS	D07322	M	Cyno	HLA-DR+/CD7-	percent	8.157765801
R2W5_D07322_Cy_M_LPS.fcs	Neutrophils	Neutrophils	Non-Basophils			LPS	D07322	M	Cyno		eventCount	57464
R2W5_D07322_Cy_M_LPS.fcs	Neutrophils	Neutrophils	Non-Basophils			LPS	D07322	M	Cyno	Non-Basophils	percent	24.35957762
R2W5_D07322_Cy_M_LPS.fcs	CD8+T cells	CD8+T cells	T Cells			LPS	D07322	M	Cyno		eventCount	16450
R2W5_D07322_Cy_M_LPS.fcs	CD8+T cells	CD8+T cells	T Cells			LPS	D07322	M	Cyno	T Cells	percent	32.99304037
R2W5_D07322_Cy_M_LPS.fcs	CD4+T cells	CD4+T cells	T Cells			LPS	D07322	M	Cyno		eventCount	27923
R2W5_D07322_Cy_M_LPS.fcs	CD4+T cells	CD4+T cells	T Cells			LPS	D07322	M	Cyno	T Cells	percent	56.00393109
R2W5_D07322_Cy_M_LPS.fcs	CD4+/CD8+	CD4+/CD8+	T Cells			LPS	D07322	M	Cyno		eventCount	2342
R2W5_D07322_Cy_M_LPS.fcs	CD4+/CD8+	CD4+/CD8+	T Cells			LPS	D07322	M	Cyno	T Cells	percent	4.697246234
R2W5_D07322_Cy_M_IL-12.fcs	Basophils	Basophils	Singlets			IL-12	D07322	M	Cyno		eventCount	350
R2W5_D07322_Cy_M_IL-12.fcs	Basophils	Basophils	Singlets			IL-12	D07322	M	Cyno	Singlets	percent	0.144218091
R2W5_D07322_Cy_M_IL-12.fcs	B Cells	B Cells	CD45+ CD66-			IL-12	D07322	M	Cyno		eventCount	9016
R2W5_D07322_Cy_M_IL-12.fcs	B Cells	B Cells	CD45+ CD66-			IL-12	D07322	M	Cyno	CD45+ CD66-	percent	8.148436017
R2W5_D07322_Cy_M_IL-12.fcs	CD1c+ B cells	CD1c+ B cells	B Cells			IL-12	D07322	M	Cyno		eventCount	124
R2W5_D07322_Cy_M_IL-12.fcs	CD1c+ B cells	CD1c+ B cells	B Cells			IL-12	D07322	M	Cyno	B Cells	percent	1.375332742
R2W5_D07322_Cy_M_IL-12.fcs	CD7+/HLA-DR-	CD7+/HLA-DR-	CD19- CD3-			IL-12	D07322	M	Cyno		eventCount	14088
R2W5_D07322_Cy_M_IL-12.fcs	CD7+/HLA-DR-	CD7+/HLA-DR-	CD19- CD3-			IL-12	D07322	M	Cyno	CD19- CD3-	percent	36.68081339
R2W5_D07322_Cy_M_IL-12.fcs	pDCs	pDCs	HLA-DR+ CD11c-			IL-12	D07322	M	Cyno		eventCount	6
R2W5_D07322_Cy_M_IL-12.fcs	pDCs	pDCs	HLA-DR+ CD11c-			IL-12	D07322	M	Cyno	HLA-DR+ CD11c-	percent	0.146377165
R2W5_D07322_Cy_M_IL-12.fcs	CD11b-/CD16-	CD11b-/CD16-	HLA-DR+/CD7-			IL-12	D07322	M	Cyno		eventCount	552
R2W5_D07322_Cy_M_IL-12.fcs	CD11b-/CD16-	CD11b-/CD16-	HLA-DR+/CD7-			IL-12	D07322	M	Cyno	HLA-DR+/CD7-	percent	9.844836811
R2W5_D07322_Cy_M_IL-12.fcs	CD11b+/CD16-	CD11b+/CD16-	HLA-DR+/CD7-			IL-12	D07322	M	Cyno		eventCount	3860
R2W5_D07322_Cy_M_IL-12.fcs	CD11b+/CD16-	CD11b+/CD16-	HLA-DR+/CD7-			IL-12	D07322	M	Cyno	HLA-DR+/CD7-	percent	68.84251828
R2W5_D07322_Cy_M_IL-12.fcs	CD16+/CD11b-	CD16+/CD11b-	HLA-DR+/CD7-			IL-12	D07322	M	Cyno		eventCount	811
R2W5_D07322_Cy_M_IL-12.fcs	CD16+/CD11b-	CD16+/CD11b-	HLA-DR+/CD7-			IL-12	D07322	M	Cyno	HLA-DR+/CD7-	percent	14.46406278
R2W5_D07322_Cy_M_IL-12.fcs	CD16+/CD11b+	CD16+/CD11b+	HLA-DR+/CD7-			IL-12	D07322	M	Cyno		eventCount	333
R2W5_D07322_Cy_M_IL-12.fcs	CD16+/CD11b+	CD16+/CD11b+	HLA-DR+/CD7-			IL-12	D07322	M	Cyno	HLA-DR+/CD7-	percent	5.939004815
R2W5_D07322_Cy_M_IL-12.fcs	Neutrophils	Neutrophils	Non-Basophils			IL-12	D07322	M	Cyno		eventCount	39963
R2W5_D07322_Cy_M_IL-12.fcs	Neutrophils	Neutrophils	Non-Basophils			IL-12	D07322	M	Cyno	Non-Basophils	percent	16.50204402
R2W5_D07322_Cy_M_IL-12.fcs	CD8+T cells	CD8+T cells	T Cells			IL-12	D07322	M	Cyno		eventCount	17206
R2W5_D07322_Cy_M_IL-12.fcs	CD8+T cells	CD8+T cells	T Cells			IL-12	D07322	M	Cyno	T Cells	percent	30.22414278
R2W5_D07322_Cy_M_IL-12.fcs	CD4+T cells	CD4+T cells	T Cells			IL-12	D07322	M	Cyno		eventCount	31251
R2W5_D07322_Cy_M_IL-12.fcs	CD4+T cells	CD4+T cells	T Cells			IL-12	D07322	M	Cyno	T Cells	percent	54.89565767
R2W5_D07322_Cy_M_IL-12.fcs	CD4+/CD8+	CD4+/CD8+	T Cells			IL-12	D07322	M	Cyno		eventCount	4908
R2W5_D07322_Cy_M_IL-12.fcs	CD4+/CD8+	CD4+/CD8+	T Cells			IL-12	D07322	M	Cyno	T Cells	percent	8.621416526
R2W5_D07322_Cy_M_IL-6.fcs	Basophils	Basophils	Singlets			IL-6	D07322	M	Cyno		eventCount	296
R2W5_D07322_Cy_M_IL-6.fcs	Basophils	Basophils	Singlets			IL-6	D07322	M	Cyno	Singlets	percent	0.124509429
R2W5_D07322_Cy_M_IL-6.fcs	B Cells	B Cells	CD45+ CD66-			IL-6	D07322	M	Cyno		eventCount	8689
R2W5_D07322_Cy_M_IL-6.fcs	B Cells	B Cells	CD45+ CD66-			IL-6	D07322	M	Cyno	CD45+ CD66-	percent	8.900110624
R2W5_D07322_Cy_M_IL-6.fcs	CD1c+ B cells	CD1c+ B cells	B Cells			IL-6	D07322	M	Cyno		eventCount	371
R2W5_D07322_Cy_M_IL-6.fcs	CD1c+ B cells	CD1c+ B cells	B Cells			IL-6	D07322	M	Cyno	B Cells	percent	4.269766371
R2W5_D07322_Cy_M_IL-6.fcs	CD7+/HLA-DR-	CD7+/HLA-DR-	CD19- CD3-			IL-6	D07322	M	Cyno		eventCount	12916
R2W5_D07322_Cy_M_IL-6.fcs	CD7+/HLA-DR-	CD7+/HLA-DR-	CD19- CD3-			IL-6	D07322	M	Cyno	CD19- CD3-	percent	37.45939675
R2W5_D07322_Cy_M_IL-6.fcs	pDCs	pDCs	HLA-DR+ CD11c-			IL-6	D07322	M	Cyno		eventCount	9
R2W5_D07322_Cy_M_IL-6.fcs	pDCs	pDCs	HLA-DR+ CD11c-			IL-6	D07322	M	Cyno	HLA-DR+ CD11c-	percent	0.142789148
R2W5_D07322_Cy_M_IL-6.fcs	CD11b-/CD16-	CD11b-/CD16-	HLA-DR+/CD7-			IL-6	D07322	M	Cyno		eventCount	632
R2W5_D07322_Cy_M_IL-6.fcs	CD11b-/CD16-	CD11b-/CD16-	HLA-DR+/CD7-			IL-6	D07322	M	Cyno	HLA-DR+/CD7-	percent	7.649479545
R2W5_D07322_Cy_M_IL-6.fcs	CD11b+/CD16-	CD11b+/CD16-	HLA-DR+/CD7-			IL-6	D07322	M	Cyno		eventCount	5666
R2W5_D07322_Cy_M_IL-6.fcs	CD11b+/CD16-	CD11b+/CD16-	HLA-DR+/CD7-			IL-6	D07322	M	Cyno	HLA-DR+/CD7-	percent	68.57903655
R2W5_D07322_Cy_M_IL-6.fcs	CD16+/CD11b-	CD16+/CD11b-	HLA-DR+/CD7-			IL-6	D07322	M	Cyno		eventCount	1202
R2W5_D07322_Cy_M_IL-6.fcs	CD16+/CD11b-	CD16+/CD11b-	HLA-DR+/CD7-			IL-6	D07322	M	Cyno	HLA-DR+/CD7-	percent	14.54853546
R2W5_D07322_Cy_M_IL-6.fcs	CD16+/CD11b+	CD16+/CD11b+	HLA-DR+/CD7-			IL-6	D07322	M	Cyno		eventCount	711
R2W5_D07322_Cy_M_IL-6.fcs	CD16+/CD11b+	CD16+/CD11b+	HLA-DR+/CD7-			IL-6	D07322	M	Cyno	HLA-DR+/CD7-	percent	8.605664488
R2W5_D07322_Cy_M_IL-6.fcs	Neutrophils	Neutrophils	Non-Basophils			IL-6	D07322	M	Cyno		eventCount	52691
R2W5_D07322_Cy_M_IL-6.fcs	Neutrophils	Neutrophils	Non-Basophils			IL-6	D07322	M	Cyno	Non-Basophils	percent	22.19605795
R2W5_D07322_Cy_M_IL-6.fcs	CD8+T cells	CD8+T cells	T Cells			IL-6	D07322	M	Cyno		eventCount	17414
R2W5_D07322_Cy_M_IL-6.fcs	CD8+T cells	CD8+T cells	T Cells			IL-6	D07322	M	Cyno	T Cells	percent	33.32759182
R2W5_D07322_Cy_M_IL-6.fcs	CD4+T cells	CD4+T cells	T Cells			IL-6	D07322	M	Cyno		eventCount	29426
R2W5_D07322_Cy_M_IL-6.fcs	CD4+T cells	CD4+T cells	T Cells			IL-6	D07322	M	Cyno	T Cells	percent	56.31662552
R2W5_D07322_Cy_M_IL-6.fcs	CD4+/CD8+	CD4+/CD8+	T Cells			IL-6	D07322	M	Cyno		eventCount	2252
R2W5_D07322_Cy_M_IL-6.fcs	CD4+/CD8+	CD4+/CD8+	T Cells			IL-6	D07322	M	Cyno	T Cells	percent	4.30996536
R2W5_D07322_Cy_M_IL-4.fcs	Basophils	Basophils	Singlets			IL-4	D07322	M	Cyno		eventCount	303
R2W5_D07322_Cy_M_IL-4.fcs	Basophils	Basophils	Singlets			IL-4	D07322	M	Cyno	Singlets	percent	0.133212577
R2W5_D07322_Cy_M_IL-4.fcs	B Cells	B Cells	CD45+ CD66-			IL-4	D07322	M	Cyno		eventCount	7727
R2W5_D07322_Cy_M_IL-4.fcs	B Cells	B Cells	CD45+ CD66-			IL-4	D07322	M	Cyno	CD45+ CD66-	percent	8.378694888
R2W5_D07322_Cy_M_IL-4.fcs	CD1c+ B cells	CD1c+ B cells	B Cells			IL-4	D07322	M	Cyno		eventCount	304
R2W5_D07322_Cy_M_IL-4.fcs	CD1c+ B cells	CD1c+ B cells	B Cells			IL-4	D07322	M	Cyno	B Cells	percent	3.934256503
R2W5_D07322_Cy_M_IL-4.fcs	CD7+/HLA-DR-	CD7+/HLA-DR-	CD19- CD3-			IL-4	D07322	M	Cyno		eventCount	12346
R2W5_D07322_Cy_M_IL-4.fcs	CD7+/HLA-DR-	CD7+/HLA-DR-	CD19- CD3-			IL-4	D07322	M	Cyno	CD19- CD3-	percent	37.08398414
R2W5_D07322_Cy_M_IL-4.fcs	pDCs	pDCs	HLA-DR+ CD11c-			IL-4	D07322	M	Cyno		eventCount	9
R2W5_D07322_Cy_M_IL-4.fcs	pDCs	pDCs	HLA-DR+ CD11c-			IL-4	D07322	M	Cyno	HLA-DR+ CD11c-	percent	0.14720314
R2W5_D07322_Cy_M_IL-4.fcs	CD11b-/CD16-	CD11b-/CD16-	HLA-DR+/CD7-			IL-4	D07322	M	Cyno		eventCount	649
R2W5_D07322_Cy_M_IL-4.fcs	CD11b-/CD16-	CD11b-/CD16-	HLA-DR+/CD7-			IL-4	D07322	M	Cyno	HLA-DR+/CD7-	percent	8.078167787
R2W5_D07322_Cy_M_IL-4.fcs	CD11b+/CD16-	CD11b+/CD16-	HLA-DR+/CD7-			IL-4	D07322	M	Cyno		eventCount	5448
R2W5_D07322_Cy_M_IL-4.fcs	CD11b+/CD16-	CD11b+/CD16-	HLA-DR+/CD7-			IL-4	D07322	M	Cyno	HLA-DR+/CD7-	percent	67.81179985
R2W5_D07322_Cy_M_IL-4.fcs	CD16+/CD11b-	CD16+/CD11b-	HLA-DR+/CD7-			IL-4	D07322	M	Cyno		eventCount	1201
R2W5_D07322_Cy_M_IL-4.fcs	CD16+/CD11b-	CD16+/CD11b-	HLA-DR+/CD7-			IL-4	D07322	M	Cyno	HLA-DR+/CD7-	percent	14.94896689
R2W5_D07322_Cy_M_IL-4.fcs	CD16+/CD11b+	CD16+/CD11b+	HLA-DR+/CD7-			IL-4	D07322	M	Cyno		eventCount	693
R2W5_D07322_Cy_M_IL-4.fcs	CD16+/CD11b+	CD16+/CD11b+	HLA-DR+/CD7-			IL-4	D07322	M	Cyno	HLA-DR+/CD7-	percent	8.625840179
R2W5_D07322_Cy_M_IL-4.fcs	Neutrophils	Neutrophils	Non-Basophils			IL-4	D07322	M	Cyno		eventCount	49504
R2W5_D07322_Cy_M_IL-4.fcs	Neutrophils	Neutrophils	Non-Basophils			IL-4	D07322	M	Cyno	Non-Basophils	percent	21.79909464
R2W5_D07322_Cy_M_IL-4.fcs	CD8+T cells	CD8+T cells	T Cells			IL-4	D07322	M	Cyno		eventCount	16241
R2W5_D07322_Cy_M_IL-4.fcs	CD8+T cells	CD8+T cells	T Cells			IL-4	D07322	M	Cyno	T Cells	percent	33.12799592
R2W5_D07322_Cy_M_IL-4.fcs	CD4+T cells	CD4+T cells	T Cells			IL-4	D07322	M	Cyno		eventCount	27678
R2W5_D07322_Cy_M_IL-4.fcs	CD4+T cells	CD4+T cells	T Cells			IL-4	D07322	M	Cyno	T Cells	percent	56.45690974
R2W5_D07322_Cy_M_IL-4.fcs	CD4+/CD8+	CD4+/CD8+	T Cells			IL-4	D07322	M	Cyno		eventCount	2265
R2W5_D07322_Cy_M_IL-4.fcs	CD4+/CD8+	CD4+/CD8+	T Cells			IL-4	D07322	M	Cyno	T Cells	percent	4.62009179
R2W5_D07322_Cy_M_IL-2.fcs	Basophils	Basophils	Singlets			IL-2	D07322	M	Cyno		eventCount	403
R2W5_D07322_Cy_M_IL-2.fcs	Basophils	Basophils	Singlets			IL-2	D07322	M	Cyno	Singlets	percent	0.163516705
R2W5_D07322_Cy_M_IL-2.fcs	B Cells	B Cells	CD45+ CD66-			IL-2	D07322	M	Cyno		eventCount	7360
R2W5_D07322_Cy_M_IL-2.fcs	B Cells	B Cells	CD45+ CD66-			IL-2	D07322	M	Cyno	CD45+ CD66-	percent	8.124517055
R2W5_D07322_Cy_M_IL-2.fcs	CD1c+ B cells	CD1c+ B cells	B Cells			IL-2	D07322	M	Cyno		eventCount	289
R2W5_D07322_Cy_M_IL-2.fcs	CD1c+ B cells	CD1c+ B cells	B Cells			IL-2	D07322	M	Cyno	B Cells	percent	3.926630435
R2W5_D07322_Cy_M_IL-2.fcs	CD7+/HLA-DR-	CD7+/HLA-DR-	CD19- CD3-			IL-2	D07322	M	Cyno		eventCount	12364
R2W5_D07322_Cy_M_IL-2.fcs	CD7+/HLA-DR-	CD7+/HLA-DR-	CD19- CD3-			IL-2	D07322	M	Cyno	CD19- CD3-	percent	37.95898318
R2W5_D07322_Cy_M_IL-2.fcs	pDCs	pDCs	HLA-DR+ CD11c-			IL-2	D07322	M	Cyno		eventCount	15
R2W5_D07322_Cy_M_IL-2.fcs	pDCs	pDCs	HLA-DR+ CD11c-			IL-2	D07322	M	Cyno	HLA-DR+ CD11c-	percent	0.22655188
R2W5_D07322_Cy_M_IL-2.fcs	CD11b-/CD16-	CD11b-/CD16-	HLA-DR+/CD7-			IL-2	D07322	M	Cyno		eventCount	687
R2W5_D07322_Cy_M_IL-2.fcs	CD11b-/CD16-	CD11b-/CD16-	HLA-DR+/CD7-			IL-2	D07322	M	Cyno	HLA-DR+/CD7-	percent	7.991159707
R2W5_D07322_Cy_M_IL-2.fcs	CD11b+/CD16-	CD11b+/CD16-	HLA-DR+/CD7-			IL-2	D07322	M	Cyno		eventCount	5891
R2W5_D07322_Cy_M_IL-2.fcs	CD11b+/CD16-	CD11b+/CD16-	HLA-DR+/CD7-			IL-2	D07322	M	Cyno	HLA-DR+/CD7-	percent	68.52390369
R2W5_D07322_Cy_M_IL-2.fcs	CD16+/CD11b-	CD16+/CD11b-	HLA-DR+/CD7-			IL-2	D07322	M	Cyno		eventCount	1222
R2W5_D07322_Cy_M_IL-2.fcs	CD16+/CD11b-	CD16+/CD11b-	HLA-DR+/CD7-			IL-2	D07322	M	Cyno	HLA-DR+/CD7-	percent	14.21426079
R2W5_D07322_Cy_M_IL-2.fcs	CD16+/CD11b+	CD16+/CD11b+	HLA-DR+/CD7-			IL-2	D07322	M	Cyno		eventCount	714
R2W5_D07322_Cy_M_IL-2.fcs	CD16+/CD11b+	CD16+/CD11b+	HLA-DR+/CD7-			IL-2	D07322	M	Cyno	HLA-DR+/CD7-	percent	8.305222752
R2W5_D07322_Cy_M_IL-2.fcs	Neutrophils	Neutrophils	Non-Basophils			IL-2	D07322	M	Cyno		eventCount	61385
R2W5_D07322_Cy_M_IL-2.fcs	Neutrophils	Neutrophils	Non-Basophils			IL-2	D07322	M	Cyno	Non-Basophils	percent	24.95548382
R2W5_D07322_Cy_M_IL-2.fcs	CD8+T cells	CD8+T cells	T Cells			IL-2	D07322	M	Cyno		eventCount	15367
R2W5_D07322_Cy_M_IL-2.fcs	CD8+T cells	CD8+T cells	T Cells			IL-2	D07322	M	Cyno	T Cells	percent	32.40205794
R2W5_D07322_Cy_M_IL-2.fcs	CD4+T cells	CD4+T cells	T Cells			IL-2	D07322	M	Cyno		eventCount	25903
R2W5_D07322_Cy_M_IL-2.fcs	CD4+T cells	CD4+T cells	T Cells			IL-2	D07322	M	Cyno	T Cells	percent	54.61772024
R2W5_D07322_Cy_M_IL-2.fcs	CD4+/CD8+	CD4+/CD8+	T Cells			IL-2	D07322	M	Cyno		eventCount	3098
R2W5_D07322_Cy_M_IL-2.fcs	CD4+/CD8+	CD4+/CD8+	T Cells			IL-2	D07322	M	Cyno	T Cells	percent	6.532281871
R2W5_D07322_Cy_M_IFNg.fcs	Basophils	Basophils	Singlets			IFNg	D07322	M	Cyno		eventCount	371
R2W5_D07322_Cy_M_IFNg.fcs	Basophils	Basophils	Singlets			IFNg	D07322	M	Cyno	Singlets	percent	0.125195724
R2W5_D07322_Cy_M_IFNg.fcs	B Cells	B Cells	CD45+ CD66-			IFNg	D07322	M	Cyno		eventCount	9952
R2W5_D07322_Cy_M_IFNg.fcs	B Cells	B Cells	CD45+ CD66-			IFNg	D07322	M	Cyno	CD45+ CD66-	percent	8.017142765
R2W5_D07322_Cy_M_IFNg.fcs	CD1c+ B cells	CD1c+ B cells	B Cells			IFNg	D07322	M	Cyno		eventCount	289
R2W5_D07322_Cy_M_IFNg.fcs	CD1c+ B cells	CD1c+ B cells	B Cells			IFNg	D07322	M	Cyno	B Cells	percent	2.903938907
R2W5_D07322_Cy_M_IFNg.fcs	CD7+/HLA-DR-	CD7+/HLA-DR-	CD19- CD3-			IFNg	D07322	M	Cyno		eventCount	16805
R2W5_D07322_Cy_M_IFNg.fcs	CD7+/HLA-DR-	CD7+/HLA-DR-	CD19- CD3-			IFNg	D07322	M	Cyno	CD19- CD3-	percent	35.24538591
R2W5_D07322_Cy_M_IFNg.fcs	pDCs	pDCs	HLA-DR+ CD11c-			IFNg	D07322	M	Cyno		eventCount	10
R2W5_D07322_Cy_M_IFNg.fcs	pDCs	pDCs	HLA-DR+ CD11c-			IFNg	D07322	M	Cyno	HLA-DR+ CD11c-	percent	0.117068602
R2W5_D07322_Cy_M_IFNg.fcs	CD11b-/CD16-	CD11b-/CD16-	HLA-DR+/CD7-			IFNg	D07322	M	Cyno		eventCount	833
R2W5_D07322_Cy_M_IFNg.fcs	CD11b-/CD16-	CD11b-/CD16-	HLA-DR+/CD7-			IFNg	D07322	M	Cyno	HLA-DR+/CD7-	percent	7.541191381
R2W5_D07322_Cy_M_IFNg.fcs	CD11b+/CD16-	CD11b+/CD16-	HLA-DR+/CD7-			IFNg	D07322	M	Cyno		eventCount	7605
R2W5_D07322_Cy_M_IFNg.fcs	CD11b+/CD16-	CD11b+/CD16-	HLA-DR+/CD7-			IFNg	D07322	M	Cyno	HLA-DR+/CD7-	percent	68.84845193
R2W5_D07322_Cy_M_IFNg.fcs	CD16+/CD11b-	CD16+/CD11b-	HLA-DR+/CD7-			IFNg	D07322	M	Cyno		eventCount	1619
R2W5_D07322_Cy_M_IFNg.fcs	CD16+/CD11b-	CD16+/CD11b-	HLA-DR+/CD7-			IFNg	D07322	M	Cyno	HLA-DR+/CD7-	percent	14.65688937
R2W5_D07322_Cy_M_IFNg.fcs	CD16+/CD11b+	CD16+/CD11b+	HLA-DR+/CD7-			IFNg	D07322	M	Cyno		eventCount	924
R2W5_D07322_Cy_M_IFNg.fcs	CD16+/CD11b+	CD16+/CD11b+	HLA-DR+/CD7-			IFNg	D07322	M	Cyno	HLA-DR+/CD7-	percent	8.365019011
R2W5_D07322_Cy_M_IFNg.fcs	Neutrophils	Neutrophils	Non-Basophils			IFNg	D07322	M	Cyno		eventCount	60813
R2W5_D07322_Cy_M_IFNg.fcs	Neutrophils	Neutrophils	Non-Basophils			IFNg	D07322	M	Cyno	Non-Basophils	percent	20.5509033
R2W5_D07322_Cy_M_IFNg.fcs	CD8+T cells	CD8+T cells	T Cells			IFNg	D07322	M	Cyno		eventCount	21373
R2W5_D07322_Cy_M_IFNg.fcs	CD8+T cells	CD8+T cells	T Cells			IFNg	D07322	M	Cyno	T Cells	percent	33.3343731
R2W5_D07322_Cy_M_IFNg.fcs	CD4+T cells	CD4+T cells	T Cells			IFNg	D07322	M	Cyno		eventCount	36634
R2W5_D07322_Cy_M_IFNg.fcs	CD4+T cells	CD4+T cells	T Cells			IFNg	D07322	M	Cyno	T Cells	percent	57.13617293
R2W5_D07322_Cy_M_IFNg.fcs	CD4+/CD8+	CD4+/CD8+	T Cells			IFNg	D07322	M	Cyno		eventCount	2478
R2W5_D07322_Cy_M_IFNg.fcs	CD4+/CD8+	CD4+/CD8+	T Cells			IFNg	D07322	M	Cyno	T Cells	percent	3.864809645
R2W5_D07322_Cy_M_IFNb.fcs	Basophils	Basophils	Singlets			IFNb	D07322	M	Cyno		eventCount	269
R2W5_D07322_Cy_M_IFNb.fcs	Basophils	Basophils	Singlets			IFNb	D07322	M	Cyno	Singlets	percent	0.128760501
R2W5_D07322_Cy_M_IFNb.fcs	B Cells	B Cells	CD45+ CD66-			IFNb	D07322	M	Cyno		eventCount	7288
R2W5_D07322_Cy_M_IFNb.fcs	B Cells	B Cells	CD45+ CD66-			IFNb	D07322	M	Cyno	CD45+ CD66-	percent	8.826022719
R2W5_D07322_Cy_M_IFNb.fcs	CD1c+ B cells	CD1c+ B cells	B Cells			IFNb	D07322	M	Cyno		eventCount	387
R2W5_D07322_Cy_M_IFNb.fcs	CD1c+ B cells	CD1c+ B cells	B Cells			IFNb	D07322	M	Cyno	B Cells	percent	5.310098793
R2W5_D07322_Cy_M_IFNb.fcs	CD7+/HLA-DR-	CD7+/HLA-DR-	CD19- CD3-			IFNb	D07322	M	Cyno		eventCount	11516
R2W5_D07322_Cy_M_IFNb.fcs	CD7+/HLA-DR-	CD7+/HLA-DR-	CD19- CD3-			IFNb	D07322	M	Cyno	CD19- CD3-	percent	40.1576176
R2W5_D07322_Cy_M_IFNb.fcs	pDCs	pDCs	HLA-DR+ CD11c-			IFNb	D07322	M	Cyno		eventCount	14
R2W5_D07322_Cy_M_IFNb.fcs	pDCs	pDCs	HLA-DR+ CD11c-			IFNb	D07322	M	Cyno	HLA-DR+ CD11c-	percent	0.250402432
R2W5_D07322_Cy_M_IFNb.fcs	CD11b-/CD16-	CD11b-/CD16-	HLA-DR+/CD7-			IFNb	D07322	M	Cyno		eventCount	581
R2W5_D07322_Cy_M_IFNb.fcs	CD11b-/CD16-	CD11b-/CD16-	HLA-DR+/CD7-			IFNb	D07322	M	Cyno	HLA-DR+/CD7-	percent	7.976386601
R2W5_D07322_Cy_M_IFNb.fcs	CD11b+/CD16-	CD11b+/CD16-	HLA-DR+/CD7-			IFNb	D07322	M	Cyno		eventCount	4970
R2W5_D07322_Cy_M_IFNb.fcs	CD11b+/CD16-	CD11b+/CD16-	HLA-DR+/CD7-			IFNb	D07322	M	Cyno	HLA-DR+/CD7-	percent	68.2317408
R2W5_D07322_Cy_M_IFNb.fcs	CD16+/CD11b-	CD16+/CD11b-	HLA-DR+/CD7-			IFNb	D07322	M	Cyno		eventCount	1051
R2W5_D07322_Cy_M_IFNb.fcs	CD16+/CD11b-	CD16+/CD11b-	HLA-DR+/CD7-			IFNb	D07322	M	Cyno	HLA-DR+/CD7-	percent	14.42888523
R2W5_D07322_Cy_M_IFNb.fcs	CD16+/CD11b+	CD16+/CD11b+	HLA-DR+/CD7-			IFNb	D07322	M	Cyno		eventCount	627
R2W5_D07322_Cy_M_IFNb.fcs	CD16+/CD11b+	CD16+/CD11b+	HLA-DR+/CD7-			IFNb	D07322	M	Cyno	HLA-DR+/CD7-	percent	8.607907743
R2W5_D07322_Cy_M_IFNb.fcs	Neutrophils	Neutrophils	Non-Basophils			IFNb	D07322	M	Cyno		eventCount	51468
R2W5_D07322_Cy_M_IFNb.fcs	Neutrophils	Neutrophils	Non-Basophils			IFNb	D07322	M	Cyno	Non-Basophils	percent	24.67223056
R2W5_D07322_Cy_M_IFNb.fcs	CD8+T cells	CD8+T cells	T Cells			IFNb	D07322	M	Cyno		eventCount	14999
R2W5_D07322_Cy_M_IFNb.fcs	CD8+T cells	CD8+T cells	T Cells			IFNb	D07322	M	Cyno	T Cells	percent	33.52181298
R2W5_D07322_Cy_M_IFNb.fcs	CD4+T cells	CD4+T cells	T Cells			IFNb	D07322	M	Cyno		eventCount	25209
R2W5_D07322_Cy_M_IFNb.fcs	CD4+T cells	CD4+T cells	T Cells			IFNb	D07322	M	Cyno	T Cells	percent	56.34051493
R2W5_D07322_Cy_M_IFNb.fcs	CD4+/CD8+	CD4+/CD8+	T Cells			IFNb	D07322	M	Cyno		eventCount	1880
R2W5_D07322_Cy_M_IFNb.fcs	CD4+/CD8+	CD4+/CD8+	T Cells			IFNb	D07322	M	Cyno	T Cells	percent	4.201680672
R2W5_D07322_Cy_M_IFNa2.fcs	Basophils	Basophils	Singlets			IFNa2	D07322	M	Cyno		eventCount	220
R2W5_D07322_Cy_M_IFNa2.fcs	Basophils	Basophils	Singlets			IFNa2	D07322	M	Cyno	Singlets	percent	0.106113078
R2W5_D07322_Cy_M_IFNa2.fcs	B Cells	B Cells	CD45+ CD66-			IFNa2	D07322	M	Cyno		eventCount	7547
R2W5_D07322_Cy_M_IFNa2.fcs	B Cells	B Cells	CD45+ CD66-			IFNa2	D07322	M	Cyno	CD45+ CD66-	percent	9.032265786
R2W5_D07322_Cy_M_IFNa2.fcs	CD1c+ B cells	CD1c+ B cells	B Cells			IFNa2	D07322	M	Cyno		eventCount	385
R2W5_D07322_Cy_M_IFNa2.fcs	CD1c+ B cells	CD1c+ B cells	B Cells			IFNa2	D07322	M	Cyno	B Cells	percent	5.101364781
R2W5_D07322_Cy_M_IFNa2.fcs	CD7+/HLA-DR-	CD7+/HLA-DR-	CD19- CD3-			IFNa2	D07322	M	Cyno		eventCount	11464
R2W5_D07322_Cy_M_IFNa2.fcs	CD7+/HLA-DR-	CD7+/HLA-DR-	CD19- CD3-			IFNa2	D07322	M	Cyno	CD19- CD3-	percent	38.64877621
R2W5_D07322_Cy_M_IFNa2.fcs	pDCs	pDCs	HLA-DR+ CD11c-			IFNa2	D07322	M	Cyno		eventCount	7
R2W5_D07322_Cy_M_IFNa2.fcs	pDCs	pDCs	HLA-DR+ CD11c-			IFNa2	D07322	M	Cyno	HLA-DR+ CD11c-	percent	0.117528543
R2W5_D07322_Cy_M_IFNa2.fcs	CD11b-/CD16-	CD11b-/CD16-	HLA-DR+/CD7-			IFNa2	D07322	M	Cyno		eventCount	636
R2W5_D07322_Cy_M_IFNa2.fcs	CD11b-/CD16-	CD11b-/CD16-	HLA-DR+/CD7-			IFNa2	D07322	M	Cyno	HLA-DR+/CD7-	percent	8.200103146
R2W5_D07322_Cy_M_IFNa2.fcs	CD11b+/CD16-	CD11b+/CD16-	HLA-DR+/CD7-			IFNa2	D07322	M	Cyno		eventCount	5277
R2W5_D07322_Cy_M_IFNa2.fcs	CD11b+/CD16-	CD11b+/CD16-	HLA-DR+/CD7-			IFNa2	D07322	M	Cyno	HLA-DR+/CD7-	percent	68.03764827
R2W5_D07322_Cy_M_IFNa2.fcs	CD16+/CD11b-	CD16+/CD11b-	HLA-DR+/CD7-			IFNa2	D07322	M	Cyno		eventCount	1163
R2W5_D07322_Cy_M_IFNa2.fcs	CD16+/CD11b-	CD16+/CD11b-	HLA-DR+/CD7-			IFNa2	D07322	M	Cyno	HLA-DR+/CD7-	percent	14.9948427
R2W5_D07322_Cy_M_IFNa2.fcs	CD16+/CD11b+	CD16+/CD11b+	HLA-DR+/CD7-			IFNa2	D07322	M	Cyno		eventCount	627
R2W5_D07322_Cy_M_IFNa2.fcs	CD16+/CD11b+	CD16+/CD11b+	HLA-DR+/CD7-			IFNa2	D07322	M	Cyno	HLA-DR+/CD7-	percent	8.08406395
R2W5_D07322_Cy_M_IFNa2.fcs	Neutrophils	Neutrophils	Non-Basophils			IFNa2	D07322	M	Cyno		eventCount	49653
R2W5_D07322_Cy_M_IFNa2.fcs	Neutrophils	Neutrophils	Non-Basophils			IFNa2	D07322	M	Cyno	Non-Basophils	percent	23.97931094
R2W5_D07322_Cy_M_IFNa2.fcs	CD8+T cells	CD8+T cells	T Cells			IFNa2	D07322	M	Cyno		eventCount	14945
R2W5_D07322_Cy_M_IFNa2.fcs	CD8+T cells	CD8+T cells	T Cells			IFNa2	D07322	M	Cyno	T Cells	percent	33.28063065
R2W5_D07322_Cy_M_IFNa2.fcs	CD4+T cells	CD4+T cells	T Cells			IFNa2	D07322	M	Cyno		eventCount	25745
R2W5_D07322_Cy_M_IFNa2.fcs	CD4+T cells	CD4+T cells	T Cells			IFNa2	D07322	M	Cyno	T Cells	percent	57.33086893
R2W5_D07322_Cy_M_IFNa2.fcs	CD4+/CD8+	CD4+/CD8+	T Cells			IFNa2	D07322	M	Cyno		eventCount	1510
R2W5_D07322_Cy_M_IFNa2.fcs	CD4+/CD8+	CD4+/CD8+	T Cells			IFNa2	D07322	M	Cyno	T Cells	percent	3.362579611
R2W5_D07322_Cy_M_GM-CSF.fcs	Basophils	Basophils	Singlets			GM-CSF	D07322	M	Cyno		eventCount	220
R2W5_D07322_Cy_M_GM-CSF.fcs	Basophils	Basophils	Singlets			GM-CSF	D07322	M	Cyno	Singlets	percent	0.106631511
R2W5_D07322_Cy_M_GM-CSF.fcs	B Cells	B Cells	CD45+ CD66-			GM-CSF	D07322	M	Cyno		eventCount	7228
R2W5_D07322_Cy_M_GM-CSF.fcs	B Cells	B Cells	CD45+ CD66-			GM-CSF	D07322	M	Cyno	CD45+ CD66-	percent	8.865665784
R2W5_D07322_Cy_M_GM-CSF.fcs	CD1c+ B cells	CD1c+ B cells	B Cells			GM-CSF	D07322	M	Cyno		eventCount	381
R2W5_D07322_Cy_M_GM-CSF.fcs	CD1c+ B cells	CD1c+ B cells	B Cells			GM-CSF	D07322	M	Cyno	B Cells	percent	5.271167681
R2W5_D07322_Cy_M_GM-CSF.fcs	CD7+/HLA-DR-	CD7+/HLA-DR-	CD19- CD3-			GM-CSF	D07322	M	Cyno		eventCount	11664
R2W5_D07322_Cy_M_GM-CSF.fcs	CD7+/HLA-DR-	CD7+/HLA-DR-	CD19- CD3-			GM-CSF	D07322	M	Cyno	CD19- CD3-	percent	40.06595218
R2W5_D07322_Cy_M_GM-CSF.fcs	pDCs	pDCs	HLA-DR+ CD11c-			GM-CSF	D07322	M	Cyno		eventCount	15
R2W5_D07322_Cy_M_GM-CSF.fcs	pDCs	pDCs	HLA-DR+ CD11c-			GM-CSF	D07322	M	Cyno	HLA-DR+ CD11c-	percent	0.252482747
R2W5_D07322_Cy_M_GM-CSF.fcs	CD11b-/CD16-	CD11b-/CD16-	HLA-DR+/CD7-			GM-CSF	D07322	M	Cyno		eventCount	584
R2W5_D07322_Cy_M_GM-CSF.fcs	CD11b-/CD16-	CD11b-/CD16-	HLA-DR+/CD7-			GM-CSF	D07322	M	Cyno	HLA-DR+/CD7-	percent	7.513186672
R2W5_D07322_Cy_M_GM-CSF.fcs	CD11b+/CD16-	CD11b+/CD16-	HLA-DR+/CD7-			GM-CSF	D07322	M	Cyno		eventCount	5286
R2W5_D07322_Cy_M_GM-CSF.fcs	CD11b+/CD16-	CD11b+/CD16-	HLA-DR+/CD7-			GM-CSF	D07322	M	Cyno	HLA-DR+/CD7-	percent	68.00463142
R2W5_D07322_Cy_M_GM-CSF.fcs	CD16+/CD11b-	CD16+/CD11b-	HLA-DR+/CD7-			GM-CSF	D07322	M	Cyno		eventCount	1184
R2W5_D07322_Cy_M_GM-CSF.fcs	CD16+/CD11b-	CD16+/CD11b-	HLA-DR+/CD7-			GM-CSF	D07322	M	Cyno	HLA-DR+/CD7-	percent	15.23221407
R2W5_D07322_Cy_M_GM-CSF.fcs	CD16+/CD11b+	CD16+/CD11b+	HLA-DR+/CD7-			GM-CSF	D07322	M	Cyno		eventCount	683
R2W5_D07322_Cy_M_GM-CSF.fcs	CD16+/CD11b+	CD16+/CD11b+	HLA-DR+/CD7-			GM-CSF	D07322	M	Cyno	HLA-DR+/CD7-	percent	8.786826193
R2W5_D07322_Cy_M_GM-CSF.fcs	Neutrophils	Neutrophils	Non-Basophils			GM-CSF	D07322	M	Cyno		eventCount	51389
R2W5_D07322_Cy_M_GM-CSF.fcs	Neutrophils	Neutrophils	Non-Basophils			GM-CSF	D07322	M	Cyno	Non-Basophils	percent	24.93909482
R2W5_D07322_Cy_M_GM-CSF.fcs	CD8+T cells	CD8+T cells	T Cells			GM-CSF	D07322	M	Cyno		eventCount	14508
R2W5_D07322_Cy_M_GM-CSF.fcs	CD8+T cells	CD8+T cells	T Cells			GM-CSF	D07322	M	Cyno	T Cells	percent	33.29355609
R2W5_D07322_Cy_M_GM-CSF.fcs	CD4+T cells	CD4+T cells	T Cells			GM-CSF	D07322	M	Cyno		eventCount	24729
R2W5_D07322_Cy_M_GM-CSF.fcs	CD4+T cells	CD4+T cells	T Cells			GM-CSF	D07322	M	Cyno	T Cells	percent	56.74912796
R2W5_D07322_Cy_M_GM-CSF.fcs	CD4+/CD8+	CD4+/CD8+	T Cells			GM-CSF	D07322	M	Cyno		eventCount	1717
R2W5_D07322_Cy_M_GM-CSF.fcs	CD4+/CD8+	CD4+/CD8+	T Cells			GM-CSF	D07322	M	Cyno	T Cells	percent	3.940242335
R2W5_D07322_Cy_M_Ebola VLPs.fcs	Basophils	Basophils	Singlets			Ebola VLPs	D07322	M	Cyno		eventCount	271
R2W5_D07322_Cy_M_Ebola VLPs.fcs	Basophils	Basophils	Singlets			Ebola VLPs	D07322	M	Cyno	Singlets	percent	0.131752946
R2W5_D07322_Cy_M_Ebola VLPs.fcs	B Cells	B Cells	CD45+ CD66-			Ebola VLPs	D07322	M	Cyno		eventCount	6479
R2W5_D07322_Cy_M_Ebola VLPs.fcs	B Cells	B Cells	CD45+ CD66-			Ebola VLPs	D07322	M	Cyno	CD45+ CD66-	percent	8.390965369
R2W5_D07322_Cy_M_Ebola VLPs.fcs	CD1c+ B cells	CD1c+ B cells	B Cells			Ebola VLPs	D07322	M	Cyno		eventCount	329
R2W5_D07322_Cy_M_Ebola VLPs.fcs	CD1c+ B cells	CD1c+ B cells	B Cells			Ebola VLPs	D07322	M	Cyno	B Cells	percent	5.077944127
R2W5_D07322_Cy_M_Ebola VLPs.fcs	CD7+/HLA-DR-	CD7+/HLA-DR-	CD19- CD3-			Ebola VLPs	D07322	M	Cyno		eventCount	10999
R2W5_D07322_Cy_M_Ebola VLPs.fcs	CD7+/HLA-DR-	CD7+/HLA-DR-	CD19- CD3-			Ebola VLPs	D07322	M	Cyno	CD19- CD3-	percent	38.0548732
R2W5_D07322_Cy_M_Ebola VLPs.fcs	pDCs	pDCs	HLA-DR+ CD11c-			Ebola VLPs	D07322	M	Cyno		eventCount	10
R2W5_D07322_Cy_M_Ebola VLPs.fcs	pDCs	pDCs	HLA-DR+ CD11c-			Ebola VLPs	D07322	M	Cyno	HLA-DR+ CD11c-	percent	0.165398611
R2W5_D07322_Cy_M_Ebola VLPs.fcs	CD11b-/CD16-	CD11b-/CD16-	HLA-DR+/CD7-			Ebola VLPs	D07322	M	Cyno		eventCount	586
R2W5_D07322_Cy_M_Ebola VLPs.fcs	CD11b-/CD16-	CD11b-/CD16-	HLA-DR+/CD7-			Ebola VLPs	D07322	M	Cyno	HLA-DR+/CD7-	percent	7.393388847
R2W5_D07322_Cy_M_Ebola VLPs.fcs	CD11b+/CD16-	CD11b+/CD16-	HLA-DR+/CD7-			Ebola VLPs	D07322	M	Cyno		eventCount	5370
R2W5_D07322_Cy_M_Ebola VLPs.fcs	CD11b+/CD16-	CD11b+/CD16-	HLA-DR+/CD7-			Ebola VLPs	D07322	M	Cyno	HLA-DR+/CD7-	percent	67.75170326
R2W5_D07322_Cy_M_Ebola VLPs.fcs	CD16+/CD11b-	CD16+/CD11b-	HLA-DR+/CD7-			Ebola VLPs	D07322	M	Cyno		eventCount	1182
R2W5_D07322_Cy_M_Ebola VLPs.fcs	CD16+/CD11b-	CD16+/CD11b-	HLA-DR+/CD7-			Ebola VLPs	D07322	M	Cyno	HLA-DR+/CD7-	percent	14.91294474
R2W5_D07322_Cy_M_Ebola VLPs.fcs	CD16+/CD11b+	CD16+/CD11b+	HLA-DR+/CD7-			Ebola VLPs	D07322	M	Cyno		eventCount	727
R2W5_D07322_Cy_M_Ebola VLPs.fcs	CD16+/CD11b+	CD16+/CD11b+	HLA-DR+/CD7-			Ebola VLPs	D07322	M	Cyno	HLA-DR+/CD7-	percent	9.172344184
R2W5_D07322_Cy_M_Ebola VLPs.fcs	Neutrophils	Neutrophils	Non-Basophils			Ebola VLPs	D07322	M	Cyno		eventCount	52486
R2W5_D07322_Cy_M_Ebola VLPs.fcs	Neutrophils	Neutrophils	Non-Basophils			Ebola VLPs	D07322	M	Cyno	Non-Basophils	percent	25.55592885
R2W5_D07322_Cy_M_Ebola VLPs.fcs	CD8+T cells	CD8+T cells	T Cells			Ebola VLPs	D07322	M	Cyno		eventCount	13661
R2W5_D07322_Cy_M_Ebola VLPs.fcs	CD8+T cells	CD8+T cells	T Cells			Ebola VLPs	D07322	M	Cyno	T Cells	percent	33.96062248
R2W5_D07322_Cy_M_Ebola VLPs.fcs	CD4+T cells	CD4+T cells	T Cells			Ebola VLPs	D07322	M	Cyno		eventCount	22381
R2W5_D07322_Cy_M_Ebola VLPs.fcs	CD4+T cells	CD4+T cells	T Cells			Ebola VLPs	D07322	M	Cyno	T Cells	percent	55.63814448
R2W5_D07322_Cy_M_Ebola VLPs.fcs	CD4+/CD8+	CD4+/CD8+	T Cells			Ebola VLPs	D07322	M	Cyno		eventCount	1710
R2W5_D07322_Cy_M_Ebola VLPs.fcs	CD4+/CD8+	CD4+/CD8+	T Cells			Ebola VLPs	D07322	M	Cyno	T Cells	percent	4.250981952
R2W5_D07322_Cy_M_CD40L.fcs	Basophils	Basophils	Singlets			CD40L	D07322	M	Cyno		eventCount	396
R2W5_D07322_Cy_M_CD40L.fcs	Basophils	Basophils	Singlets			CD40L	D07322	M	Cyno	Singlets	percent	0.158261363
R2W5_D07322_Cy_M_CD40L.fcs	B Cells	B Cells	CD45+ CD66-			CD40L	D07322	M	Cyno		eventCount	7837
R2W5_D07322_Cy_M_CD40L.fcs	B Cells	B Cells	CD45+ CD66-			CD40L	D07322	M	Cyno	CD45+ CD66-	percent	8.505350437
R2W5_D07322_Cy_M_CD40L.fcs	CD1c+ B cells	CD1c+ B cells	B Cells			CD40L	D07322	M	Cyno		eventCount	470
R2W5_D07322_Cy_M_CD40L.fcs	CD1c+ B cells	CD1c+ B cells	B Cells			CD40L	D07322	M	Cyno	B Cells	percent	5.997192803
R2W5_D07322_Cy_M_CD40L.fcs	CD7+/HLA-DR-	CD7+/HLA-DR-	CD19- CD3-			CD40L	D07322	M	Cyno		eventCount	13299
R2W5_D07322_Cy_M_CD40L.fcs	CD7+/HLA-DR-	CD7+/HLA-DR-	CD19- CD3-			CD40L	D07322	M	Cyno	CD19- CD3-	percent	42.49560633
R2W5_D07322_Cy_M_CD40L.fcs	pDCs	pDCs	HLA-DR+ CD11c-			CD40L	D07322	M	Cyno		eventCount	8
R2W5_D07322_Cy_M_CD40L.fcs	pDCs	pDCs	HLA-DR+ CD11c-			CD40L	D07322	M	Cyno	HLA-DR+ CD11c-	percent	0.125254423
R2W5_D07322_Cy_M_CD40L.fcs	CD11b-/CD16-	CD11b-/CD16-	HLA-DR+/CD7-			CD40L	D07322	M	Cyno		eventCount	704
R2W5_D07322_Cy_M_CD40L.fcs	CD11b-/CD16-	CD11b-/CD16-	HLA-DR+/CD7-			CD40L	D07322	M	Cyno	HLA-DR+/CD7-	percent	8.39594514
R2W5_D07322_Cy_M_CD40L.fcs	CD11b+/CD16-	CD11b+/CD16-	HLA-DR+/CD7-			CD40L	D07322	M	Cyno		eventCount	5669
R2W5_D07322_Cy_M_CD40L.fcs	CD11b+/CD16-	CD11b+/CD16-	HLA-DR+/CD7-			CD40L	D07322	M	Cyno	HLA-DR+/CD7-	percent	67.60882528
R2W5_D07322_Cy_M_CD40L.fcs	CD16+/CD11b-	CD16+/CD11b-	HLA-DR+/CD7-			CD40L	D07322	M	Cyno		eventCount	1176
R2W5_D07322_Cy_M_CD40L.fcs	CD16+/CD11b-	CD16+/CD11b-	HLA-DR+/CD7-			CD40L	D07322	M	Cyno	HLA-DR+/CD7-	percent	14.02504472
R2W5_D07322_Cy_M_CD40L.fcs	CD16+/CD11b+	CD16+/CD11b+	HLA-DR+/CD7-			CD40L	D07322	M	Cyno		eventCount	758
R2W5_D07322_Cy_M_CD40L.fcs	CD16+/CD11b+	CD16+/CD11b+	HLA-DR+/CD7-			CD40L	D07322	M	Cyno	HLA-DR+/CD7-	percent	9.039952296
R2W5_D07322_Cy_M_CD40L.fcs	Neutrophils	Neutrophils	Non-Basophils			CD40L	D07322	M	Cyno		eventCount	65344
R2W5_D07322_Cy_M_CD40L.fcs	Neutrophils	Neutrophils	Non-Basophils			CD40L	D07322	M	Cyno	Non-Basophils	percent	26.16313522
R2W5_D07322_Cy_M_CD40L.fcs	CD8+T cells	CD8+T cells	T Cells			CD40L	D07322	M	Cyno		eventCount	16369
R2W5_D07322_Cy_M_CD40L.fcs	CD8+T cells	CD8+T cells	T Cells			CD40L	D07322	M	Cyno	T Cells	percent	32.63682584
R2W5_D07322_Cy_M_CD40L.fcs	CD4+T cells	CD4+T cells	T Cells			CD40L	D07322	M	Cyno		eventCount	27712
R2W5_D07322_Cy_M_CD40L.fcs	CD4+T cells	CD4+T cells	T Cells			CD40L	D07322	M	Cyno	T Cells	percent	55.25271658
R2W5_D07322_Cy_M_CD40L.fcs	CD4+/CD8+	CD4+/CD8+	T Cells			CD40L	D07322	M	Cyno		eventCount	2924
R2W5_D07322_Cy_M_CD40L.fcs	CD4+/CD8+	CD4+/CD8+	T Cells			CD40L	D07322	M	Cyno	T Cells	percent	5.829927226
R2W5_D07322_Cy_M_Basal.fcs	Basophils	Basophils	Singlets			Basal	D07322	M	Cyno		eventCount	273
R2W5_D07322_Cy_M_Basal.fcs	Basophils	Basophils	Singlets			Basal	D07322	M	Cyno	Singlets	percent	0.135640716
R2W5_D07322_Cy_M_Basal.fcs	B Cells	B Cells	CD45+ CD66-			Basal	D07322	M	Cyno		eventCount	7083
R2W5_D07322_Cy_M_Basal.fcs	B Cells	B Cells	CD45+ CD66-			Basal	D07322	M	Cyno	CD45+ CD66-	percent	9.145491168
R2W5_D07322_Cy_M_Basal.fcs	CD1c+ B cells	CD1c+ B cells	B Cells			Basal	D07322	M	Cyno		eventCount	372
R2W5_D07322_Cy_M_Basal.fcs	CD1c+ B cells	CD1c+ B cells	B Cells			Basal	D07322	M	Cyno	B Cells	percent	5.252011859
R2W5_D07322_Cy_M_Basal.fcs	CD7+/HLA-DR-	CD7+/HLA-DR-	CD19- CD3-			Basal	D07322	M	Cyno		eventCount	10971
R2W5_D07322_Cy_M_Basal.fcs	CD7+/HLA-DR-	CD7+/HLA-DR-	CD19- CD3-			Basal	D07322	M	Cyno	CD19- CD3-	percent	42.35743794
R2W5_D07322_Cy_M_Basal.fcs	pDCs	pDCs	HLA-DR+ CD11c-			Basal	D07322	M	Cyno		eventCount	12
R2W5_D07322_Cy_M_Basal.fcs	pDCs	pDCs	HLA-DR+ CD11c-			Basal	D07322	M	Cyno	HLA-DR+ CD11c-	percent	0.227100681
R2W5_D07322_Cy_M_Basal.fcs	CD11b-/CD16-	CD11b-/CD16-	HLA-DR+/CD7-			Basal	D07322	M	Cyno		eventCount	615
R2W5_D07322_Cy_M_Basal.fcs	CD11b-/CD16-	CD11b-/CD16-	HLA-DR+/CD7-			Basal	D07322	M	Cyno	HLA-DR+/CD7-	percent	8.815940367
R2W5_D07322_Cy_M_Basal.fcs	CD11b+/CD16-	CD11b+/CD16-	HLA-DR+/CD7-			Basal	D07322	M	Cyno		eventCount	4590
R2W5_D07322_Cy_M_Basal.fcs	CD11b+/CD16-	CD11b+/CD16-	HLA-DR+/CD7-			Basal	D07322	M	Cyno	HLA-DR+/CD7-	percent	65.79701835
R2W5_D07322_Cy_M_Basal.fcs	CD16+/CD11b-	CD16+/CD11b-	HLA-DR+/CD7-			Basal	D07322	M	Cyno		eventCount	1084
R2W5_D07322_Cy_M_Basal.fcs	CD16+/CD11b-	CD16+/CD11b-	HLA-DR+/CD7-			Basal	D07322	M	Cyno	HLA-DR+/CD7-	percent	15.53899083
R2W5_D07322_Cy_M_Basal.fcs	CD16+/CD11b+	CD16+/CD11b+	HLA-DR+/CD7-			Basal	D07322	M	Cyno		eventCount	636
R2W5_D07322_Cy_M_Basal.fcs	CD16+/CD11b+	CD16+/CD11b+	HLA-DR+/CD7-			Basal	D07322	M	Cyno	HLA-DR+/CD7-	percent	9.116972477
R2W5_D07322_Cy_M_Basal.fcs	Neutrophils	Neutrophils	Non-Basophils			Basal	D07322	M	Cyno		eventCount	52744
R2W5_D07322_Cy_M_Basal.fcs	Neutrophils	Neutrophils	Non-Basophils			Basal	D07322	M	Cyno	Non-Basophils	percent	26.24876206
R2W5_D07322_Cy_M_Basal.fcs	CD8+T cells	CD8+T cells	T Cells			Basal	D07322	M	Cyno		eventCount	14177
R2W5_D07322_Cy_M_Basal.fcs	CD8+T cells	CD8+T cells	T Cells			Basal	D07322	M	Cyno	T Cells	percent	33.29653812
R2W5_D07322_Cy_M_Basal.fcs	CD4+T cells	CD4+T cells	T Cells			Basal	D07322	M	Cyno		eventCount	24092
R2W5_D07322_Cy_M_Basal.fcs	CD4+T cells	CD4+T cells	T Cells			Basal	D07322	M	Cyno	T Cells	percent	56.58321199
R2W5_D07322_Cy_M_Basal.fcs	CD4+/CD8+	CD4+/CD8+	T Cells			Basal	D07322	M	Cyno		eventCount	1777
R2W5_D07322_Cy_M_Basal.fcs	CD4+/CD8+	CD4+/CD8+	T Cells			Basal	D07322	M	Cyno	T Cells	percent	4.17351684
R2W5_D07322_Cy_M_Anthrax.fcs	Basophils	Basophils	Singlets			Anthrax	D07322	M	Cyno		eventCount	444
R2W5_D07322_Cy_M_Anthrax.fcs	Basophils	Basophils	Singlets			Anthrax	D07322	M	Cyno	Singlets	percent	0.151991812
R2W5_D07322_Cy_M_Anthrax.fcs	B Cells	B Cells	CD45+ CD66-			Anthrax	D07322	M	Cyno		eventCount	10633
R2W5_D07322_Cy_M_Anthrax.fcs	B Cells	B Cells	CD45+ CD66-			Anthrax	D07322	M	Cyno	CD45+ CD66-	percent	8.737776317
R2W5_D07322_Cy_M_Anthrax.fcs	CD1c+ B cells	CD1c+ B cells	B Cells			Anthrax	D07322	M	Cyno		eventCount	450
R2W5_D07322_Cy_M_Anthrax.fcs	CD1c+ B cells	CD1c+ B cells	B Cells			Anthrax	D07322	M	Cyno	B Cells	percent	4.23210759
R2W5_D07322_Cy_M_Anthrax.fcs	CD7+/HLA-DR-	CD7+/HLA-DR-	CD19- CD3-			Anthrax	D07322	M	Cyno		eventCount	16455
R2W5_D07322_Cy_M_Anthrax.fcs	CD7+/HLA-DR-	CD7+/HLA-DR-	CD19- CD3-			Anthrax	D07322	M	Cyno	CD19- CD3-	percent	38.65852226
R2W5_D07322_Cy_M_Anthrax.fcs	pDCs	pDCs	HLA-DR+ CD11c-			Anthrax	D07322	M	Cyno		eventCount	8
R2W5_D07322_Cy_M_Anthrax.fcs	pDCs	pDCs	HLA-DR+ CD11c-			Anthrax	D07322	M	Cyno	HLA-DR+ CD11c-	percent	0.115323627
R2W5_D07322_Cy_M_Anthrax.fcs	CD11b-/CD16-	CD11b-/CD16-	HLA-DR+/CD7-			Anthrax	D07322	M	Cyno		eventCount	787
R2W5_D07322_Cy_M_Anthrax.fcs	CD11b-/CD16-	CD11b-/CD16-	HLA-DR+/CD7-			Anthrax	D07322	M	Cyno	HLA-DR+/CD7-	percent	8.651203694
R2W5_D07322_Cy_M_Anthrax.fcs	CD11b+/CD16-	CD11b+/CD16-	HLA-DR+/CD7-			Anthrax	D07322	M	Cyno		eventCount	6227
R2W5_D07322_Cy_M_Anthrax.fcs	CD11b+/CD16-	CD11b+/CD16-	HLA-DR+/CD7-			Anthrax	D07322	M	Cyno	HLA-DR+/CD7-	percent	68.45113774
R2W5_D07322_Cy_M_Anthrax.fcs	CD16+/CD11b-	CD16+/CD11b-	HLA-DR+/CD7-			Anthrax	D07322	M	Cyno		eventCount	1292
R2W5_D07322_Cy_M_Anthrax.fcs	CD16+/CD11b-	CD16+/CD11b-	HLA-DR+/CD7-			Anthrax	D07322	M	Cyno	HLA-DR+/CD7-	percent	14.20248434
R2W5_D07322_Cy_M_Anthrax.fcs	CD16+/CD11b+	CD16+/CD11b+	HLA-DR+/CD7-			Anthrax	D07322	M	Cyno		eventCount	732
R2W5_D07322_Cy_M_Anthrax.fcs	CD16+/CD11b+	CD16+/CD11b+	HLA-DR+/CD7-			Anthrax	D07322	M	Cyno	HLA-DR+/CD7-	percent	8.046608772
R2W5_D07322_Cy_M_Anthrax.fcs	Neutrophils	Neutrophils	Non-Basophils			Anthrax	D07322	M	Cyno		eventCount	59437
R2W5_D07322_Cy_M_Anthrax.fcs	Neutrophils	Neutrophils	Non-Basophils			Anthrax	D07322	M	Cyno	Non-Basophils	percent	20.38501639
R2W5_D07322_Cy_M_Anthrax.fcs	CD8+T cells	CD8+T cells	T Cells			Anthrax	D07322	M	Cyno		eventCount	20407
R2W5_D07322_Cy_M_Anthrax.fcs	CD8+T cells	CD8+T cells	T Cells			Anthrax	D07322	M	Cyno	T Cells	percent	31.74210608
R2W5_D07322_Cy_M_Anthrax.fcs	CD4+T cells	CD4+T cells	T Cells			Anthrax	D07322	M	Cyno		eventCount	35916
R2W5_D07322_Cy_M_Anthrax.fcs	CD4+T cells	CD4+T cells	T Cells			Anthrax	D07322	M	Cyno	T Cells	percent	55.86560896
R2W5_D07322_Cy_M_Anthrax.fcs	CD4+/CD8+	CD4+/CD8+	T Cells			Anthrax	D07322	M	Cyno		eventCount	4090
R2W5_D07322_Cy_M_Anthrax.fcs	CD4+/CD8+	CD4+/CD8+	T Cells			Anthrax	D07322	M	Cyno	T Cells	percent	6.361798102
R2W7_D07942_Cy_F_TNFa.fcs	Basophils	Basophils	Singlets			TNFa	D07942	F	Cyno		eventCount	119
R2W7_D07942_Cy_F_TNFa.fcs	Basophils	Basophils	Singlets			TNFa	D07942	F	Cyno	Singlets	percent	0.050749731
R2W7_D07942_Cy_F_TNFa.fcs	B Cells	B Cells	CD45+ CD66-			TNFa	D07942	F	Cyno		eventCount	13359
R2W7_D07942_Cy_F_TNFa.fcs	B Cells	B Cells	CD45+ CD66-			TNFa	D07942	F	Cyno	CD45+ CD66-	percent	8.186514527
R2W7_D07942_Cy_F_TNFa.fcs	CD1c+ B cells	CD1c+ B cells	B Cells			TNFa	D07942	F	Cyno		eventCount	1378
R2W7_D07942_Cy_F_TNFa.fcs	CD1c+ B cells	CD1c+ B cells	B Cells			TNFa	D07942	F	Cyno	B Cells	percent	10.31514335
R2W7_D07942_Cy_F_TNFa.fcs	CD7+/HLA-DR-	CD7+/HLA-DR-	CD19- CD3-			TNFa	D07942	F	Cyno		eventCount	11589
R2W7_D07942_Cy_F_TNFa.fcs	CD7+/HLA-DR-	CD7+/HLA-DR-	CD19- CD3-			TNFa	D07942	F	Cyno	CD19- CD3-	percent	30.71805338
R2W7_D07942_Cy_F_TNFa.fcs	pDCs	pDCs	HLA-DR+ CD11c-			TNFa	D07942	F	Cyno		eventCount	11
R2W7_D07942_Cy_F_TNFa.fcs	pDCs	pDCs	HLA-DR+ CD11c-			TNFa	D07942	F	Cyno	HLA-DR+ CD11c-	percent	0.3003003
R2W7_D07942_Cy_F_TNFa.fcs	CD11b-/CD16-	CD11b-/CD16-	HLA-DR+/CD7-			TNFa	D07942	F	Cyno		eventCount	2025
R2W7_D07942_Cy_F_TNFa.fcs	CD11b-/CD16-	CD11b-/CD16-	HLA-DR+/CD7-			TNFa	D07942	F	Cyno	HLA-DR+/CD7-	percent	43.08510638
R2W7_D07942_Cy_F_TNFa.fcs	CD11b+/CD16-	CD11b+/CD16-	HLA-DR+/CD7-			TNFa	D07942	F	Cyno		eventCount	2033
R2W7_D07942_Cy_F_TNFa.fcs	CD11b+/CD16-	CD11b+/CD16-	HLA-DR+/CD7-			TNFa	D07942	F	Cyno	HLA-DR+/CD7-	percent	43.25531915
R2W7_D07942_Cy_F_TNFa.fcs	CD16+/CD11b-	CD16+/CD11b-	HLA-DR+/CD7-			TNFa	D07942	F	Cyno		eventCount	269
R2W7_D07942_Cy_F_TNFa.fcs	CD16+/CD11b-	CD16+/CD11b-	HLA-DR+/CD7-			TNFa	D07942	F	Cyno	HLA-DR+/CD7-	percent	5.723404255
R2W7_D07942_Cy_F_TNFa.fcs	CD16+/CD11b+	CD16+/CD11b+	HLA-DR+/CD7-			TNFa	D07942	F	Cyno		eventCount	317
R2W7_D07942_Cy_F_TNFa.fcs	CD16+/CD11b+	CD16+/CD11b+	HLA-DR+/CD7-			TNFa	D07942	F	Cyno	HLA-DR+/CD7-	percent	6.744680851
R2W7_D07942_Cy_F_TNFa.fcs	Neutrophils	Neutrophils	Non-Basophils			TNFa	D07942	F	Cyno		eventCount	46733
R2W7_D07942_Cy_F_TNFa.fcs	Neutrophils	Neutrophils	Non-Basophils			TNFa	D07942	F	Cyno	Non-Basophils	percent	19.94290201
R2W7_D07942_Cy_F_TNFa.fcs	CD8+T cells	CD8+T cells	T Cells			TNFa	D07942	F	Cyno		eventCount	51200
R2W7_D07942_Cy_F_TNFa.fcs	CD8+T cells	CD8+T cells	T Cells			TNFa	D07942	F	Cyno	T Cells	percent	52.40961389
R2W7_D07942_Cy_F_TNFa.fcs	CD4+T cells	CD4+T cells	T Cells			TNFa	D07942	F	Cyno		eventCount	34996
R2W7_D07942_Cy_F_TNFa.fcs	CD4+T cells	CD4+T cells	T Cells			TNFa	D07942	F	Cyno	T Cells	percent	35.82278999
R2W7_D07942_Cy_F_TNFa.fcs	CD4+/CD8+	CD4+/CD8+	T Cells			TNFa	D07942	F	Cyno		eventCount	7500
R2W7_D07942_Cy_F_TNFa.fcs	CD4+/CD8+	CD4+/CD8+	T Cells			TNFa	D07942	F	Cyno	T Cells	percent	7.677189534
R2W7_D07942_Cy_F_R848.fcs	Basophils	Basophils	Singlets			R848	D07942	F	Cyno		eventCount	123
R2W7_D07942_Cy_F_R848.fcs	Basophils	Basophils	Singlets			R848	D07942	F	Cyno	Singlets	percent	0.047696603
R2W7_D07942_Cy_F_R848.fcs	B Cells	B Cells	CD45+ CD66-			R848	D07942	F	Cyno		eventCount	14854
R2W7_D07942_Cy_F_R848.fcs	B Cells	B Cells	CD45+ CD66-			R848	D07942	F	Cyno	CD45+ CD66-	percent	8.215071842
R2W7_D07942_Cy_F_R848.fcs	CD1c+ B cells	CD1c+ B cells	B Cells			R848	D07942	F	Cyno		eventCount	1045
R2W7_D07942_Cy_F_R848.fcs	CD1c+ B cells	CD1c+ B cells	B Cells			R848	D07942	F	Cyno	B Cells	percent	7.035142049
R2W7_D07942_Cy_F_R848.fcs	CD7+/HLA-DR-	CD7+/HLA-DR-	CD19- CD3-			R848	D07942	F	Cyno		eventCount	12798
R2W7_D07942_Cy_F_R848.fcs	CD7+/HLA-DR-	CD7+/HLA-DR-	CD19- CD3-			R848	D07942	F	Cyno	CD19- CD3-	percent	30.10373298
R2W7_D07942_Cy_F_R848.fcs	pDCs	pDCs	HLA-DR+ CD11c-			R848	D07942	F	Cyno		eventCount	14
R2W7_D07942_Cy_F_R848.fcs	pDCs	pDCs	HLA-DR+ CD11c-			R848	D07942	F	Cyno	HLA-DR+ CD11c-	percent	0.373731981
R2W7_D07942_Cy_F_R848.fcs	CD11b-/CD16-	CD11b-/CD16-	HLA-DR+/CD7-			R848	D07942	F	Cyno		eventCount	2216
R2W7_D07942_Cy_F_R848.fcs	CD11b-/CD16-	CD11b-/CD16-	HLA-DR+/CD7-			R848	D07942	F	Cyno	HLA-DR+/CD7-	percent	45.540485
R2W7_D07942_Cy_F_R848.fcs	CD11b+/CD16-	CD11b+/CD16-	HLA-DR+/CD7-			R848	D07942	F	Cyno		eventCount	2020
R2W7_D07942_Cy_F_R848.fcs	CD11b+/CD16-	CD11b+/CD16-	HLA-DR+/CD7-			R848	D07942	F	Cyno	HLA-DR+/CD7-	percent	41.51253596
R2W7_D07942_Cy_F_R848.fcs	CD16+/CD11b-	CD16+/CD11b-	HLA-DR+/CD7-			R848	D07942	F	Cyno		eventCount	275
R2W7_D07942_Cy_F_R848.fcs	CD16+/CD11b-	CD16+/CD11b-	HLA-DR+/CD7-			R848	D07942	F	Cyno	HLA-DR+/CD7-	percent	5.651459104
R2W7_D07942_Cy_F_R848.fcs	CD16+/CD11b+	CD16+/CD11b+	HLA-DR+/CD7-			R848	D07942	F	Cyno		eventCount	308
R2W7_D07942_Cy_F_R848.fcs	CD16+/CD11b+	CD16+/CD11b+	HLA-DR+/CD7-			R848	D07942	F	Cyno	HLA-DR+/CD7-	percent	6.329634196
R2W7_D07942_Cy_F_R848.fcs	Neutrophils	Neutrophils	Non-Basophils			R848	D07942	F	Cyno		eventCount	50439
R2W7_D07942_Cy_F_R848.fcs	Neutrophils	Neutrophils	Non-Basophils			R848	D07942	F	Cyno	Non-Basophils	percent	19.57230332
R2W7_D07942_Cy_F_R848.fcs	CD8+T cells	CD8+T cells	T Cells			R848	D07942	F	Cyno		eventCount	55604
R2W7_D07942_Cy_F_R848.fcs	CD8+T cells	CD8+T cells	T Cells			R848	D07942	F	Cyno	T Cells	percent	51.69147245
R2W7_D07942_Cy_F_R848.fcs	CD4+T cells	CD4+T cells	T Cells			R848	D07942	F	Cyno		eventCount	39238
R2W7_D07942_Cy_F_R848.fcs	CD4+T cells	CD4+T cells	T Cells			R848	D07942	F	Cyno	T Cells	percent	36.47705194
R2W7_D07942_Cy_F_R848.fcs	CD4+/CD8+	CD4+/CD8+	T Cells			R848	D07942	F	Cyno		eventCount	8291
R2W7_D07942_Cy_F_R848.fcs	CD4+/CD8+	CD4+/CD8+	T Cells			R848	D07942	F	Cyno	T Cells	percent	7.707610929
R2W7_D07942_Cy_F_PMAIono.fcs	Basophils	Basophils	Singlets			PMAIono	D07942	F	Cyno		eventCount	139
R2W7_D07942_Cy_F_PMAIono.fcs	Basophils	Basophils	Singlets			PMAIono	D07942	F	Cyno	Singlets	percent	0.053390898
R2W7_D07942_Cy_F_PMAIono.fcs	B Cells	B Cells	CD45+ CD66-			PMAIono	D07942	F	Cyno		eventCount	13507
R2W7_D07942_Cy_F_PMAIono.fcs	B Cells	B Cells	CD45+ CD66-			PMAIono	D07942	F	Cyno	CD45+ CD66-	percent	7.504389182
R2W7_D07942_Cy_F_PMAIono.fcs	CD1c+ B cells	CD1c+ B cells	B Cells			PMAIono	D07942	F	Cyno		eventCount	1109
R2W7_D07942_Cy_F_PMAIono.fcs	CD1c+ B cells	CD1c+ B cells	B Cells			PMAIono	D07942	F	Cyno	B Cells	percent	8.210557489
R2W7_D07942_Cy_F_PMAIono.fcs	CD7+/HLA-DR-	CD7+/HLA-DR-	CD19- CD3-			PMAIono	D07942	F	Cyno		eventCount	17246
R2W7_D07942_Cy_F_PMAIono.fcs	CD7+/HLA-DR-	CD7+/HLA-DR-	CD19- CD3-			PMAIono	D07942	F	Cyno	CD19- CD3-	percent	37.38078724
R2W7_D07942_Cy_F_PMAIono.fcs	pDCs	pDCs	HLA-DR+ CD11c-			PMAIono	D07942	F	Cyno		eventCount	18
R2W7_D07942_Cy_F_PMAIono.fcs	pDCs	pDCs	HLA-DR+ CD11c-			PMAIono	D07942	F	Cyno	HLA-DR+ CD11c-	percent	0.526623757
R2W7_D07942_Cy_F_PMAIono.fcs	CD11b-/CD16-	CD11b-/CD16-	HLA-DR+/CD7-			PMAIono	D07942	F	Cyno		eventCount	2176
R2W7_D07942_Cy_F_PMAIono.fcs	CD11b-/CD16-	CD11b-/CD16-	HLA-DR+/CD7-			PMAIono	D07942	F	Cyno	HLA-DR+/CD7-	percent	48.49565411
R2W7_D07942_Cy_F_PMAIono.fcs	CD11b+/CD16-	CD11b+/CD16-	HLA-DR+/CD7-			PMAIono	D07942	F	Cyno		eventCount	1725
R2W7_D07942_Cy_F_PMAIono.fcs	CD11b+/CD16-	CD11b+/CD16-	HLA-DR+/CD7-			PMAIono	D07942	F	Cyno	HLA-DR+/CD7-	percent	38.44439492
R2W7_D07942_Cy_F_PMAIono.fcs	CD16+/CD11b-	CD16+/CD11b-	HLA-DR+/CD7-			PMAIono	D07942	F	Cyno		eventCount	270
R2W7_D07942_Cy_F_PMAIono.fcs	CD16+/CD11b-	CD16+/CD11b-	HLA-DR+/CD7-			PMAIono	D07942	F	Cyno	HLA-DR+/CD7-	percent	6.017383552
R2W7_D07942_Cy_F_PMAIono.fcs	CD16+/CD11b+	CD16+/CD11b+	HLA-DR+/CD7-			PMAIono	D07942	F	Cyno		eventCount	278
R2W7_D07942_Cy_F_PMAIono.fcs	CD16+/CD11b+	CD16+/CD11b+	HLA-DR+/CD7-			PMAIono	D07942	F	Cyno	HLA-DR+/CD7-	percent	6.195676398
R2W7_D07942_Cy_F_PMAIono.fcs	Neutrophils	Neutrophils	Non-Basophils			PMAIono	D07942	F	Cyno		eventCount	50585
R2W7_D07942_Cy_F_PMAIono.fcs	Neutrophils	Neutrophils	Non-Basophils			PMAIono	D07942	F	Cyno	Non-Basophils	percent	19.44402803
R2W7_D07942_Cy_F_PMAIono.fcs	CD8+T cells	CD8+T cells	T Cells			PMAIono	D07942	F	Cyno		eventCount	54209
R2W7_D07942_Cy_F_PMAIono.fcs	CD8+T cells	CD8+T cells	T Cells			PMAIono	D07942	F	Cyno	T Cells	percent	51.72910663
R2W7_D07942_Cy_F_PMAIono.fcs	CD4+T cells	CD4+T cells	T Cells			PMAIono	D07942	F	Cyno		eventCount	37989
R2W7_D07942_Cy_F_PMAIono.fcs	CD4+T cells	CD4+T cells	T Cells			PMAIono	D07942	F	Cyno	T Cells	percent	36.25112125
R2W7_D07942_Cy_F_PMAIono.fcs	CD4+/CD8+	CD4+/CD8+	T Cells			PMAIono	D07942	F	Cyno		eventCount	8264
R2W7_D07942_Cy_F_PMAIono.fcs	CD4+/CD8+	CD4+/CD8+	T Cells			PMAIono	D07942	F	Cyno	T Cells	percent	7.885947669
R2W7_D07942_Cy_F_LPS.fcs	Basophils	Basophils	Singlets			LPS	D07942	F	Cyno		eventCount	70
R2W7_D07942_Cy_F_LPS.fcs	Basophils	Basophils	Singlets			LPS	D07942	F	Cyno	Singlets	percent	0.042531473
R2W7_D07942_Cy_F_LPS.fcs	B Cells	B Cells	CD45+ CD66-			LPS	D07942	F	Cyno		eventCount	7378
R2W7_D07942_Cy_F_LPS.fcs	B Cells	B Cells	CD45+ CD66-			LPS	D07942	F	Cyno	CD45+ CD66-	percent	6.196615294
R2W7_D07942_Cy_F_LPS.fcs	CD1c+ B cells	CD1c+ B cells	B Cells			LPS	D07942	F	Cyno		eventCount	55
R2W7_D07942_Cy_F_LPS.fcs	CD1c+ B cells	CD1c+ B cells	B Cells			LPS	D07942	F	Cyno	B Cells	percent	0.745459474
R2W7_D07942_Cy_F_LPS.fcs	CD7+/HLA-DR-	CD7+/HLA-DR-	CD19- CD3-			LPS	D07942	F	Cyno		eventCount	8152
R2W7_D07942_Cy_F_LPS.fcs	CD7+/HLA-DR-	CD7+/HLA-DR-	CD19- CD3-			LPS	D07942	F	Cyno	CD19- CD3-	percent	30.04902503
R2W7_D07942_Cy_F_LPS.fcs	pDCs	pDCs	HLA-DR+ CD11c-			LPS	D07942	F	Cyno		eventCount	0
R2W7_D07942_Cy_F_LPS.fcs	pDCs	pDCs	HLA-DR+ CD11c-			LPS	D07942	F	Cyno	HLA-DR+ CD11c-	percent	0
R2W7_D07942_Cy_F_LPS.fcs	CD11b-/CD16-	CD11b-/CD16-	HLA-DR+/CD7-			LPS	D07942	F	Cyno		eventCount	1053
R2W7_D07942_Cy_F_LPS.fcs	CD11b-/CD16-	CD11b-/CD16-	HLA-DR+/CD7-			LPS	D07942	F	Cyno	HLA-DR+/CD7-	percent	50.89415176
R2W7_D07942_Cy_F_LPS.fcs	CD11b+/CD16-	CD11b+/CD16-	HLA-DR+/CD7-			LPS	D07942	F	Cyno		eventCount	870
R2W7_D07942_Cy_F_LPS.fcs	CD11b+/CD16-	CD11b+/CD16-	HLA-DR+/CD7-			LPS	D07942	F	Cyno	HLA-DR+/CD7-	percent	42.04929918
R2W7_D07942_Cy_F_LPS.fcs	CD16+/CD11b-	CD16+/CD11b-	HLA-DR+/CD7-			LPS	D07942	F	Cyno		eventCount	76
R2W7_D07942_Cy_F_LPS.fcs	CD16+/CD11b-	CD16+/CD11b-	HLA-DR+/CD7-			LPS	D07942	F	Cyno	HLA-DR+/CD7-	percent	3.673272112
R2W7_D07942_Cy_F_LPS.fcs	CD16+/CD11b+	CD16+/CD11b+	HLA-DR+/CD7-			LPS	D07942	F	Cyno		eventCount	51
R2W7_D07942_Cy_F_LPS.fcs	CD16+/CD11b+	CD16+/CD11b+	HLA-DR+/CD7-			LPS	D07942	F	Cyno	HLA-DR+/CD7-	percent	2.464958917
R2W7_D07942_Cy_F_LPS.fcs	Neutrophils	Neutrophils	Non-Basophils			LPS	D07942	F	Cyno		eventCount	29324
R2W7_D07942_Cy_F_LPS.fcs	Neutrophils	Neutrophils	Non-Basophils			LPS	D07942	F	Cyno	Non-Basophils	percent	17.82754868
R2W7_D07942_Cy_F_LPS.fcs	CD8+T cells	CD8+T cells	T Cells			LPS	D07942	F	Cyno		eventCount	37263
R2W7_D07942_Cy_F_LPS.fcs	CD8+T cells	CD8+T cells	T Cells			LPS	D07942	F	Cyno	T Cells	percent	50.51582729
R2W7_D07942_Cy_F_LPS.fcs	CD4+T cells	CD4+T cells	T Cells			LPS	D07942	F	Cyno		eventCount	27512
R2W7_D07942_Cy_F_LPS.fcs	CD4+T cells	CD4+T cells	T Cells			LPS	D07942	F	Cyno	T Cells	percent	37.29682099
R2W7_D07942_Cy_F_LPS.fcs	CD4+/CD8+	CD4+/CD8+	T Cells			LPS	D07942	F	Cyno		eventCount	4974
R2W7_D07942_Cy_F_LPS.fcs	CD4+/CD8+	CD4+/CD8+	T Cells			LPS	D07942	F	Cyno	T Cells	percent	6.743035315
R2W7_D07942_Cy_F_IL-12.fcs	Basophils	Basophils	Singlets			IL-12	D07942	F	Cyno		eventCount	37
R2W7_D07942_Cy_F_IL-12.fcs	Basophils	Basophils	Singlets			IL-12	D07942	F	Cyno	Singlets	percent	0.138665068
R2W7_D07942_Cy_F_IL-12.fcs	B Cells	B Cells	CD45+ CD66-			IL-12	D07942	F	Cyno		eventCount	945
R2W7_D07942_Cy_F_IL-12.fcs	B Cells	B Cells	CD45+ CD66-			IL-12	D07942	F	Cyno	CD45+ CD66-	percent	5.566682375
R2W7_D07942_Cy_F_IL-12.fcs	CD1c+ B cells	CD1c+ B cells	B Cells			IL-12	D07942	F	Cyno		eventCount	75
R2W7_D07942_Cy_F_IL-12.fcs	CD1c+ B cells	CD1c+ B cells	B Cells			IL-12	D07942	F	Cyno	B Cells	percent	7.936507937
R2W7_D07942_Cy_F_IL-12.fcs	CD7+/HLA-DR-	CD7+/HLA-DR-	CD19- CD3-			IL-12	D07942	F	Cyno		eventCount	4149
R2W7_D07942_Cy_F_IL-12.fcs	CD7+/HLA-DR-	CD7+/HLA-DR-	CD19- CD3-			IL-12	D07942	F	Cyno	CD19- CD3-	percent	60.85362276
R2W7_D07942_Cy_F_IL-12.fcs	pDCs	pDCs	HLA-DR+ CD11c-			IL-12	D07942	F	Cyno		eventCount	1
R2W7_D07942_Cy_F_IL-12.fcs	pDCs	pDCs	HLA-DR+ CD11c-			IL-12	D07942	F	Cyno	HLA-DR+ CD11c-	percent	0.296735905
R2W7_D07942_Cy_F_IL-12.fcs	CD11b-/CD16-	CD11b-/CD16-	HLA-DR+/CD7-			IL-12	D07942	F	Cyno		eventCount	321
R2W7_D07942_Cy_F_IL-12.fcs	CD11b-/CD16-	CD11b-/CD16-	HLA-DR+/CD7-			IL-12	D07942	F	Cyno	HLA-DR+/CD7-	percent	68.4434968
R2W7_D07942_Cy_F_IL-12.fcs	CD11b+/CD16-	CD11b+/CD16-	HLA-DR+/CD7-			IL-12	D07942	F	Cyno		eventCount	124
R2W7_D07942_Cy_F_IL-12.fcs	CD11b+/CD16-	CD11b+/CD16-	HLA-DR+/CD7-			IL-12	D07942	F	Cyno	HLA-DR+/CD7-	percent	26.43923241
R2W7_D07942_Cy_F_IL-12.fcs	CD16+/CD11b-	CD16+/CD11b-	HLA-DR+/CD7-			IL-12	D07942	F	Cyno		eventCount	14
R2W7_D07942_Cy_F_IL-12.fcs	CD16+/CD11b-	CD16+/CD11b-	HLA-DR+/CD7-			IL-12	D07942	F	Cyno	HLA-DR+/CD7-	percent	2.985074627
R2W7_D07942_Cy_F_IL-12.fcs	CD16+/CD11b+	CD16+/CD11b+	HLA-DR+/CD7-			IL-12	D07942	F	Cyno		eventCount	9
R2W7_D07942_Cy_F_IL-12.fcs	CD16+/CD11b+	CD16+/CD11b+	HLA-DR+/CD7-			IL-12	D07942	F	Cyno	HLA-DR+/CD7-	percent	1.918976546
R2W7_D07942_Cy_F_IL-12.fcs	Neutrophils	Neutrophils	Non-Basophils			IL-12	D07942	F	Cyno		eventCount	5743
R2W7_D07942_Cy_F_IL-12.fcs	Neutrophils	Neutrophils	Non-Basophils			IL-12	D07942	F	Cyno	Non-Basophils	percent	21.56023576
R2W7_D07942_Cy_F_IL-12.fcs	CD8+T cells	CD8+T cells	T Cells			IL-12	D07942	F	Cyno		eventCount	3240
R2W7_D07942_Cy_F_IL-12.fcs	CD8+T cells	CD8+T cells	T Cells			IL-12	D07942	F	Cyno	T Cells	percent	42.44726844
R2W7_D07942_Cy_F_IL-12.fcs	CD4+T cells	CD4+T cells	T Cells			IL-12	D07942	F	Cyno		eventCount	2890
R2W7_D07942_Cy_F_IL-12.fcs	CD4+T cells	CD4+T cells	T Cells			IL-12	D07942	F	Cyno	T Cells	percent	37.86191537
R2W7_D07942_Cy_F_IL-12.fcs	CD4+/CD8+	CD4+/CD8+	T Cells			IL-12	D07942	F	Cyno		eventCount	1020
R2W7_D07942_Cy_F_IL-12.fcs	CD4+/CD8+	CD4+/CD8+	T Cells			IL-12	D07942	F	Cyno	T Cells	percent	13.36302895
R2W7_D07942_Cy_F_IL-6.fcs	Basophils	Basophils	Singlets			IL-6	D07942	F	Cyno		eventCount	73
R2W7_D07942_Cy_F_IL-6.fcs	Basophils	Basophils	Singlets			IL-6	D07942	F	Cyno	Singlets	percent	0.040772328
R2W7_D07942_Cy_F_IL-6.fcs	B Cells	B Cells	CD45+ CD66-			IL-6	D07942	F	Cyno		eventCount	7835
R2W7_D07942_Cy_F_IL-6.fcs	B Cells	B Cells	CD45+ CD66-			IL-6	D07942	F	Cyno	CD45+ CD66-	percent	6.053932932
R2W7_D07942_Cy_F_IL-6.fcs	CD1c+ B cells	CD1c+ B cells	B Cells			IL-6	D07942	F	Cyno		eventCount	36
R2W7_D07942_Cy_F_IL-6.fcs	CD1c+ B cells	CD1c+ B cells	B Cells			IL-6	D07942	F	Cyno	B Cells	percent	0.459476707
R2W7_D07942_Cy_F_IL-6.fcs	CD7+/HLA-DR-	CD7+/HLA-DR-	CD19- CD3-			IL-6	D07942	F	Cyno		eventCount	8506
R2W7_D07942_Cy_F_IL-6.fcs	CD7+/HLA-DR-	CD7+/HLA-DR-	CD19- CD3-			IL-6	D07942	F	Cyno	CD19- CD3-	percent	30.18024411
R2W7_D07942_Cy_F_IL-6.fcs	pDCs	pDCs	HLA-DR+ CD11c-			IL-6	D07942	F	Cyno		eventCount	4
R2W7_D07942_Cy_F_IL-6.fcs	pDCs	pDCs	HLA-DR+ CD11c-			IL-6	D07942	F	Cyno	HLA-DR+ CD11c-	percent	0.241691843
R2W7_D07942_Cy_F_IL-6.fcs	CD11b-/CD16-	CD11b-/CD16-	HLA-DR+/CD7-			IL-6	D07942	F	Cyno		eventCount	1048
R2W7_D07942_Cy_F_IL-6.fcs	CD11b-/CD16-	CD11b-/CD16-	HLA-DR+/CD7-			IL-6	D07942	F	Cyno	HLA-DR+/CD7-	percent	48.25046041
R2W7_D07942_Cy_F_IL-6.fcs	CD11b+/CD16-	CD11b+/CD16-	HLA-DR+/CD7-			IL-6	D07942	F	Cyno		eventCount	950
R2W7_D07942_Cy_F_IL-6.fcs	CD11b+/CD16-	CD11b+/CD16-	HLA-DR+/CD7-			IL-6	D07942	F	Cyno	HLA-DR+/CD7-	percent	43.73848987
R2W7_D07942_Cy_F_IL-6.fcs	CD16+/CD11b-	CD16+/CD11b-	HLA-DR+/CD7-			IL-6	D07942	F	Cyno		eventCount	74
R2W7_D07942_Cy_F_IL-6.fcs	CD16+/CD11b-	CD16+/CD11b-	HLA-DR+/CD7-			IL-6	D07942	F	Cyno	HLA-DR+/CD7-	percent	3.406998158
R2W7_D07942_Cy_F_IL-6.fcs	CD16+/CD11b+	CD16+/CD11b+	HLA-DR+/CD7-			IL-6	D07942	F	Cyno		eventCount	71
R2W7_D07942_Cy_F_IL-6.fcs	CD16+/CD11b+	CD16+/CD11b+	HLA-DR+/CD7-			IL-6	D07942	F	Cyno	HLA-DR+/CD7-	percent	3.268876611
R2W7_D07942_Cy_F_IL-6.fcs	Neutrophils	Neutrophils	Non-Basophils			IL-6	D07942	F	Cyno		eventCount	31398
R2W7_D07942_Cy_F_IL-6.fcs	Neutrophils	Neutrophils	Non-Basophils			IL-6	D07942	F	Cyno	Non-Basophils	percent	17.54676175
R2W7_D07942_Cy_F_IL-6.fcs	CD8+T cells	CD8+T cells	T Cells			IL-6	D07942	F	Cyno		eventCount	40971
R2W7_D07942_Cy_F_IL-6.fcs	CD8+T cells	CD8+T cells	T Cells			IL-6	D07942	F	Cyno	T Cells	percent	50.11314016
R2W7_D07942_Cy_F_IL-6.fcs	CD4+T cells	CD4+T cells	T Cells			IL-6	D07942	F	Cyno		eventCount	30666
R2W7_D07942_Cy_F_IL-6.fcs	CD4+T cells	CD4+T cells	T Cells			IL-6	D07942	F	Cyno	T Cells	percent	37.50871485
R2W7_D07942_Cy_F_IL-6.fcs	CD4+/CD8+	CD4+/CD8+	T Cells			IL-6	D07942	F	Cyno		eventCount	5561
R2W7_D07942_Cy_F_IL-6.fcs	CD4+/CD8+	CD4+/CD8+	T Cells			IL-6	D07942	F	Cyno	T Cells	percent	6.801864061
R2W7_D07942_Cy_F_IL-4.fcs	Basophils	Basophils	Singlets			IL-4	D07942	F	Cyno		eventCount	120
R2W7_D07942_Cy_F_IL-4.fcs	Basophils	Basophils	Singlets			IL-4	D07942	F	Cyno	Singlets	percent	0.049043048
R2W7_D07942_Cy_F_IL-4.fcs	B Cells	B Cells	CD45+ CD66-			IL-4	D07942	F	Cyno		eventCount	12958
R2W7_D07942_Cy_F_IL-4.fcs	B Cells	B Cells	CD45+ CD66-			IL-4	D07942	F	Cyno	CD45+ CD66-	percent	7.747775758
R2W7_D07942_Cy_F_IL-4.fcs	CD1c+ B cells	CD1c+ B cells	B Cells			IL-4	D07942	F	Cyno		eventCount	951
R2W7_D07942_Cy_F_IL-4.fcs	CD1c+ B cells	CD1c+ B cells	B Cells			IL-4	D07942	F	Cyno	B Cells	percent	7.339095539
R2W7_D07942_Cy_F_IL-4.fcs	CD7+/HLA-DR-	CD7+/HLA-DR-	CD19- CD3-			IL-4	D07942	F	Cyno		eventCount	12889
R2W7_D07942_Cy_F_IL-4.fcs	CD7+/HLA-DR-	CD7+/HLA-DR-	CD19- CD3-			IL-4	D07942	F	Cyno	CD19- CD3-	percent	32.66511227
R2W7_D07942_Cy_F_IL-4.fcs	pDCs	pDCs	HLA-DR+ CD11c-			IL-4	D07942	F	Cyno		eventCount	18
R2W7_D07942_Cy_F_IL-4.fcs	pDCs	pDCs	HLA-DR+ CD11c-			IL-4	D07942	F	Cyno	HLA-DR+ CD11c-	percent	0.457433291
R2W7_D07942_Cy_F_IL-4.fcs	CD11b-/CD16-	CD11b-/CD16-	HLA-DR+/CD7-			IL-4	D07942	F	Cyno		eventCount	2206
R2W7_D07942_Cy_F_IL-4.fcs	CD11b-/CD16-	CD11b-/CD16-	HLA-DR+/CD7-			IL-4	D07942	F	Cyno	HLA-DR+/CD7-	percent	43.92672242
R2W7_D07942_Cy_F_IL-4.fcs	CD11b+/CD16-	CD11b+/CD16-	HLA-DR+/CD7-			IL-4	D07942	F	Cyno		eventCount	2144
R2W7_D07942_Cy_F_IL-4.fcs	CD11b+/CD16-	CD11b+/CD16-	HLA-DR+/CD7-			IL-4	D07942	F	Cyno	HLA-DR+/CD7-	percent	42.69215452
R2W7_D07942_Cy_F_IL-4.fcs	CD16+/CD11b-	CD16+/CD11b-	HLA-DR+/CD7-			IL-4	D07942	F	Cyno		eventCount	283
R2W7_D07942_Cy_F_IL-4.fcs	CD16+/CD11b-	CD16+/CD11b-	HLA-DR+/CD7-			IL-4	D07942	F	Cyno	HLA-DR+/CD7-	percent	5.635205098
R2W7_D07942_Cy_F_IL-4.fcs	CD16+/CD11b+	CD16+/CD11b+	HLA-DR+/CD7-			IL-4	D07942	F	Cyno		eventCount	345
R2W7_D07942_Cy_F_IL-4.fcs	CD16+/CD11b+	CD16+/CD11b+	HLA-DR+/CD7-			IL-4	D07942	F	Cyno	HLA-DR+/CD7-	percent	6.869772999
R2W7_D07942_Cy_F_IL-4.fcs	Neutrophils	Neutrophils	Non-Basophils			IL-4	D07942	F	Cyno		eventCount	50612
R2W7_D07942_Cy_F_IL-4.fcs	Neutrophils	Neutrophils	Non-Basophils			IL-4	D07942	F	Cyno	Non-Basophils	percent	20.69783419
R2W7_D07942_Cy_F_IL-4.fcs	CD8+T cells	CD8+T cells	T Cells			IL-4	D07942	F	Cyno		eventCount	53221
R2W7_D07942_Cy_F_IL-4.fcs	CD8+T cells	CD8+T cells	T Cells			IL-4	D07942	F	Cyno	T Cells	percent	52.97150422
R2W7_D07942_Cy_F_IL-4.fcs	CD4+T cells	CD4+T cells	T Cells			IL-4	D07942	F	Cyno		eventCount	34857
R2W7_D07942_Cy_F_IL-4.fcs	CD4+T cells	CD4+T cells	T Cells			IL-4	D07942	F	Cyno	T Cells	percent	34.69359318
R2W7_D07942_Cy_F_IL-4.fcs	CD4+/CD8+	CD4+/CD8+	T Cells			IL-4	D07942	F	Cyno		eventCount	8263
R2W7_D07942_Cy_F_IL-4.fcs	CD4+/CD8+	CD4+/CD8+	T Cells			IL-4	D07942	F	Cyno	T Cells	percent	8.224263718
R2W7_D07942_Cy_F_IL-2.fcs	Basophils	Basophils	Singlets			IL-2	D07942	F	Cyno		eventCount	160
R2W7_D07942_Cy_F_IL-2.fcs	Basophils	Basophils	Singlets			IL-2	D07942	F	Cyno	Singlets	percent	0.057775707
R2W7_D07942_Cy_F_IL-2.fcs	B Cells	B Cells	CD45+ CD66-			IL-2	D07942	F	Cyno		eventCount	13570
R2W7_D07942_Cy_F_IL-2.fcs	B Cells	B Cells	CD45+ CD66-			IL-2	D07942	F	Cyno	CD45+ CD66-	percent	7.22423339
R2W7_D07942_Cy_F_IL-2.fcs	CD1c+ B cells	CD1c+ B cells	B Cells			IL-2	D07942	F	Cyno		eventCount	779
R2W7_D07942_Cy_F_IL-2.fcs	CD1c+ B cells	CD1c+ B cells	B Cells			IL-2	D07942	F	Cyno	B Cells	percent	5.740604274
R2W7_D07942_Cy_F_IL-2.fcs	CD7+/HLA-DR-	CD7+/HLA-DR-	CD19- CD3-			IL-2	D07942	F	Cyno		eventCount	16715
R2W7_D07942_Cy_F_IL-2.fcs	CD7+/HLA-DR-	CD7+/HLA-DR-	CD19- CD3-			IL-2	D07942	F	Cyno	CD19- CD3-	percent	35.06471711
R2W7_D07942_Cy_F_IL-2.fcs	pDCs	pDCs	HLA-DR+ CD11c-			IL-2	D07942	F	Cyno		eventCount	13
R2W7_D07942_Cy_F_IL-2.fcs	pDCs	pDCs	HLA-DR+ CD11c-			IL-2	D07942	F	Cyno	HLA-DR+ CD11c-	percent	0.296939242
R2W7_D07942_Cy_F_IL-2.fcs	CD11b-/CD16-	CD11b-/CD16-	HLA-DR+/CD7-			IL-2	D07942	F	Cyno		eventCount	2481
R2W7_D07942_Cy_F_IL-2.fcs	CD11b-/CD16-	CD11b-/CD16-	HLA-DR+/CD7-			IL-2	D07942	F	Cyno	HLA-DR+/CD7-	percent	44.7027027
R2W7_D07942_Cy_F_IL-2.fcs	CD11b+/CD16-	CD11b+/CD16-	HLA-DR+/CD7-			IL-2	D07942	F	Cyno		eventCount	2413
R2W7_D07942_Cy_F_IL-2.fcs	CD11b+/CD16-	CD11b+/CD16-	HLA-DR+/CD7-			IL-2	D07942	F	Cyno	HLA-DR+/CD7-	percent	43.47747748
R2W7_D07942_Cy_F_IL-2.fcs	CD16+/CD11b-	CD16+/CD11b-	HLA-DR+/CD7-			IL-2	D07942	F	Cyno		eventCount	298
R2W7_D07942_Cy_F_IL-2.fcs	CD16+/CD11b-	CD16+/CD11b-	HLA-DR+/CD7-			IL-2	D07942	F	Cyno	HLA-DR+/CD7-	percent	5.369369369
R2W7_D07942_Cy_F_IL-2.fcs	CD16+/CD11b+	CD16+/CD11b+	HLA-DR+/CD7-			IL-2	D07942	F	Cyno		eventCount	312
R2W7_D07942_Cy_F_IL-2.fcs	CD16+/CD11b+	CD16+/CD11b+	HLA-DR+/CD7-			IL-2	D07942	F	Cyno	HLA-DR+/CD7-	percent	5.621621622
R2W7_D07942_Cy_F_IL-2.fcs	Neutrophils	Neutrophils	Non-Basophils			IL-2	D07942	F	Cyno		eventCount	58462
R2W7_D07942_Cy_F_IL-2.fcs	Neutrophils	Neutrophils	Non-Basophils			IL-2	D07942	F	Cyno	Non-Basophils	percent	21.12623633
R2W7_D07942_Cy_F_IL-2.fcs	CD8+T cells	CD8+T cells	T Cells			IL-2	D07942	F	Cyno		eventCount	57836
R2W7_D07942_Cy_F_IL-2.fcs	CD8+T cells	CD8+T cells	T Cells			IL-2	D07942	F	Cyno	T Cells	percent	52.68354892
R2W7_D07942_Cy_F_IL-2.fcs	CD4+T cells	CD4+T cells	T Cells			IL-2	D07942	F	Cyno		eventCount	38161
R2W7_D07942_Cy_F_IL-2.fcs	CD4+T cells	CD4+T cells	T Cells			IL-2	D07942	F	Cyno	T Cells	percent	34.76134086
R2W7_D07942_Cy_F_IL-2.fcs	CD4+/CD8+	CD4+/CD8+	T Cells			IL-2	D07942	F	Cyno		eventCount	9356
R2W7_D07942_Cy_F_IL-2.fcs	CD4+/CD8+	CD4+/CD8+	T Cells			IL-2	D07942	F	Cyno	T Cells	percent	8.522499545
R2W7_D07942_Cy_F_IFNg.fcs	Basophils	Basophils	Singlets			IFNg	D07942	F	Cyno		eventCount	127
R2W7_D07942_Cy_F_IFNg.fcs	Basophils	Basophils	Singlets			IFNg	D07942	F	Cyno	Singlets	percent	0.039912758
R2W7_D07942_Cy_F_IFNg.fcs	B Cells	B Cells	CD45+ CD66-			IFNg	D07942	F	Cyno		eventCount	17238
R2W7_D07942_Cy_F_IFNg.fcs	B Cells	B Cells	CD45+ CD66-			IFNg	D07942	F	Cyno	CD45+ CD66-	percent	7.764235332
R2W7_D07942_Cy_F_IFNg.fcs	CD1c+ B cells	CD1c+ B cells	B Cells			IFNg	D07942	F	Cyno		eventCount	1129
R2W7_D07942_Cy_F_IFNg.fcs	CD1c+ B cells	CD1c+ B cells	B Cells			IFNg	D07942	F	Cyno	B Cells	percent	6.549483699
R2W7_D07942_Cy_F_IFNg.fcs	CD7+/HLA-DR-	CD7+/HLA-DR-	CD19- CD3-			IFNg	D07942	F	Cyno		eventCount	15096
R2W7_D07942_Cy_F_IFNg.fcs	CD7+/HLA-DR-	CD7+/HLA-DR-	CD19- CD3-			IFNg	D07942	F	Cyno	CD19- CD3-	percent	29.24391236
R2W7_D07942_Cy_F_IFNg.fcs	pDCs	pDCs	HLA-DR+ CD11c-			IFNg	D07942	F	Cyno		eventCount	11
R2W7_D07942_Cy_F_IFNg.fcs	pDCs	pDCs	HLA-DR+ CD11c-			IFNg	D07942	F	Cyno	HLA-DR+ CD11c-	percent	0.219298246
R2W7_D07942_Cy_F_IFNg.fcs	CD11b-/CD16-	CD11b-/CD16-	HLA-DR+/CD7-			IFNg	D07942	F	Cyno		eventCount	2836
R2W7_D07942_Cy_F_IFNg.fcs	CD11b-/CD16-	CD11b-/CD16-	HLA-DR+/CD7-			IFNg	D07942	F	Cyno	HLA-DR+/CD7-	percent	44.48627451
R2W7_D07942_Cy_F_IFNg.fcs	CD11b+/CD16-	CD11b+/CD16-	HLA-DR+/CD7-			IFNg	D07942	F	Cyno		eventCount	2781
R2W7_D07942_Cy_F_IFNg.fcs	CD11b+/CD16-	CD11b+/CD16-	HLA-DR+/CD7-			IFNg	D07942	F	Cyno	HLA-DR+/CD7-	percent	43.62352941
R2W7_D07942_Cy_F_IFNg.fcs	CD16+/CD11b-	CD16+/CD11b-	HLA-DR+/CD7-			IFNg	D07942	F	Cyno		eventCount	336
R2W7_D07942_Cy_F_IFNg.fcs	CD16+/CD11b-	CD16+/CD11b-	HLA-DR+/CD7-			IFNg	D07942	F	Cyno	HLA-DR+/CD7-	percent	5.270588235
R2W7_D07942_Cy_F_IFNg.fcs	CD16+/CD11b+	CD16+/CD11b+	HLA-DR+/CD7-			IFNg	D07942	F	Cyno		eventCount	368
R2W7_D07942_Cy_F_IFNg.fcs	CD16+/CD11b+	CD16+/CD11b+	HLA-DR+/CD7-			IFNg	D07942	F	Cyno	HLA-DR+/CD7-	percent	5.77254902
R2W7_D07942_Cy_F_IFNg.fcs	Neutrophils	Neutrophils	Non-Basophils			IFNg	D07942	F	Cyno		eventCount	63311
R2W7_D07942_Cy_F_IFNg.fcs	Neutrophils	Neutrophils	Non-Basophils			IFNg	D07942	F	Cyno	Non-Basophils	percent	19.90861865
R2W7_D07942_Cy_F_IFNg.fcs	CD8+T cells	CD8+T cells	T Cells			IFNg	D07942	F	Cyno		eventCount	71003
R2W7_D07942_Cy_F_IFNg.fcs	CD8+T cells	CD8+T cells	T Cells			IFNg	D07942	F	Cyno	T Cells	percent	53.20609371
R2W7_D07942_Cy_F_IFNg.fcs	CD4+T cells	CD4+T cells	T Cells			IFNg	D07942	F	Cyno		eventCount	46728
R2W7_D07942_Cy_F_IFNg.fcs	CD4+T cells	CD4+T cells	T Cells			IFNg	D07942	F	Cyno	T Cells	percent	35.01562395
R2W7_D07942_Cy_F_IFNg.fcs	CD4+/CD8+	CD4+/CD8+	T Cells			IFNg	D07942	F	Cyno		eventCount	10247
R2W7_D07942_Cy_F_IFNg.fcs	CD4+/CD8+	CD4+/CD8+	T Cells			IFNg	D07942	F	Cyno	T Cells	percent	7.678588824
R2W7_D07942_Cy_F_IFNb.fcs	Basophils	Basophils	Singlets			IFNb	D07942	F	Cyno		eventCount	85
R2W7_D07942_Cy_F_IFNb.fcs	Basophils	Basophils	Singlets			IFNb	D07942	F	Cyno	Singlets	percent	0.039050476
R2W7_D07942_Cy_F_IFNb.fcs	B Cells	B Cells	CD45+ CD66-			IFNb	D07942	F	Cyno		eventCount	11799
R2W7_D07942_Cy_F_IFNb.fcs	B Cells	B Cells	CD45+ CD66-			IFNb	D07942	F	Cyno	CD45+ CD66-	percent	7.807392507
R2W7_D07942_Cy_F_IFNb.fcs	CD1c+ B cells	CD1c+ B cells	B Cells			IFNb	D07942	F	Cyno		eventCount	983
R2W7_D07942_Cy_F_IFNb.fcs	CD1c+ B cells	CD1c+ B cells	B Cells			IFNb	D07942	F	Cyno	B Cells	percent	8.33121451
R2W7_D07942_Cy_F_IFNb.fcs	CD7+/HLA-DR-	CD7+/HLA-DR-	CD19- CD3-			IFNb	D07942	F	Cyno		eventCount	10803
R2W7_D07942_Cy_F_IFNb.fcs	CD7+/HLA-DR-	CD7+/HLA-DR-	CD19- CD3-			IFNb	D07942	F	Cyno	CD19- CD3-	percent	29.74312381
R2W7_D07942_Cy_F_IFNb.fcs	pDCs	pDCs	HLA-DR+ CD11c-			IFNb	D07942	F	Cyno		eventCount	15
R2W7_D07942_Cy_F_IFNb.fcs	pDCs	pDCs	HLA-DR+ CD11c-			IFNb	D07942	F	Cyno	HLA-DR+ CD11c-	percent	0.453035337
R2W7_D07942_Cy_F_IFNb.fcs	CD11b-/CD16-	CD11b-/CD16-	HLA-DR+/CD7-			IFNb	D07942	F	Cyno		eventCount	1932
R2W7_D07942_Cy_F_IFNb.fcs	CD11b-/CD16-	CD11b-/CD16-	HLA-DR+/CD7-			IFNb	D07942	F	Cyno	HLA-DR+/CD7-	percent	44.72222222
R2W7_D07942_Cy_F_IFNb.fcs	CD11b+/CD16-	CD11b+/CD16-	HLA-DR+/CD7-			IFNb	D07942	F	Cyno		eventCount	1807
R2W7_D07942_Cy_F_IFNb.fcs	CD11b+/CD16-	CD11b+/CD16-	HLA-DR+/CD7-			IFNb	D07942	F	Cyno	HLA-DR+/CD7-	percent	41.8287037
R2W7_D07942_Cy_F_IFNb.fcs	CD16+/CD11b-	CD16+/CD11b-	HLA-DR+/CD7-			IFNb	D07942	F	Cyno		eventCount	252
R2W7_D07942_Cy_F_IFNb.fcs	CD16+/CD11b-	CD16+/CD11b-	HLA-DR+/CD7-			IFNb	D07942	F	Cyno	HLA-DR+/CD7-	percent	5.833333333
R2W7_D07942_Cy_F_IFNb.fcs	CD16+/CD11b+	CD16+/CD11b+	HLA-DR+/CD7-			IFNb	D07942	F	Cyno		eventCount	299
R2W7_D07942_Cy_F_IFNb.fcs	CD16+/CD11b+	CD16+/CD11b+	HLA-DR+/CD7-			IFNb	D07942	F	Cyno	HLA-DR+/CD7-	percent	6.921296296
R2W7_D07942_Cy_F_IFNb.fcs	Neutrophils	Neutrophils	Non-Basophils			IFNb	D07942	F	Cyno		eventCount	44109
R2W7_D07942_Cy_F_IFNb.fcs	Neutrophils	Neutrophils	Non-Basophils			IFNb	D07942	F	Cyno	Non-Basophils	percent	20.27617782
R2W7_D07942_Cy_F_IFNb.fcs	CD8+T cells	CD8+T cells	T Cells			IFNb	D07942	F	Cyno		eventCount	47187
R2W7_D07942_Cy_F_IFNb.fcs	CD8+T cells	CD8+T cells	T Cells			IFNb	D07942	F	Cyno	T Cells	percent	52.62647216
R2W7_D07942_Cy_F_IFNb.fcs	CD4+T cells	CD4+T cells	T Cells			IFNb	D07942	F	Cyno		eventCount	31976
R2W7_D07942_Cy_F_IFNb.fcs	CD4+T cells	CD4+T cells	T Cells			IFNb	D07942	F	Cyno	T Cells	percent	35.66202712
R2W7_D07942_Cy_F_IFNb.fcs	CD4+/CD8+	CD4+/CD8+	T Cells			IFNb	D07942	F	Cyno		eventCount	6704
R2W7_D07942_Cy_F_IFNb.fcs	CD4+/CD8+	CD4+/CD8+	T Cells			IFNb	D07942	F	Cyno	T Cells	percent	7.476802284
R2W7_D07942_Cy_F_IFNa2.fcs	Basophils	Basophils	Singlets			IFNa2	D07942	F	Cyno		eventCount	95
R2W7_D07942_Cy_F_IFNa2.fcs	Basophils	Basophils	Singlets			IFNa2	D07942	F	Cyno	Singlets	percent	0.048038998
R2W7_D07942_Cy_F_IFNa2.fcs	B Cells	B Cells	CD45+ CD66-			IFNa2	D07942	F	Cyno		eventCount	11490
R2W7_D07942_Cy_F_IFNa2.fcs	B Cells	B Cells	CD45+ CD66-			IFNa2	D07942	F	Cyno	CD45+ CD66-	percent	8.302623022
R2W7_D07942_Cy_F_IFNa2.fcs	CD1c+ B cells	CD1c+ B cells	B Cells			IFNa2	D07942	F	Cyno		eventCount	1011
R2W7_D07942_Cy_F_IFNa2.fcs	CD1c+ B cells	CD1c+ B cells	B Cells			IFNa2	D07942	F	Cyno	B Cells	percent	8.798955614
R2W7_D07942_Cy_F_IFNa2.fcs	CD7+/HLA-DR-	CD7+/HLA-DR-	CD19- CD3-			IFNa2	D07942	F	Cyno		eventCount	9244
R2W7_D07942_Cy_F_IFNa2.fcs	CD7+/HLA-DR-	CD7+/HLA-DR-	CD19- CD3-			IFNa2	D07942	F	Cyno	CD19- CD3-	percent	28.84603383
R2W7_D07942_Cy_F_IFNa2.fcs	pDCs	pDCs	HLA-DR+ CD11c-			IFNa2	D07942	F	Cyno		eventCount	15
R2W7_D07942_Cy_F_IFNa2.fcs	pDCs	pDCs	HLA-DR+ CD11c-			IFNa2	D07942	F	Cyno	HLA-DR+ CD11c-	percent	0.472440945
R2W7_D07942_Cy_F_IFNa2.fcs	CD11b-/CD16-	CD11b-/CD16-	HLA-DR+/CD7-			IFNa2	D07942	F	Cyno		eventCount	1703
R2W7_D07942_Cy_F_IFNa2.fcs	CD11b-/CD16-	CD11b-/CD16-	HLA-DR+/CD7-			IFNa2	D07942	F	Cyno	HLA-DR+/CD7-	percent	41.65851272
R2W7_D07942_Cy_F_IFNa2.fcs	CD11b+/CD16-	CD11b+/CD16-	HLA-DR+/CD7-			IFNa2	D07942	F	Cyno		eventCount	1770
R2W7_D07942_Cy_F_IFNa2.fcs	CD11b+/CD16-	CD11b+/CD16-	HLA-DR+/CD7-			IFNa2	D07942	F	Cyno	HLA-DR+/CD7-	percent	43.29745597
R2W7_D07942_Cy_F_IFNa2.fcs	CD16+/CD11b-	CD16+/CD11b-	HLA-DR+/CD7-			IFNa2	D07942	F	Cyno		eventCount	278
R2W7_D07942_Cy_F_IFNa2.fcs	CD16+/CD11b-	CD16+/CD11b-	HLA-DR+/CD7-			IFNa2	D07942	F	Cyno	HLA-DR+/CD7-	percent	6.800391389
R2W7_D07942_Cy_F_IFNa2.fcs	CD16+/CD11b+	CD16+/CD11b+	HLA-DR+/CD7-			IFNa2	D07942	F	Cyno		eventCount	304
R2W7_D07942_Cy_F_IFNa2.fcs	CD16+/CD11b+	CD16+/CD11b+	HLA-DR+/CD7-			IFNa2	D07942	F	Cyno	HLA-DR+/CD7-	percent	7.436399217
R2W7_D07942_Cy_F_IFNa2.fcs	Neutrophils	Neutrophils	Non-Basophils			IFNa2	D07942	F	Cyno		eventCount	39439
R2W7_D07942_Cy_F_IFNa2.fcs	Neutrophils	Neutrophils	Non-Basophils			IFNa2	D07942	F	Cyno	Non-Basophils	percent	19.9561803
R2W7_D07942_Cy_F_IFNa2.fcs	CD8+T cells	CD8+T cells	T Cells			IFNa2	D07942	F	Cyno		eventCount	43862
R2W7_D07942_Cy_F_IFNa2.fcs	CD8+T cells	CD8+T cells	T Cells			IFNa2	D07942	F	Cyno	T Cells	percent	52.84259984
R2W7_D07942_Cy_F_IFNa2.fcs	CD4+T cells	CD4+T cells	T Cells			IFNa2	D07942	F	Cyno		eventCount	29383
R2W7_D07942_Cy_F_IFNa2.fcs	CD4+T cells	CD4+T cells	T Cells			IFNa2	D07942	F	Cyno	T Cells	percent	35.39907235
R2W7_D07942_Cy_F_IFNa2.fcs	CD4+/CD8+	CD4+/CD8+	T Cells			IFNa2	D07942	F	Cyno		eventCount	6468
R2W7_D07942_Cy_F_IFNa2.fcs	CD4+/CD8+	CD4+/CD8+	T Cells			IFNa2	D07942	F	Cyno	T Cells	percent	7.792301669
R2W7_D07942_Cy_F_GM-CSF.fcs	Basophils	Basophils	Singlets			GM-CSF	D07942	F	Cyno		eventCount	85
R2W7_D07942_Cy_F_GM-CSF.fcs	Basophils	Basophils	Singlets			GM-CSF	D07942	F	Cyno	Singlets	percent	0.041669526
R2W7_D07942_Cy_F_GM-CSF.fcs	B Cells	B Cells	CD45+ CD66-			GM-CSF	D07942	F	Cyno		eventCount	12071
R2W7_D07942_Cy_F_GM-CSF.fcs	B Cells	B Cells	CD45+ CD66-			GM-CSF	D07942	F	Cyno	CD45+ CD66-	percent	8.455568164
R2W7_D07942_Cy_F_GM-CSF.fcs	CD1c+ B cells	CD1c+ B cells	B Cells			GM-CSF	D07942	F	Cyno		eventCount	1075
R2W7_D07942_Cy_F_GM-CSF.fcs	CD1c+ B cells	CD1c+ B cells	B Cells			GM-CSF	D07942	F	Cyno	B Cells	percent	8.90564162
R2W7_D07942_Cy_F_GM-CSF.fcs	CD7+/HLA-DR-	CD7+/HLA-DR-	CD19- CD3-			GM-CSF	D07942	F	Cyno		eventCount	9713
R2W7_D07942_Cy_F_GM-CSF.fcs	CD7+/HLA-DR-	CD7+/HLA-DR-	CD19- CD3-			GM-CSF	D07942	F	Cyno	CD19- CD3-	percent	30.18240577
R2W7_D07942_Cy_F_GM-CSF.fcs	pDCs	pDCs	HLA-DR+ CD11c-			GM-CSF	D07942	F	Cyno		eventCount	11
R2W7_D07942_Cy_F_GM-CSF.fcs	pDCs	pDCs	HLA-DR+ CD11c-			GM-CSF	D07942	F	Cyno	HLA-DR+ CD11c-	percent	0.338774253
R2W7_D07942_Cy_F_GM-CSF.fcs	CD11b-/CD16-	CD11b-/CD16-	HLA-DR+/CD7-			GM-CSF	D07942	F	Cyno		eventCount	1794
R2W7_D07942_Cy_F_GM-CSF.fcs	CD11b-/CD16-	CD11b-/CD16-	HLA-DR+/CD7-			GM-CSF	D07942	F	Cyno	HLA-DR+/CD7-	percent	43.54368932
R2W7_D07942_Cy_F_GM-CSF.fcs	CD11b+/CD16-	CD11b+/CD16-	HLA-DR+/CD7-			GM-CSF	D07942	F	Cyno		eventCount	1782
R2W7_D07942_Cy_F_GM-CSF.fcs	CD11b+/CD16-	CD11b+/CD16-	HLA-DR+/CD7-			GM-CSF	D07942	F	Cyno	HLA-DR+/CD7-	percent	43.25242718
R2W7_D07942_Cy_F_GM-CSF.fcs	CD16+/CD11b-	CD16+/CD11b-	HLA-DR+/CD7-			GM-CSF	D07942	F	Cyno		eventCount	243
R2W7_D07942_Cy_F_GM-CSF.fcs	CD16+/CD11b-	CD16+/CD11b-	HLA-DR+/CD7-			GM-CSF	D07942	F	Cyno	HLA-DR+/CD7-	percent	5.898058252
R2W7_D07942_Cy_F_GM-CSF.fcs	CD16+/CD11b+	CD16+/CD11b+	HLA-DR+/CD7-			GM-CSF	D07942	F	Cyno		eventCount	271
R2W7_D07942_Cy_F_GM-CSF.fcs	CD16+/CD11b+	CD16+/CD11b+	HLA-DR+/CD7-			GM-CSF	D07942	F	Cyno	HLA-DR+/CD7-	percent	6.577669903
R2W7_D07942_Cy_F_GM-CSF.fcs	Neutrophils	Neutrophils	Non-Basophils			GM-CSF	D07942	F	Cyno		eventCount	39882
R2W7_D07942_Cy_F_GM-CSF.fcs	Neutrophils	Neutrophils	Non-Basophils			GM-CSF	D07942	F	Cyno	Non-Basophils	percent	19.56189056
R2W7_D07942_Cy_F_GM-CSF.fcs	CD8+T cells	CD8+T cells	T Cells			GM-CSF	D07942	F	Cyno		eventCount	46007
R2W7_D07942_Cy_F_GM-CSF.fcs	CD8+T cells	CD8+T cells	T Cells			GM-CSF	D07942	F	Cyno	T Cells	percent	53.19958372
R2W7_D07942_Cy_F_GM-CSF.fcs	CD4+T cells	CD4+T cells	T Cells			GM-CSF	D07942	F	Cyno		eventCount	30414
R2W7_D07942_Cy_F_GM-CSF.fcs	CD4+T cells	CD4+T cells	T Cells			GM-CSF	D07942	F	Cyno	T Cells	percent	35.16882516
R2W7_D07942_Cy_F_GM-CSF.fcs	CD4+/CD8+	CD4+/CD8+	T Cells			GM-CSF	D07942	F	Cyno		eventCount	6645
R2W7_D07942_Cy_F_GM-CSF.fcs	CD4+/CD8+	CD4+/CD8+	T Cells			GM-CSF	D07942	F	Cyno	T Cells	percent	7.683857539
R2W7_D07942_Cy_F_Ebola VLPs.fcs	Basophils	Basophils	Singlets			Ebola VLPs	D07942	F	Cyno		eventCount	115
R2W7_D07942_Cy_F_Ebola VLPs.fcs	Basophils	Basophils	Singlets			Ebola VLPs	D07942	F	Cyno	Singlets	percent	0.046796095
R2W7_D07942_Cy_F_Ebola VLPs.fcs	B Cells	B Cells	CD45+ CD66-			Ebola VLPs	D07942	F	Cyno		eventCount	13879
R2W7_D07942_Cy_F_Ebola VLPs.fcs	B Cells	B Cells	CD45+ CD66-			Ebola VLPs	D07942	F	Cyno	CD45+ CD66-	percent	8.096629856
R2W7_D07942_Cy_F_Ebola VLPs.fcs	CD1c+ B cells	CD1c+ B cells	B Cells			Ebola VLPs	D07942	F	Cyno		eventCount	1048
R2W7_D07942_Cy_F_Ebola VLPs.fcs	CD1c+ B cells	CD1c+ B cells	B Cells			Ebola VLPs	D07942	F	Cyno	B Cells	percent	7.550976295
R2W7_D07942_Cy_F_Ebola VLPs.fcs	CD7+/HLA-DR-	CD7+/HLA-DR-	CD19- CD3-			Ebola VLPs	D07942	F	Cyno		eventCount	11469
R2W7_D07942_Cy_F_Ebola VLPs.fcs	CD7+/HLA-DR-	CD7+/HLA-DR-	CD19- CD3-			Ebola VLPs	D07942	F	Cyno	CD19- CD3-	percent	28.80210949
R2W7_D07942_Cy_F_Ebola VLPs.fcs	pDCs	pDCs	HLA-DR+ CD11c-			Ebola VLPs	D07942	F	Cyno		eventCount	15
R2W7_D07942_Cy_F_Ebola VLPs.fcs	pDCs	pDCs	HLA-DR+ CD11c-			Ebola VLPs	D07942	F	Cyno	HLA-DR+ CD11c-	percent	0.403985995
R2W7_D07942_Cy_F_Ebola VLPs.fcs	CD11b-/CD16-	CD11b-/CD16-	HLA-DR+/CD7-			Ebola VLPs	D07942	F	Cyno		eventCount	1969
R2W7_D07942_Cy_F_Ebola VLPs.fcs	CD11b-/CD16-	CD11b-/CD16-	HLA-DR+/CD7-			Ebola VLPs	D07942	F	Cyno	HLA-DR+/CD7-	percent	41.76033934
R2W7_D07942_Cy_F_Ebola VLPs.fcs	CD11b+/CD16-	CD11b+/CD16-	HLA-DR+/CD7-			Ebola VLPs	D07942	F	Cyno		eventCount	2122
R2W7_D07942_Cy_F_Ebola VLPs.fcs	CD11b+/CD16-	CD11b+/CD16-	HLA-DR+/CD7-			Ebola VLPs	D07942	F	Cyno	HLA-DR+/CD7-	percent	45.00530223
R2W7_D07942_Cy_F_Ebola VLPs.fcs	CD16+/CD11b-	CD16+/CD11b-	HLA-DR+/CD7-			Ebola VLPs	D07942	F	Cyno		eventCount	281
R2W7_D07942_Cy_F_Ebola VLPs.fcs	CD16+/CD11b-	CD16+/CD11b-	HLA-DR+/CD7-			Ebola VLPs	D07942	F	Cyno	HLA-DR+/CD7-	percent	5.959703075
R2W7_D07942_Cy_F_Ebola VLPs.fcs	CD16+/CD11b+	CD16+/CD11b+	HLA-DR+/CD7-			Ebola VLPs	D07942	F	Cyno		eventCount	300
R2W7_D07942_Cy_F_Ebola VLPs.fcs	CD16+/CD11b+	CD16+/CD11b+	HLA-DR+/CD7-			Ebola VLPs	D07942	F	Cyno	HLA-DR+/CD7-	percent	6.362672322
R2W7_D07942_Cy_F_Ebola VLPs.fcs	Neutrophils	Neutrophils	Non-Basophils			Ebola VLPs	D07942	F	Cyno		eventCount	49107
R2W7_D07942_Cy_F_Ebola VLPs.fcs	Neutrophils	Neutrophils	Non-Basophils			Ebola VLPs	D07942	F	Cyno	Non-Basophils	percent	19.99617236
R2W7_D07942_Cy_F_Ebola VLPs.fcs	CD8+T cells	CD8+T cells	T Cells			Ebola VLPs	D07942	F	Cyno		eventCount	53783
R2W7_D07942_Cy_F_Ebola VLPs.fcs	CD8+T cells	CD8+T cells	T Cells			Ebola VLPs	D07942	F	Cyno	T Cells	percent	52.44717057
R2W7_D07942_Cy_F_Ebola VLPs.fcs	CD4+T cells	CD4+T cells	T Cells			Ebola VLPs	D07942	F	Cyno		eventCount	36930
R2W7_D07942_Cy_F_Ebola VLPs.fcs	CD4+T cells	CD4+T cells	T Cells			Ebola VLPs	D07942	F	Cyno	T Cells	percent	36.01275513
R2W7_D07942_Cy_F_Ebola VLPs.fcs	CD4+/CD8+	CD4+/CD8+	T Cells			Ebola VLPs	D07942	F	Cyno		eventCount	7762
R2W7_D07942_Cy_F_Ebola VLPs.fcs	CD4+/CD8+	CD4+/CD8+	T Cells			Ebola VLPs	D07942	F	Cyno	T Cells	percent	7.569212166
R2W7_D07942_Cy_F_CD40L.fcs	Basophils	Basophils	Singlets			CD40L	D07942	F	Cyno		eventCount	145
R2W7_D07942_Cy_F_CD40L.fcs	Basophils	Basophils	Singlets			CD40L	D07942	F	Cyno	Singlets	percent	0.055553853
R2W7_D07942_Cy_F_CD40L.fcs	B Cells	B Cells	CD45+ CD66-			CD40L	D07942	F	Cyno		eventCount	14466
R2W7_D07942_Cy_F_CD40L.fcs	B Cells	B Cells	CD45+ CD66-			CD40L	D07942	F	Cyno	CD45+ CD66-	percent	8.112655204
R2W7_D07942_Cy_F_CD40L.fcs	CD1c+ B cells	CD1c+ B cells	B Cells			CD40L	D07942	F	Cyno		eventCount	1250
R2W7_D07942_Cy_F_CD40L.fcs	CD1c+ B cells	CD1c+ B cells	B Cells			CD40L	D07942	F	Cyno	B Cells	percent	8.640951196
R2W7_D07942_Cy_F_CD40L.fcs	CD7+/HLA-DR-	CD7+/HLA-DR-	CD19- CD3-			CD40L	D07942	F	Cyno		eventCount	13589
R2W7_D07942_Cy_F_CD40L.fcs	CD7+/HLA-DR-	CD7+/HLA-DR-	CD19- CD3-			CD40L	D07942	F	Cyno	CD19- CD3-	percent	32.63683743
R2W7_D07942_Cy_F_CD40L.fcs	pDCs	pDCs	HLA-DR+ CD11c-			CD40L	D07942	F	Cyno		eventCount	13
R2W7_D07942_Cy_F_CD40L.fcs	pDCs	pDCs	HLA-DR+ CD11c-			CD40L	D07942	F	Cyno	HLA-DR+ CD11c-	percent	0.323866467
R2W7_D07942_Cy_F_CD40L.fcs	CD11b-/CD16-	CD11b-/CD16-	HLA-DR+/CD7-			CD40L	D07942	F	Cyno		eventCount	2328
R2W7_D07942_Cy_F_CD40L.fcs	CD11b-/CD16-	CD11b-/CD16-	HLA-DR+/CD7-			CD40L	D07942	F	Cyno	HLA-DR+/CD7-	percent	45.66496665
R2W7_D07942_Cy_F_CD40L.fcs	CD11b+/CD16-	CD11b+/CD16-	HLA-DR+/CD7-			CD40L	D07942	F	Cyno		eventCount	2120
R2W7_D07942_Cy_F_CD40L.fcs	CD11b+/CD16-	CD11b+/CD16-	HLA-DR+/CD7-			CD40L	D07942	F	Cyno	HLA-DR+/CD7-	percent	41.58493527
R2W7_D07942_Cy_F_CD40L.fcs	CD16+/CD11b-	CD16+/CD11b-	HLA-DR+/CD7-			CD40L	D07942	F	Cyno		eventCount	311
R2W7_D07942_Cy_F_CD40L.fcs	CD16+/CD11b-	CD16+/CD11b-	HLA-DR+/CD7-			CD40L	D07942	F	Cyno	HLA-DR+/CD7-	percent	6.100431542
R2W7_D07942_Cy_F_CD40L.fcs	CD16+/CD11b+	CD16+/CD11b+	HLA-DR+/CD7-			CD40L	D07942	F	Cyno		eventCount	289
R2W7_D07942_Cy_F_CD40L.fcs	CD16+/CD11b+	CD16+/CD11b+	HLA-DR+/CD7-			CD40L	D07942	F	Cyno	HLA-DR+/CD7-	percent	5.668889761
R2W7_D07942_Cy_F_CD40L.fcs	Neutrophils	Neutrophils	Non-Basophils			CD40L	D07942	F	Cyno		eventCount	52986
R2W7_D07942_Cy_F_CD40L.fcs	Neutrophils	Neutrophils	Non-Basophils			CD40L	D07942	F	Cyno	Non-Basophils	percent	20.31578302
R2W7_D07942_Cy_F_CD40L.fcs	CD8+T cells	CD8+T cells	T Cells			CD40L	D07942	F	Cyno		eventCount	56112
R2W7_D07942_Cy_F_CD40L.fcs	CD8+T cells	CD8+T cells	T Cells			CD40L	D07942	F	Cyno	T Cells	percent	52.60878126
R2W7_D07942_Cy_F_CD40L.fcs	CD4+T cells	CD4+T cells	T Cells			CD40L	D07942	F	Cyno		eventCount	37691
R2W7_D07942_Cy_F_CD40L.fcs	CD4+T cells	CD4+T cells	T Cells			CD40L	D07942	F	Cyno	T Cells	percent	35.33785241
R2W7_D07942_Cy_F_CD40L.fcs	CD4+/CD8+	CD4+/CD8+	T Cells			CD40L	D07942	F	Cyno		eventCount	8509
R2W7_D07942_Cy_F_CD40L.fcs	CD4+/CD8+	CD4+/CD8+	T Cells			CD40L	D07942	F	Cyno	T Cells	percent	7.977760902
R2W7_D07942_Cy_F_Basal.fcs	Basophils	Basophils	Singlets			Basal	D07942	F	Cyno		eventCount	76
R2W7_D07942_Cy_F_Basal.fcs	Basophils	Basophils	Singlets			Basal	D07942	F	Cyno	Singlets	percent	0.037109013
R2W7_D07942_Cy_F_Basal.fcs	B Cells	B Cells	CD45+ CD66-			Basal	D07942	F	Cyno		eventCount	11786
R2W7_D07942_Cy_F_Basal.fcs	B Cells	B Cells	CD45+ CD66-			Basal	D07942	F	Cyno	CD45+ CD66-	percent	8.223096673
R2W7_D07942_Cy_F_Basal.fcs	CD1c+ B cells	CD1c+ B cells	B Cells			Basal	D07942	F	Cyno		eventCount	1243
R2W7_D07942_Cy_F_Basal.fcs	CD1c+ B cells	CD1c+ B cells	B Cells			Basal	D07942	F	Cyno	B Cells	percent	10.546411
R2W7_D07942_Cy_F_Basal.fcs	CD7+/HLA-DR-	CD7+/HLA-DR-	CD19- CD3-			Basal	D07942	F	Cyno		eventCount	9559
R2W7_D07942_Cy_F_Basal.fcs	CD7+/HLA-DR-	CD7+/HLA-DR-	CD19- CD3-			Basal	D07942	F	Cyno	CD19- CD3-	percent	29.4340436
R2W7_D07942_Cy_F_Basal.fcs	pDCs	pDCs	HLA-DR+ CD11c-			Basal	D07942	F	Cyno		eventCount	17
R2W7_D07942_Cy_F_Basal.fcs	pDCs	pDCs	HLA-DR+ CD11c-			Basal	D07942	F	Cyno	HLA-DR+ CD11c-	percent	0.521312481
R2W7_D07942_Cy_F_Basal.fcs	CD11b-/CD16-	CD11b-/CD16-	HLA-DR+/CD7-			Basal	D07942	F	Cyno		eventCount	1854
R2W7_D07942_Cy_F_Basal.fcs	CD11b-/CD16-	CD11b-/CD16-	HLA-DR+/CD7-			Basal	D07942	F	Cyno	HLA-DR+/CD7-	percent	44.92367337
R2W7_D07942_Cy_F_Basal.fcs	CD11b+/CD16-	CD11b+/CD16-	HLA-DR+/CD7-			Basal	D07942	F	Cyno		eventCount	1700
R2W7_D07942_Cy_F_Basal.fcs	CD11b+/CD16-	CD11b+/CD16-	HLA-DR+/CD7-			Basal	D07942	F	Cyno	HLA-DR+/CD7-	percent	41.19214926
R2W7_D07942_Cy_F_Basal.fcs	CD16+/CD11b-	CD16+/CD11b-	HLA-DR+/CD7-			Basal	D07942	F	Cyno		eventCount	250
R2W7_D07942_Cy_F_Basal.fcs	CD16+/CD11b-	CD16+/CD11b-	HLA-DR+/CD7-			Basal	D07942	F	Cyno	HLA-DR+/CD7-	percent	6.057669009
R2W7_D07942_Cy_F_Basal.fcs	CD16+/CD11b+	CD16+/CD11b+	HLA-DR+/CD7-			Basal	D07942	F	Cyno		eventCount	285
R2W7_D07942_Cy_F_Basal.fcs	CD16+/CD11b+	CD16+/CD11b+	HLA-DR+/CD7-			Basal	D07942	F	Cyno	HLA-DR+/CD7-	percent	6.90574267
R2W7_D07942_Cy_F_Basal.fcs	Neutrophils	Neutrophils	Non-Basophils			Basal	D07942	F	Cyno		eventCount	40447
R2W7_D07942_Cy_F_Basal.fcs	Neutrophils	Neutrophils	Non-Basophils			Basal	D07942	F	Cyno	Non-Basophils	percent	19.75896669
R2W7_D07942_Cy_F_Basal.fcs	CD8+T cells	CD8+T cells	T Cells			Basal	D07942	F	Cyno		eventCount	45766
R2W7_D07942_Cy_F_Basal.fcs	CD8+T cells	CD8+T cells	T Cells			Basal	D07942	F	Cyno	T Cells	percent	52.90255462
R2W7_D07942_Cy_F_Basal.fcs	CD4+T cells	CD4+T cells	T Cells			Basal	D07942	F	Cyno		eventCount	30696
R2W7_D07942_Cy_F_Basal.fcs	CD4+T cells	CD4+T cells	T Cells			Basal	D07942	F	Cyno	T Cells	percent	35.48260317
R2W7_D07942_Cy_F_Basal.fcs	CD4+/CD8+	CD4+/CD8+	T Cells			Basal	D07942	F	Cyno		eventCount	6488
R2W7_D07942_Cy_F_Basal.fcs	CD4+/CD8+	CD4+/CD8+	T Cells			Basal	D07942	F	Cyno	T Cells	percent	7.499711016
R2W7_D07942_Cy_F_Anthrax.fcs	Basophils	Basophils	Singlets			Anthrax	D07942	F	Cyno		eventCount	153
R2W7_D07942_Cy_F_Anthrax.fcs	Basophils	Basophils	Singlets			Anthrax	D07942	F	Cyno	Singlets	percent	0.058935691
R2W7_D07942_Cy_F_Anthrax.fcs	B Cells	B Cells	CD45+ CD66-			Anthrax	D07942	F	Cyno		eventCount	14029
R2W7_D07942_Cy_F_Anthrax.fcs	B Cells	B Cells	CD45+ CD66-			Anthrax	D07942	F	Cyno	CD45+ CD66-	percent	7.99537227
R2W7_D07942_Cy_F_Anthrax.fcs	CD1c+ B cells	CD1c+ B cells	B Cells			Anthrax	D07942	F	Cyno		eventCount	1245
R2W7_D07942_Cy_F_Anthrax.fcs	CD1c+ B cells	CD1c+ B cells	B Cells			Anthrax	D07942	F	Cyno	B Cells	percent	8.874474303
R2W7_D07942_Cy_F_Anthrax.fcs	CD7+/HLA-DR-	CD7+/HLA-DR-	CD19- CD3-			Anthrax	D07942	F	Cyno		eventCount	15268
R2W7_D07942_Cy_F_Anthrax.fcs	CD7+/HLA-DR-	CD7+/HLA-DR-	CD19- CD3-			Anthrax	D07942	F	Cyno	CD19- CD3-	percent	35.41966316
R2W7_D07942_Cy_F_Anthrax.fcs	pDCs	pDCs	HLA-DR+ CD11c-			Anthrax	D07942	F	Cyno		eventCount	13
R2W7_D07942_Cy_F_Anthrax.fcs	pDCs	pDCs	HLA-DR+ CD11c-			Anthrax	D07942	F	Cyno	HLA-DR+ CD11c-	percent	0.317848411
R2W7_D07942_Cy_F_Anthrax.fcs	CD11b-/CD16-	CD11b-/CD16-	HLA-DR+/CD7-			Anthrax	D07942	F	Cyno		eventCount	2382
R2W7_D07942_Cy_F_Anthrax.fcs	CD11b-/CD16-	CD11b-/CD16-	HLA-DR+/CD7-			Anthrax	D07942	F	Cyno	HLA-DR+/CD7-	percent	45.34551685
R2W7_D07942_Cy_F_Anthrax.fcs	CD11b+/CD16-	CD11b+/CD16-	HLA-DR+/CD7-			Anthrax	D07942	F	Cyno		eventCount	2195
R2W7_D07942_Cy_F_Anthrax.fcs	CD11b+/CD16-	CD11b+/CD16-	HLA-DR+/CD7-			Anthrax	D07942	F	Cyno	HLA-DR+/CD7-	percent	41.7856463
R2W7_D07942_Cy_F_Anthrax.fcs	CD16+/CD11b-	CD16+/CD11b-	HLA-DR+/CD7-			Anthrax	D07942	F	Cyno		eventCount	323
R2W7_D07942_Cy_F_Anthrax.fcs	CD16+/CD11b-	CD16+/CD11b-	HLA-DR+/CD7-			Anthrax	D07942	F	Cyno	HLA-DR+/CD7-	percent	6.148867314
R2W7_D07942_Cy_F_Anthrax.fcs	CD16+/CD11b+	CD16+/CD11b+	HLA-DR+/CD7-			Anthrax	D07942	F	Cyno		eventCount	296
R2W7_D07942_Cy_F_Anthrax.fcs	CD16+/CD11b+	CD16+/CD11b+	HLA-DR+/CD7-			Anthrax	D07942	F	Cyno	HLA-DR+/CD7-	percent	5.634875309
R2W7_D07942_Cy_F_Anthrax.fcs	Neutrophils	Neutrophils	Non-Basophils			Anthrax	D07942	F	Cyno		eventCount	53254
R2W7_D07942_Cy_F_Anthrax.fcs	Neutrophils	Neutrophils	Non-Basophils			Anthrax	D07942	F	Cyno	Non-Basophils	percent	20.5295256
R2W7_D07942_Cy_F_Anthrax.fcs	CD8+T cells	CD8+T cells	T Cells			Anthrax	D07942	F	Cyno		eventCount	54396
R2W7_D07942_Cy_F_Anthrax.fcs	CD8+T cells	CD8+T cells	T Cells			Anthrax	D07942	F	Cyno	T Cells	percent	52.69245299
R2W7_D07942_Cy_F_Anthrax.fcs	CD4+T cells	CD4+T cells	T Cells			Anthrax	D07942	F	Cyno		eventCount	35627
R2W7_D07942_Cy_F_Anthrax.fcs	CD4+T cells	CD4+T cells	T Cells			Anthrax	D07942	F	Cyno	T Cells	percent	34.51125125
R2W7_D07942_Cy_F_Anthrax.fcs	CD4+/CD8+	CD4+/CD8+	T Cells			Anthrax	D07942	F	Cyno		eventCount	8841
R2W7_D07942_Cy_F_Anthrax.fcs	CD4+/CD8+	CD4+/CD8+	T Cells			Anthrax	D07942	F	Cyno	T Cells	percent	8.564121938
R2W9_D09361_Rh_F_TNFa.fcs	Basophils	Basophils	Singlets			TNFa	D09361	F	Rhesus		eventCount	147
R2W9_D09361_Rh_F_TNFa.fcs	Basophils	Basophils	Singlets			TNFa	D09361	F	Rhesus	Singlets	percent	0.121393298
R2W9_D09361_Rh_F_TNFa.fcs	B Cells	B Cells	CD45+ CD66-			TNFa	D09361	F	Rhesus		eventCount	5040
R2W9_D09361_Rh_F_TNFa.fcs	B Cells	B Cells	CD45+ CD66-			TNFa	D09361	F	Rhesus	CD45+ CD66-	percent	6.393099512
R2W9_D09361_Rh_F_TNFa.fcs	CD1c+ B cells	CD1c+ B cells	B Cells			TNFa	D09361	F	Rhesus		eventCount	223
R2W9_D09361_Rh_F_TNFa.fcs	CD1c+ B cells	CD1c+ B cells	B Cells			TNFa	D09361	F	Rhesus	B Cells	percent	4.424603175
R2W9_D09361_Rh_F_TNFa.fcs	CD7+/HLA-DR-	CD7+/HLA-DR-	CD19- CD3-			TNFa	D09361	F	Rhesus		eventCount	9596
R2W9_D09361_Rh_F_TNFa.fcs	CD7+/HLA-DR-	CD7+/HLA-DR-	CD19- CD3-			TNFa	D09361	F	Rhesus	CD19- CD3-	percent	65.43470849
R2W9_D09361_Rh_F_TNFa.fcs	pDCs	pDCs	HLA-DR+ CD11c-			TNFa	D09361	F	Rhesus		eventCount	35
R2W9_D09361_Rh_F_TNFa.fcs	pDCs	pDCs	HLA-DR+ CD11c-			TNFa	D09361	F	Rhesus	HLA-DR+ CD11c-	percent	3.004291845
R2W9_D09361_Rh_F_TNFa.fcs	CD11b-/CD16-	CD11b-/CD16-	HLA-DR+/CD7-			TNFa	D09361	F	Rhesus		eventCount	430
R2W9_D09361_Rh_F_TNFa.fcs	CD11b-/CD16-	CD11b-/CD16-	HLA-DR+/CD7-			TNFa	D09361	F	Rhesus	HLA-DR+/CD7-	percent	14.28096978
R2W9_D09361_Rh_F_TNFa.fcs	CD11b+/CD16-	CD11b+/CD16-	HLA-DR+/CD7-			TNFa	D09361	F	Rhesus		eventCount	1198
R2W9_D09361_Rh_F_TNFa.fcs	CD11b+/CD16-	CD11b+/CD16-	HLA-DR+/CD7-			TNFa	D09361	F	Rhesus	HLA-DR+/CD7-	percent	39.78744603
R2W9_D09361_Rh_F_TNFa.fcs	CD16+/CD11b-	CD16+/CD11b-	HLA-DR+/CD7-			TNFa	D09361	F	Rhesus		eventCount	999
R2W9_D09361_Rh_F_TNFa.fcs	CD16+/CD11b-	CD16+/CD11b-	HLA-DR+/CD7-			TNFa	D09361	F	Rhesus	HLA-DR+/CD7-	percent	33.17834606
R2W9_D09361_Rh_F_TNFa.fcs	CD16+/CD11b+	CD16+/CD11b+	HLA-DR+/CD7-			TNFa	D09361	F	Rhesus		eventCount	360
R2W9_D09361_Rh_F_TNFa.fcs	CD16+/CD11b+	CD16+/CD11b+	HLA-DR+/CD7-			TNFa	D09361	F	Rhesus	HLA-DR+/CD7-	percent	11.95616074
R2W9_D09361_Rh_F_TNFa.fcs	Neutrophils	Neutrophils	Non-Basophils			TNFa	D09361	F	Rhesus		eventCount	27816
R2W9_D09361_Rh_F_TNFa.fcs	Neutrophils	Neutrophils	Non-Basophils			TNFa	D09361	F	Rhesus	Non-Basophils	percent	23.00668299
R2W9_D09361_Rh_F_TNFa.fcs	CD8+T cells	CD8+T cells	T Cells			TNFa	D09361	F	Rhesus		eventCount	24015
R2W9_D09361_Rh_F_TNFa.fcs	CD8+T cells	CD8+T cells	T Cells			TNFa	D09361	F	Rhesus	T Cells	percent	41.66666667
R2W9_D09361_Rh_F_TNFa.fcs	CD4+T cells	CD4+T cells	T Cells			TNFa	D09361	F	Rhesus		eventCount	18677
R2W9_D09361_Rh_F_TNFa.fcs	CD4+T cells	CD4+T cells	T Cells			TNFa	D09361	F	Rhesus	T Cells	percent	32.40509404
R2W9_D09361_Rh_F_TNFa.fcs	CD4+/CD8+	CD4+/CD8+	T Cells			TNFa	D09361	F	Rhesus		eventCount	11741
R2W9_D09361_Rh_F_TNFa.fcs	CD4+/CD8+	CD4+/CD8+	T Cells			TNFa	D09361	F	Rhesus	T Cells	percent	20.37094871
R2W9_D09361_Rh_F_R848.fcs	Basophils	Basophils	Singlets			R848	D09361	F	Rhesus		eventCount	131
R2W9_D09361_Rh_F_R848.fcs	Basophils	Basophils	Singlets			R848	D09361	F	Rhesus	Singlets	percent	0.097653338
R2W9_D09361_Rh_F_R848.fcs	B Cells	B Cells	CD45+ CD66-			R848	D09361	F	Rhesus		eventCount	4813
R2W9_D09361_Rh_F_R848.fcs	B Cells	B Cells	CD45+ CD66-			R848	D09361	F	Rhesus	CD45+ CD66-	percent	5.843430542
R2W9_D09361_Rh_F_R848.fcs	CD1c+ B cells	CD1c+ B cells	B Cells			R848	D09361	F	Rhesus		eventCount	57
R2W9_D09361_Rh_F_R848.fcs	CD1c+ B cells	CD1c+ B cells	B Cells			R848	D09361	F	Rhesus	B Cells	percent	1.184292541
R2W9_D09361_Rh_F_R848.fcs	CD7+/HLA-DR-	CD7+/HLA-DR-	CD19- CD3-			R848	D09361	F	Rhesus		eventCount	9916
R2W9_D09361_Rh_F_R848.fcs	CD7+/HLA-DR-	CD7+/HLA-DR-	CD19- CD3-			R848	D09361	F	Rhesus	CD19- CD3-	percent	68.30612385
R2W9_D09361_Rh_F_R848.fcs	pDCs	pDCs	HLA-DR+ CD11c-			R848	D09361	F	Rhesus		eventCount	24
R2W9_D09361_Rh_F_R848.fcs	pDCs	pDCs	HLA-DR+ CD11c-			R848	D09361	F	Rhesus	HLA-DR+ CD11c-	percent	2.742857143
R2W9_D09361_Rh_F_R848.fcs	CD11b-/CD16-	CD11b-/CD16-	HLA-DR+/CD7-			R848	D09361	F	Rhesus		eventCount	345
R2W9_D09361_Rh_F_R848.fcs	CD11b-/CD16-	CD11b-/CD16-	HLA-DR+/CD7-			R848	D09361	F	Rhesus	HLA-DR+/CD7-	percent	12.50906454
R2W9_D09361_Rh_F_R848.fcs	CD11b+/CD16-	CD11b+/CD16-	HLA-DR+/CD7-			R848	D09361	F	Rhesus		eventCount	1104
R2W9_D09361_Rh_F_R848.fcs	CD11b+/CD16-	CD11b+/CD16-	HLA-DR+/CD7-			R848	D09361	F	Rhesus	HLA-DR+/CD7-	percent	40.02900653
R2W9_D09361_Rh_F_R848.fcs	CD16+/CD11b-	CD16+/CD11b-	HLA-DR+/CD7-			R848	D09361	F	Rhesus		eventCount	986
R2W9_D09361_Rh_F_R848.fcs	CD16+/CD11b-	CD16+/CD11b-	HLA-DR+/CD7-			R848	D09361	F	Rhesus	HLA-DR+/CD7-	percent	35.75054387
R2W9_D09361_Rh_F_R848.fcs	CD16+/CD11b+	CD16+/CD11b+	HLA-DR+/CD7-			R848	D09361	F	Rhesus		eventCount	301
R2W9_D09361_Rh_F_R848.fcs	CD16+/CD11b+	CD16+/CD11b+	HLA-DR+/CD7-			R848	D09361	F	Rhesus	HLA-DR+/CD7-	percent	10.91370558
R2W9_D09361_Rh_F_R848.fcs	Neutrophils	Neutrophils	Non-Basophils			R848	D09361	F	Rhesus		eventCount	31421
R2W9_D09361_Rh_F_R848.fcs	Neutrophils	Neutrophils	Non-Basophils			R848	D09361	F	Rhesus	Non-Basophils	percent	23.46128861
R2W9_D09361_Rh_F_R848.fcs	CD8+T cells	CD8+T cells	T Cells			R848	D09361	F	Rhesus		eventCount	24341
R2W9_D09361_Rh_F_R848.fcs	CD8+T cells	CD8+T cells	T Cells			R848	D09361	F	Rhesus	T Cells	percent	39.95830324
R2W9_D09361_Rh_F_R848.fcs	CD4+T cells	CD4+T cells	T Cells			R848	D09361	F	Rhesus		eventCount	19480
R2W9_D09361_Rh_F_R848.fcs	CD4+T cells	CD4+T cells	T Cells			R848	D09361	F	Rhesus	T Cells	percent	31.97846214
R2W9_D09361_Rh_F_R848.fcs	CD4+/CD8+	CD4+/CD8+	T Cells			R848	D09361	F	Rhesus		eventCount	13380
R2W9_D09361_Rh_F_R848.fcs	CD4+/CD8+	CD4+/CD8+	T Cells			R848	D09361	F	Rhesus	T Cells	percent	21.96467266
R2W9_D09361_Rh_F_PMAIono.fcs	Basophils	Basophils	Singlets			PMAIono	D09361	F	Rhesus		eventCount	159
R2W9_D09361_Rh_F_PMAIono.fcs	Basophils	Basophils	Singlets			PMAIono	D09361	F	Rhesus	Singlets	percent	0.10618618
R2W9_D09361_Rh_F_PMAIono.fcs	B Cells	B Cells	CD45+ CD66-			PMAIono	D09361	F	Rhesus		eventCount	4564
R2W9_D09361_Rh_F_PMAIono.fcs	B Cells	B Cells	CD45+ CD66-			PMAIono	D09361	F	Rhesus	CD45+ CD66-	percent	5.151590401
R2W9_D09361_Rh_F_PMAIono.fcs	CD1c+ B cells	CD1c+ B cells	B Cells			PMAIono	D09361	F	Rhesus		eventCount	107
R2W9_D09361_Rh_F_PMAIono.fcs	CD1c+ B cells	CD1c+ B cells	B Cells			PMAIono	D09361	F	Rhesus	B Cells	percent	2.344434706
R2W9_D09361_Rh_F_PMAIono.fcs	CD7+/HLA-DR-	CD7+/HLA-DR-	CD19- CD3-			PMAIono	D09361	F	Rhesus		eventCount	14552
R2W9_D09361_Rh_F_PMAIono.fcs	CD7+/HLA-DR-	CD7+/HLA-DR-	CD19- CD3-			PMAIono	D09361	F	Rhesus	CD19- CD3-	percent	74.01831129
R2W9_D09361_Rh_F_PMAIono.fcs	pDCs	pDCs	HLA-DR+ CD11c-			PMAIono	D09361	F	Rhesus		eventCount	33
R2W9_D09361_Rh_F_PMAIono.fcs	pDCs	pDCs	HLA-DR+ CD11c-			PMAIono	D09361	F	Rhesus	HLA-DR+ CD11c-	percent	3.01369863
R2W9_D09361_Rh_F_PMAIono.fcs	CD11b-/CD16-	CD11b-/CD16-	HLA-DR+/CD7-			PMAIono	D09361	F	Rhesus		eventCount	438
R2W9_D09361_Rh_F_PMAIono.fcs	CD11b-/CD16-	CD11b-/CD16-	HLA-DR+/CD7-			PMAIono	D09361	F	Rhesus	HLA-DR+/CD7-	percent	14.17475728
R2W9_D09361_Rh_F_PMAIono.fcs	CD11b+/CD16-	CD11b+/CD16-	HLA-DR+/CD7-			PMAIono	D09361	F	Rhesus		eventCount	1147
R2W9_D09361_Rh_F_PMAIono.fcs	CD11b+/CD16-	CD11b+/CD16-	HLA-DR+/CD7-			PMAIono	D09361	F	Rhesus	HLA-DR+/CD7-	percent	37.1197411
R2W9_D09361_Rh_F_PMAIono.fcs	CD16+/CD11b-	CD16+/CD11b-	HLA-DR+/CD7-			PMAIono	D09361	F	Rhesus		eventCount	1052
R2W9_D09361_Rh_F_PMAIono.fcs	CD16+/CD11b-	CD16+/CD11b-	HLA-DR+/CD7-			PMAIono	D09361	F	Rhesus	HLA-DR+/CD7-	percent	34.04530744
R2W9_D09361_Rh_F_PMAIono.fcs	CD16+/CD11b+	CD16+/CD11b+	HLA-DR+/CD7-			PMAIono	D09361	F	Rhesus		eventCount	425
R2W9_D09361_Rh_F_PMAIono.fcs	CD16+/CD11b+	CD16+/CD11b+	HLA-DR+/CD7-			PMAIono	D09361	F	Rhesus	HLA-DR+/CD7-	percent	13.75404531
R2W9_D09361_Rh_F_PMAIono.fcs	Neutrophils	Neutrophils	Non-Basophils			PMAIono	D09361	F	Rhesus		eventCount	30601
R2W9_D09361_Rh_F_PMAIono.fcs	Neutrophils	Neutrophils	Non-Basophils			PMAIono	D09361	F	Rhesus	Non-Basophils	percent	20.46697968
R2W9_D09361_Rh_F_PMAIono.fcs	CD8+T cells	CD8+T cells	T Cells			PMAIono	D09361	F	Rhesus		eventCount	25558
R2W9_D09361_Rh_F_PMAIono.fcs	CD8+T cells	CD8+T cells	T Cells			PMAIono	D09361	F	Rhesus	T Cells	percent	40.90850887
R2W9_D09361_Rh_F_PMAIono.fcs	CD4+T cells	CD4+T cells	T Cells			PMAIono	D09361	F	Rhesus		eventCount	20209
R2W9_D09361_Rh_F_PMAIono.fcs	CD4+T cells	CD4+T cells	T Cells			PMAIono	D09361	F	Rhesus	T Cells	percent	32.34682118
R2W9_D09361_Rh_F_PMAIono.fcs	CD4+/CD8+	CD4+/CD8+	T Cells			PMAIono	D09361	F	Rhesus		eventCount	13037
R2W9_D09361_Rh_F_PMAIono.fcs	CD4+/CD8+	CD4+/CD8+	T Cells			PMAIono	D09361	F	Rhesus	T Cells	percent	20.86721301
R2W9_D09361_Rh_F_LPS.fcs	Basophils	Basophils	Singlets			LPS	D09361	F	Rhesus		eventCount	130
R2W9_D09361_Rh_F_LPS.fcs	Basophils	Basophils	Singlets			LPS	D09361	F	Rhesus	Singlets	percent	0.114030086
R2W9_D09361_Rh_F_LPS.fcs	B Cells	B Cells	CD45+ CD66-			LPS	D09361	F	Rhesus		eventCount	4443
R2W9_D09361_Rh_F_LPS.fcs	B Cells	B Cells	CD45+ CD66-			LPS	D09361	F	Rhesus	CD45+ CD66-	percent	6.289459528
R2W9_D09361_Rh_F_LPS.fcs	CD1c+ B cells	CD1c+ B cells	B Cells			LPS	D09361	F	Rhesus		eventCount	114
R2W9_D09361_Rh_F_LPS.fcs	CD1c+ B cells	CD1c+ B cells	B Cells			LPS	D09361	F	Rhesus	B Cells	percent	2.565833896
R2W9_D09361_Rh_F_LPS.fcs	CD7+/HLA-DR-	CD7+/HLA-DR-	CD19- CD3-			LPS	D09361	F	Rhesus		eventCount	8960
R2W9_D09361_Rh_F_LPS.fcs	CD7+/HLA-DR-	CD7+/HLA-DR-	CD19- CD3-			LPS	D09361	F	Rhesus	CD19- CD3-	percent	66.11082417
R2W9_D09361_Rh_F_LPS.fcs	pDCs	pDCs	HLA-DR+ CD11c-			LPS	D09361	F	Rhesus		eventCount	26
R2W9_D09361_Rh_F_LPS.fcs	pDCs	pDCs	HLA-DR+ CD11c-			LPS	D09361	F	Rhesus	HLA-DR+ CD11c-	percent	2.631578947
R2W9_D09361_Rh_F_LPS.fcs	CD11b-/CD16-	CD11b-/CD16-	HLA-DR+/CD7-			LPS	D09361	F	Rhesus		eventCount	376
R2W9_D09361_Rh_F_LPS.fcs	CD11b-/CD16-	CD11b-/CD16-	HLA-DR+/CD7-			LPS	D09361	F	Rhesus	HLA-DR+/CD7-	percent	13.77794064
R2W9_D09361_Rh_F_LPS.fcs	CD11b+/CD16-	CD11b+/CD16-	HLA-DR+/CD7-			LPS	D09361	F	Rhesus		eventCount	1068
R2W9_D09361_Rh_F_LPS.fcs	CD11b+/CD16-	CD11b+/CD16-	HLA-DR+/CD7-			LPS	D09361	F	Rhesus	HLA-DR+/CD7-	percent	39.13521436
R2W9_D09361_Rh_F_LPS.fcs	CD16+/CD11b-	CD16+/CD11b-	HLA-DR+/CD7-			LPS	D09361	F	Rhesus		eventCount	944
R2W9_D09361_Rh_F_LPS.fcs	CD16+/CD11b-	CD16+/CD11b-	HLA-DR+/CD7-			LPS	D09361	F	Rhesus	HLA-DR+/CD7-	percent	34.59142543
R2W9_D09361_Rh_F_LPS.fcs	CD16+/CD11b+	CD16+/CD11b+	HLA-DR+/CD7-			LPS	D09361	F	Rhesus		eventCount	324
R2W9_D09361_Rh_F_LPS.fcs	CD16+/CD11b+	CD16+/CD11b+	HLA-DR+/CD7-			LPS	D09361	F	Rhesus	HLA-DR+/CD7-	percent	11.87248076
R2W9_D09361_Rh_F_LPS.fcs	Neutrophils	Neutrophils	Non-Basophils			LPS	D09361	F	Rhesus		eventCount	27369
R2W9_D09361_Rh_F_LPS.fcs	Neutrophils	Neutrophils	Non-Basophils			LPS	D09361	F	Rhesus	Non-Basophils	percent	24.0475521
R2W9_D09361_Rh_F_LPS.fcs	CD8+T cells	CD8+T cells	T Cells			LPS	D09361	F	Rhesus		eventCount	21082
R2W9_D09361_Rh_F_LPS.fcs	CD8+T cells	CD8+T cells	T Cells			LPS	D09361	F	Rhesus	T Cells	percent	41.23537926
R2W9_D09361_Rh_F_LPS.fcs	CD4+T cells	CD4+T cells	T Cells			LPS	D09361	F	Rhesus		eventCount	16445
R2W9_D09361_Rh_F_LPS.fcs	CD4+T cells	CD4+T cells	T Cells			LPS	D09361	F	Rhesus	T Cells	percent	32.16563001
R2W9_D09361_Rh_F_LPS.fcs	CD4+/CD8+	CD4+/CD8+	T Cells			LPS	D09361	F	Rhesus		eventCount	10664
R2W9_D09361_Rh_F_LPS.fcs	CD4+/CD8+	CD4+/CD8+	T Cells			LPS	D09361	F	Rhesus	T Cells	percent	20.85827172
R2W9_D09361_Rh_F_IL-12.fcs	Basophils	Basophils	Singlets			IL-12	D09361	F	Rhesus		eventCount	210
R2W9_D09361_Rh_F_IL-12.fcs	Basophils	Basophils	Singlets			IL-12	D09361	F	Rhesus	Singlets	percent	0.100730536
R2W9_D09361_Rh_F_IL-12.fcs	B Cells	B Cells	CD45+ CD66-			IL-12	D09361	F	Rhesus		eventCount	6557
R2W9_D09361_Rh_F_IL-12.fcs	B Cells	B Cells	CD45+ CD66-			IL-12	D09361	F	Rhesus	CD45+ CD66-	percent	5.49305096
R2W9_D09361_Rh_F_IL-12.fcs	CD1c+ B cells	CD1c+ B cells	B Cells			IL-12	D09361	F	Rhesus		eventCount	209
R2W9_D09361_Rh_F_IL-12.fcs	CD1c+ B cells	CD1c+ B cells	B Cells			IL-12	D09361	F	Rhesus	B Cells	percent	3.187433277
R2W9_D09361_Rh_F_IL-12.fcs	CD7+/HLA-DR-	CD7+/HLA-DR-	CD19- CD3-			IL-12	D09361	F	Rhesus		eventCount	19171
R2W9_D09361_Rh_F_IL-12.fcs	CD7+/HLA-DR-	CD7+/HLA-DR-	CD19- CD3-			IL-12	D09361	F	Rhesus	CD19- CD3-	percent	74.83702229
R2W9_D09361_Rh_F_IL-12.fcs	pDCs	pDCs	HLA-DR+ CD11c-			IL-12	D09361	F	Rhesus		eventCount	40
R2W9_D09361_Rh_F_IL-12.fcs	pDCs	pDCs	HLA-DR+ CD11c-			IL-12	D09361	F	Rhesus	HLA-DR+ CD11c-	percent	2.9563932
R2W9_D09361_Rh_F_IL-12.fcs	CD11b-/CD16-	CD11b-/CD16-	HLA-DR+/CD7-			IL-12	D09361	F	Rhesus		eventCount	502
R2W9_D09361_Rh_F_IL-12.fcs	CD11b-/CD16-	CD11b-/CD16-	HLA-DR+/CD7-			IL-12	D09361	F	Rhesus	HLA-DR+/CD7-	percent	12.56885328
R2W9_D09361_Rh_F_IL-12.fcs	CD11b+/CD16-	CD11b+/CD16-	HLA-DR+/CD7-			IL-12	D09361	F	Rhesus		eventCount	1656
R2W9_D09361_Rh_F_IL-12.fcs	CD11b+/CD16-	CD11b+/CD16-	HLA-DR+/CD7-			IL-12	D09361	F	Rhesus	HLA-DR+/CD7-	percent	41.46219329
R2W9_D09361_Rh_F_IL-12.fcs	CD16+/CD11b-	CD16+/CD11b-	HLA-DR+/CD7-			IL-12	D09361	F	Rhesus		eventCount	1358
R2W9_D09361_Rh_F_IL-12.fcs	CD16+/CD11b-	CD16+/CD11b-	HLA-DR+/CD7-			IL-12	D09361	F	Rhesus	HLA-DR+/CD7-	percent	34.0010015
R2W9_D09361_Rh_F_IL-12.fcs	CD16+/CD11b+	CD16+/CD11b+	HLA-DR+/CD7-			IL-12	D09361	F	Rhesus		eventCount	446
R2W9_D09361_Rh_F_IL-12.fcs	CD16+/CD11b+	CD16+/CD11b+	HLA-DR+/CD7-			IL-12	D09361	F	Rhesus	HLA-DR+/CD7-	percent	11.16675013
R2W9_D09361_Rh_F_IL-12.fcs	Neutrophils	Neutrophils	Non-Basophils			IL-12	D09361	F	Rhesus		eventCount	43222
R2W9_D09361_Rh_F_IL-12.fcs	Neutrophils	Neutrophils	Non-Basophils			IL-12	D09361	F	Rhesus	Non-Basophils	percent	20.76642932
R2W9_D09361_Rh_F_IL-12.fcs	CD8+T cells	CD8+T cells	T Cells			IL-12	D09361	F	Rhesus		eventCount	31557
R2W9_D09361_Rh_F_IL-12.fcs	CD8+T cells	CD8+T cells	T Cells			IL-12	D09361	F	Rhesus	T Cells	percent	37.96833265
R2W9_D09361_Rh_F_IL-12.fcs	CD4+T cells	CD4+T cells	T Cells			IL-12	D09361	F	Rhesus		eventCount	27017
R2W9_D09361_Rh_F_IL-12.fcs	CD4+T cells	CD4+T cells	T Cells			IL-12	D09361	F	Rhesus	T Cells	percent	32.50595568
R2W9_D09361_Rh_F_IL-12.fcs	CD4+/CD8+	CD4+/CD8+	T Cells			IL-12	D09361	F	Rhesus		eventCount	19409
R2W9_D09361_Rh_F_IL-12.fcs	CD4+/CD8+	CD4+/CD8+	T Cells			IL-12	D09361	F	Rhesus	T Cells	percent	23.35226316
R2W9_D09361_Rh_F_IL-6.fcs	Basophils	Basophils	Singlets			IL-6	D09361	F	Rhesus		eventCount	133
R2W9_D09361_Rh_F_IL-6.fcs	Basophils	Basophils	Singlets			IL-6	D09361	F	Rhesus	Singlets	percent	0.109923715
R2W9_D09361_Rh_F_IL-6.fcs	B Cells	B Cells	CD45+ CD66-			IL-6	D09361	F	Rhesus		eventCount	4595
R2W9_D09361_Rh_F_IL-6.fcs	B Cells	B Cells	CD45+ CD66-			IL-6	D09361	F	Rhesus	CD45+ CD66-	percent	6.134191275
R2W9_D09361_Rh_F_IL-6.fcs	CD1c+ B cells	CD1c+ B cells	B Cells			IL-6	D09361	F	Rhesus		eventCount	71
R2W9_D09361_Rh_F_IL-6.fcs	CD1c+ B cells	CD1c+ B cells	B Cells			IL-6	D09361	F	Rhesus	B Cells	percent	1.54515778
R2W9_D09361_Rh_F_IL-6.fcs	CD7+/HLA-DR-	CD7+/HLA-DR-	CD19- CD3-			IL-6	D09361	F	Rhesus		eventCount	8908
R2W9_D09361_Rh_F_IL-6.fcs	CD7+/HLA-DR-	CD7+/HLA-DR-	CD19- CD3-			IL-6	D09361	F	Rhesus	CD19- CD3-	percent	64.61627738
R2W9_D09361_Rh_F_IL-6.fcs	pDCs	pDCs	HLA-DR+ CD11c-			IL-6	D09361	F	Rhesus		eventCount	24
R2W9_D09361_Rh_F_IL-6.fcs	pDCs	pDCs	HLA-DR+ CD11c-			IL-6	D09361	F	Rhesus	HLA-DR+ CD11c-	percent	2.253521127
R2W9_D09361_Rh_F_IL-6.fcs	CD11b-/CD16-	CD11b-/CD16-	HLA-DR+/CD7-			IL-6	D09361	F	Rhesus		eventCount	363
R2W9_D09361_Rh_F_IL-6.fcs	CD11b-/CD16-	CD11b-/CD16-	HLA-DR+/CD7-			IL-6	D09361	F	Rhesus	HLA-DR+/CD7-	percent	12.30925738
R2W9_D09361_Rh_F_IL-6.fcs	CD11b+/CD16-	CD11b+/CD16-	HLA-DR+/CD7-			IL-6	D09361	F	Rhesus		eventCount	1200
R2W9_D09361_Rh_F_IL-6.fcs	CD11b+/CD16-	CD11b+/CD16-	HLA-DR+/CD7-			IL-6	D09361	F	Rhesus	HLA-DR+/CD7-	percent	40.69175992
R2W9_D09361_Rh_F_IL-6.fcs	CD16+/CD11b-	CD16+/CD11b-	HLA-DR+/CD7-			IL-6	D09361	F	Rhesus		eventCount	1037
R2W9_D09361_Rh_F_IL-6.fcs	CD16+/CD11b-	CD16+/CD11b-	HLA-DR+/CD7-			IL-6	D09361	F	Rhesus	HLA-DR+/CD7-	percent	35.16446253
R2W9_D09361_Rh_F_IL-6.fcs	CD16+/CD11b+	CD16+/CD11b+	HLA-DR+/CD7-			IL-6	D09361	F	Rhesus		eventCount	322
R2W9_D09361_Rh_F_IL-6.fcs	CD16+/CD11b+	CD16+/CD11b+	HLA-DR+/CD7-			IL-6	D09361	F	Rhesus	HLA-DR+/CD7-	percent	10.91895558
R2W9_D09361_Rh_F_IL-6.fcs	Neutrophils	Neutrophils	Non-Basophils			IL-6	D09361	F	Rhesus		eventCount	28747
R2W9_D09361_Rh_F_IL-6.fcs	Neutrophils	Neutrophils	Non-Basophils			IL-6	D09361	F	Rhesus	Non-Basophils	percent	23.80092895
R2W9_D09361_Rh_F_IL-6.fcs	CD8+T cells	CD8+T cells	T Cells			IL-6	D09361	F	Rhesus		eventCount	22666
R2W9_D09361_Rh_F_IL-6.fcs	CD8+T cells	CD8+T cells	T Cells			IL-6	D09361	F	Rhesus	T Cells	percent	41.17572256
R2W9_D09361_Rh_F_IL-6.fcs	CD4+T cells	CD4+T cells	T Cells			IL-6	D09361	F	Rhesus		eventCount	17851
R2W9_D09361_Rh_F_IL-6.fcs	CD4+T cells	CD4+T cells	T Cells			IL-6	D09361	F	Rhesus	T Cells	percent	32.42865188
R2W9_D09361_Rh_F_IL-6.fcs	CD4+/CD8+	CD4+/CD8+	T Cells			IL-6	D09361	F	Rhesus		eventCount	11259
R2W9_D09361_Rh_F_IL-6.fcs	CD4+/CD8+	CD4+/CD8+	T Cells			IL-6	D09361	F	Rhesus	T Cells	percent	20.4534307
R2W9_D09361_Rh_F_IL-4.fcs	Basophils	Basophils	Singlets			IL-4	D09361	F	Rhesus		eventCount	150
R2W9_D09361_Rh_F_IL-4.fcs	Basophils	Basophils	Singlets			IL-4	D09361	F	Rhesus	Singlets	percent	0.123166866
R2W9_D09361_Rh_F_IL-4.fcs	B Cells	B Cells	CD45+ CD66-			IL-4	D09361	F	Rhesus		eventCount	4466
R2W9_D09361_Rh_F_IL-4.fcs	B Cells	B Cells	CD45+ CD66-			IL-4	D09361	F	Rhesus	CD45+ CD66-	percent	6.006644161
R2W9_D09361_Rh_F_IL-4.fcs	CD1c+ B cells	CD1c+ B cells	B Cells			IL-4	D09361	F	Rhesus		eventCount	167
R2W9_D09361_Rh_F_IL-4.fcs	CD1c+ B cells	CD1c+ B cells	B Cells			IL-4	D09361	F	Rhesus	B Cells	percent	3.739364084
R2W9_D09361_Rh_F_IL-4.fcs	CD7+/HLA-DR-	CD7+/HLA-DR-	CD19- CD3-			IL-4	D09361	F	Rhesus		eventCount	9579
R2W9_D09361_Rh_F_IL-4.fcs	CD7+/HLA-DR-	CD7+/HLA-DR-	CD19- CD3-			IL-4	D09361	F	Rhesus	CD19- CD3-	percent	65.898459
R2W9_D09361_Rh_F_IL-4.fcs	pDCs	pDCs	HLA-DR+ CD11c-			IL-4	D09361	F	Rhesus		eventCount	40
R2W9_D09361_Rh_F_IL-4.fcs	pDCs	pDCs	HLA-DR+ CD11c-			IL-4	D09361	F	Rhesus	HLA-DR+ CD11c-	percent	3.137254902
R2W9_D09361_Rh_F_IL-4.fcs	CD11b-/CD16-	CD11b-/CD16-	HLA-DR+/CD7-			IL-4	D09361	F	Rhesus		eventCount	403
R2W9_D09361_Rh_F_IL-4.fcs	CD11b-/CD16-	CD11b-/CD16-	HLA-DR+/CD7-			IL-4	D09361	F	Rhesus	HLA-DR+/CD7-	percent	12.39237392
R2W9_D09361_Rh_F_IL-4.fcs	CD11b+/CD16-	CD11b+/CD16-	HLA-DR+/CD7-			IL-4	D09361	F	Rhesus		eventCount	1362
R2W9_D09361_Rh_F_IL-4.fcs	CD11b+/CD16-	CD11b+/CD16-	HLA-DR+/CD7-			IL-4	D09361	F	Rhesus	HLA-DR+/CD7-	percent	41.88191882
R2W9_D09361_Rh_F_IL-4.fcs	CD16+/CD11b-	CD16+/CD11b-	HLA-DR+/CD7-			IL-4	D09361	F	Rhesus		eventCount	1071
R2W9_D09361_Rh_F_IL-4.fcs	CD16+/CD11b-	CD16+/CD11b-	HLA-DR+/CD7-			IL-4	D09361	F	Rhesus	HLA-DR+/CD7-	percent	32.93357934
R2W9_D09361_Rh_F_IL-4.fcs	CD16+/CD11b+	CD16+/CD11b+	HLA-DR+/CD7-			IL-4	D09361	F	Rhesus		eventCount	393
R2W9_D09361_Rh_F_IL-4.fcs	CD16+/CD11b+	CD16+/CD11b+	HLA-DR+/CD7-			IL-4	D09361	F	Rhesus	HLA-DR+/CD7-	percent	12.08487085
R2W9_D09361_Rh_F_IL-4.fcs	Neutrophils	Neutrophils	Non-Basophils			IL-4	D09361	F	Rhesus		eventCount	28795
R2W9_D09361_Rh_F_IL-4.fcs	Neutrophils	Neutrophils	Non-Basophils			IL-4	D09361	F	Rhesus	Non-Basophils	percent	23.68302011
R2W9_D09361_Rh_F_IL-4.fcs	CD8+T cells	CD8+T cells	T Cells			IL-4	D09361	F	Rhesus		eventCount	22246
R2W9_D09361_Rh_F_IL-4.fcs	CD8+T cells	CD8+T cells	T Cells			IL-4	D09361	F	Rhesus	T Cells	percent	41.29187935
R2W9_D09361_Rh_F_IL-4.fcs	CD4+T cells	CD4+T cells	T Cells			IL-4	D09361	F	Rhesus		eventCount	16952
R2W9_D09361_Rh_F_IL-4.fcs	CD4+T cells	CD4+T cells	T Cells			IL-4	D09361	F	Rhesus	T Cells	percent	31.46542923
R2W9_D09361_Rh_F_IL-4.fcs	CD4+/CD8+	CD4+/CD8+	T Cells			IL-4	D09361	F	Rhesus		eventCount	11630
R2W9_D09361_Rh_F_IL-4.fcs	CD4+/CD8+	CD4+/CD8+	T Cells			IL-4	D09361	F	Rhesus	T Cells	percent	21.58700696
R2W9_D09361_Rh_F_IL-2.fcs	Basophils	Basophils	Singlets			IL-2	D09361	F	Rhesus		eventCount	159
R2W9_D09361_Rh_F_IL-2.fcs	Basophils	Basophils	Singlets			IL-2	D09361	F	Rhesus	Singlets	percent	0.092421979
R2W9_D09361_Rh_F_IL-2.fcs	B Cells	B Cells	CD45+ CD66-			IL-2	D09361	F	Rhesus		eventCount	5986
R2W9_D09361_Rh_F_IL-2.fcs	B Cells	B Cells	CD45+ CD66-			IL-2	D09361	F	Rhesus	CD45+ CD66-	percent	5.788272608
R2W9_D09361_Rh_F_IL-2.fcs	CD1c+ B cells	CD1c+ B cells	B Cells			IL-2	D09361	F	Rhesus		eventCount	109
R2W9_D09361_Rh_F_IL-2.fcs	CD1c+ B cells	CD1c+ B cells	B Cells			IL-2	D09361	F	Rhesus	B Cells	percent	1.820915469
R2W9_D09361_Rh_F_IL-2.fcs	CD7+/HLA-DR-	CD7+/HLA-DR-	CD19- CD3-			IL-2	D09361	F	Rhesus		eventCount	13369
R2W9_D09361_Rh_F_IL-2.fcs	CD7+/HLA-DR-	CD7+/HLA-DR-	CD19- CD3-			IL-2	D09361	F	Rhesus	CD19- CD3-	percent	70.04977731
R2W9_D09361_Rh_F_IL-2.fcs	pDCs	pDCs	HLA-DR+ CD11c-			IL-2	D09361	F	Rhesus		eventCount	24
R2W9_D09361_Rh_F_IL-2.fcs	pDCs	pDCs	HLA-DR+ CD11c-			IL-2	D09361	F	Rhesus	HLA-DR+ CD11c-	percent	1.805869074
R2W9_D09361_Rh_F_IL-2.fcs	CD11b-/CD16-	CD11b-/CD16-	HLA-DR+/CD7-			IL-2	D09361	F	Rhesus		eventCount	441
R2W9_D09361_Rh_F_IL-2.fcs	CD11b-/CD16-	CD11b-/CD16-	HLA-DR+/CD7-			IL-2	D09361	F	Rhesus	HLA-DR+/CD7-	percent	12.10540763
R2W9_D09361_Rh_F_IL-2.fcs	CD11b+/CD16-	CD11b+/CD16-	HLA-DR+/CD7-			IL-2	D09361	F	Rhesus		eventCount	1563
R2W9_D09361_Rh_F_IL-2.fcs	CD11b+/CD16-	CD11b+/CD16-	HLA-DR+/CD7-			IL-2	D09361	F	Rhesus	HLA-DR+/CD7-	percent	42.90419984
R2W9_D09361_Rh_F_IL-2.fcs	CD16+/CD11b-	CD16+/CD11b-	HLA-DR+/CD7-			IL-2	D09361	F	Rhesus		eventCount	1216
R2W9_D09361_Rh_F_IL-2.fcs	CD16+/CD11b-	CD16+/CD11b-	HLA-DR+/CD7-			IL-2	D09361	F	Rhesus	HLA-DR+/CD7-	percent	33.37908317
R2W9_D09361_Rh_F_IL-2.fcs	CD16+/CD11b+	CD16+/CD11b+	HLA-DR+/CD7-			IL-2	D09361	F	Rhesus		eventCount	390
R2W9_D09361_Rh_F_IL-2.fcs	CD16+/CD11b+	CD16+/CD11b+	HLA-DR+/CD7-			IL-2	D09361	F	Rhesus	HLA-DR+/CD7-	percent	10.70546253
R2W9_D09361_Rh_F_IL-2.fcs	Neutrophils	Neutrophils	Non-Basophils			IL-2	D09361	F	Rhesus		eventCount	37773
R2W9_D09361_Rh_F_IL-2.fcs	Neutrophils	Neutrophils	Non-Basophils			IL-2	D09361	F	Rhesus	Non-Basophils	percent	21.99147658
R2W9_D09361_Rh_F_IL-2.fcs	CD8+T cells	CD8+T cells	T Cells			IL-2	D09361	F	Rhesus		eventCount	29545
R2W9_D09361_Rh_F_IL-2.fcs	CD8+T cells	CD8+T cells	T Cells			IL-2	D09361	F	Rhesus	T Cells	percent	39.13970803
R2W9_D09361_Rh_F_IL-2.fcs	CD4+T cells	CD4+T cells	T Cells			IL-2	D09361	F	Rhesus		eventCount	24984
R2W9_D09361_Rh_F_IL-2.fcs	CD4+T cells	CD4+T cells	T Cells			IL-2	D09361	F	Rhesus	T Cells	percent	33.09752802
R2W9_D09361_Rh_F_IL-2.fcs	CD4+/CD8+	CD4+/CD8+	T Cells			IL-2	D09361	F	Rhesus		eventCount	16256
R2W9_D09361_Rh_F_IL-2.fcs	CD4+/CD8+	CD4+/CD8+	T Cells			IL-2	D09361	F	Rhesus	T Cells	percent	21.53511909
R2W9_D09361_Rh_F_IFNg.fcs	Basophils	Basophils	Singlets			IFNg	D09361	F	Rhesus		eventCount	163
R2W9_D09361_Rh_F_IFNg.fcs	Basophils	Basophils	Singlets			IFNg	D09361	F	Rhesus	Singlets	percent	0.099053823
R2W9_D09361_Rh_F_IFNg.fcs	B Cells	B Cells	CD45+ CD66-			IFNg	D09361	F	Rhesus		eventCount	6522
R2W9_D09361_Rh_F_IFNg.fcs	B Cells	B Cells	CD45+ CD66-			IFNg	D09361	F	Rhesus	CD45+ CD66-	percent	6.161258325
R2W9_D09361_Rh_F_IFNg.fcs	CD1c+ B cells	CD1c+ B cells	B Cells			IFNg	D09361	F	Rhesus		eventCount	124
R2W9_D09361_Rh_F_IFNg.fcs	CD1c+ B cells	CD1c+ B cells	B Cells			IFNg	D09361	F	Rhesus	B Cells	percent	1.901257283
R2W9_D09361_Rh_F_IFNg.fcs	CD7+/HLA-DR-	CD7+/HLA-DR-	CD19- CD3-			IFNg	D09361	F	Rhesus		eventCount	12580
R2W9_D09361_Rh_F_IFNg.fcs	CD7+/HLA-DR-	CD7+/HLA-DR-	CD19- CD3-			IFNg	D09361	F	Rhesus	CD19- CD3-	percent	65.89492431
R2W9_D09361_Rh_F_IFNg.fcs	pDCs	pDCs	HLA-DR+ CD11c-			IFNg	D09361	F	Rhesus		eventCount	36
R2W9_D09361_Rh_F_IFNg.fcs	pDCs	pDCs	HLA-DR+ CD11c-			IFNg	D09361	F	Rhesus	HLA-DR+ CD11c-	percent	2.406417112
R2W9_D09361_Rh_F_IFNg.fcs	CD11b-/CD16-	CD11b-/CD16-	HLA-DR+/CD7-			IFNg	D09361	F	Rhesus		eventCount	520
R2W9_D09361_Rh_F_IFNg.fcs	CD11b-/CD16-	CD11b-/CD16-	HLA-DR+/CD7-			IFNg	D09361	F	Rhesus	HLA-DR+/CD7-	percent	12.66439357
R2W9_D09361_Rh_F_IFNg.fcs	CD11b+/CD16-	CD11b+/CD16-	HLA-DR+/CD7-			IFNg	D09361	F	Rhesus		eventCount	1722
R2W9_D09361_Rh_F_IFNg.fcs	CD11b+/CD16-	CD11b+/CD16-	HLA-DR+/CD7-			IFNg	D09361	F	Rhesus	HLA-DR+/CD7-	percent	41.9386264
R2W9_D09361_Rh_F_IFNg.fcs	CD16+/CD11b-	CD16+/CD11b-	HLA-DR+/CD7-			IFNg	D09361	F	Rhesus		eventCount	1412
R2W9_D09361_Rh_F_IFNg.fcs	CD16+/CD11b-	CD16+/CD11b-	HLA-DR+/CD7-			IFNg	D09361	F	Rhesus	HLA-DR+/CD7-	percent	34.38869946
R2W9_D09361_Rh_F_IFNg.fcs	CD16+/CD11b+	CD16+/CD11b+	HLA-DR+/CD7-			IFNg	D09361	F	Rhesus		eventCount	421
R2W9_D09361_Rh_F_IFNg.fcs	CD16+/CD11b+	CD16+/CD11b+	HLA-DR+/CD7-			IFNg	D09361	F	Rhesus	HLA-DR+/CD7-	percent	10.25328787
R2W9_D09361_Rh_F_IFNg.fcs	Neutrophils	Neutrophils	Non-Basophils			IFNg	D09361	F	Rhesus		eventCount	39453
R2W9_D09361_Rh_F_IFNg.fcs	Neutrophils	Neutrophils	Non-Basophils			IFNg	D09361	F	Rhesus	Non-Basophils	percent	24.01029717
R2W9_D09361_Rh_F_IFNg.fcs	CD8+T cells	CD8+T cells	T Cells			IFNg	D09361	F	Rhesus		eventCount	32522
R2W9_D09361_Rh_F_IFNg.fcs	CD8+T cells	CD8+T cells	T Cells			IFNg	D09361	F	Rhesus	T Cells	percent	41.44566644
R2W9_D09361_Rh_F_IFNg.fcs	CD4+T cells	CD4+T cells	T Cells			IFNg	D09361	F	Rhesus		eventCount	26027
R2W9_D09361_Rh_F_IFNg.fcs	CD4+T cells	CD4+T cells	T Cells			IFNg	D09361	F	Rhesus	T Cells	percent	33.16851241
R2W9_D09361_Rh_F_IFNg.fcs	CD4+/CD8+	CD4+/CD8+	T Cells			IFNg	D09361	F	Rhesus		eventCount	15311
R2W9_D09361_Rh_F_IFNg.fcs	CD4+/CD8+	CD4+/CD8+	T Cells			IFNg	D09361	F	Rhesus	T Cells	percent	19.51216404
R2W9_D09361_Rh_F_IFNb.fcs	Basophils	Basophils	Singlets			IFNb	D09361	F	Rhesus		eventCount	126
R2W9_D09361_Rh_F_IFNb.fcs	Basophils	Basophils	Singlets			IFNb	D09361	F	Rhesus	Singlets	percent	0.112275449
R2W9_D09361_Rh_F_IFNb.fcs	B Cells	B Cells	CD45+ CD66-			IFNb	D09361	F	Rhesus		eventCount	4632
R2W9_D09361_Rh_F_IFNb.fcs	B Cells	B Cells	CD45+ CD66-			IFNb	D09361	F	Rhesus	CD45+ CD66-	percent	6.180944756
R2W9_D09361_Rh_F_IFNb.fcs	CD1c+ B cells	CD1c+ B cells	B Cells			IFNb	D09361	F	Rhesus		eventCount	172
R2W9_D09361_Rh_F_IFNb.fcs	CD1c+ B cells	CD1c+ B cells	B Cells			IFNb	D09361	F	Rhesus	B Cells	percent	3.713298791
R2W9_D09361_Rh_F_IFNb.fcs	CD7+/HLA-DR-	CD7+/HLA-DR-	CD19- CD3-			IFNb	D09361	F	Rhesus		eventCount	10136
R2W9_D09361_Rh_F_IFNb.fcs	CD7+/HLA-DR-	CD7+/HLA-DR-	CD19- CD3-			IFNb	D09361	F	Rhesus	CD19- CD3-	percent	65.20005146
R2W9_D09361_Rh_F_IFNb.fcs	pDCs	pDCs	HLA-DR+ CD11c-			IFNb	D09361	F	Rhesus		eventCount	33
R2W9_D09361_Rh_F_IFNb.fcs	pDCs	pDCs	HLA-DR+ CD11c-			IFNb	D09361	F	Rhesus	HLA-DR+ CD11c-	percent	2.808510638
R2W9_D09361_Rh_F_IFNb.fcs	CD11b-/CD16-	CD11b-/CD16-	HLA-DR+/CD7-			IFNb	D09361	F	Rhesus		eventCount	501
R2W9_D09361_Rh_F_IFNb.fcs	CD11b-/CD16-	CD11b-/CD16-	HLA-DR+/CD7-			IFNb	D09361	F	Rhesus	HLA-DR+/CD7-	percent	15.03150315
R2W9_D09361_Rh_F_IFNb.fcs	CD11b+/CD16-	CD11b+/CD16-	HLA-DR+/CD7-			IFNb	D09361	F	Rhesus		eventCount	1262
R2W9_D09361_Rh_F_IFNb.fcs	CD11b+/CD16-	CD11b+/CD16-	HLA-DR+/CD7-			IFNb	D09361	F	Rhesus	HLA-DR+/CD7-	percent	37.86378638
R2W9_D09361_Rh_F_IFNb.fcs	CD16+/CD11b-	CD16+/CD11b-	HLA-DR+/CD7-			IFNb	D09361	F	Rhesus		eventCount	1176
R2W9_D09361_Rh_F_IFNb.fcs	CD16+/CD11b-	CD16+/CD11b-	HLA-DR+/CD7-			IFNb	D09361	F	Rhesus	HLA-DR+/CD7-	percent	35.28352835
R2W9_D09361_Rh_F_IFNb.fcs	CD16+/CD11b+	CD16+/CD11b+	HLA-DR+/CD7-			IFNb	D09361	F	Rhesus		eventCount	364
R2W9_D09361_Rh_F_IFNb.fcs	CD16+/CD11b+	CD16+/CD11b+	HLA-DR+/CD7-			IFNb	D09361	F	Rhesus	HLA-DR+/CD7-	percent	10.92109211
R2W9_D09361_Rh_F_IFNb.fcs	Neutrophils	Neutrophils	Non-Basophils			IFNb	D09361	F	Rhesus		eventCount	26601
R2W9_D09361_Rh_F_IFNb.fcs	Neutrophils	Neutrophils	Non-Basophils			IFNb	D09361	F	Rhesus	Non-Basophils	percent	23.74008264
R2W9_D09361_Rh_F_IFNb.fcs	CD8+T cells	CD8+T cells	T Cells			IFNb	D09361	F	Rhesus		eventCount	22091
R2W9_D09361_Rh_F_IFNb.fcs	CD8+T cells	CD8+T cells	T Cells			IFNb	D09361	F	Rhesus	T Cells	percent	41.43642264
R2W9_D09361_Rh_F_IFNb.fcs	CD4+T cells	CD4+T cells	T Cells			IFNb	D09361	F	Rhesus		eventCount	17042
R2W9_D09361_Rh_F_IFNb.fcs	CD4+T cells	CD4+T cells	T Cells			IFNb	D09361	F	Rhesus	T Cells	percent	31.96593701
R2W9_D09361_Rh_F_IFNb.fcs	CD4+/CD8+	CD4+/CD8+	T Cells			IFNb	D09361	F	Rhesus		eventCount	11061
R2W9_D09361_Rh_F_IFNb.fcs	CD4+/CD8+	CD4+/CD8+	T Cells			IFNb	D09361	F	Rhesus	T Cells	percent	20.7472849
R2W9_D09361_Rh_F_IFNa2.fcs	Basophils	Basophils	Singlets			IFNa2	D09361	F	Rhesus		eventCount	102
R2W9_D09361_Rh_F_IFNa2.fcs	Basophils	Basophils	Singlets			IFNa2	D09361	F	Rhesus	Singlets	percent	0.096109452
R2W9_D09361_Rh_F_IFNa2.fcs	B Cells	B Cells	CD45+ CD66-			IFNa2	D09361	F	Rhesus		eventCount	4437
R2W9_D09361_Rh_F_IFNa2.fcs	B Cells	B Cells	CD45+ CD66-			IFNa2	D09361	F	Rhesus	CD45+ CD66-	percent	6.344644159
R2W9_D09361_Rh_F_IFNa2.fcs	CD1c+ B cells	CD1c+ B cells	B Cells			IFNa2	D09361	F	Rhesus		eventCount	98
R2W9_D09361_Rh_F_IFNa2.fcs	CD1c+ B cells	CD1c+ B cells	B Cells			IFNa2	D09361	F	Rhesus	B Cells	percent	2.208699572
R2W9_D09361_Rh_F_IFNa2.fcs	CD7+/HLA-DR-	CD7+/HLA-DR-	CD19- CD3-			IFNa2	D09361	F	Rhesus		eventCount	8629
R2W9_D09361_Rh_F_IFNa2.fcs	CD7+/HLA-DR-	CD7+/HLA-DR-	CD19- CD3-			IFNa2	D09361	F	Rhesus	CD19- CD3-	percent	65.70471332
R2W9_D09361_Rh_F_IFNa2.fcs	pDCs	pDCs	HLA-DR+ CD11c-			IFNa2	D09361	F	Rhesus		eventCount	22
R2W9_D09361_Rh_F_IFNa2.fcs	pDCs	pDCs	HLA-DR+ CD11c-			IFNa2	D09361	F	Rhesus	HLA-DR+ CD11c-	percent	2.222222222
R2W9_D09361_Rh_F_IFNa2.fcs	CD11b-/CD16-	CD11b-/CD16-	HLA-DR+/CD7-			IFNa2	D09361	F	Rhesus		eventCount	327
R2W9_D09361_Rh_F_IFNa2.fcs	CD11b-/CD16-	CD11b-/CD16-	HLA-DR+/CD7-			IFNa2	D09361	F	Rhesus	HLA-DR+/CD7-	percent	11.57522124
R2W9_D09361_Rh_F_IFNa2.fcs	CD11b+/CD16-	CD11b+/CD16-	HLA-DR+/CD7-			IFNa2	D09361	F	Rhesus		eventCount	1098
R2W9_D09361_Rh_F_IFNa2.fcs	CD11b+/CD16-	CD11b+/CD16-	HLA-DR+/CD7-			IFNa2	D09361	F	Rhesus	HLA-DR+/CD7-	percent	38.86725664
R2W9_D09361_Rh_F_IFNa2.fcs	CD16+/CD11b-	CD16+/CD11b-	HLA-DR+/CD7-			IFNa2	D09361	F	Rhesus		eventCount	1035
R2W9_D09361_Rh_F_IFNa2.fcs	CD16+/CD11b-	CD16+/CD11b-	HLA-DR+/CD7-			IFNa2	D09361	F	Rhesus	HLA-DR+/CD7-	percent	36.63716814
R2W9_D09361_Rh_F_IFNa2.fcs	CD16+/CD11b+	CD16+/CD11b+	HLA-DR+/CD7-			IFNa2	D09361	F	Rhesus		eventCount	343
R2W9_D09361_Rh_F_IFNa2.fcs	CD16+/CD11b+	CD16+/CD11b+	HLA-DR+/CD7-			IFNa2	D09361	F	Rhesus	HLA-DR+/CD7-	percent	12.14159292
R2W9_D09361_Rh_F_IFNa2.fcs	Neutrophils	Neutrophils	Non-Basophils			IFNa2	D09361	F	Rhesus		eventCount	26102
R2W9_D09361_Rh_F_IFNa2.fcs	Neutrophils	Neutrophils	Non-Basophils			IFNa2	D09361	F	Rhesus	Non-Basophils	percent	24.62778103
R2W9_D09361_Rh_F_IFNa2.fcs	CD8+T cells	CD8+T cells	T Cells			IFNa2	D09361	F	Rhesus		eventCount	21245
R2W9_D09361_Rh_F_IFNa2.fcs	CD8+T cells	CD8+T cells	T Cells			IFNa2	D09361	F	Rhesus	T Cells	percent	41.44961467
R2W9_D09361_Rh_F_IFNa2.fcs	CD4+T cells	CD4+T cells	T Cells			IFNa2	D09361	F	Rhesus		eventCount	16919
R2W9_D09361_Rh_F_IFNa2.fcs	CD4+T cells	CD4+T cells	T Cells			IFNa2	D09361	F	Rhesus	T Cells	percent	33.00946249
R2W9_D09361_Rh_F_IFNa2.fcs	CD4+/CD8+	CD4+/CD8+	T Cells			IFNa2	D09361	F	Rhesus		eventCount	10254
R2W9_D09361_Rh_F_IFNa2.fcs	CD4+/CD8+	CD4+/CD8+	T Cells			IFNa2	D09361	F	Rhesus	T Cells	percent	20.00585309
R2W9_D09361_Rh_F_GM-CSF.fcs	Basophils	Basophils	Singlets			GM-CSF	D09361	F	Rhesus		eventCount	100
R2W9_D09361_Rh_F_GM-CSF.fcs	Basophils	Basophils	Singlets			GM-CSF	D09361	F	Rhesus	Singlets	percent	0.097580968
R2W9_D09361_Rh_F_GM-CSF.fcs	B Cells	B Cells	CD45+ CD66-			GM-CSF	D09361	F	Rhesus		eventCount	4181
R2W9_D09361_Rh_F_GM-CSF.fcs	B Cells	B Cells	CD45+ CD66-			GM-CSF	D09361	F	Rhesus	CD45+ CD66-	percent	6.262638367
R2W9_D09361_Rh_F_GM-CSF.fcs	CD1c+ B cells	CD1c+ B cells	B Cells			GM-CSF	D09361	F	Rhesus		eventCount	87
R2W9_D09361_Rh_F_GM-CSF.fcs	CD1c+ B cells	CD1c+ B cells	B Cells			GM-CSF	D09361	F	Rhesus	B Cells	percent	2.080841904
R2W9_D09361_Rh_F_GM-CSF.fcs	CD7+/HLA-DR-	CD7+/HLA-DR-	CD19- CD3-			GM-CSF	D09361	F	Rhesus		eventCount	8247
R2W9_D09361_Rh_F_GM-CSF.fcs	CD7+/HLA-DR-	CD7+/HLA-DR-	CD19- CD3-			GM-CSF	D09361	F	Rhesus	CD19- CD3-	percent	65.624254
R2W9_D09361_Rh_F_GM-CSF.fcs	pDCs	pDCs	HLA-DR+ CD11c-			GM-CSF	D09361	F	Rhesus		eventCount	23
R2W9_D09361_Rh_F_GM-CSF.fcs	pDCs	pDCs	HLA-DR+ CD11c-			GM-CSF	D09361	F	Rhesus	HLA-DR+ CD11c-	percent	2.361396304
R2W9_D09361_Rh_F_GM-CSF.fcs	CD11b-/CD16-	CD11b-/CD16-	HLA-DR+/CD7-			GM-CSF	D09361	F	Rhesus		eventCount	321
R2W9_D09361_Rh_F_GM-CSF.fcs	CD11b-/CD16-	CD11b-/CD16-	HLA-DR+/CD7-			GM-CSF	D09361	F	Rhesus	HLA-DR+/CD7-	percent	12.46601942
R2W9_D09361_Rh_F_GM-CSF.fcs	CD11b+/CD16-	CD11b+/CD16-	HLA-DR+/CD7-			GM-CSF	D09361	F	Rhesus		eventCount	1061
R2W9_D09361_Rh_F_GM-CSF.fcs	CD11b+/CD16-	CD11b+/CD16-	HLA-DR+/CD7-			GM-CSF	D09361	F	Rhesus	HLA-DR+/CD7-	percent	41.2038835
R2W9_D09361_Rh_F_GM-CSF.fcs	CD16+/CD11b-	CD16+/CD11b-	HLA-DR+/CD7-			GM-CSF	D09361	F	Rhesus		eventCount	882
R2W9_D09361_Rh_F_GM-CSF.fcs	CD16+/CD11b-	CD16+/CD11b-	HLA-DR+/CD7-			GM-CSF	D09361	F	Rhesus	HLA-DR+/CD7-	percent	34.25242718
R2W9_D09361_Rh_F_GM-CSF.fcs	CD16+/CD11b+	CD16+/CD11b+	HLA-DR+/CD7-			GM-CSF	D09361	F	Rhesus		eventCount	280
R2W9_D09361_Rh_F_GM-CSF.fcs	CD16+/CD11b+	CD16+/CD11b+	HLA-DR+/CD7-			GM-CSF	D09361	F	Rhesus	HLA-DR+/CD7-	percent	10.87378641
R2W9_D09361_Rh_F_GM-CSF.fcs	Neutrophils	Neutrophils	Non-Basophils			GM-CSF	D09361	F	Rhesus		eventCount	24589
R2W9_D09361_Rh_F_GM-CSF.fcs	Neutrophils	Neutrophils	Non-Basophils			GM-CSF	D09361	F	Rhesus	Non-Basophils	percent	24.03029563
R2W9_D09361_Rh_F_GM-CSF.fcs	CD8+T cells	CD8+T cells	T Cells			GM-CSF	D09361	F	Rhesus		eventCount	20574
R2W9_D09361_Rh_F_GM-CSF.fcs	CD8+T cells	CD8+T cells	T Cells			GM-CSF	D09361	F	Rhesus	T Cells	percent	42.02978489
R2W9_D09361_Rh_F_GM-CSF.fcs	CD4+T cells	CD4+T cells	T Cells			GM-CSF	D09361	F	Rhesus		eventCount	15625
R2W9_D09361_Rh_F_GM-CSF.fcs	CD4+T cells	CD4+T cells	T Cells			GM-CSF	D09361	F	Rhesus	T Cells	percent	31.91967478
R2W9_D09361_Rh_F_GM-CSF.fcs	CD4+/CD8+	CD4+/CD8+	T Cells			GM-CSF	D09361	F	Rhesus		eventCount	9963
R2W9_D09361_Rh_F_GM-CSF.fcs	CD4+/CD8+	CD4+/CD8+	T Cells			GM-CSF	D09361	F	Rhesus	T Cells	percent	20.35300607
R2W9_D09361_Rh_F_Ebola VLPs.fcs	Basophils	Basophils	Singlets			Ebola VLPs	D09361	F	Rhesus		eventCount	85
R2W9_D09361_Rh_F_Ebola VLPs.fcs	Basophils	Basophils	Singlets			Ebola VLPs	D09361	F	Rhesus	Singlets	percent	0.069982463
R2W9_D09361_Rh_F_Ebola VLPs.fcs	B Cells	B Cells	CD45+ CD66-			Ebola VLPs	D09361	F	Rhesus		eventCount	4617
R2W9_D09361_Rh_F_Ebola VLPs.fcs	B Cells	B Cells	CD45+ CD66-			Ebola VLPs	D09361	F	Rhesus	CD45+ CD66-	percent	6.078999342
R2W9_D09361_Rh_F_Ebola VLPs.fcs	CD1c+ B cells	CD1c+ B cells	B Cells			Ebola VLPs	D09361	F	Rhesus		eventCount	63
R2W9_D09361_Rh_F_Ebola VLPs.fcs	CD1c+ B cells	CD1c+ B cells	B Cells			Ebola VLPs	D09361	F	Rhesus	B Cells	percent	1.364522417
R2W9_D09361_Rh_F_Ebola VLPs.fcs	CD7+/HLA-DR-	CD7+/HLA-DR-	CD19- CD3-			Ebola VLPs	D09361	F	Rhesus		eventCount	9103
R2W9_D09361_Rh_F_Ebola VLPs.fcs	CD7+/HLA-DR-	CD7+/HLA-DR-	CD19- CD3-			Ebola VLPs	D09361	F	Rhesus	CD19- CD3-	percent	65.84448463
R2W9_D09361_Rh_F_Ebola VLPs.fcs	pDCs	pDCs	HLA-DR+ CD11c-			Ebola VLPs	D09361	F	Rhesus		eventCount	33
R2W9_D09361_Rh_F_Ebola VLPs.fcs	pDCs	pDCs	HLA-DR+ CD11c-			Ebola VLPs	D09361	F	Rhesus	HLA-DR+ CD11c-	percent	3.019213175
R2W9_D09361_Rh_F_Ebola VLPs.fcs	CD11b-/CD16-	CD11b-/CD16-	HLA-DR+/CD7-			Ebola VLPs	D09361	F	Rhesus		eventCount	383
R2W9_D09361_Rh_F_Ebola VLPs.fcs	CD11b-/CD16-	CD11b-/CD16-	HLA-DR+/CD7-			Ebola VLPs	D09361	F	Rhesus	HLA-DR+/CD7-	percent	13.19779462
R2W9_D09361_Rh_F_Ebola VLPs.fcs	CD11b+/CD16-	CD11b+/CD16-	HLA-DR+/CD7-			Ebola VLPs	D09361	F	Rhesus		eventCount	1212
R2W9_D09361_Rh_F_Ebola VLPs.fcs	CD11b+/CD16-	CD11b+/CD16-	HLA-DR+/CD7-			Ebola VLPs	D09361	F	Rhesus	HLA-DR+/CD7-	percent	41.76430048
R2W9_D09361_Rh_F_Ebola VLPs.fcs	CD16+/CD11b-	CD16+/CD11b-	HLA-DR+/CD7-			Ebola VLPs	D09361	F	Rhesus		eventCount	991
R2W9_D09361_Rh_F_Ebola VLPs.fcs	CD16+/CD11b-	CD16+/CD11b-	HLA-DR+/CD7-			Ebola VLPs	D09361	F	Rhesus	HLA-DR+/CD7-	percent	34.14886285
R2W9_D09361_Rh_F_Ebola VLPs.fcs	CD16+/CD11b+	CD16+/CD11b+	HLA-DR+/CD7-			Ebola VLPs	D09361	F	Rhesus		eventCount	287
R2W9_D09361_Rh_F_Ebola VLPs.fcs	CD16+/CD11b+	CD16+/CD11b+	HLA-DR+/CD7-			Ebola VLPs	D09361	F	Rhesus	HLA-DR+/CD7-	percent	9.88973122
R2W9_D09361_Rh_F_Ebola VLPs.fcs	Neutrophils	Neutrophils	Non-Basophils			Ebola VLPs	D09361	F	Rhesus		eventCount	29729
R2W9_D09361_Rh_F_Ebola VLPs.fcs	Neutrophils	Neutrophils	Non-Basophils			Ebola VLPs	D09361	F	Rhesus	Non-Basophils	percent	24.50946445
R2W9_D09361_Rh_F_Ebola VLPs.fcs	CD8+T cells	CD8+T cells	T Cells			Ebola VLPs	D09361	F	Rhesus		eventCount	22916
R2W9_D09361_Rh_F_Ebola VLPs.fcs	CD8+T cells	CD8+T cells	T Cells			Ebola VLPs	D09361	F	Rhesus	T Cells	percent	40.83611027
[truncated: 70,386 more rows]
