# Supplementary material for: A Comprehensive Atlas of Immunological Differences Between Humans, Mice, and Non-Human Primates
Source: Front Immunol. 2022 Mar 11;13:867015. doi: 10.3389/fimmu.2022.867015 (PMC8962947; doi:10.3389/fimmu.2022.867015)
Supplement: Supplementary Table 7 — Population counts and frequencies for 10 populations for all mouse samples. [file Table_7.csv]

Supplementary Table 7 - Mouse Population Frequencies
filename	population	uniquePopulationName	parentPopulation	channel	reagent	Condition	Donor	Gender	Species	percentOf	statistic	value
R35W7_MS4_Ms_F_IL-12.fcs	Neutrophils	Neutrophils	Non-Basophils			IL-12	MS4	F	Mouse		eventCount	8787
R35W7_MS4_Ms_F_IL-12.fcs	Neutrophils	Neutrophils	Non-Basophils			IL-12	MS4	F	Mouse	Non-Basophils	percent	4.069638193
R35W7_MS4_Ms_F_IL-12.fcs	B Cells	B Cells	CD45+ CD66-			IL-12	MS4	F	Mouse		eventCount	84422
R35W7_MS4_Ms_F_IL-12.fcs	B Cells	B Cells	CD45+ CD66-			IL-12	MS4	F	Mouse	CD45+ CD66-	percent	53.69297403
R35W7_MS4_Ms_F_IL-12.fcs	Mouse Basophils	Mouse Basophils	ms NK1.1-			IL-12	MS4	F	Mouse		eventCount	297
R35W7_MS4_Ms_F_IL-12.fcs	Mouse Basophils	Mouse Basophils	ms NK1.1-			IL-12	MS4	F	Mouse	ms NK1.1-	percent	2.902658327
R35W7_MS4_Ms_F_IL-12.fcs	ms NK1.1+/CD115-	ms NK1.1+/CD115-	CD19- CD3-			IL-12	MS4	F	Mouse		eventCount	6395
R35W7_MS4_Ms_F_IL-12.fcs	ms NK1.1+/CD115-	ms NK1.1+/CD115-	CD19- CD3-			IL-12	MS4	F	Mouse	CD19- CD3-	percent	37.83799775
R35W7_MS4_Ms_F_IL-12.fcs	Mouse pDCs	Mouse pDCs	FcεRIα-			IL-12	MS4	F	Mouse		eventCount	36
R35W7_MS4_Ms_F_IL-12.fcs	Mouse pDCs	Mouse pDCs	FcεRIα-			IL-12	MS4	F	Mouse	FcεRIα-	percent	0.36246476
R35W7_MS4_Ms_F_IL-12.fcs	Mouse Ly6C+	Mouse Ly6C+	ms CD115+/NK1.1-			IL-12	MS4	F	Mouse		eventCount	2496
R35W7_MS4_Ms_F_IL-12.fcs	Mouse Ly6C+	Mouse Ly6C+	ms CD115+/NK1.1-			IL-12	MS4	F	Mouse	ms CD115+/NK1.1-	percent	47.66087455
R35W7_MS4_Ms_F_IL-12.fcs	Mouse Ly6C-	Mouse Ly6C-	ms CD115+/NK1.1-			IL-12	MS4	F	Mouse		eventCount	2662
R35W7_MS4_Ms_F_IL-12.fcs	Mouse Ly6C-	Mouse Ly6C-	ms CD115+/NK1.1-			IL-12	MS4	F	Mouse	ms CD115+/NK1.1-	percent	50.83062822
R35W7_MS4_Ms_F_IL-12.fcs	CD8+T cells	CD8+T cells	T Cells			IL-12	MS4	F	Mouse		eventCount	14029
R35W7_MS4_Ms_F_IL-12.fcs	CD8+T cells	CD8+T cells	T Cells			IL-12	MS4	F	Mouse	T Cells	percent	35.61835123
R35W7_MS4_Ms_F_IL-12.fcs	CD4+T cells	CD4+T cells	T Cells			IL-12	MS4	F	Mouse		eventCount	23034
R35W7_MS4_Ms_F_IL-12.fcs	CD4+T cells	CD4+T cells	T Cells			IL-12	MS4	F	Mouse	T Cells	percent	58.48122477
R35W7_MS4_Ms_F_IL-12.fcs	CD4+/CD8+	CD4+/CD8+	T Cells			IL-12	MS4	F	Mouse		eventCount	617
R35W7_MS4_Ms_F_IL-12.fcs	CD4+/CD8+	CD4+/CD8+	T Cells			IL-12	MS4	F	Mouse	T Cells	percent	1.566506715
R35W7_MS4_Ms_F_IL-4.fcs	Neutrophils	Neutrophils	Non-Basophils			IL-4	MS4	F	Mouse		eventCount	5852
R35W7_MS4_Ms_F_IL-4.fcs	Neutrophils	Neutrophils	Non-Basophils			IL-4	MS4	F	Mouse	Non-Basophils	percent	4.39385521
R35W7_MS4_Ms_F_IL-4.fcs	B Cells	B Cells	CD45+ CD66-			IL-4	MS4	F	Mouse		eventCount	52302
R35W7_MS4_Ms_F_IL-4.fcs	B Cells	B Cells	CD45+ CD66-			IL-4	MS4	F	Mouse	CD45+ CD66-	percent	50.70725677
R35W7_MS4_Ms_F_IL-4.fcs	Mouse Basophils	Mouse Basophils	ms NK1.1-			IL-4	MS4	F	Mouse		eventCount	233
R35W7_MS4_Ms_F_IL-4.fcs	Mouse Basophils	Mouse Basophils	ms NK1.1-			IL-4	MS4	F	Mouse	ms NK1.1-	percent	2.729935559
R35W7_MS4_Ms_F_IL-4.fcs	ms NK1.1+/CD115-	ms NK1.1+/CD115-	CD19- CD3-			IL-4	MS4	F	Mouse		eventCount	5300
R35W7_MS4_Ms_F_IL-4.fcs	ms NK1.1+/CD115-	ms NK1.1+/CD115-	CD19- CD3-			IL-4	MS4	F	Mouse	CD19- CD3-	percent	37.90587899
R35W7_MS4_Ms_F_IL-4.fcs	Mouse pDCs	Mouse pDCs	FcεRIα-			IL-4	MS4	F	Mouse		eventCount	44
R35W7_MS4_Ms_F_IL-4.fcs	Mouse pDCs	Mouse pDCs	FcεRIα-			IL-4	MS4	F	Mouse	FcεRIα-	percent	0.53005662
R35W7_MS4_Ms_F_IL-4.fcs	Mouse Ly6C+	Mouse Ly6C+	ms CD115+/NK1.1-			IL-4	MS4	F	Mouse		eventCount	2136
R35W7_MS4_Ms_F_IL-4.fcs	Mouse Ly6C+	Mouse Ly6C+	ms CD115+/NK1.1-			IL-4	MS4	F	Mouse	ms CD115+/NK1.1-	percent	46.62737394
R35W7_MS4_Ms_F_IL-4.fcs	Mouse Ly6C-	Mouse Ly6C-	ms CD115+/NK1.1-			IL-4	MS4	F	Mouse		eventCount	2369
R35W7_MS4_Ms_F_IL-4.fcs	Mouse Ly6C-	Mouse Ly6C-	ms CD115+/NK1.1-			IL-4	MS4	F	Mouse	ms CD115+/NK1.1-	percent	51.71359965
R35W7_MS4_Ms_F_IL-4.fcs	CD8+T cells	CD8+T cells	T Cells			IL-4	MS4	F	Mouse		eventCount	11221
R35W7_MS4_Ms_F_IL-4.fcs	CD8+T cells	CD8+T cells	T Cells			IL-4	MS4	F	Mouse	T Cells	percent	37.01345824
R35W7_MS4_Ms_F_IL-4.fcs	CD4+T cells	CD4+T cells	T Cells			IL-4	MS4	F	Mouse		eventCount	17579
R35W7_MS4_Ms_F_IL-4.fcs	CD4+T cells	CD4+T cells	T Cells			IL-4	MS4	F	Mouse	T Cells	percent	57.98588204
R35W7_MS4_Ms_F_IL-4.fcs	CD4+/CD8+	CD4+/CD8+	T Cells			IL-4	MS4	F	Mouse		eventCount	238
R35W7_MS4_Ms_F_IL-4.fcs	CD4+/CD8+	CD4+/CD8+	T Cells			IL-4	MS4	F	Mouse	T Cells	percent	0.785063993
R35W9_MS5_Ms_M_Basal.fcs	Neutrophils	Neutrophils	Non-Basophils			Basal	MS5	M	Mouse		eventCount	2850
R35W9_MS5_Ms_M_Basal.fcs	Neutrophils	Neutrophils	Non-Basophils			Basal	MS5	M	Mouse	Non-Basophils	percent	5.186061323
R35W9_MS5_Ms_M_Basal.fcs	B Cells	B Cells	CD45+ CD66-			Basal	MS5	M	Mouse		eventCount	17706
R35W9_MS5_Ms_M_Basal.fcs	B Cells	B Cells	CD45+ CD66-			Basal	MS5	M	Mouse	CD45+ CD66-	percent	49.19563224
R35W9_MS5_Ms_M_Basal.fcs	Mouse Basophils	Mouse Basophils	ms NK1.1-			Basal	MS5	M	Mouse		eventCount	181
R35W9_MS5_Ms_M_Basal.fcs	Mouse Basophils	Mouse Basophils	ms NK1.1-			Basal	MS5	M	Mouse	ms NK1.1-	percent	3.808121187
R35W9_MS5_Ms_M_Basal.fcs	ms NK1.1+/CD115-	ms NK1.1+/CD115-	CD19- CD3-			Basal	MS5	M	Mouse		eventCount	2175
R35W9_MS5_Ms_M_Basal.fcs	ms NK1.1+/CD115-	ms NK1.1+/CD115-	CD19- CD3-			Basal	MS5	M	Mouse	CD19- CD3-	percent	31.16045845
R35W9_MS5_Ms_M_Basal.fcs	Mouse pDCs	Mouse pDCs	FcεRIα-			Basal	MS5	M	Mouse		eventCount	44
R35W9_MS5_Ms_M_Basal.fcs	Mouse pDCs	Mouse pDCs	FcεRIα-			Basal	MS5	M	Mouse	FcεRIα-	percent	0.9630116
R35W9_MS5_Ms_M_Basal.fcs	Mouse Ly6C+	Mouse Ly6C+	ms CD115+/NK1.1-			Basal	MS5	M	Mouse		eventCount	960
R35W9_MS5_Ms_M_Basal.fcs	Mouse Ly6C+	Mouse Ly6C+	ms CD115+/NK1.1-			Basal	MS5	M	Mouse	ms CD115+/NK1.1-	percent	50.68637804
R35W9_MS5_Ms_M_Basal.fcs	Mouse Ly6C-	Mouse Ly6C-	ms CD115+/NK1.1-			Basal	MS5	M	Mouse		eventCount	924
R35W9_MS5_Ms_M_Basal.fcs	Mouse Ly6C-	Mouse Ly6C-	ms CD115+/NK1.1-			Basal	MS5	M	Mouse	ms CD115+/NK1.1-	percent	48.78563886
R35W9_MS5_Ms_M_Basal.fcs	CD8+T cells	CD8+T cells	T Cells			Basal	MS5	M	Mouse		eventCount	3316
R35W9_MS5_Ms_M_Basal.fcs	CD8+T cells	CD8+T cells	T Cells			Basal	MS5	M	Mouse	T Cells	percent	34.0626605
R35W9_MS5_Ms_M_Basal.fcs	CD4+T cells	CD4+T cells	T Cells			Basal	MS5	M	Mouse		eventCount	5920
R35W9_MS5_Ms_M_Basal.fcs	CD4+T cells	CD4+T cells	T Cells			Basal	MS5	M	Mouse	T Cells	percent	60.81150488
R35W9_MS5_Ms_M_Basal.fcs	CD4+/CD8+	CD4+/CD8+	T Cells			Basal	MS5	M	Mouse		eventCount	50
R35W9_MS5_Ms_M_Basal.fcs	CD4+/CD8+	CD4+/CD8+	T Cells			Basal	MS5	M	Mouse	T Cells	percent	0.513610683
R35W9_MS5_Ms_M_IFNa2.fcs	Neutrophils	Neutrophils	Non-Basophils			IFNa2	MS5	M	Mouse		eventCount	2968
R35W9_MS5_Ms_M_IFNa2.fcs	Neutrophils	Neutrophils	Non-Basophils			IFNa2	MS5	M	Mouse	Non-Basophils	percent	6.145181995
R35W9_MS5_Ms_M_IFNa2.fcs	B Cells	B Cells	CD45+ CD66-			IFNa2	MS5	M	Mouse		eventCount	15740
R35W9_MS5_Ms_M_IFNa2.fcs	B Cells	B Cells	CD45+ CD66-			IFNa2	MS5	M	Mouse	CD45+ CD66-	percent	47.58305874
R35W9_MS5_Ms_M_IFNa2.fcs	Mouse Basophils	Mouse Basophils	ms NK1.1-			IFNa2	MS5	M	Mouse		eventCount	164
R35W9_MS5_Ms_M_IFNa2.fcs	Mouse Basophils	Mouse Basophils	ms NK1.1-			IFNa2	MS5	M	Mouse	ms NK1.1-	percent	3.448275862
R35W9_MS5_Ms_M_IFNa2.fcs	ms NK1.1+/CD115-	ms NK1.1+/CD115-	CD19- CD3-			IFNa2	MS5	M	Mouse		eventCount	2222
R35W9_MS5_Ms_M_IFNa2.fcs	ms NK1.1+/CD115-	ms NK1.1+/CD115-	CD19- CD3-			IFNa2	MS5	M	Mouse	CD19- CD3-	percent	31.58044343
R35W9_MS5_Ms_M_IFNa2.fcs	Mouse pDCs	Mouse pDCs	FcεRIα-			IFNa2	MS5	M	Mouse		eventCount	37
R35W9_MS5_Ms_M_IFNa2.fcs	Mouse pDCs	Mouse pDCs	FcεRIα-			IFNa2	MS5	M	Mouse	FcεRIα-	percent	0.806100218
R35W9_MS5_Ms_M_IFNa2.fcs	Mouse Ly6C+	Mouse Ly6C+	ms CD115+/NK1.1-			IFNa2	MS5	M	Mouse		eventCount	995
R35W9_MS5_Ms_M_IFNa2.fcs	Mouse Ly6C+	Mouse Ly6C+	ms CD115+/NK1.1-			IFNa2	MS5	M	Mouse	ms CD115+/NK1.1-	percent	51.5010352
R35W9_MS5_Ms_M_IFNa2.fcs	Mouse Ly6C-	Mouse Ly6C-	ms CD115+/NK1.1-			IFNa2	MS5	M	Mouse		eventCount	927
R35W9_MS5_Ms_M_IFNa2.fcs	Mouse Ly6C-	Mouse Ly6C-	ms CD115+/NK1.1-			IFNa2	MS5	M	Mouse	ms CD115+/NK1.1-	percent	47.98136646
R35W9_MS5_Ms_M_IFNa2.fcs	CD8+T cells	CD8+T cells	T Cells			IFNa2	MS5	M	Mouse		eventCount	3097
R35W9_MS5_Ms_M_IFNa2.fcs	CD8+T cells	CD8+T cells	T Cells			IFNa2	MS5	M	Mouse	T Cells	percent	34.39582408
R35W9_MS5_Ms_M_IFNa2.fcs	CD4+T cells	CD4+T cells	T Cells			IFNa2	MS5	M	Mouse		eventCount	5459
R35W9_MS5_Ms_M_IFNa2.fcs	CD4+T cells	CD4+T cells	T Cells			IFNa2	MS5	M	Mouse	T Cells	percent	60.62860951
R35W9_MS5_Ms_M_IFNa2.fcs	CD4+/CD8+	CD4+/CD8+	T Cells			IFNa2	MS5	M	Mouse		eventCount	39
R35W9_MS5_Ms_M_IFNa2.fcs	CD4+/CD8+	CD4+/CD8+	T Cells			IFNa2	MS5	M	Mouse	T Cells	percent	0.433140826
R35W9_MS5_Ms_M_GM-CSF.fcs	Neutrophils	Neutrophils	Non-Basophils			GM-CSF	MS5	M	Mouse		eventCount	2734
R35W9_MS5_Ms_M_GM-CSF.fcs	Neutrophils	Neutrophils	Non-Basophils			GM-CSF	MS5	M	Mouse	Non-Basophils	percent	5.339739458
R35W9_MS5_Ms_M_GM-CSF.fcs	B Cells	B Cells	CD45+ CD66-			GM-CSF	MS5	M	Mouse		eventCount	16279
R35W9_MS5_Ms_M_GM-CSF.fcs	B Cells	B Cells	CD45+ CD66-			GM-CSF	MS5	M	Mouse	CD45+ CD66-	percent	48.46815732
R35W9_MS5_Ms_M_GM-CSF.fcs	Mouse Basophils	Mouse Basophils	ms NK1.1-			GM-CSF	MS5	M	Mouse		eventCount	173
R35W9_MS5_Ms_M_GM-CSF.fcs	Mouse Basophils	Mouse Basophils	ms NK1.1-			GM-CSF	MS5	M	Mouse	ms NK1.1-	percent	3.830823738
R35W9_MS5_Ms_M_GM-CSF.fcs	ms NK1.1+/CD115-	ms NK1.1+/CD115-	CD19- CD3-			GM-CSF	MS5	M	Mouse		eventCount	2184
R35W9_MS5_Ms_M_GM-CSF.fcs	ms NK1.1+/CD115-	ms NK1.1+/CD115-	CD19- CD3-			GM-CSF	MS5	M	Mouse	CD19- CD3-	percent	32.30769231
R35W9_MS5_Ms_M_GM-CSF.fcs	Mouse pDCs	Mouse pDCs	FcεRIα-			GM-CSF	MS5	M	Mouse		eventCount	39
R35W9_MS5_Ms_M_GM-CSF.fcs	Mouse pDCs	Mouse pDCs	FcεRIα-			GM-CSF	MS5	M	Mouse	FcεRIα-	percent	0.898410504
R35W9_MS5_Ms_M_GM-CSF.fcs	Mouse Ly6C+	Mouse Ly6C+	ms CD115+/NK1.1-			GM-CSF	MS5	M	Mouse		eventCount	894
R35W9_MS5_Ms_M_GM-CSF.fcs	Mouse Ly6C+	Mouse Ly6C+	ms CD115+/NK1.1-			GM-CSF	MS5	M	Mouse	ms CD115+/NK1.1-	percent	50.62287656
R35W9_MS5_Ms_M_GM-CSF.fcs	Mouse Ly6C-	Mouse Ly6C-	ms CD115+/NK1.1-			GM-CSF	MS5	M	Mouse		eventCount	856
R35W9_MS5_Ms_M_GM-CSF.fcs	Mouse Ly6C-	Mouse Ly6C-	ms CD115+/NK1.1-			GM-CSF	MS5	M	Mouse	ms CD115+/NK1.1-	percent	48.47112118
R35W9_MS5_Ms_M_GM-CSF.fcs	CD8+T cells	CD8+T cells	T Cells			GM-CSF	MS5	M	Mouse		eventCount	3076
R35W9_MS5_Ms_M_GM-CSF.fcs	CD8+T cells	CD8+T cells	T Cells			GM-CSF	MS5	M	Mouse	T Cells	percent	33.44205262
R35W9_MS5_Ms_M_GM-CSF.fcs	CD4+T cells	CD4+T cells	T Cells			GM-CSF	MS5	M	Mouse		eventCount	5662
R35W9_MS5_Ms_M_GM-CSF.fcs	CD4+T cells	CD4+T cells	T Cells			GM-CSF	MS5	M	Mouse	T Cells	percent	61.55686019
R35W9_MS5_Ms_M_GM-CSF.fcs	CD4+/CD8+	CD4+/CD8+	T Cells			GM-CSF	MS5	M	Mouse		eventCount	39
R35W9_MS5_Ms_M_GM-CSF.fcs	CD4+/CD8+	CD4+/CD8+	T Cells			GM-CSF	MS5	M	Mouse	T Cells	percent	0.424005219
R35W9_MS5_Ms_M_LPS.fcs	Neutrophils	Neutrophils	Non-Basophils			LPS	MS5	M	Mouse		eventCount	3624
R35W9_MS5_Ms_M_LPS.fcs	Neutrophils	Neutrophils	Non-Basophils			LPS	MS5	M	Mouse	Non-Basophils	percent	5.561608938
R35W9_MS5_Ms_M_LPS.fcs	B Cells	B Cells	CD45+ CD66-			LPS	MS5	M	Mouse		eventCount	20683
R35W9_MS5_Ms_M_LPS.fcs	B Cells	B Cells	CD45+ CD66-			LPS	MS5	M	Mouse	CD45+ CD66-	percent	49.06300408
R35W9_MS5_Ms_M_LPS.fcs	Mouse Basophils	Mouse Basophils	ms NK1.1-			LPS	MS5	M	Mouse		eventCount	186
R35W9_MS5_Ms_M_LPS.fcs	Mouse Basophils	Mouse Basophils	ms NK1.1-			LPS	MS5	M	Mouse	ms NK1.1-	percent	3.474038102
R35W9_MS5_Ms_M_LPS.fcs	ms NK1.1+/CD115-	ms NK1.1+/CD115-	CD19- CD3-			LPS	MS5	M	Mouse		eventCount	2564
R35W9_MS5_Ms_M_LPS.fcs	ms NK1.1+/CD115-	ms NK1.1+/CD115-	CD19- CD3-			LPS	MS5	M	Mouse	CD19- CD3-	percent	32.0580145
R35W9_MS5_Ms_M_LPS.fcs	Mouse pDCs	Mouse pDCs	FcεRIα-			LPS	MS5	M	Mouse		eventCount	33
R35W9_MS5_Ms_M_LPS.fcs	Mouse pDCs	Mouse pDCs	FcεRIα-			LPS	MS5	M	Mouse	FcεRIα-	percent	0.638792102
R35W9_MS5_Ms_M_LPS.fcs	Mouse Ly6C+	Mouse Ly6C+	ms CD115+/NK1.1-			LPS	MS5	M	Mouse		eventCount	1095
R35W9_MS5_Ms_M_LPS.fcs	Mouse Ly6C+	Mouse Ly6C+	ms CD115+/NK1.1-			LPS	MS5	M	Mouse	ms CD115+/NK1.1-	percent	51.82205395
R35W9_MS5_Ms_M_LPS.fcs	Mouse Ly6C-	Mouse Ly6C-	ms CD115+/NK1.1-			LPS	MS5	M	Mouse		eventCount	1005
R35W9_MS5_Ms_M_LPS.fcs	Mouse Ly6C-	Mouse Ly6C-	ms CD115+/NK1.1-			LPS	MS5	M	Mouse	ms CD115+/NK1.1-	percent	47.56270705
R35W9_MS5_Ms_M_LPS.fcs	CD8+T cells	CD8+T cells	T Cells			LPS	MS5	M	Mouse		eventCount	3993
R35W9_MS5_Ms_M_LPS.fcs	CD8+T cells	CD8+T cells	T Cells			LPS	MS5	M	Mouse	T Cells	percent	34.577416
R35W9_MS5_Ms_M_LPS.fcs	CD4+T cells	CD4+T cells	T Cells			LPS	MS5	M	Mouse		eventCount	6974
R35W9_MS5_Ms_M_LPS.fcs	CD4+T cells	CD4+T cells	T Cells			LPS	MS5	M	Mouse	T Cells	percent	60.39140977
R35W9_MS5_Ms_M_LPS.fcs	CD4+/CD8+	CD4+/CD8+	T Cells			LPS	MS5	M	Mouse		eventCount	66
R35W9_MS5_Ms_M_LPS.fcs	CD4+/CD8+	CD4+/CD8+	T Cells			LPS	MS5	M	Mouse	T Cells	percent	0.571527537
R35W9_MS5_Ms_M_IL-2.fcs	Neutrophils	Neutrophils	Non-Basophils			IL-2	MS5	M	Mouse		eventCount	4505
R35W9_MS5_Ms_M_IL-2.fcs	Neutrophils	Neutrophils	Non-Basophils			IL-2	MS5	M	Mouse	Non-Basophils	percent	5.795181188
R35W9_MS5_Ms_M_IL-2.fcs	B Cells	B Cells	CD45+ CD66-			IL-2	MS5	M	Mouse		eventCount	23624
R35W9_MS5_Ms_M_IL-2.fcs	B Cells	B Cells	CD45+ CD66-			IL-2	MS5	M	Mouse	CD45+ CD66-	percent	47.44060887
R35W9_MS5_Ms_M_IL-2.fcs	Mouse Basophils	Mouse Basophils	ms NK1.1-			IL-2	MS5	M	Mouse		eventCount	260
R35W9_MS5_Ms_M_IL-2.fcs	Mouse Basophils	Mouse Basophils	ms NK1.1-			IL-2	MS5	M	Mouse	ms NK1.1-	percent	4.007398274
R35W9_MS5_Ms_M_IL-2.fcs	ms NK1.1+/CD115-	ms NK1.1+/CD115-	CD19- CD3-			IL-2	MS5	M	Mouse		eventCount	2873
R35W9_MS5_Ms_M_IL-2.fcs	ms NK1.1+/CD115-	ms NK1.1+/CD115-	CD19- CD3-			IL-2	MS5	M	Mouse	CD19- CD3-	percent	30.392468
R35W9_MS5_Ms_M_IL-2.fcs	Mouse pDCs	Mouse pDCs	FcεRIα-			IL-2	MS5	M	Mouse		eventCount	32
R35W9_MS5_Ms_M_IL-2.fcs	Mouse pDCs	Mouse pDCs	FcεRIα-			IL-2	MS5	M	Mouse	FcεRIα-	percent	0.514221437
R35W9_MS5_Ms_M_IL-2.fcs	Mouse Ly6C+	Mouse Ly6C+	ms CD115+/NK1.1-			IL-2	MS5	M	Mouse		eventCount	1273
R35W9_MS5_Ms_M_IL-2.fcs	Mouse Ly6C+	Mouse Ly6C+	ms CD115+/NK1.1-			IL-2	MS5	M	Mouse	ms CD115+/NK1.1-	percent	50.67675159
R35W9_MS5_Ms_M_IL-2.fcs	Mouse Ly6C-	Mouse Ly6C-	ms CD115+/NK1.1-			IL-2	MS5	M	Mouse		eventCount	1216
R35W9_MS5_Ms_M_IL-2.fcs	Mouse Ly6C-	Mouse Ly6C-	ms CD115+/NK1.1-			IL-2	MS5	M	Mouse	ms CD115+/NK1.1-	percent	48.40764331
R35W9_MS5_Ms_M_IL-2.fcs	CD8+T cells	CD8+T cells	T Cells			IL-2	MS5	M	Mouse		eventCount	4795
R35W9_MS5_Ms_M_IL-2.fcs	CD8+T cells	CD8+T cells	T Cells			IL-2	MS5	M	Mouse	T Cells	percent	34.12811388
R35W9_MS5_Ms_M_IL-2.fcs	CD4+T cells	CD4+T cells	T Cells			IL-2	MS5	M	Mouse		eventCount	8554
R35W9_MS5_Ms_M_IL-2.fcs	CD4+T cells	CD4+T cells	T Cells			IL-2	MS5	M	Mouse	T Cells	percent	60.88256228
R35W9_MS5_Ms_M_IL-2.fcs	CD4+/CD8+	CD4+/CD8+	T Cells			IL-2	MS5	M	Mouse		eventCount	67
R35W9_MS5_Ms_M_IL-2.fcs	CD4+/CD8+	CD4+/CD8+	T Cells			IL-2	MS5	M	Mouse	T Cells	percent	0.476868327
R35W9_MS5_Ms_M_R848.fcs	Neutrophils	Neutrophils	Non-Basophils			R848	MS5	M	Mouse		eventCount	4961
R35W9_MS5_Ms_M_R848.fcs	Neutrophils	Neutrophils	Non-Basophils			R848	MS5	M	Mouse	Non-Basophils	percent	5.198193573
R35W9_MS5_Ms_M_R848.fcs	B Cells	B Cells	CD45+ CD66-			R848	MS5	M	Mouse		eventCount	29364
R35W9_MS5_Ms_M_R848.fcs	B Cells	B Cells	CD45+ CD66-			R848	MS5	M	Mouse	CD45+ CD66-	percent	49.60218923
R35W9_MS5_Ms_M_R848.fcs	Mouse Basophils	Mouse Basophils	ms NK1.1-			R848	MS5	M	Mouse		eventCount	283
R35W9_MS5_Ms_M_R848.fcs	Mouse Basophils	Mouse Basophils	ms NK1.1-			R848	MS5	M	Mouse	ms NK1.1-	percent	3.963030388
R35W9_MS5_Ms_M_R848.fcs	ms NK1.1+/CD115-	ms NK1.1+/CD115-	CD19- CD3-			R848	MS5	M	Mouse		eventCount	3464
R35W9_MS5_Ms_M_R848.fcs	ms NK1.1+/CD115-	ms NK1.1+/CD115-	CD19- CD3-			R848	MS5	M	Mouse	CD19- CD3-	percent	32.34964513
R35W9_MS5_Ms_M_R848.fcs	Mouse pDCs	Mouse pDCs	FcεRIα-			R848	MS5	M	Mouse		eventCount	49
R35W9_MS5_Ms_M_R848.fcs	Mouse pDCs	Mouse pDCs	FcεRIα-			R848	MS5	M	Mouse	FcεRIα-	percent	0.714911001
R35W9_MS5_Ms_M_R848.fcs	Mouse Ly6C+	Mouse Ly6C+	ms CD115+/NK1.1-			R848	MS5	M	Mouse		eventCount	1498
R35W9_MS5_Ms_M_R848.fcs	Mouse Ly6C+	Mouse Ly6C+	ms CD115+/NK1.1-			R848	MS5	M	Mouse	ms CD115+/NK1.1-	percent	54.8919018
R35W9_MS5_Ms_M_R848.fcs	Mouse Ly6C-	Mouse Ly6C-	ms CD115+/NK1.1-			R848	MS5	M	Mouse		eventCount	1210
R35W9_MS5_Ms_M_R848.fcs	Mouse Ly6C-	Mouse Ly6C-	ms CD115+/NK1.1-			R848	MS5	M	Mouse	ms CD115+/NK1.1-	percent	44.33858556
R35W9_MS5_Ms_M_R848.fcs	CD8+T cells	CD8+T cells	T Cells			R848	MS5	M	Mouse		eventCount	5602
R35W9_MS5_Ms_M_R848.fcs	CD8+T cells	CD8+T cells	T Cells			R848	MS5	M	Mouse	T Cells	percent	34.38708489
R35W9_MS5_Ms_M_R848.fcs	CD4+T cells	CD4+T cells	T Cells			R848	MS5	M	Mouse		eventCount	9851
R35W9_MS5_Ms_M_R848.fcs	CD4+T cells	CD4+T cells	T Cells			R848	MS5	M	Mouse	T Cells	percent	60.4689706
R35W9_MS5_Ms_M_R848.fcs	CD4+/CD8+	CD4+/CD8+	T Cells			R848	MS5	M	Mouse		eventCount	72
R35W9_MS5_Ms_M_R848.fcs	CD4+/CD8+	CD4+/CD8+	T Cells			R848	MS5	M	Mouse	T Cells	percent	0.441961819
R35W9_MS5_Ms_M_TNFa.fcs	Neutrophils	Neutrophils	Non-Basophils			TNFa	MS5	M	Mouse		eventCount	4550
R35W9_MS5_Ms_M_TNFa.fcs	Neutrophils	Neutrophils	Non-Basophils			TNFa	MS5	M	Mouse	Non-Basophils	percent	5.736041249
R35W9_MS5_Ms_M_TNFa.fcs	B Cells	B Cells	CD45+ CD66-			TNFa	MS5	M	Mouse		eventCount	25251
R35W9_MS5_Ms_M_TNFa.fcs	B Cells	B Cells	CD45+ CD66-			TNFa	MS5	M	Mouse	CD45+ CD66-	percent	48.53161638
R35W9_MS5_Ms_M_TNFa.fcs	Mouse Basophils	Mouse Basophils	ms NK1.1-			TNFa	MS5	M	Mouse		eventCount	252
R35W9_MS5_Ms_M_TNFa.fcs	Mouse Basophils	Mouse Basophils	ms NK1.1-			TNFa	MS5	M	Mouse	ms NK1.1-	percent	4.402515723
R35W9_MS5_Ms_M_TNFa.fcs	ms NK1.1+/CD115-	ms NK1.1+/CD115-	CD19- CD3-			TNFa	MS5	M	Mouse		eventCount	3236
R35W9_MS5_Ms_M_TNFa.fcs	ms NK1.1+/CD115-	ms NK1.1+/CD115-	CD19- CD3-			TNFa	MS5	M	Mouse	CD19- CD3-	percent	35.74505689
R35W9_MS5_Ms_M_TNFa.fcs	Mouse pDCs	Mouse pDCs	FcεRIα-			TNFa	MS5	M	Mouse		eventCount	50
R35W9_MS5_Ms_M_TNFa.fcs	Mouse pDCs	Mouse pDCs	FcεRIα-			TNFa	MS5	M	Mouse	FcεRIα-	percent	0.91424392
R35W9_MS5_Ms_M_TNFa.fcs	Mouse Ly6C+	Mouse Ly6C+	ms CD115+/NK1.1-			TNFa	MS5	M	Mouse		eventCount	730
R35W9_MS5_Ms_M_TNFa.fcs	Mouse Ly6C+	Mouse Ly6C+	ms CD115+/NK1.1-			TNFa	MS5	M	Mouse	ms CD115+/NK1.1-	percent	50.27548209
R35W9_MS5_Ms_M_TNFa.fcs	Mouse Ly6C-	Mouse Ly6C-	ms CD115+/NK1.1-			TNFa	MS5	M	Mouse		eventCount	711
R35W9_MS5_Ms_M_TNFa.fcs	Mouse Ly6C-	Mouse Ly6C-	ms CD115+/NK1.1-			TNFa	MS5	M	Mouse	ms CD115+/NK1.1-	percent	48.96694215
R35W9_MS5_Ms_M_TNFa.fcs	CD8+T cells	CD8+T cells	T Cells			TNFa	MS5	M	Mouse		eventCount	5319
R35W9_MS5_Ms_M_TNFa.fcs	CD8+T cells	CD8+T cells	T Cells			TNFa	MS5	M	Mouse	T Cells	percent	34.69214714
R35W9_MS5_Ms_M_TNFa.fcs	CD4+T cells	CD4+T cells	T Cells			TNFa	MS5	M	Mouse		eventCount	9202
R35W9_MS5_Ms_M_TNFa.fcs	CD4+T cells	CD4+T cells	T Cells			TNFa	MS5	M	Mouse	T Cells	percent	60.01826246
R35W9_MS5_Ms_M_TNFa.fcs	CD4+/CD8+	CD4+/CD8+	T Cells			TNFa	MS5	M	Mouse		eventCount	63
R35W9_MS5_Ms_M_TNFa.fcs	CD4+/CD8+	CD4+/CD8+	T Cells			TNFa	MS5	M	Mouse	T Cells	percent	0.410905296
R35W9_MS5_Ms_M_IFNg.fcs	Neutrophils	Neutrophils	Non-Basophils			IFNg	MS5	M	Mouse		eventCount	3359
R35W9_MS5_Ms_M_IFNg.fcs	Neutrophils	Neutrophils	Non-Basophils			IFNg	MS5	M	Mouse	Non-Basophils	percent	5.181003501
R35W9_MS5_Ms_M_IFNg.fcs	B Cells	B Cells	CD45+ CD66-			IFNg	MS5	M	Mouse		eventCount	19699
R35W9_MS5_Ms_M_IFNg.fcs	B Cells	B Cells	CD45+ CD66-			IFNg	MS5	M	Mouse	CD45+ CD66-	percent	49.19461579
R35W9_MS5_Ms_M_IFNg.fcs	Mouse Basophils	Mouse Basophils	ms NK1.1-			IFNg	MS5	M	Mouse		eventCount	170
R35W9_MS5_Ms_M_IFNg.fcs	Mouse Basophils	Mouse Basophils	ms NK1.1-			IFNg	MS5	M	Mouse	ms NK1.1-	percent	3.447576556
R35W9_MS5_Ms_M_IFNg.fcs	ms NK1.1+/CD115-	ms NK1.1+/CD115-	CD19- CD3-			IFNg	MS5	M	Mouse		eventCount	2371
R35W9_MS5_Ms_M_IFNg.fcs	ms NK1.1+/CD115-	ms NK1.1+/CD115-	CD19- CD3-			IFNg	MS5	M	Mouse	CD19- CD3-	percent	32.18406407
R35W9_MS5_Ms_M_IFNg.fcs	Mouse pDCs	Mouse pDCs	FcεRIα-			IFNg	MS5	M	Mouse		eventCount	39
R35W9_MS5_Ms_M_IFNg.fcs	Mouse pDCs	Mouse pDCs	FcεRIα-			IFNg	MS5	M	Mouse	FcεRIα-	percent	0.819327731
R35W9_MS5_Ms_M_IFNg.fcs	Mouse Ly6C+	Mouse Ly6C+	ms CD115+/NK1.1-			IFNg	MS5	M	Mouse		eventCount	951
R35W9_MS5_Ms_M_IFNg.fcs	Mouse Ly6C+	Mouse Ly6C+	ms CD115+/NK1.1-			IFNg	MS5	M	Mouse	ms CD115+/NK1.1-	percent	50.15822785
R35W9_MS5_Ms_M_IFNg.fcs	Mouse Ly6C-	Mouse Ly6C-	ms CD115+/NK1.1-			IFNg	MS5	M	Mouse		eventCount	933
R35W9_MS5_Ms_M_IFNg.fcs	Mouse Ly6C-	Mouse Ly6C-	ms CD115+/NK1.1-			IFNg	MS5	M	Mouse	ms CD115+/NK1.1-	percent	49.20886076
R35W9_MS5_Ms_M_IFNg.fcs	CD8+T cells	CD8+T cells	T Cells			IFNg	MS5	M	Mouse		eventCount	3751
R35W9_MS5_Ms_M_IFNg.fcs	CD8+T cells	CD8+T cells	T Cells			IFNg	MS5	M	Mouse	T Cells	percent	34.18702151
R35W9_MS5_Ms_M_IFNg.fcs	CD4+T cells	CD4+T cells	T Cells			IFNg	MS5	M	Mouse		eventCount	6645
R35W9_MS5_Ms_M_IFNg.fcs	CD4+T cells	CD4+T cells	T Cells			IFNg	MS5	M	Mouse	T Cells	percent	60.56325191
R35W9_MS5_Ms_M_IFNg.fcs	CD4+/CD8+	CD4+/CD8+	T Cells			IFNg	MS5	M	Mouse		eventCount	62
R35W9_MS5_Ms_M_IFNg.fcs	CD4+/CD8+	CD4+/CD8+	T Cells			IFNg	MS5	M	Mouse	T Cells	percent	0.565074736
R35W9_MS5_Ms_M_IFNb.fcs	Neutrophils	Neutrophils	Non-Basophils			IFNb	MS5	M	Mouse		eventCount	3367
R35W9_MS5_Ms_M_IFNb.fcs	Neutrophils	Neutrophils	Non-Basophils			IFNb	MS5	M	Mouse	Non-Basophils	percent	5.84700877
R35W9_MS5_Ms_M_IFNb.fcs	B Cells	B Cells	CD45+ CD66-			IFNb	MS5	M	Mouse		eventCount	18391
R35W9_MS5_Ms_M_IFNb.fcs	B Cells	B Cells	CD45+ CD66-			IFNb	MS5	M	Mouse	CD45+ CD66-	percent	48.65730084
R35W9_MS5_Ms_M_IFNb.fcs	Mouse Basophils	Mouse Basophils	ms NK1.1-			IFNb	MS5	M	Mouse		eventCount	186
R35W9_MS5_Ms_M_IFNb.fcs	Mouse Basophils	Mouse Basophils	ms NK1.1-			IFNb	MS5	M	Mouse	ms NK1.1-	percent	3.725215301
R35W9_MS5_Ms_M_IFNb.fcs	ms NK1.1+/CD115-	ms NK1.1+/CD115-	CD19- CD3-			IFNb	MS5	M	Mouse		eventCount	2283
R35W9_MS5_Ms_M_IFNb.fcs	ms NK1.1+/CD115-	ms NK1.1+/CD115-	CD19- CD3-			IFNb	MS5	M	Mouse	CD19- CD3-	percent	31.12050164
R35W9_MS5_Ms_M_IFNb.fcs	Mouse pDCs	Mouse pDCs	FcεRIα-			IFNb	MS5	M	Mouse		eventCount	29
R35W9_MS5_Ms_M_IFNb.fcs	Mouse pDCs	Mouse pDCs	FcεRIα-			IFNb	MS5	M	Mouse	FcεRIα-	percent	0.603286873
R35W9_MS5_Ms_M_IFNb.fcs	Mouse Ly6C+	Mouse Ly6C+	ms CD115+/NK1.1-			IFNb	MS5	M	Mouse		eventCount	1053
R35W9_MS5_Ms_M_IFNb.fcs	Mouse Ly6C+	Mouse Ly6C+	ms CD115+/NK1.1-			IFNb	MS5	M	Mouse	ms CD115+/NK1.1-	percent	53.69709332
R35W9_MS5_Ms_M_IFNb.fcs	Mouse Ly6C-	Mouse Ly6C-	ms CD115+/NK1.1-			IFNb	MS5	M	Mouse		eventCount	895
R35W9_MS5_Ms_M_IFNb.fcs	Mouse Ly6C-	Mouse Ly6C-	ms CD115+/NK1.1-			IFNb	MS5	M	Mouse	ms CD115+/NK1.1-	percent	45.6399796
R35W9_MS5_Ms_M_IFNb.fcs	CD8+T cells	CD8+T cells	T Cells			IFNb	MS5	M	Mouse		eventCount	3467
R35W9_MS5_Ms_M_IFNb.fcs	CD8+T cells	CD8+T cells	T Cells			IFNb	MS5	M	Mouse	T Cells	percent	34.09381453
R35W9_MS5_Ms_M_IFNb.fcs	CD4+T cells	CD4+T cells	T Cells			IFNb	MS5	M	Mouse		eventCount	6177
R35W9_MS5_Ms_M_IFNb.fcs	CD4+T cells	CD4+T cells	T Cells			IFNb	MS5	M	Mouse	T Cells	percent	60.74343593
R35W9_MS5_Ms_M_IFNb.fcs	CD4+/CD8+	CD4+/CD8+	T Cells			IFNb	MS5	M	Mouse		eventCount	58
R35W9_MS5_Ms_M_IFNb.fcs	CD4+/CD8+	CD4+/CD8+	T Cells			IFNb	MS5	M	Mouse	T Cells	percent	0.570360901
R35W9_MS5_Ms_M_CD40L.fcs	Neutrophils	Neutrophils	Non-Basophils			CD40L	MS5	M	Mouse		eventCount	3797
R35W9_MS5_Ms_M_CD40L.fcs	Neutrophils	Neutrophils	Non-Basophils			CD40L	MS5	M	Mouse	Non-Basophils	percent	5.135869933
R35W9_MS5_Ms_M_CD40L.fcs	B Cells	B Cells	CD45+ CD66-			CD40L	MS5	M	Mouse		eventCount	21578
R35W9_MS5_Ms_M_CD40L.fcs	B Cells	B Cells	CD45+ CD66-			CD40L	MS5	M	Mouse	CD45+ CD66-	percent	49.43300268
R35W9_MS5_Ms_M_CD40L.fcs	Mouse Basophils	Mouse Basophils	ms NK1.1-			CD40L	MS5	M	Mouse		eventCount	224
R35W9_MS5_Ms_M_CD40L.fcs	Mouse Basophils	Mouse Basophils	ms NK1.1-			CD40L	MS5	M	Mouse	ms NK1.1-	percent	4.119919073
R35W9_MS5_Ms_M_CD40L.fcs	ms NK1.1+/CD115-	ms NK1.1+/CD115-	CD19- CD3-			CD40L	MS5	M	Mouse		eventCount	2507
R35W9_MS5_Ms_M_CD40L.fcs	ms NK1.1+/CD115-	ms NK1.1+/CD115-	CD19- CD3-			CD40L	MS5	M	Mouse	CD19- CD3-	percent	31.20099564
R35W9_MS5_Ms_M_CD40L.fcs	Mouse pDCs	Mouse pDCs	FcεRIα-			CD40L	MS5	M	Mouse		eventCount	33
R35W9_MS5_Ms_M_CD40L.fcs	Mouse pDCs	Mouse pDCs	FcεRIα-			CD40L	MS5	M	Mouse	FcεRIα-	percent	0.633275763
R35W9_MS5_Ms_M_CD40L.fcs	Mouse Ly6C+	Mouse Ly6C+	ms CD115+/NK1.1-			CD40L	MS5	M	Mouse		eventCount	1101
R35W9_MS5_Ms_M_CD40L.fcs	Mouse Ly6C+	Mouse Ly6C+	ms CD115+/NK1.1-			CD40L	MS5	M	Mouse	ms CD115+/NK1.1-	percent	51.20930233
R35W9_MS5_Ms_M_CD40L.fcs	Mouse Ly6C-	Mouse Ly6C-	ms CD115+/NK1.1-			CD40L	MS5	M	Mouse		eventCount	1038
R35W9_MS5_Ms_M_CD40L.fcs	Mouse Ly6C-	Mouse Ly6C-	ms CD115+/NK1.1-			CD40L	MS5	M	Mouse	ms CD115+/NK1.1-	percent	48.27906977
R35W9_MS5_Ms_M_CD40L.fcs	CD8+T cells	CD8+T cells	T Cells			CD40L	MS5	M	Mouse		eventCount	3799
R35W9_MS5_Ms_M_CD40L.fcs	CD8+T cells	CD8+T cells	T Cells			CD40L	MS5	M	Mouse	T Cells	percent	33.58974359
R35W9_MS5_Ms_M_CD40L.fcs	CD4+T cells	CD4+T cells	T Cells			CD40L	MS5	M	Mouse		eventCount	6872
R35W9_MS5_Ms_M_CD40L.fcs	CD4+T cells	CD4+T cells	T Cells			CD40L	MS5	M	Mouse	T Cells	percent	60.76038904
R35W9_MS5_Ms_M_CD40L.fcs	CD4+/CD8+	CD4+/CD8+	T Cells			CD40L	MS5	M	Mouse		eventCount	69
R35W9_MS5_Ms_M_CD40L.fcs	CD4+/CD8+	CD4+/CD8+	T Cells			CD40L	MS5	M	Mouse	T Cells	percent	0.610079576
R35W9_MS5_Ms_M_PMAIono.fcs	Neutrophils	Neutrophils	Non-Basophils			PMAIono	MS5	M	Mouse		eventCount	3863
R35W9_MS5_Ms_M_PMAIono.fcs	Neutrophils	Neutrophils	Non-Basophils			PMAIono	MS5	M	Mouse	Non-Basophils	percent	4.53654011
R35W9_MS5_Ms_M_PMAIono.fcs	B Cells	B Cells	CD45+ CD66-			PMAIono	MS5	M	Mouse		eventCount	23445
R35W9_MS5_Ms_M_PMAIono.fcs	B Cells	B Cells	CD45+ CD66-			PMAIono	MS5	M	Mouse	CD45+ CD66-	percent	50.14758727
R35W9_MS5_Ms_M_PMAIono.fcs	Mouse Basophils	Mouse Basophils	ms NK1.1-			PMAIono	MS5	M	Mouse		eventCount	213
R35W9_MS5_Ms_M_PMAIono.fcs	Mouse Basophils	Mouse Basophils	ms NK1.1-			PMAIono	MS5	M	Mouse	ms NK1.1-	percent	3.94298408
R35W9_MS5_Ms_M_PMAIono.fcs	ms NK1.1+/CD115-	ms NK1.1+/CD115-	CD19- CD3-			PMAIono	MS5	M	Mouse		eventCount	2736
R35W9_MS5_Ms_M_PMAIono.fcs	ms NK1.1+/CD115-	ms NK1.1+/CD115-	CD19- CD3-			PMAIono	MS5	M	Mouse	CD19- CD3-	percent	33.07143721
R35W9_MS5_Ms_M_PMAIono.fcs	Mouse pDCs	Mouse pDCs	FcεRIα-			PMAIono	MS5	M	Mouse		eventCount	51
R35W9_MS5_Ms_M_PMAIono.fcs	Mouse pDCs	Mouse pDCs	FcεRIα-			PMAIono	MS5	M	Mouse	FcεRIα-	percent	0.983037779
R35W9_MS5_Ms_M_PMAIono.fcs	Mouse Ly6C+	Mouse Ly6C+	ms CD115+/NK1.1-			PMAIono	MS5	M	Mouse		eventCount	1049
R35W9_MS5_Ms_M_PMAIono.fcs	Mouse Ly6C+	Mouse Ly6C+	ms CD115+/NK1.1-			PMAIono	MS5	M	Mouse	ms CD115+/NK1.1-	percent	51.07108082
R35W9_MS5_Ms_M_PMAIono.fcs	Mouse Ly6C-	Mouse Ly6C-	ms CD115+/NK1.1-			PMAIono	MS5	M	Mouse		eventCount	987
R35W9_MS5_Ms_M_PMAIono.fcs	Mouse Ly6C-	Mouse Ly6C-	ms CD115+/NK1.1-			PMAIono	MS5	M	Mouse	ms CD115+/NK1.1-	percent	48.05258033
R35W9_MS5_Ms_M_PMAIono.fcs	CD8+T cells	CD8+T cells	T Cells			PMAIono	MS5	M	Mouse		eventCount	4092
R35W9_MS5_Ms_M_PMAIono.fcs	CD8+T cells	CD8+T cells	T Cells			PMAIono	MS5	M	Mouse	T Cells	percent	34.14837687
R35W9_MS5_Ms_M_PMAIono.fcs	CD4+T cells	CD4+T cells	T Cells			PMAIono	MS5	M	Mouse		eventCount	7251
R35W9_MS5_Ms_M_PMAIono.fcs	CD4+T cells	CD4+T cells	T Cells			PMAIono	MS5	M	Mouse	T Cells	percent	60.51072352
R35W9_MS5_Ms_M_PMAIono.fcs	CD4+/CD8+	CD4+/CD8+	T Cells			PMAIono	MS5	M	Mouse		eventCount	73
R35W9_MS5_Ms_M_PMAIono.fcs	CD4+/CD8+	CD4+/CD8+	T Cells			PMAIono	MS5	M	Mouse	T Cells	percent	0.609196362
R35W9_MS5_Ms_M_IL-12.fcs	Neutrophils	Neutrophils	Non-Basophils			IL-12	MS5	M	Mouse		eventCount	4814
R35W9_MS5_Ms_M_IL-12.fcs	Neutrophils	Neutrophils	Non-Basophils			IL-12	MS5	M	Mouse	Non-Basophils	percent	4.134211589
R35W9_MS5_Ms_M_IL-12.fcs	B Cells	B Cells	CD45+ CD66-			IL-12	MS5	M	Mouse		eventCount	31271
R35W9_MS5_Ms_M_IL-12.fcs	B Cells	B Cells	CD45+ CD66-			IL-12	MS5	M	Mouse	CD45+ CD66-	percent	51.54192283
R35W9_MS5_Ms_M_IL-12.fcs	Mouse Basophils	Mouse Basophils	ms NK1.1-			IL-12	MS5	M	Mouse		eventCount	262
R35W9_MS5_Ms_M_IL-12.fcs	Mouse Basophils	Mouse Basophils	ms NK1.1-			IL-12	MS5	M	Mouse	ms NK1.1-	percent	4.05509983
R35W9_MS5_Ms_M_IL-12.fcs	ms NK1.1+/CD115-	ms NK1.1+/CD115-	CD19- CD3-			IL-12	MS5	M	Mouse		eventCount	3214
R35W9_MS5_Ms_M_IL-12.fcs	ms NK1.1+/CD115-	ms NK1.1+/CD115-	CD19- CD3-			IL-12	MS5	M	Mouse	CD19- CD3-	percent	32.68917819
R35W9_MS5_Ms_M_IL-12.fcs	Mouse pDCs	Mouse pDCs	FcεRIα-			IL-12	MS5	M	Mouse		eventCount	42
R35W9_MS5_Ms_M_IL-12.fcs	Mouse pDCs	Mouse pDCs	FcεRIα-			IL-12	MS5	M	Mouse	FcεRIα-	percent	0.677966102
R35W9_MS5_Ms_M_IL-12.fcs	Mouse Ly6C+	Mouse Ly6C+	ms CD115+/NK1.1-			IL-12	MS5	M	Mouse		eventCount	1221
R35W9_MS5_Ms_M_IL-12.fcs	Mouse Ly6C+	Mouse Ly6C+	ms CD115+/NK1.1-			IL-12	MS5	M	Mouse	ms CD115+/NK1.1-	percent	50.26759984
R35W9_MS5_Ms_M_IL-12.fcs	Mouse Ly6C-	Mouse Ly6C-	ms CD115+/NK1.1-			IL-12	MS5	M	Mouse		eventCount	1197
R35W9_MS5_Ms_M_IL-12.fcs	Mouse Ly6C-	Mouse Ly6C-	ms CD115+/NK1.1-			IL-12	MS5	M	Mouse	ms CD115+/NK1.1-	percent	49.2795389
R35W9_MS5_Ms_M_IL-12.fcs	CD8+T cells	CD8+T cells	T Cells			IL-12	MS5	M	Mouse		eventCount	4901
R35W9_MS5_Ms_M_IL-12.fcs	CD8+T cells	CD8+T cells	T Cells			IL-12	MS5	M	Mouse	T Cells	percent	33.31520631
R35W9_MS5_Ms_M_IL-12.fcs	CD4+T cells	CD4+T cells	T Cells			IL-12	MS5	M	Mouse		eventCount	9011
R35W9_MS5_Ms_M_IL-12.fcs	CD4+T cells	CD4+T cells	T Cells			IL-12	MS5	M	Mouse	T Cells	percent	61.25348379
R35W9_MS5_Ms_M_IL-12.fcs	CD4+/CD8+	CD4+/CD8+	T Cells			IL-12	MS5	M	Mouse		eventCount	88
R35W9_MS5_Ms_M_IL-12.fcs	CD4+/CD8+	CD4+/CD8+	T Cells			IL-12	MS5	M	Mouse	T Cells	percent	0.598191829
R35W9_MS5_Ms_M_IL-4.fcs	Neutrophils	Neutrophils	Non-Basophils			IL-4	MS5	M	Mouse		eventCount	3445
R35W9_MS5_Ms_M_IL-4.fcs	Neutrophils	Neutrophils	Non-Basophils			IL-4	MS5	M	Mouse	Non-Basophils	percent	5.564619038
R35W9_MS5_Ms_M_IL-4.fcs	B Cells	B Cells	CD45+ CD66-			IL-4	MS5	M	Mouse		eventCount	19924
R35W9_MS5_Ms_M_IL-4.fcs	B Cells	B Cells	CD45+ CD66-			IL-4	MS5	M	Mouse	CD45+ CD66-	percent	49.27170661
R35W9_MS5_Ms_M_IL-4.fcs	Mouse Basophils	Mouse Basophils	ms NK1.1-			IL-4	MS5	M	Mouse		eventCount	180
R35W9_MS5_Ms_M_IL-4.fcs	Mouse Basophils	Mouse Basophils	ms NK1.1-			IL-4	MS5	M	Mouse	ms NK1.1-	percent	3.460207612
R35W9_MS5_Ms_M_IL-4.fcs	ms NK1.1+/CD115-	ms NK1.1+/CD115-	CD19- CD3-			IL-4	MS5	M	Mouse		eventCount	2480
R35W9_MS5_Ms_M_IL-4.fcs	ms NK1.1+/CD115-	ms NK1.1+/CD115-	CD19- CD3-			IL-4	MS5	M	Mouse	CD19- CD3-	percent	31.95464502
R35W9_MS5_Ms_M_IL-4.fcs	Mouse pDCs	Mouse pDCs	FcεRIα-			IL-4	MS5	M	Mouse		eventCount	46
R35W9_MS5_Ms_M_IL-4.fcs	Mouse pDCs	Mouse pDCs	FcεRIα-			IL-4	MS5	M	Mouse	FcεRIα-	percent	0.916152161
R35W9_MS5_Ms_M_IL-4.fcs	Mouse Ly6C+	Mouse Ly6C+	ms CD115+/NK1.1-			IL-4	MS5	M	Mouse		eventCount	1089
R35W9_MS5_Ms_M_IL-4.fcs	Mouse Ly6C+	Mouse Ly6C+	ms CD115+/NK1.1-			IL-4	MS5	M	Mouse	ms CD115+/NK1.1-	percent	51.2229539
R35W9_MS5_Ms_M_IL-4.fcs	Mouse Ly6C-	Mouse Ly6C-	ms CD115+/NK1.1-			IL-4	MS5	M	Mouse		eventCount	1022
R35W9_MS5_Ms_M_IL-4.fcs	Mouse Ly6C-	Mouse Ly6C-	ms CD115+/NK1.1-			IL-4	MS5	M	Mouse	ms CD115+/NK1.1-	percent	48.07149577
R35W9_MS5_Ms_M_IL-4.fcs	CD8+T cells	CD8+T cells	T Cells			IL-4	MS5	M	Mouse		eventCount	3820
R35W9_MS5_Ms_M_IL-4.fcs	CD8+T cells	CD8+T cells	T Cells			IL-4	MS5	M	Mouse	T Cells	percent	34.30624158
R35W9_MS5_Ms_M_IL-4.fcs	CD4+T cells	CD4+T cells	T Cells			IL-4	MS5	M	Mouse		eventCount	6759
R35W9_MS5_Ms_M_IL-4.fcs	CD4+T cells	CD4+T cells	T Cells			IL-4	MS5	M	Mouse	T Cells	percent	60.70049394
R35W9_MS5_Ms_M_IL-4.fcs	CD4+/CD8+	CD4+/CD8+	T Cells			IL-4	MS5	M	Mouse		eventCount	57
R35W9_MS5_Ms_M_IL-4.fcs	CD4+/CD8+	CD4+/CD8+	T Cells			IL-4	MS5	M	Mouse	T Cells	percent	0.511899416
R35W11_MS6_Ms_F_GM-CSF.fcs	Neutrophils	Neutrophils	Non-Basophils			GM-CSF	MS6	F	Mouse		eventCount	1744
R35W11_MS6_Ms_F_GM-CSF.fcs	Neutrophils	Neutrophils	Non-Basophils			GM-CSF	MS6	F	Mouse	Non-Basophils	percent	4.161794535
R35W11_MS6_Ms_F_GM-CSF.fcs	B Cells	B Cells	CD45+ CD66-			GM-CSF	MS6	F	Mouse		eventCount	11729
R35W11_MS6_Ms_F_GM-CSF.fcs	B Cells	B Cells	CD45+ CD66-			GM-CSF	MS6	F	Mouse	CD45+ CD66-	percent	35.32299353
R35W11_MS6_Ms_F_GM-CSF.fcs	Mouse Basophils	Mouse Basophils	ms NK1.1-			GM-CSF	MS6	F	Mouse		eventCount	44
R35W11_MS6_Ms_F_GM-CSF.fcs	Mouse Basophils	Mouse Basophils	ms NK1.1-			GM-CSF	MS6	F	Mouse	ms NK1.1-	percent	0.76415422
R35W11_MS6_Ms_F_GM-CSF.fcs	ms NK1.1+/CD115-	ms NK1.1+/CD115-	CD19- CD3-			GM-CSF	MS6	F	Mouse		eventCount	2417
R35W11_MS6_Ms_F_GM-CSF.fcs	ms NK1.1+/CD115-	ms NK1.1+/CD115-	CD19- CD3-			GM-CSF	MS6	F	Mouse	CD19- CD3-	percent	29.41104892
R35W11_MS6_Ms_F_GM-CSF.fcs	Mouse pDCs	Mouse pDCs	FcεRIα-			GM-CSF	MS6	F	Mouse		eventCount	53
R35W11_MS6_Ms_F_GM-CSF.fcs	Mouse pDCs	Mouse pDCs	FcεRIα-			GM-CSF	MS6	F	Mouse	FcεRIα-	percent	0.927871148
R35W11_MS6_Ms_F_GM-CSF.fcs	Mouse Ly6C+	Mouse Ly6C+	ms CD115+/NK1.1-			GM-CSF	MS6	F	Mouse		eventCount	583
R35W11_MS6_Ms_F_GM-CSF.fcs	Mouse Ly6C+	Mouse Ly6C+	ms CD115+/NK1.1-			GM-CSF	MS6	F	Mouse	ms CD115+/NK1.1-	percent	41.6726233
R35W11_MS6_Ms_F_GM-CSF.fcs	Mouse Ly6C-	Mouse Ly6C-	ms CD115+/NK1.1-			GM-CSF	MS6	F	Mouse		eventCount	810
R35W11_MS6_Ms_F_GM-CSF.fcs	Mouse Ly6C-	Mouse Ly6C-	ms CD115+/NK1.1-			GM-CSF	MS6	F	Mouse	ms CD115+/NK1.1-	percent	57.89849893
R35W11_MS6_Ms_F_GM-CSF.fcs	CD8+T cells	CD8+T cells	T Cells			GM-CSF	MS6	F	Mouse		eventCount	3866
R35W11_MS6_Ms_F_GM-CSF.fcs	CD8+T cells	CD8+T cells	T Cells			GM-CSF	MS6	F	Mouse	T Cells	percent	34.09171076
R35W11_MS6_Ms_F_GM-CSF.fcs	CD4+T cells	CD4+T cells	T Cells			GM-CSF	MS6	F	Mouse		eventCount	6669
R35W11_MS6_Ms_F_GM-CSF.fcs	CD4+T cells	CD4+T cells	T Cells			GM-CSF	MS6	F	Mouse	T Cells	percent	58.80952381
R35W11_MS6_Ms_F_GM-CSF.fcs	CD4+/CD8+	CD4+/CD8+	T Cells			GM-CSF	MS6	F	Mouse		eventCount	94
R35W11_MS6_Ms_F_GM-CSF.fcs	CD4+/CD8+	CD4+/CD8+	T Cells			GM-CSF	MS6	F	Mouse	T Cells	percent	0.828924162
R35W11_MS6_Ms_F_Basal.fcs	Neutrophils	Neutrophils	Non-Basophils			Basal	MS6	F	Mouse		eventCount	1446
R35W11_MS6_Ms_F_Basal.fcs	Neutrophils	Neutrophils	Non-Basophils			Basal	MS6	F	Mouse	Non-Basophils	percent	3.758382284
R35W11_MS6_Ms_F_Basal.fcs	B Cells	B Cells	CD45+ CD66-			Basal	MS6	F	Mouse		eventCount	11187
R35W11_MS6_Ms_F_Basal.fcs	B Cells	B Cells	CD45+ CD66-			Basal	MS6	F	Mouse	CD45+ CD66-	percent	37.04181981
R35W11_MS6_Ms_F_Basal.fcs	Mouse Basophils	Mouse Basophils	ms NK1.1-			Basal	MS6	F	Mouse		eventCount	57
R35W11_MS6_Ms_F_Basal.fcs	Mouse Basophils	Mouse Basophils	ms NK1.1-			Basal	MS6	F	Mouse	ms NK1.1-	percent	1.081799203
R35W11_MS6_Ms_F_Basal.fcs	ms NK1.1+/CD115-	ms NK1.1+/CD115-	CD19- CD3-			Basal	MS6	F	Mouse		eventCount	2069
R35W11_MS6_Ms_F_Basal.fcs	ms NK1.1+/CD115-	ms NK1.1+/CD115-	CD19- CD3-			Basal	MS6	F	Mouse	CD19- CD3-	percent	28.10759408
R35W11_MS6_Ms_F_Basal.fcs	Mouse pDCs	Mouse pDCs	FcεRIα-			Basal	MS6	F	Mouse		eventCount	55
R35W11_MS6_Ms_F_Basal.fcs	Mouse pDCs	Mouse pDCs	FcεRIα-			Basal	MS6	F	Mouse	FcεRIα-	percent	1.055459605
R35W11_MS6_Ms_F_Basal.fcs	Mouse Ly6C+	Mouse Ly6C+	ms CD115+/NK1.1-			Basal	MS6	F	Mouse		eventCount	574
R35W11_MS6_Ms_F_Basal.fcs	Mouse Ly6C+	Mouse Ly6C+	ms CD115+/NK1.1-			Basal	MS6	F	Mouse	ms CD115+/NK1.1-	percent	42.14390602
R35W11_MS6_Ms_F_Basal.fcs	Mouse Ly6C-	Mouse Ly6C-	ms CD115+/NK1.1-			Basal	MS6	F	Mouse		eventCount	784
R35W11_MS6_Ms_F_Basal.fcs	Mouse Ly6C-	Mouse Ly6C-	ms CD115+/NK1.1-			Basal	MS6	F	Mouse	ms CD115+/NK1.1-	percent	57.56240822
R35W11_MS6_Ms_F_Basal.fcs	CD8+T cells	CD8+T cells	T Cells			Basal	MS6	F	Mouse		eventCount	3464
R35W11_MS6_Ms_F_Basal.fcs	CD8+T cells	CD8+T cells	T Cells			Basal	MS6	F	Mouse	T Cells	percent	34.11463463
R35W11_MS6_Ms_F_Basal.fcs	CD4+T cells	CD4+T cells	T Cells			Basal	MS6	F	Mouse		eventCount	6039
R35W11_MS6_Ms_F_Basal.fcs	CD4+T cells	CD4+T cells	T Cells			Basal	MS6	F	Mouse	T Cells	percent	59.47409888
R35W11_MS6_Ms_F_Basal.fcs	CD4+/CD8+	CD4+/CD8+	T Cells			Basal	MS6	F	Mouse		eventCount	65
R35W11_MS6_Ms_F_Basal.fcs	CD4+/CD8+	CD4+/CD8+	T Cells			Basal	MS6	F	Mouse	T Cells	percent	0.640141816
R35W11_MS6_Ms_F_LPS.fcs	Neutrophils	Neutrophils	Non-Basophils			LPS	MS6	F	Mouse		eventCount	1615
R35W11_MS6_Ms_F_LPS.fcs	Neutrophils	Neutrophils	Non-Basophils			LPS	MS6	F	Mouse	Non-Basophils	percent	4.059420873
R35W11_MS6_Ms_F_LPS.fcs	B Cells	B Cells	CD45+ CD66-			LPS	MS6	F	Mouse		eventCount	11266
R35W11_MS6_Ms_F_LPS.fcs	B Cells	B Cells	CD45+ CD66-			LPS	MS6	F	Mouse	CD45+ CD66-	percent	35.68238685
R35W11_MS6_Ms_F_LPS.fcs	Mouse Basophils	Mouse Basophils	ms NK1.1-			LPS	MS6	F	Mouse		eventCount	64
R35W11_MS6_Ms_F_LPS.fcs	Mouse Basophils	Mouse Basophils	ms NK1.1-			LPS	MS6	F	Mouse	ms NK1.1-	percent	1.147982063
R35W11_MS6_Ms_F_LPS.fcs	ms NK1.1+/CD115-	ms NK1.1+/CD115-	CD19- CD3-			LPS	MS6	F	Mouse		eventCount	2329
R35W11_MS6_Ms_F_LPS.fcs	ms NK1.1+/CD115-	ms NK1.1+/CD115-	CD19- CD3-			LPS	MS6	F	Mouse	CD19- CD3-	percent	29.32510703
R35W11_MS6_Ms_F_LPS.fcs	Mouse pDCs	Mouse pDCs	FcεRIα-			LPS	MS6	F	Mouse		eventCount	38
R35W11_MS6_Ms_F_LPS.fcs	Mouse pDCs	Mouse pDCs	FcεRIα-			LPS	MS6	F	Mouse	FcεRIα-	percent	0.689780359
R35W11_MS6_Ms_F_LPS.fcs	Mouse Ly6C+	Mouse Ly6C+	ms CD115+/NK1.1-			LPS	MS6	F	Mouse		eventCount	560
R35W11_MS6_Ms_F_LPS.fcs	Mouse Ly6C+	Mouse Ly6C+	ms CD115+/NK1.1-			LPS	MS6	F	Mouse	ms CD115+/NK1.1-	percent	39.6039604
R35W11_MS6_Ms_F_LPS.fcs	Mouse Ly6C-	Mouse Ly6C-	ms CD115+/NK1.1-			LPS	MS6	F	Mouse		eventCount	844
R35W11_MS6_Ms_F_LPS.fcs	Mouse Ly6C-	Mouse Ly6C-	ms CD115+/NK1.1-			LPS	MS6	F	Mouse	ms CD115+/NK1.1-	percent	59.68882603
R35W11_MS6_Ms_F_LPS.fcs	CD8+T cells	CD8+T cells	T Cells			LPS	MS6	F	Mouse		eventCount	3617
R35W11_MS6_Ms_F_LPS.fcs	CD8+T cells	CD8+T cells	T Cells			LPS	MS6	F	Mouse	T Cells	percent	34.13874469
R35W11_MS6_Ms_F_LPS.fcs	CD4+T cells	CD4+T cells	T Cells			LPS	MS6	F	Mouse		eventCount	6222
R35W11_MS6_Ms_F_LPS.fcs	CD4+T cells	CD4+T cells	T Cells			LPS	MS6	F	Mouse	T Cells	percent	58.72581406
R35W11_MS6_Ms_F_LPS.fcs	CD4+/CD8+	CD4+/CD8+	T Cells			LPS	MS6	F	Mouse		eventCount	94
R35W11_MS6_Ms_F_LPS.fcs	CD4+/CD8+	CD4+/CD8+	T Cells			LPS	MS6	F	Mouse	T Cells	percent	0.887210949
R35W11_MS6_Ms_F_IFNa2.fcs	Neutrophils	Neutrophils	Non-Basophils			IFNa2	MS6	F	Mouse		eventCount	1837
R35W11_MS6_Ms_F_IFNa2.fcs	Neutrophils	Neutrophils	Non-Basophils			IFNa2	MS6	F	Mouse	Non-Basophils	percent	4.576140298
R35W11_MS6_Ms_F_IFNa2.fcs	B Cells	B Cells	CD45+ CD66-			IFNa2	MS6	F	Mouse		eventCount	11769
R35W11_MS6_Ms_F_IFNa2.fcs	B Cells	B Cells	CD45+ CD66-			IFNa2	MS6	F	Mouse	CD45+ CD66-	percent	34.93632559
R35W11_MS6_Ms_F_IFNa2.fcs	Mouse Basophils	Mouse Basophils	ms NK1.1-			IFNa2	MS6	F	Mouse		eventCount	66
R35W11_MS6_Ms_F_IFNa2.fcs	Mouse Basophils	Mouse Basophils	ms NK1.1-			IFNa2	MS6	F	Mouse	ms NK1.1-	percent	1.110737126
R35W11_MS6_Ms_F_IFNa2.fcs	ms NK1.1+/CD115-	ms NK1.1+/CD115-	CD19- CD3-			IFNa2	MS6	F	Mouse		eventCount	2495
R35W11_MS6_Ms_F_IFNa2.fcs	ms NK1.1+/CD115-	ms NK1.1+/CD115-	CD19- CD3-			IFNa2	MS6	F	Mouse	CD19- CD3-	percent	29.48475538
R35W11_MS6_Ms_F_IFNa2.fcs	Mouse pDCs	Mouse pDCs	FcεRIα-			IFNa2	MS6	F	Mouse		eventCount	55
R35W11_MS6_Ms_F_IFNa2.fcs	Mouse pDCs	Mouse pDCs	FcεRIα-			IFNa2	MS6	F	Mouse	FcεRIα-	percent	0.936170213
R35W11_MS6_Ms_F_IFNa2.fcs	Mouse Ly6C+	Mouse Ly6C+	ms CD115+/NK1.1-			IFNa2	MS6	F	Mouse		eventCount	725
R35W11_MS6_Ms_F_IFNa2.fcs	Mouse Ly6C+	Mouse Ly6C+	ms CD115+/NK1.1-			IFNa2	MS6	F	Mouse	ms CD115+/NK1.1-	percent	44.58794588
R35W11_MS6_Ms_F_IFNa2.fcs	Mouse Ly6C-	Mouse Ly6C-	ms CD115+/NK1.1-			IFNa2	MS6	F	Mouse		eventCount	891
R35W11_MS6_Ms_F_IFNa2.fcs	Mouse Ly6C-	Mouse Ly6C-	ms CD115+/NK1.1-			IFNa2	MS6	F	Mouse	ms CD115+/NK1.1-	percent	54.79704797
R35W11_MS6_Ms_F_IFNa2.fcs	CD8+T cells	CD8+T cells	T Cells			IFNa2	MS6	F	Mouse		eventCount	4073
R35W11_MS6_Ms_F_IFNa2.fcs	CD8+T cells	CD8+T cells	T Cells			IFNa2	MS6	F	Mouse	T Cells	percent	34.50232952
R35W11_MS6_Ms_F_IFNa2.fcs	CD4+T cells	CD4+T cells	T Cells			IFNa2	MS6	F	Mouse		eventCount	6970
R35W11_MS6_Ms_F_IFNa2.fcs	CD4+T cells	CD4+T cells	T Cells			IFNa2	MS6	F	Mouse	T Cells	percent	59.04277848
R35W11_MS6_Ms_F_IFNa2.fcs	CD4+/CD8+	CD4+/CD8+	T Cells			IFNa2	MS6	F	Mouse		eventCount	77
R35W11_MS6_Ms_F_IFNa2.fcs	CD4+/CD8+	CD4+/CD8+	T Cells			IFNa2	MS6	F	Mouse	T Cells	percent	0.652265989
R35W11_MS6_Ms_F_IL-6.fcs	Neutrophils	Neutrophils	Non-Basophils			IL-6	MS6	F	Mouse		eventCount	2426
R35W11_MS6_Ms_F_IL-6.fcs	Neutrophils	Neutrophils	Non-Basophils			IL-6	MS6	F	Mouse	Non-Basophils	percent	4.254871354
R35W11_MS6_Ms_F_IL-6.fcs	B Cells	B Cells	CD45+ CD66-			IL-6	MS6	F	Mouse		eventCount	16249
R35W11_MS6_Ms_F_IL-6.fcs	B Cells	B Cells	CD45+ CD66-			IL-6	MS6	F	Mouse	CD45+ CD66-	percent	36.10086647
R35W11_MS6_Ms_F_IL-6.fcs	Mouse Basophils	Mouse Basophils	ms NK1.1-			IL-6	MS6	F	Mouse		eventCount	71
R35W11_MS6_Ms_F_IL-6.fcs	Mouse Basophils	Mouse Basophils	ms NK1.1-			IL-6	MS6	F	Mouse	ms NK1.1-	percent	0.912831062
R35W11_MS6_Ms_F_IL-6.fcs	ms NK1.1+/CD115-	ms NK1.1+/CD115-	CD19- CD3-			IL-6	MS6	F	Mouse		eventCount	3285
R35W11_MS6_Ms_F_IL-6.fcs	ms NK1.1+/CD115-	ms NK1.1+/CD115-	CD19- CD3-			IL-6	MS6	F	Mouse	CD19- CD3-	percent	29.5759431
R35W11_MS6_Ms_F_IL-6.fcs	Mouse pDCs	Mouse pDCs	FcεRIα-			IL-6	MS6	F	Mouse		eventCount	72
R35W11_MS6_Ms_F_IL-6.fcs	Mouse pDCs	Mouse pDCs	FcεRIα-			IL-6	MS6	F	Mouse	FcεRIα-	percent	0.934458144
R35W11_MS6_Ms_F_IL-6.fcs	Mouse Ly6C+	Mouse Ly6C+	ms CD115+/NK1.1-			IL-6	MS6	F	Mouse		eventCount	880
R35W11_MS6_Ms_F_IL-6.fcs	Mouse Ly6C+	Mouse Ly6C+	ms CD115+/NK1.1-			IL-6	MS6	F	Mouse	ms CD115+/NK1.1-	percent	44.89795918
R35W11_MS6_Ms_F_IL-6.fcs	Mouse Ly6C-	Mouse Ly6C-	ms CD115+/NK1.1-			IL-6	MS6	F	Mouse		eventCount	1067
R35W11_MS6_Ms_F_IL-6.fcs	Mouse Ly6C-	Mouse Ly6C-	ms CD115+/NK1.1-			IL-6	MS6	F	Mouse	ms CD115+/NK1.1-	percent	54.43877551
R35W11_MS6_Ms_F_IL-6.fcs	CD8+T cells	CD8+T cells	T Cells			IL-6	MS6	F	Mouse		eventCount	5309
R35W11_MS6_Ms_F_IL-6.fcs	CD8+T cells	CD8+T cells	T Cells			IL-6	MS6	F	Mouse	T Cells	percent	34.89090431
R35W11_MS6_Ms_F_IL-6.fcs	CD4+T cells	CD4+T cells	T Cells			IL-6	MS6	F	Mouse		eventCount	8935
R35W11_MS6_Ms_F_IL-6.fcs	CD4+T cells	CD4+T cells	T Cells			IL-6	MS6	F	Mouse	T Cells	percent	58.72108307
R35W11_MS6_Ms_F_IL-6.fcs	CD4+/CD8+	CD4+/CD8+	T Cells			IL-6	MS6	F	Mouse		eventCount	128
R35W11_MS6_Ms_F_IL-6.fcs	CD4+/CD8+	CD4+/CD8+	T Cells			IL-6	MS6	F	Mouse	T Cells	percent	0.841219769
R35W11_MS6_Ms_F_IL-2.fcs	Neutrophils	Neutrophils	Non-Basophils			IL-2	MS6	F	Mouse		eventCount	2629
R35W11_MS6_Ms_F_IL-2.fcs	Neutrophils	Neutrophils	Non-Basophils			IL-2	MS6	F	Mouse	Non-Basophils	percent	4.641186336
R35W11_MS6_Ms_F_IL-2.fcs	B Cells	B Cells	CD45+ CD66-			IL-2	MS6	F	Mouse		eventCount	16325
R35W11_MS6_Ms_F_IL-2.fcs	B Cells	B Cells	CD45+ CD66-			IL-2	MS6	F	Mouse	CD45+ CD66-	percent	36.43973214
R35W11_MS6_Ms_F_IL-2.fcs	Mouse Basophils	Mouse Basophils	ms NK1.1-			IL-2	MS6	F	Mouse		eventCount	63
R35W11_MS6_Ms_F_IL-2.fcs	Mouse Basophils	Mouse Basophils	ms NK1.1-			IL-2	MS6	F	Mouse	ms NK1.1-	percent	0.828402367
R35W11_MS6_Ms_F_IL-2.fcs	ms NK1.1+/CD115-	ms NK1.1+/CD115-	CD19- CD3-			IL-2	MS6	F	Mouse		eventCount	2985
R35W11_MS6_Ms_F_IL-2.fcs	ms NK1.1+/CD115-	ms NK1.1+/CD115-	CD19- CD3-			IL-2	MS6	F	Mouse	CD19- CD3-	percent	28.09940695
R35W11_MS6_Ms_F_IL-2.fcs	Mouse pDCs	Mouse pDCs	FcεRIα-			IL-2	MS6	F	Mouse		eventCount	51
R35W11_MS6_Ms_F_IL-2.fcs	Mouse pDCs	Mouse pDCs	FcεRIα-			IL-2	MS6	F	Mouse	FcεRIα-	percent	0.676392573
R35W11_MS6_Ms_F_IL-2.fcs	Mouse Ly6C+	Mouse Ly6C+	ms CD115+/NK1.1-			IL-2	MS6	F	Mouse		eventCount	867
R35W11_MS6_Ms_F_IL-2.fcs	Mouse Ly6C+	Mouse Ly6C+	ms CD115+/NK1.1-			IL-2	MS6	F	Mouse	ms CD115+/NK1.1-	percent	43.65558912
R35W11_MS6_Ms_F_IL-2.fcs	Mouse Ly6C-	Mouse Ly6C-	ms CD115+/NK1.1-			IL-2	MS6	F	Mouse		eventCount	1106
R35W11_MS6_Ms_F_IL-2.fcs	Mouse Ly6C-	Mouse Ly6C-	ms CD115+/NK1.1-			IL-2	MS6	F	Mouse	ms CD115+/NK1.1-	percent	55.6898288
R35W11_MS6_Ms_F_IL-2.fcs	CD8+T cells	CD8+T cells	T Cells			IL-2	MS6	F	Mouse		eventCount	5266
R35W11_MS6_Ms_F_IL-2.fcs	CD8+T cells	CD8+T cells	T Cells			IL-2	MS6	F	Mouse	T Cells	percent	34.38459027
R35W11_MS6_Ms_F_IL-2.fcs	CD4+T cells	CD4+T cells	T Cells			IL-2	MS6	F	Mouse		eventCount	9049
R35W11_MS6_Ms_F_IL-2.fcs	CD4+T cells	CD4+T cells	T Cells			IL-2	MS6	F	Mouse	T Cells	percent	59.08586353
R35W11_MS6_Ms_F_IL-2.fcs	CD4+/CD8+	CD4+/CD8+	T Cells			IL-2	MS6	F	Mouse		eventCount	114
R35W11_MS6_Ms_F_IL-2.fcs	CD4+/CD8+	CD4+/CD8+	T Cells			IL-2	MS6	F	Mouse	T Cells	percent	0.744368266
R35W11_MS6_Ms_F_R848.fcs	Neutrophils	Neutrophils	Non-Basophils			R848	MS6	F	Mouse		eventCount	3098
R35W11_MS6_Ms_F_R848.fcs	Neutrophils	Neutrophils	Non-Basophils			R848	MS6	F	Mouse	Non-Basophils	percent	4.009421753
R35W11_MS6_Ms_F_R848.fcs	B Cells	B Cells	CD45+ CD66-			R848	MS6	F	Mouse		eventCount	21494
R35W11_MS6_Ms_F_R848.fcs	B Cells	B Cells	CD45+ CD66-			R848	MS6	F	Mouse	CD45+ CD66-	percent	37.93036512
R35W11_MS6_Ms_F_R848.fcs	Mouse Basophils	Mouse Basophils	ms NK1.1-			R848	MS6	F	Mouse		eventCount	92
R35W11_MS6_Ms_F_R848.fcs	Mouse Basophils	Mouse Basophils	ms NK1.1-			R848	MS6	F	Mouse	ms NK1.1-	percent	0.983746792
R35W11_MS6_Ms_F_R848.fcs	ms NK1.1+/CD115-	ms NK1.1+/CD115-	CD19- CD3-			R848	MS6	F	Mouse		eventCount	3681
R35W11_MS6_Ms_F_R848.fcs	ms NK1.1+/CD115-	ms NK1.1+/CD115-	CD19- CD3-			R848	MS6	F	Mouse	CD19- CD3-	percent	28.14435354
R35W11_MS6_Ms_F_R848.fcs	Mouse pDCs	Mouse pDCs	FcεRIα-			R848	MS6	F	Mouse		eventCount	68
R35W11_MS6_Ms_F_R848.fcs	Mouse pDCs	Mouse pDCs	FcεRIα-			R848	MS6	F	Mouse	FcεRIα-	percent	0.734341253
R35W11_MS6_Ms_F_R848.fcs	Mouse Ly6C+	Mouse Ly6C+	ms CD115+/NK1.1-			R848	MS6	F	Mouse		eventCount	789
R35W11_MS6_Ms_F_R848.fcs	Mouse Ly6C+	Mouse Ly6C+	ms CD115+/NK1.1-			R848	MS6	F	Mouse	ms CD115+/NK1.1-	percent	42.32832618
R35W11_MS6_Ms_F_R848.fcs	Mouse Ly6C-	Mouse Ly6C-	ms CD115+/NK1.1-			R848	MS6	F	Mouse		eventCount	1060
R35W11_MS6_Ms_F_R848.fcs	Mouse Ly6C-	Mouse Ly6C-	ms CD115+/NK1.1-			R848	MS6	F	Mouse	ms CD115+/NK1.1-	percent	56.86695279
R35W11_MS6_Ms_F_R848.fcs	CD8+T cells	CD8+T cells	T Cells			R848	MS6	F	Mouse		eventCount	6337
R35W11_MS6_Ms_F_R848.fcs	CD8+T cells	CD8+T cells	T Cells			R848	MS6	F	Mouse	T Cells	percent	34.06073636
R35W11_MS6_Ms_F_R848.fcs	CD4+T cells	CD4+T cells	T Cells			R848	MS6	F	Mouse		eventCount	10989
R35W11_MS6_Ms_F_R848.fcs	CD4+T cells	CD4+T cells	T Cells			R848	MS6	F	Mouse	T Cells	percent	59.06476754
R35W11_MS6_Ms_F_R848.fcs	CD4+/CD8+	CD4+/CD8+	T Cells			R848	MS6	F	Mouse		eventCount	167
R35W11_MS6_Ms_F_R848.fcs	CD4+/CD8+	CD4+/CD8+	T Cells			R848	MS6	F	Mouse	T Cells	percent	0.89760817
R35W11_MS6_Ms_F_TNFa.fcs	Neutrophils	Neutrophils	Non-Basophils			TNFa	MS6	F	Mouse		eventCount	2884
R35W11_MS6_Ms_F_TNFa.fcs	Neutrophils	Neutrophils	Non-Basophils			TNFa	MS6	F	Mouse	Non-Basophils	percent	3.941075187
R35W11_MS6_Ms_F_TNFa.fcs	B Cells	B Cells	CD45+ CD66-			TNFa	MS6	F	Mouse		eventCount	21506
R35W11_MS6_Ms_F_TNFa.fcs	B Cells	B Cells	CD45+ CD66-			TNFa	MS6	F	Mouse	CD45+ CD66-	percent	38.29211403
R35W11_MS6_Ms_F_TNFa.fcs	Mouse Basophils	Mouse Basophils	ms NK1.1-			TNFa	MS6	F	Mouse		eventCount	82
R35W11_MS6_Ms_F_TNFa.fcs	Mouse Basophils	Mouse Basophils	ms NK1.1-			TNFa	MS6	F	Mouse	ms NK1.1-	percent	0.938967136
R35W11_MS6_Ms_F_TNFa.fcs	ms NK1.1+/CD115-	ms NK1.1+/CD115-	CD19- CD3-			TNFa	MS6	F	Mouse		eventCount	3735
R35W11_MS6_Ms_F_TNFa.fcs	ms NK1.1+/CD115-	ms NK1.1+/CD115-	CD19- CD3-			TNFa	MS6	F	Mouse	CD19- CD3-	percent	29.85850188
R35W11_MS6_Ms_F_TNFa.fcs	Mouse pDCs	Mouse pDCs	FcεRIα-			TNFa	MS6	F	Mouse		eventCount	70
R35W11_MS6_Ms_F_TNFa.fcs	Mouse pDCs	Mouse pDCs	FcεRIα-			TNFa	MS6	F	Mouse	FcεRIα-	percent	0.809435708
R35W11_MS6_Ms_F_TNFa.fcs	Mouse Ly6C+	Mouse Ly6C+	ms CD115+/NK1.1-			TNFa	MS6	F	Mouse		eventCount	425
R35W11_MS6_Ms_F_TNFa.fcs	Mouse Ly6C+	Mouse Ly6C+	ms CD115+/NK1.1-			TNFa	MS6	F	Mouse	ms CD115+/NK1.1-	percent	40.66985646
R35W11_MS6_Ms_F_TNFa.fcs	Mouse Ly6C-	Mouse Ly6C-	ms CD115+/NK1.1-			TNFa	MS6	F	Mouse		eventCount	610
R35W11_MS6_Ms_F_TNFa.fcs	Mouse Ly6C-	Mouse Ly6C-	ms CD115+/NK1.1-			TNFa	MS6	F	Mouse	ms CD115+/NK1.1-	percent	58.37320574
R35W11_MS6_Ms_F_TNFa.fcs	CD8+T cells	CD8+T cells	T Cells			TNFa	MS6	F	Mouse		eventCount	6713
R35W11_MS6_Ms_F_TNFa.fcs	CD8+T cells	CD8+T cells	T Cells			TNFa	MS6	F	Mouse	T Cells	percent	34.13679125
R35W11_MS6_Ms_F_TNFa.fcs	CD4+T cells	CD4+T cells	T Cells			TNFa	MS6	F	Mouse		eventCount	11727
R35W11_MS6_Ms_F_TNFa.fcs	CD4+T cells	CD4+T cells	T Cells			TNFa	MS6	F	Mouse	T Cells	percent	59.63386728
R35W11_MS6_Ms_F_TNFa.fcs	CD4+/CD8+	CD4+/CD8+	T Cells			TNFa	MS6	F	Mouse		eventCount	83
R35W11_MS6_Ms_F_TNFa.fcs	CD4+/CD8+	CD4+/CD8+	T Cells			TNFa	MS6	F	Mouse	T Cells	percent	0.422069667
R35W11_MS6_Ms_F_IFNg.fcs	Neutrophils	Neutrophils	Non-Basophils			IFNg	MS6	F	Mouse		eventCount	1523
R35W11_MS6_Ms_F_IFNg.fcs	Neutrophils	Neutrophils	Non-Basophils			IFNg	MS6	F	Mouse	Non-Basophils	percent	3.54260194
R35W11_MS6_Ms_F_IFNg.fcs	B Cells	B Cells	CD45+ CD66-			IFNg	MS6	F	Mouse		eventCount	12452
R35W11_MS6_Ms_F_IFNg.fcs	B Cells	B Cells	CD45+ CD66-			IFNg	MS6	F	Mouse	CD45+ CD66-	percent	37.64207981
R35W11_MS6_Ms_F_IFNg.fcs	Mouse Basophils	Mouse Basophils	ms NK1.1-			IFNg	MS6	F	Mouse		eventCount	51
R35W11_MS6_Ms_F_IFNg.fcs	Mouse Basophils	Mouse Basophils	ms NK1.1-			IFNg	MS6	F	Mouse	ms NK1.1-	percent	0.874935666
R35W11_MS6_Ms_F_IFNg.fcs	ms NK1.1+/CD115-	ms NK1.1+/CD115-	CD19- CD3-			IFNg	MS6	F	Mouse		eventCount	2227
R35W11_MS6_Ms_F_IFNg.fcs	ms NK1.1+/CD115-	ms NK1.1+/CD115-	CD19- CD3-			IFNg	MS6	F	Mouse	CD19- CD3-	percent	27.51760781
R35W11_MS6_Ms_F_IFNg.fcs	Mouse pDCs	Mouse pDCs	FcεRIα-			IFNg	MS6	F	Mouse		eventCount	56
R35W11_MS6_Ms_F_IFNg.fcs	Mouse pDCs	Mouse pDCs	FcεRIα-			IFNg	MS6	F	Mouse	FcεRIα-	percent	0.969193493
R35W11_MS6_Ms_F_IFNg.fcs	Mouse Ly6C+	Mouse Ly6C+	ms CD115+/NK1.1-			IFNg	MS6	F	Mouse		eventCount	593
R35W11_MS6_Ms_F_IFNg.fcs	Mouse Ly6C+	Mouse Ly6C+	ms CD115+/NK1.1-			IFNg	MS6	F	Mouse	ms CD115+/NK1.1-	percent	41.84897671
R35W11_MS6_Ms_F_IFNg.fcs	Mouse Ly6C-	Mouse Ly6C-	ms CD115+/NK1.1-			IFNg	MS6	F	Mouse		eventCount	808
R35W11_MS6_Ms_F_IFNg.fcs	Mouse Ly6C-	Mouse Ly6C-	ms CD115+/NK1.1-			IFNg	MS6	F	Mouse	ms CD115+/NK1.1-	percent	57.02187721
R35W11_MS6_Ms_F_IFNg.fcs	CD8+T cells	CD8+T cells	T Cells			IFNg	MS6	F	Mouse		eventCount	3642
R35W11_MS6_Ms_F_IFNg.fcs	CD8+T cells	CD8+T cells	T Cells			IFNg	MS6	F	Mouse	T Cells	percent	33.93905507
R35W11_MS6_Ms_F_IFNg.fcs	CD4+T cells	CD4+T cells	T Cells			IFNg	MS6	F	Mouse		eventCount	6356
R35W11_MS6_Ms_F_IFNg.fcs	CD4+T cells	CD4+T cells	T Cells			IFNg	MS6	F	Mouse	T Cells	percent	59.23026745
R35W11_MS6_Ms_F_IFNg.fcs	CD4+/CD8+	CD4+/CD8+	T Cells			IFNg	MS6	F	Mouse		eventCount	91
R35W11_MS6_Ms_F_IFNg.fcs	CD4+/CD8+	CD4+/CD8+	T Cells			IFNg	MS6	F	Mouse	T Cells	percent	0.848010437
R35W11_MS6_Ms_F_IFNb.fcs	Neutrophils	Neutrophils	Non-Basophils			IFNb	MS6	F	Mouse		eventCount	1698
R35W11_MS6_Ms_F_IFNb.fcs	Neutrophils	Neutrophils	Non-Basophils			IFNb	MS6	F	Mouse	Non-Basophils	percent	4.080945972
R35W11_MS6_Ms_F_IFNb.fcs	B Cells	B Cells	CD45+ CD66-			IFNb	MS6	F	Mouse		eventCount	11563
R35W11_MS6_Ms_F_IFNb.fcs	B Cells	B Cells	CD45+ CD66-			IFNb	MS6	F	Mouse	CD45+ CD66-	percent	35.8798523
R35W11_MS6_Ms_F_IFNb.fcs	Mouse Basophils	Mouse Basophils	ms NK1.1-			IFNb	MS6	F	Mouse		eventCount	55
R35W11_MS6_Ms_F_IFNb.fcs	Mouse Basophils	Mouse Basophils	ms NK1.1-			IFNb	MS6	F	Mouse	ms NK1.1-	percent	0.935692412
R35W11_MS6_Ms_F_IFNb.fcs	ms NK1.1+/CD115-	ms NK1.1+/CD115-	CD19- CD3-			IFNb	MS6	F	Mouse		eventCount	2246
R35W11_MS6_Ms_F_IFNb.fcs	ms NK1.1+/CD115-	ms NK1.1+/CD115-	CD19- CD3-			IFNb	MS6	F	Mouse	CD19- CD3-	percent	27.54814179
R35W11_MS6_Ms_F_IFNb.fcs	Mouse pDCs	Mouse pDCs	FcεRIα-			IFNb	MS6	F	Mouse		eventCount	53
R35W11_MS6_Ms_F_IFNb.fcs	Mouse pDCs	Mouse pDCs	FcεRIα-			IFNb	MS6	F	Mouse	FcεRIα-	percent	0.910183754
R35W11_MS6_Ms_F_IFNb.fcs	Mouse Ly6C+	Mouse Ly6C+	ms CD115+/NK1.1-			IFNb	MS6	F	Mouse		eventCount	629
R35W11_MS6_Ms_F_IFNb.fcs	Mouse Ly6C+	Mouse Ly6C+	ms CD115+/NK1.1-			IFNb	MS6	F	Mouse	ms CD115+/NK1.1-	percent	43.65024289
R35W11_MS6_Ms_F_IFNb.fcs	Mouse Ly6C-	Mouse Ly6C-	ms CD115+/NK1.1-			IFNb	MS6	F	Mouse		eventCount	798
R35W11_MS6_Ms_F_IFNb.fcs	Mouse Ly6C-	Mouse Ly6C-	ms CD115+/NK1.1-			IFNb	MS6	F	Mouse	ms CD115+/NK1.1-	percent	55.37820958
R35W11_MS6_Ms_F_IFNb.fcs	CD8+T cells	CD8+T cells	T Cells			IFNb	MS6	F	Mouse		eventCount	3630
R35W11_MS6_Ms_F_IFNb.fcs	CD8+T cells	CD8+T cells	T Cells			IFNb	MS6	F	Mouse	T Cells	percent	34.15827609
R35W11_MS6_Ms_F_IFNb.fcs	CD4+T cells	CD4+T cells	T Cells			IFNb	MS6	F	Mouse		eventCount	6283
R35W11_MS6_Ms_F_IFNb.fcs	CD4+T cells	CD4+T cells	T Cells			IFNb	MS6	F	Mouse	T Cells	percent	59.12298861
R35W11_MS6_Ms_F_IFNb.fcs	CD4+/CD8+	CD4+/CD8+	T Cells			IFNb	MS6	F	Mouse		eventCount	110
R35W11_MS6_Ms_F_IFNb.fcs	CD4+/CD8+	CD4+/CD8+	T Cells			IFNb	MS6	F	Mouse	T Cells	percent	1.035099275
R35W11_MS6_Ms_F_CD40L.fcs	Neutrophils	Neutrophils	Non-Basophils			CD40L	MS6	F	Mouse		eventCount	2107
R35W11_MS6_Ms_F_CD40L.fcs	Neutrophils	Neutrophils	Non-Basophils			CD40L	MS6	F	Mouse	Non-Basophils	percent	4.145842352
R35W11_MS6_Ms_F_CD40L.fcs	B Cells	B Cells	CD45+ CD66-			CD40L	MS6	F	Mouse		eventCount	14270
R35W11_MS6_Ms_F_CD40L.fcs	B Cells	B Cells	CD45+ CD66-			CD40L	MS6	F	Mouse	CD45+ CD66-	percent	37.15468534
R35W11_MS6_Ms_F_CD40L.fcs	Mouse Basophils	Mouse Basophils	ms NK1.1-			CD40L	MS6	F	Mouse		eventCount	50
R35W11_MS6_Ms_F_CD40L.fcs	Mouse Basophils	Mouse Basophils	ms NK1.1-			CD40L	MS6	F	Mouse	ms NK1.1-	percent	0.761846716
R35W11_MS6_Ms_F_CD40L.fcs	ms NK1.1+/CD115-	ms NK1.1+/CD115-	CD19- CD3-			CD40L	MS6	F	Mouse		eventCount	2436
R35W11_MS6_Ms_F_CD40L.fcs	ms NK1.1+/CD115-	ms NK1.1+/CD115-	CD19- CD3-			CD40L	MS6	F	Mouse	CD19- CD3-	percent	26.97674419
R35W11_MS6_Ms_F_CD40L.fcs	Mouse pDCs	Mouse pDCs	FcεRIα-			CD40L	MS6	F	Mouse		eventCount	55
R35W11_MS6_Ms_F_CD40L.fcs	Mouse pDCs	Mouse pDCs	FcεRIα-			CD40L	MS6	F	Mouse	FcεRIα-	percent	0.844983868
R35W11_MS6_Ms_F_CD40L.fcs	Mouse Ly6C+	Mouse Ly6C+	ms CD115+/NK1.1-			CD40L	MS6	F	Mouse		eventCount	710
R35W11_MS6_Ms_F_CD40L.fcs	Mouse Ly6C+	Mouse Ly6C+	ms CD115+/NK1.1-			CD40L	MS6	F	Mouse	ms CD115+/NK1.1-	percent	43.69230769
R35W11_MS6_Ms_F_CD40L.fcs	Mouse Ly6C-	Mouse Ly6C-	ms CD115+/NK1.1-			CD40L	MS6	F	Mouse		eventCount	908
R35W11_MS6_Ms_F_CD40L.fcs	Mouse Ly6C-	Mouse Ly6C-	ms CD115+/NK1.1-			CD40L	MS6	F	Mouse	ms CD115+/NK1.1-	percent	55.87692308
R35W11_MS6_Ms_F_CD40L.fcs	CD8+T cells	CD8+T cells	T Cells			CD40L	MS6	F	Mouse		eventCount	4212
R35W11_MS6_Ms_F_CD40L.fcs	CD8+T cells	CD8+T cells	T Cells			CD40L	MS6	F	Mouse	T Cells	percent	33.6583027
R35W11_MS6_Ms_F_CD40L.fcs	CD4+T cells	CD4+T cells	T Cells			CD40L	MS6	F	Mouse		eventCount	7400
R35W11_MS6_Ms_F_CD40L.fcs	CD4+T cells	CD4+T cells	T Cells			CD40L	MS6	F	Mouse	T Cells	percent	59.13377018
R35W11_MS6_Ms_F_CD40L.fcs	CD4+/CD8+	CD4+/CD8+	T Cells			CD40L	MS6	F	Mouse		eventCount	127
R35W11_MS6_Ms_F_CD40L.fcs	CD4+/CD8+	CD4+/CD8+	T Cells			CD40L	MS6	F	Mouse	T Cells	percent	1.014863353
R35W11_MS6_Ms_F_PMAIono.fcs	Neutrophils	Neutrophils	Non-Basophils			PMAIono	MS6	F	Mouse		eventCount	1929
R35W11_MS6_Ms_F_PMAIono.fcs	Neutrophils	Neutrophils	Non-Basophils			PMAIono	MS6	F	Mouse	Non-Basophils	percent	3.189062293
R35W11_MS6_Ms_F_PMAIono.fcs	B Cells	B Cells	CD45+ CD66-			PMAIono	MS6	F	Mouse		eventCount	14900
R35W11_MS6_Ms_F_PMAIono.fcs	B Cells	B Cells	CD45+ CD66-			PMAIono	MS6	F	Mouse	CD45+ CD66-	percent	37.83934784
R35W11_MS6_Ms_F_PMAIono.fcs	Mouse Basophils	Mouse Basophils	ms NK1.1-			PMAIono	MS6	F	Mouse		eventCount	57
R35W11_MS6_Ms_F_PMAIono.fcs	Mouse Basophils	Mouse Basophils	ms NK1.1-			PMAIono	MS6	F	Mouse	ms NK1.1-	percent	0.795200893
R35W11_MS6_Ms_F_PMAIono.fcs	ms NK1.1+/CD115-	ms NK1.1+/CD115-	CD19- CD3-			PMAIono	MS6	F	Mouse		eventCount	2400
R35W11_MS6_Ms_F_PMAIono.fcs	ms NK1.1+/CD115-	ms NK1.1+/CD115-	CD19- CD3-			PMAIono	MS6	F	Mouse	CD19- CD3-	percent	24.98698594
R35W11_MS6_Ms_F_PMAIono.fcs	Mouse pDCs	Mouse pDCs	FcεRIα-			PMAIono	MS6	F	Mouse		eventCount	53
R35W11_MS6_Ms_F_PMAIono.fcs	Mouse pDCs	Mouse pDCs	FcεRIα-			PMAIono	MS6	F	Mouse	FcεRIα-	percent	0.745428973
R35W11_MS6_Ms_F_PMAIono.fcs	Mouse Ly6C+	Mouse Ly6C+	ms CD115+/NK1.1-			PMAIono	MS6	F	Mouse		eventCount	470
R35W11_MS6_Ms_F_PMAIono.fcs	Mouse Ly6C+	Mouse Ly6C+	ms CD115+/NK1.1-			PMAIono	MS6	F	Mouse	ms CD115+/NK1.1-	percent	40.58721934
R35W11_MS6_Ms_F_PMAIono.fcs	Mouse Ly6C-	Mouse Ly6C-	ms CD115+/NK1.1-			PMAIono	MS6	F	Mouse		eventCount	677
R35W11_MS6_Ms_F_PMAIono.fcs	Mouse Ly6C-	Mouse Ly6C-	ms CD115+/NK1.1-			PMAIono	MS6	F	Mouse	ms CD115+/NK1.1-	percent	58.46286701
R35W11_MS6_Ms_F_PMAIono.fcs	CD8+T cells	CD8+T cells	T Cells			PMAIono	MS6	F	Mouse		eventCount	3971
R35W11_MS6_Ms_F_PMAIono.fcs	CD8+T cells	CD8+T cells	T Cells			PMAIono	MS6	F	Mouse	T Cells	percent	33.50489369
R35W11_MS6_Ms_F_PMAIono.fcs	CD4+T cells	CD4+T cells	T Cells			PMAIono	MS6	F	Mouse		eventCount	6982
R35W11_MS6_Ms_F_PMAIono.fcs	CD4+T cells	CD4+T cells	T Cells			PMAIono	MS6	F	Mouse	T Cells	percent	58.90988863
R35W11_MS6_Ms_F_PMAIono.fcs	CD4+/CD8+	CD4+/CD8+	T Cells			PMAIono	MS6	F	Mouse		eventCount	111
R35W11_MS6_Ms_F_PMAIono.fcs	CD4+/CD8+	CD4+/CD8+	T Cells			PMAIono	MS6	F	Mouse	T Cells	percent	0.936550793
R35W11_MS6_Ms_F_IL-12.fcs	Neutrophils	Neutrophils	Non-Basophils			IL-12	MS6	F	Mouse		eventCount	2453
R35W11_MS6_Ms_F_IL-12.fcs	Neutrophils	Neutrophils	Non-Basophils			IL-12	MS6	F	Mouse	Non-Basophils	percent	3.636228876
R35W11_MS6_Ms_F_IL-12.fcs	B Cells	B Cells	CD45+ CD66-			IL-12	MS6	F	Mouse		eventCount	19157
R35W11_MS6_Ms_F_IL-12.fcs	B Cells	B Cells	CD45+ CD66-			IL-12	MS6	F	Mouse	CD45+ CD66-	percent	39.0019952
R35W11_MS6_Ms_F_IL-12.fcs	Mouse Basophils	Mouse Basophils	ms NK1.1-			IL-12	MS6	F	Mouse		eventCount	79
R35W11_MS6_Ms_F_IL-12.fcs	Mouse Basophils	Mouse Basophils	ms NK1.1-			IL-12	MS6	F	Mouse	ms NK1.1-	percent	0.98873592
R35W11_MS6_Ms_F_IL-12.fcs	ms NK1.1+/CD115-	ms NK1.1+/CD115-	CD19- CD3-			IL-12	MS6	F	Mouse		eventCount	2992
R35W11_MS6_Ms_F_IL-12.fcs	ms NK1.1+/CD115-	ms NK1.1+/CD115-	CD19- CD3-			IL-12	MS6	F	Mouse	CD19- CD3-	percent	27.13093943
R35W11_MS6_Ms_F_IL-12.fcs	Mouse pDCs	Mouse pDCs	FcεRIα-			IL-12	MS6	F	Mouse		eventCount	62
R35W11_MS6_Ms_F_IL-12.fcs	Mouse pDCs	Mouse pDCs	FcεRIα-			IL-12	MS6	F	Mouse	FcεRIα-	percent	0.783917057
R35W11_MS6_Ms_F_IL-12.fcs	Mouse Ly6C+	Mouse Ly6C+	ms CD115+/NK1.1-			IL-12	MS6	F	Mouse		eventCount	723
R35W11_MS6_Ms_F_IL-12.fcs	Mouse Ly6C+	Mouse Ly6C+	ms CD115+/NK1.1-			IL-12	MS6	F	Mouse	ms CD115+/NK1.1-	percent	42.13286713
R35W11_MS6_Ms_F_IL-12.fcs	Mouse Ly6C-	Mouse Ly6C-	ms CD115+/NK1.1-			IL-12	MS6	F	Mouse		eventCount	980
R35W11_MS6_Ms_F_IL-12.fcs	Mouse Ly6C-	Mouse Ly6C-	ms CD115+/NK1.1-			IL-12	MS6	F	Mouse	ms CD115+/NK1.1-	percent	57.10955711
R35W11_MS6_Ms_F_IL-12.fcs	CD8+T cells	CD8+T cells	T Cells			IL-12	MS6	F	Mouse		eventCount	5163
R35W11_MS6_Ms_F_IL-12.fcs	CD8+T cells	CD8+T cells	T Cells			IL-12	MS6	F	Mouse	T Cells	percent	33.66807956
R35W11_MS6_Ms_F_IL-12.fcs	CD4+T cells	CD4+T cells	T Cells			IL-12	MS6	F	Mouse		eventCount	9064
R35W11_MS6_Ms_F_IL-12.fcs	CD4+T cells	CD4+T cells	T Cells			IL-12	MS6	F	Mouse	T Cells	percent	59.10661885
R35W11_MS6_Ms_F_IL-12.fcs	CD4+/CD8+	CD4+/CD8+	T Cells			IL-12	MS6	F	Mouse		eventCount	179
R35W11_MS6_Ms_F_IL-12.fcs	CD4+/CD8+	CD4+/CD8+	T Cells			IL-12	MS6	F	Mouse	T Cells	percent	1.167264428
R35W11_MS6_Ms_F_IL-4.fcs	Neutrophils	Neutrophils	Non-Basophils			IL-4	MS6	F	Mouse		eventCount	2010
R35W11_MS6_Ms_F_IL-4.fcs	Neutrophils	Neutrophils	Non-Basophils			IL-4	MS6	F	Mouse	Non-Basophils	percent	4.186191815
R35W11_MS6_Ms_F_IL-4.fcs	B Cells	B Cells	CD45+ CD66-			IL-4	MS6	F	Mouse		eventCount	13485
R35W11_MS6_Ms_F_IL-4.fcs	B Cells	B Cells	CD45+ CD66-			IL-4	MS6	F	Mouse	CD45+ CD66-	percent	36.43905207
R35W11_MS6_Ms_F_IL-4.fcs	Mouse Basophils	Mouse Basophils	ms NK1.1-			IL-4	MS6	F	Mouse		eventCount	51
R35W11_MS6_Ms_F_IL-4.fcs	Mouse Basophils	Mouse Basophils	ms NK1.1-			IL-4	MS6	F	Mouse	ms NK1.1-	percent	0.816653323
R35W11_MS6_Ms_F_IL-4.fcs	ms NK1.1+/CD115-	ms NK1.1+/CD115-	CD19- CD3-			IL-4	MS6	F	Mouse		eventCount	2448
R35W11_MS6_Ms_F_IL-4.fcs	ms NK1.1+/CD115-	ms NK1.1+/CD115-	CD19- CD3-			IL-4	MS6	F	Mouse	CD19- CD3-	percent	28.03481448
R35W11_MS6_Ms_F_IL-4.fcs	Mouse pDCs	Mouse pDCs	FcεRIα-			IL-4	MS6	F	Mouse		eventCount	43
R35W11_MS6_Ms_F_IL-4.fcs	Mouse pDCs	Mouse pDCs	FcεRIα-			IL-4	MS6	F	Mouse	FcεRIα-	percent	0.694220213
R35W11_MS6_Ms_F_IL-4.fcs	Mouse Ly6C+	Mouse Ly6C+	ms CD115+/NK1.1-			IL-4	MS6	F	Mouse		eventCount	582
R35W11_MS6_Ms_F_IL-4.fcs	Mouse Ly6C+	Mouse Ly6C+	ms CD115+/NK1.1-			IL-4	MS6	F	Mouse	ms CD115+/NK1.1-	percent	39.03420523
R35W11_MS6_Ms_F_IL-4.fcs	Mouse Ly6C-	Mouse Ly6C-	ms CD115+/NK1.1-			IL-4	MS6	F	Mouse		eventCount	890
R35W11_MS6_Ms_F_IL-4.fcs	Mouse Ly6C-	Mouse Ly6C-	ms CD115+/NK1.1-			IL-4	MS6	F	Mouse	ms CD115+/NK1.1-	percent	59.69148223
R35W11_MS6_Ms_F_IL-4.fcs	CD8+T cells	CD8+T cells	T Cells			IL-4	MS6	F	Mouse		eventCount	4130
R35W11_MS6_Ms_F_IL-4.fcs	CD8+T cells	CD8+T cells	T Cells			IL-4	MS6	F	Mouse	T Cells	percent	33.25817362
R35W11_MS6_Ms_F_IL-4.fcs	CD4+T cells	CD4+T cells	T Cells			IL-4	MS6	F	Mouse		eventCount	7478
R35W11_MS6_Ms_F_IL-4.fcs	CD4+T cells	CD4+T cells	T Cells			IL-4	MS6	F	Mouse	T Cells	percent	60.21903688
R35W11_MS6_Ms_F_IL-4.fcs	CD4+/CD8+	CD4+/CD8+	T Cells			IL-4	MS6	F	Mouse		eventCount	117
R35W11_MS6_Ms_F_IL-4.fcs	CD4+/CD8+	CD4+/CD8+	T Cells			IL-4	MS6	F	Mouse	T Cells	percent	0.942180705
R35W1_MS1_Ms_M_Basal.fcs	Neutrophils	Neutrophils	Non-Basophils			Basal	MS1	M	Mouse		eventCount	4234
R35W1_MS1_Ms_M_Basal.fcs	Neutrophils	Neutrophils	Non-Basophils			Basal	MS1	M	Mouse	Non-Basophils	percent	5.518122222
R35W1_MS1_Ms_M_Basal.fcs	B Cells	B Cells	CD45+ CD66-			Basal	MS1	M	Mouse		eventCount	23229
R35W1_MS1_Ms_M_Basal.fcs	B Cells	B Cells	CD45+ CD66-			Basal	MS1	M	Mouse	CD45+ CD66-	percent	48.22195927
R35W1_MS1_Ms_M_Basal.fcs	Mouse Basophils	Mouse Basophils	ms NK1.1-			Basal	MS1	M	Mouse		eventCount	146
R35W1_MS1_Ms_M_Basal.fcs	Mouse Basophils	Mouse Basophils	ms NK1.1-			Basal	MS1	M	Mouse	ms NK1.1-	percent	2.130142982
R35W1_MS1_Ms_M_Basal.fcs	ms NK1.1+/CD115-	ms NK1.1+/CD115-	CD19- CD3-			Basal	MS1	M	Mouse		eventCount	3251
R35W1_MS1_Ms_M_Basal.fcs	ms NK1.1+/CD115-	ms NK1.1+/CD115-	CD19- CD3-			Basal	MS1	M	Mouse	CD19- CD3-	percent	31.71088568
R35W1_MS1_Ms_M_Basal.fcs	Mouse pDCs	Mouse pDCs	FcεRIα-			Basal	MS1	M	Mouse		eventCount	52
R35W1_MS1_Ms_M_Basal.fcs	Mouse pDCs	Mouse pDCs	FcεRIα-			Basal	MS1	M	Mouse	FcεRIα-	percent	0.776119403
R35W1_MS1_Ms_M_Basal.fcs	Mouse Ly6C+	Mouse Ly6C+	ms CD115+/NK1.1-			Basal	MS1	M	Mouse		eventCount	1866
R35W1_MS1_Ms_M_Basal.fcs	Mouse Ly6C+	Mouse Ly6C+	ms CD115+/NK1.1-			Basal	MS1	M	Mouse	ms CD115+/NK1.1-	percent	51.6039823
R35W1_MS1_Ms_M_Basal.fcs	Mouse Ly6C-	Mouse Ly6C-	ms CD115+/NK1.1-			Basal	MS1	M	Mouse		eventCount	1743
R35W1_MS1_Ms_M_Basal.fcs	Mouse Ly6C-	Mouse Ly6C-	ms CD115+/NK1.1-			Basal	MS1	M	Mouse	ms CD115+/NK1.1-	percent	48.20243363
R35W1_MS1_Ms_M_Basal.fcs	CD8+T cells	CD8+T cells	T Cells			Basal	MS1	M	Mouse		eventCount	4015
R35W1_MS1_Ms_M_Basal.fcs	CD8+T cells	CD8+T cells	T Cells			Basal	MS1	M	Mouse	T Cells	percent	33.75084062
R35W1_MS1_Ms_M_Basal.fcs	CD4+T cells	CD4+T cells	T Cells			Basal	MS1	M	Mouse		eventCount	7071
R35W1_MS1_Ms_M_Basal.fcs	CD4+T cells	CD4+T cells	T Cells			Basal	MS1	M	Mouse	T Cells	percent	59.44014795
R35W1_MS1_Ms_M_Basal.fcs	CD4+/CD8+	CD4+/CD8+	T Cells			Basal	MS1	M	Mouse		eventCount	170
R35W1_MS1_Ms_M_Basal.fcs	CD4+/CD8+	CD4+/CD8+	T Cells			Basal	MS1	M	Mouse	T Cells	percent	1.429051782
R35W1_MS1_Ms_M_GM-CSF.fcs	Neutrophils	Neutrophils	Non-Basophils			GM-CSF	MS1	M	Mouse		eventCount	3878
R35W1_MS1_Ms_M_GM-CSF.fcs	Neutrophils	Neutrophils	Non-Basophils			GM-CSF	MS1	M	Mouse	Non-Basophils	percent	6.12067741
R35W1_MS1_Ms_M_GM-CSF.fcs	B Cells	B Cells	CD45+ CD66-			GM-CSF	MS1	M	Mouse		eventCount	19541
R35W1_MS1_Ms_M_GM-CSF.fcs	B Cells	B Cells	CD45+ CD66-			GM-CSF	MS1	M	Mouse	CD45+ CD66-	percent	46.53172997
R35W1_MS1_Ms_M_GM-CSF.fcs	Mouse Basophils	Mouse Basophils	ms NK1.1-			GM-CSF	MS1	M	Mouse		eventCount	163
R35W1_MS1_Ms_M_GM-CSF.fcs	Mouse Basophils	Mouse Basophils	ms NK1.1-			GM-CSF	MS1	M	Mouse	ms NK1.1-	percent	2.521268368
R35W1_MS1_Ms_M_GM-CSF.fcs	ms NK1.1+/CD115-	ms NK1.1+/CD115-	CD19- CD3-			GM-CSF	MS1	M	Mouse		eventCount	3009
R35W1_MS1_Ms_M_GM-CSF.fcs	ms NK1.1+/CD115-	ms NK1.1+/CD115-	CD19- CD3-			GM-CSF	MS1	M	Mouse	CD19- CD3-	percent	31.29810693
R35W1_MS1_Ms_M_GM-CSF.fcs	Mouse pDCs	Mouse pDCs	FcεRIα-			GM-CSF	MS1	M	Mouse		eventCount	47
R35W1_MS1_Ms_M_GM-CSF.fcs	Mouse pDCs	Mouse pDCs	FcεRIα-			GM-CSF	MS1	M	Mouse	FcεRIα-	percent	0.746031746
R35W1_MS1_Ms_M_GM-CSF.fcs	Mouse Ly6C+	Mouse Ly6C+	ms CD115+/NK1.1-			GM-CSF	MS1	M	Mouse		eventCount	1711
R35W1_MS1_Ms_M_GM-CSF.fcs	Mouse Ly6C+	Mouse Ly6C+	ms CD115+/NK1.1-			GM-CSF	MS1	M	Mouse	ms CD115+/NK1.1-	percent	50.62130178
R35W1_MS1_Ms_M_GM-CSF.fcs	Mouse Ly6C-	Mouse Ly6C-	ms CD115+/NK1.1-			GM-CSF	MS1	M	Mouse		eventCount	1662
R35W1_MS1_Ms_M_GM-CSF.fcs	Mouse Ly6C-	Mouse Ly6C-	ms CD115+/NK1.1-			GM-CSF	MS1	M	Mouse	ms CD115+/NK1.1-	percent	49.17159763
R35W1_MS1_Ms_M_GM-CSF.fcs	CD8+T cells	CD8+T cells	T Cells			GM-CSF	MS1	M	Mouse		eventCount	3632
R35W1_MS1_Ms_M_GM-CSF.fcs	CD8+T cells	CD8+T cells	T Cells			GM-CSF	MS1	M	Mouse	T Cells	percent	33.94392523
R35W1_MS1_Ms_M_GM-CSF.fcs	CD4+T cells	CD4+T cells	T Cells			GM-CSF	MS1	M	Mouse		eventCount	6394
R35W1_MS1_Ms_M_GM-CSF.fcs	CD4+T cells	CD4+T cells	T Cells			GM-CSF	MS1	M	Mouse	T Cells	percent	59.75700935
R35W1_MS1_Ms_M_GM-CSF.fcs	CD4+/CD8+	CD4+/CD8+	T Cells			GM-CSF	MS1	M	Mouse		eventCount	112
R35W1_MS1_Ms_M_GM-CSF.fcs	CD4+/CD8+	CD4+/CD8+	T Cells			GM-CSF	MS1	M	Mouse	T Cells	percent	1.046728972
R35W1_MS1_Ms_M_LPS.fcs	Neutrophils	Neutrophils	Non-Basophils			LPS	MS1	M	Mouse		eventCount	5385
R35W1_MS1_Ms_M_LPS.fcs	Neutrophils	Neutrophils	Non-Basophils			LPS	MS1	M	Mouse	Non-Basophils	percent	6.338276836
R35W1_MS1_Ms_M_LPS.fcs	B Cells	B Cells	CD45+ CD66-			LPS	MS1	M	Mouse		eventCount	27497
R35W1_MS1_Ms_M_LPS.fcs	B Cells	B Cells	CD45+ CD66-			LPS	MS1	M	Mouse	CD45+ CD66-	percent	47.56690366
R35W1_MS1_Ms_M_LPS.fcs	Mouse Basophils	Mouse Basophils	ms NK1.1-			LPS	MS1	M	Mouse		eventCount	188
R35W1_MS1_Ms_M_LPS.fcs	Mouse Basophils	Mouse Basophils	ms NK1.1-			LPS	MS1	M	Mouse	ms NK1.1-	percent	2.469784551
R35W1_MS1_Ms_M_LPS.fcs	ms NK1.1+/CD115-	ms NK1.1+/CD115-	CD19- CD3-			LPS	MS1	M	Mouse		eventCount	3951
R35W1_MS1_Ms_M_LPS.fcs	ms NK1.1+/CD115-	ms NK1.1+/CD115-	CD19- CD3-			LPS	MS1	M	Mouse	CD19- CD3-	percent	33.5997959
R35W1_MS1_Ms_M_LPS.fcs	Mouse pDCs	Mouse pDCs	FcεRIα-			LPS	MS1	M	Mouse		eventCount	61
R35W1_MS1_Ms_M_LPS.fcs	Mouse pDCs	Mouse pDCs	FcεRIα-			LPS	MS1	M	Mouse	FcεRIα-	percent	0.821880895
R35W1_MS1_Ms_M_LPS.fcs	Mouse Ly6C+	Mouse Ly6C+	ms CD115+/NK1.1-			LPS	MS1	M	Mouse		eventCount	2107
R35W1_MS1_Ms_M_LPS.fcs	Mouse Ly6C+	Mouse Ly6C+	ms CD115+/NK1.1-			LPS	MS1	M	Mouse	ms CD115+/NK1.1-	percent	52.59610584
R35W1_MS1_Ms_M_LPS.fcs	Mouse Ly6C-	Mouse Ly6C-	ms CD115+/NK1.1-			LPS	MS1	M	Mouse		eventCount	1890
R35W1_MS1_Ms_M_LPS.fcs	Mouse Ly6C-	Mouse Ly6C-	ms CD115+/NK1.1-			LPS	MS1	M	Mouse	ms CD115+/NK1.1-	percent	47.17923115
R35W1_MS1_Ms_M_LPS.fcs	CD8+T cells	CD8+T cells	T Cells			LPS	MS1	M	Mouse		eventCount	5155
R35W1_MS1_Ms_M_LPS.fcs	CD8+T cells	CD8+T cells	T Cells			LPS	MS1	M	Mouse	T Cells	percent	33.61591131
R35W1_MS1_Ms_M_LPS.fcs	CD4+T cells	CD4+T cells	T Cells			LPS	MS1	M	Mouse		eventCount	9132
R35W1_MS1_Ms_M_LPS.fcs	CD4+T cells	CD4+T cells	T Cells			LPS	MS1	M	Mouse	T Cells	percent	59.55004891
R35W1_MS1_Ms_M_LPS.fcs	CD4+/CD8+	CD4+/CD8+	T Cells			LPS	MS1	M	Mouse		eventCount	208
R35W1_MS1_Ms_M_LPS.fcs	CD4+/CD8+	CD4+/CD8+	T Cells			LPS	MS1	M	Mouse	T Cells	percent	1.356374307
R35W1_MS1_Ms_M_IFNa2.fcs	Neutrophils	Neutrophils	Non-Basophils			IFNa2	MS1	M	Mouse		eventCount	4235
R35W1_MS1_Ms_M_IFNa2.fcs	Neutrophils	Neutrophils	Non-Basophils			IFNa2	MS1	M	Mouse	Non-Basophils	percent	6.824701067
R35W1_MS1_Ms_M_IFNa2.fcs	B Cells	B Cells	CD45+ CD66-			IFNa2	MS1	M	Mouse		eventCount	20024
R35W1_MS1_Ms_M_IFNa2.fcs	B Cells	B Cells	CD45+ CD66-			IFNa2	MS1	M	Mouse	CD45+ CD66-	percent	45.5111596
R35W1_MS1_Ms_M_IFNa2.fcs	Mouse Basophils	Mouse Basophils	ms NK1.1-			IFNa2	MS1	M	Mouse		eventCount	140
R35W1_MS1_Ms_M_IFNa2.fcs	Mouse Basophils	Mouse Basophils	ms NK1.1-			IFNa2	MS1	M	Mouse	ms NK1.1-	percent	2.025462963
R35W1_MS1_Ms_M_IFNa2.fcs	ms NK1.1+/CD115-	ms NK1.1+/CD115-	CD19- CD3-			IFNa2	MS1	M	Mouse		eventCount	3305
R35W1_MS1_Ms_M_IFNa2.fcs	ms NK1.1+/CD115-	ms NK1.1+/CD115-	CD19- CD3-			IFNa2	MS1	M	Mouse	CD19- CD3-	percent	31.97871311
R35W1_MS1_Ms_M_IFNa2.fcs	Mouse pDCs	Mouse pDCs	FcεRIα-			IFNa2	MS1	M	Mouse		eventCount	54
R35W1_MS1_Ms_M_IFNa2.fcs	Mouse pDCs	Mouse pDCs	FcεRIα-			IFNa2	MS1	M	Mouse	FcεRIα-	percent	0.797636632
R35W1_MS1_Ms_M_IFNa2.fcs	Mouse Ly6C+	Mouse Ly6C+	ms CD115+/NK1.1-			IFNa2	MS1	M	Mouse		eventCount	1965
R35W1_MS1_Ms_M_IFNa2.fcs	Mouse Ly6C+	Mouse Ly6C+	ms CD115+/NK1.1-			IFNa2	MS1	M	Mouse	ms CD115+/NK1.1-	percent	52.78001612
R35W1_MS1_Ms_M_IFNa2.fcs	Mouse Ly6C-	Mouse Ly6C-	ms CD115+/NK1.1-			IFNa2	MS1	M	Mouse		eventCount	1750
R35W1_MS1_Ms_M_IFNa2.fcs	Mouse Ly6C-	Mouse Ly6C-	ms CD115+/NK1.1-			IFNa2	MS1	M	Mouse	ms CD115+/NK1.1-	percent	47.00510341
R35W1_MS1_Ms_M_IFNa2.fcs	CD8+T cells	CD8+T cells	T Cells			IFNa2	MS1	M	Mouse		eventCount	3933
R35W1_MS1_Ms_M_IFNa2.fcs	CD8+T cells	CD8+T cells	T Cells			IFNa2	MS1	M	Mouse	T Cells	percent	34.26555149
R35W1_MS1_Ms_M_IFNa2.fcs	CD4+T cells	CD4+T cells	T Cells			IFNa2	MS1	M	Mouse		eventCount	6824
R35W1_MS1_Ms_M_IFNa2.fcs	CD4+T cells	CD4+T cells	T Cells			IFNa2	MS1	M	Mouse	T Cells	percent	59.45286635
R35W1_MS1_Ms_M_IFNa2.fcs	CD4+/CD8+	CD4+/CD8+	T Cells			IFNa2	MS1	M	Mouse		eventCount	140
R35W1_MS1_Ms_M_IFNa2.fcs	CD4+/CD8+	CD4+/CD8+	T Cells			IFNa2	MS1	M	Mouse	T Cells	percent	1.219724691
R35W1_MS1_Ms_M_IL-6.fcs	Neutrophils	Neutrophils	Non-Basophils			IL-6	MS1	M	Mouse		eventCount	6717
R35W1_MS1_Ms_M_IL-6.fcs	Neutrophils	Neutrophils	Non-Basophils			IL-6	MS1	M	Mouse	Non-Basophils	percent	7.245798365
R35W1_MS1_Ms_M_IL-6.fcs	B Cells	B Cells	CD45+ CD66-			IL-6	MS1	M	Mouse		eventCount	31015
R35W1_MS1_Ms_M_IL-6.fcs	B Cells	B Cells	CD45+ CD66-			IL-6	MS1	M	Mouse	CD45+ CD66-	percent	46.393526
R35W1_MS1_Ms_M_IL-6.fcs	Mouse Basophils	Mouse Basophils	ms NK1.1-			IL-6	MS1	M	Mouse		eventCount	240
R35W1_MS1_Ms_M_IL-6.fcs	Mouse Basophils	Mouse Basophils	ms NK1.1-			IL-6	MS1	M	Mouse	ms NK1.1-	percent	2.504434937
R35W1_MS1_Ms_M_IL-6.fcs	ms NK1.1+/CD115-	ms NK1.1+/CD115-	CD19- CD3-			IL-6	MS1	M	Mouse		eventCount	4582
R35W1_MS1_Ms_M_IL-6.fcs	ms NK1.1+/CD115-	ms NK1.1+/CD115-	CD19- CD3-			IL-6	MS1	M	Mouse	CD19- CD3-	percent	31.81944444
R35W1_MS1_Ms_M_IL-6.fcs	Mouse pDCs	Mouse pDCs	FcεRIα-			IL-6	MS1	M	Mouse		eventCount	67
R35W1_MS1_Ms_M_IL-6.fcs	Mouse pDCs	Mouse pDCs	FcεRIα-			IL-6	MS1	M	Mouse	FcεRIα-	percent	0.717575238
R35W1_MS1_Ms_M_IL-6.fcs	Mouse Ly6C+	Mouse Ly6C+	ms CD115+/NK1.1-			IL-6	MS1	M	Mouse		eventCount	2687
R35W1_MS1_Ms_M_IL-6.fcs	Mouse Ly6C+	Mouse Ly6C+	ms CD115+/NK1.1-			IL-6	MS1	M	Mouse	ms CD115+/NK1.1-	percent	52.15450311
R35W1_MS1_Ms_M_IL-6.fcs	Mouse Ly6C-	Mouse Ly6C-	ms CD115+/NK1.1-			IL-6	MS1	M	Mouse		eventCount	2453
R35W1_MS1_Ms_M_IL-6.fcs	Mouse Ly6C-	Mouse Ly6C-	ms CD115+/NK1.1-			IL-6	MS1	M	Mouse	ms CD115+/NK1.1-	percent	47.61257764
R35W1_MS1_Ms_M_IL-6.fcs	CD8+T cells	CD8+T cells	T Cells			IL-6	MS1	M	Mouse		eventCount	5997
R35W1_MS1_Ms_M_IL-6.fcs	CD8+T cells	CD8+T cells	T Cells			IL-6	MS1	M	Mouse	T Cells	percent	34.1631537
R35W1_MS1_Ms_M_IL-6.fcs	CD4+T cells	CD4+T cells	T Cells			IL-6	MS1	M	Mouse		eventCount	10377
R35W1_MS1_Ms_M_IL-6.fcs	CD4+T cells	CD4+T cells	T Cells			IL-6	MS1	M	Mouse	T Cells	percent	59.11473169
R35W1_MS1_Ms_M_IL-6.fcs	CD4+/CD8+	CD4+/CD8+	T Cells			IL-6	MS1	M	Mouse		eventCount	219
R35W1_MS1_Ms_M_IL-6.fcs	CD4+/CD8+	CD4+/CD8+	T Cells			IL-6	MS1	M	Mouse	T Cells	percent	1.247578899
R35W1_MS1_Ms_M_IL-2.fcs	Neutrophils	Neutrophils	Non-Basophils			IL-2	MS1	M	Mouse		eventCount	6445
R35W1_MS1_Ms_M_IL-2.fcs	Neutrophils	Neutrophils	Non-Basophils			IL-2	MS1	M	Mouse	Non-Basophils	percent	6.2849843
R35W1_MS1_Ms_M_IL-2.fcs	B Cells	B Cells	CD45+ CD66-			IL-2	MS1	M	Mouse		eventCount	33133
R35W1_MS1_Ms_M_IL-2.fcs	B Cells	B Cells	CD45+ CD66-			IL-2	MS1	M	Mouse	CD45+ CD66-	percent	47.82545937
R35W1_MS1_Ms_M_IL-2.fcs	Mouse Basophils	Mouse Basophils	ms NK1.1-			IL-2	MS1	M	Mouse		eventCount	244
R35W1_MS1_Ms_M_IL-2.fcs	Mouse Basophils	Mouse Basophils	ms NK1.1-			IL-2	MS1	M	Mouse	ms NK1.1-	percent	2.493867539
R35W1_MS1_Ms_M_IL-2.fcs	ms NK1.1+/CD115-	ms NK1.1+/CD115-	CD19- CD3-			IL-2	MS1	M	Mouse		eventCount	4699
R35W1_MS1_Ms_M_IL-2.fcs	ms NK1.1+/CD115-	ms NK1.1+/CD115-	CD19- CD3-			IL-2	MS1	M	Mouse	CD19- CD3-	percent	31.96381199
R35W1_MS1_Ms_M_IL-2.fcs	Mouse pDCs	Mouse pDCs	FcεRIα-			IL-2	MS1	M	Mouse		eventCount	76
R35W1_MS1_Ms_M_IL-2.fcs	Mouse pDCs	Mouse pDCs	FcεRIα-			IL-2	MS1	M	Mouse	FcεRIα-	percent	0.796645702
R35W1_MS1_Ms_M_IL-2.fcs	Mouse Ly6C+	Mouse Ly6C+	ms CD115+/NK1.1-			IL-2	MS1	M	Mouse		eventCount	2829
R35W1_MS1_Ms_M_IL-2.fcs	Mouse Ly6C+	Mouse Ly6C+	ms CD115+/NK1.1-			IL-2	MS1	M	Mouse	ms CD115+/NK1.1-	percent	52.85874439
R35W1_MS1_Ms_M_IL-2.fcs	Mouse Ly6C-	Mouse Ly6C-	ms CD115+/NK1.1-			IL-2	MS1	M	Mouse		eventCount	2511
R35W1_MS1_Ms_M_IL-2.fcs	Mouse Ly6C-	Mouse Ly6C-	ms CD115+/NK1.1-			IL-2	MS1	M	Mouse	ms CD115+/NK1.1-	percent	46.91704036
R35W1_MS1_Ms_M_IL-2.fcs	CD8+T cells	CD8+T cells	T Cells			IL-2	MS1	M	Mouse		eventCount	6030
R35W1_MS1_Ms_M_IL-2.fcs	CD8+T cells	CD8+T cells	T Cells			IL-2	MS1	M	Mouse	T Cells	percent	33.83648505
R35W1_MS1_Ms_M_IL-2.fcs	CD4+T cells	CD4+T cells	T Cells			IL-2	MS1	M	Mouse		eventCount	10567
R35W1_MS1_Ms_M_IL-2.fcs	CD4+T cells	CD4+T cells	T Cells			IL-2	MS1	M	Mouse	T Cells	percent	59.29521351
R35W1_MS1_Ms_M_IL-2.fcs	CD4+/CD8+	CD4+/CD8+	T Cells			IL-2	MS1	M	Mouse		eventCount	222
R35W1_MS1_Ms_M_IL-2.fcs	CD4+/CD8+	CD4+/CD8+	T Cells			IL-2	MS1	M	Mouse	T Cells	percent	1.24572134
R35W1_MS1_Ms_M_R848.fcs	Neutrophils	Neutrophils	Non-Basophils			R848	MS1	M	Mouse		eventCount	8007
R35W1_MS1_Ms_M_R848.fcs	Neutrophils	Neutrophils	Non-Basophils			R848	MS1	M	Mouse	Non-Basophils	percent	5.037623314
R35W1_MS1_Ms_M_R848.fcs	B Cells	B Cells	CD45+ CD66-			R848	MS1	M	Mouse		eventCount	44691
R35W1_MS1_Ms_M_R848.fcs	B Cells	B Cells	CD45+ CD66-			R848	MS1	M	Mouse	CD45+ CD66-	percent	50.00839236
R35W1_MS1_Ms_M_R848.fcs	Mouse Basophils	Mouse Basophils	ms NK1.1-			R848	MS1	M	Mouse		eventCount	278
R35W1_MS1_Ms_M_R848.fcs	Mouse Basophils	Mouse Basophils	ms NK1.1-			R848	MS1	M	Mouse	ms NK1.1-	percent	2.526124489
R35W1_MS1_Ms_M_R848.fcs	ms NK1.1+/CD115-	ms NK1.1+/CD115-	CD19- CD3-			R848	MS1	M	Mouse		eventCount	5328
R35W1_MS1_Ms_M_R848.fcs	ms NK1.1+/CD115-	ms NK1.1+/CD115-	CD19- CD3-			R848	MS1	M	Mouse	CD19- CD3-	percent	31.96544276
R35W1_MS1_Ms_M_R848.fcs	Mouse pDCs	Mouse pDCs	FcεRIα-			R848	MS1	M	Mouse		eventCount	75
R35W1_MS1_Ms_M_R848.fcs	Mouse pDCs	Mouse pDCs	FcεRIα-			R848	MS1	M	Mouse	FcεRIα-	percent	0.699692135
R35W1_MS1_Ms_M_R848.fcs	Mouse Ly6C+	Mouse Ly6C+	ms CD115+/NK1.1-			R848	MS1	M	Mouse		eventCount	3093
R35W1_MS1_Ms_M_R848.fcs	Mouse Ly6C+	Mouse Ly6C+	ms CD115+/NK1.1-			R848	MS1	M	Mouse	ms CD115+/NK1.1-	percent	53.13520014
R35W1_MS1_Ms_M_R848.fcs	Mouse Ly6C-	Mouse Ly6C-	ms CD115+/NK1.1-			R848	MS1	M	Mouse		eventCount	2715
R35W1_MS1_Ms_M_R848.fcs	Mouse Ly6C-	Mouse Ly6C-	ms CD115+/NK1.1-			R848	MS1	M	Mouse	ms CD115+/NK1.1-	percent	46.64147054
R35W1_MS1_Ms_M_R848.fcs	CD8+T cells	CD8+T cells	T Cells			R848	MS1	M	Mouse		eventCount	7338
R35W1_MS1_Ms_M_R848.fcs	CD8+T cells	CD8+T cells	T Cells			R848	MS1	M	Mouse	T Cells	percent	34.0021315
R35W1_MS1_Ms_M_R848.fcs	CD4+T cells	CD4+T cells	T Cells			R848	MS1	M	Mouse		eventCount	12791
R35W1_MS1_Ms_M_R848.fcs	CD4+T cells	CD4+T cells	T Cells			R848	MS1	M	Mouse	T Cells	percent	59.269728
R35W1_MS1_Ms_M_R848.fcs	CD4+/CD8+	CD4+/CD8+	T Cells			R848	MS1	M	Mouse		eventCount	315
R35W1_MS1_Ms_M_R848.fcs	CD4+/CD8+	CD4+/CD8+	T Cells			R848	MS1	M	Mouse	T Cells	percent	1.459617256
R35W1_MS1_Ms_M_TNFa.fcs	Neutrophils	Neutrophils	Non-Basophils			TNFa	MS1	M	Mouse		eventCount	6725
R35W1_MS1_Ms_M_TNFa.fcs	Neutrophils	Neutrophils	Non-Basophils			TNFa	MS1	M	Mouse	Non-Basophils	percent	6.267357552
R35W1_MS1_Ms_M_TNFa.fcs	B Cells	B Cells	CD45+ CD66-			TNFa	MS1	M	Mouse		eventCount	36028
R35W1_MS1_Ms_M_TNFa.fcs	B Cells	B Cells	CD45+ CD66-			TNFa	MS1	M	Mouse	CD45+ CD66-	percent	48.2968484
R35W1_MS1_Ms_M_TNFa.fcs	Mouse Basophils	Mouse Basophils	ms NK1.1-			TNFa	MS1	M	Mouse		eventCount	191
R35W1_MS1_Ms_M_TNFa.fcs	Mouse Basophils	Mouse Basophils	ms NK1.1-			TNFa	MS1	M	Mouse	ms NK1.1-	percent	1.962799301
R35W1_MS1_Ms_M_TNFa.fcs	ms NK1.1+/CD115-	ms NK1.1+/CD115-	CD19- CD3-			TNFa	MS1	M	Mouse		eventCount	5103
R35W1_MS1_Ms_M_TNFa.fcs	ms NK1.1+/CD115-	ms NK1.1+/CD115-	CD19- CD3-			TNFa	MS1	M	Mouse	CD19- CD3-	percent	33.73661246
R35W1_MS1_Ms_M_TNFa.fcs	Mouse pDCs	Mouse pDCs	FcεRIα-			TNFa	MS1	M	Mouse		eventCount	71
R35W1_MS1_Ms_M_TNFa.fcs	Mouse pDCs	Mouse pDCs	FcεRIα-			TNFa	MS1	M	Mouse	FcεRIα-	percent	0.744312821
R35W1_MS1_Ms_M_TNFa.fcs	Mouse Ly6C+	Mouse Ly6C+	ms CD115+/NK1.1-			TNFa	MS1	M	Mouse		eventCount	1939
R35W1_MS1_Ms_M_TNFa.fcs	Mouse Ly6C+	Mouse Ly6C+	ms CD115+/NK1.1-			TNFa	MS1	M	Mouse	ms CD115+/NK1.1-	percent	49.01415571
R35W1_MS1_Ms_M_TNFa.fcs	Mouse Ly6C-	Mouse Ly6C-	ms CD115+/NK1.1-			TNFa	MS1	M	Mouse		eventCount	2011
R35W1_MS1_Ms_M_TNFa.fcs	Mouse Ly6C-	Mouse Ly6C-	ms CD115+/NK1.1-			TNFa	MS1	M	Mouse	ms CD115+/NK1.1-	percent	50.83417594
R35W1_MS1_Ms_M_TNFa.fcs	CD8+T cells	CD8+T cells	T Cells			TNFa	MS1	M	Mouse		eventCount	6931
R35W1_MS1_Ms_M_TNFa.fcs	CD8+T cells	CD8+T cells	T Cells			TNFa	MS1	M	Mouse	T Cells	percent	34.22378037
R35W1_MS1_Ms_M_TNFa.fcs	CD4+T cells	CD4+T cells	T Cells			TNFa	MS1	M	Mouse		eventCount	12087
R35W1_MS1_Ms_M_TNFa.fcs	CD4+T cells	CD4+T cells	T Cells			TNFa	MS1	M	Mouse	T Cells	percent	59.68299427
R35W1_MS1_Ms_M_TNFa.fcs	CD4+/CD8+	CD4+/CD8+	T Cells			TNFa	MS1	M	Mouse		eventCount	219
R35W1_MS1_Ms_M_TNFa.fcs	CD4+/CD8+	CD4+/CD8+	T Cells			TNFa	MS1	M	Mouse	T Cells	percent	1.081374679
R35W1_MS1_Ms_M_IFNg.fcs	Neutrophils	Neutrophils	Non-Basophils			IFNg	MS1	M	Mouse		eventCount	4702
R35W1_MS1_Ms_M_IFNg.fcs	Neutrophils	Neutrophils	Non-Basophils			IFNg	MS1	M	Mouse	Non-Basophils	percent	5.345854746
R35W1_MS1_Ms_M_IFNg.fcs	B Cells	B Cells	CD45+ CD66-			IFNg	MS1	M	Mouse		eventCount	26721
R35W1_MS1_Ms_M_IFNg.fcs	B Cells	B Cells	CD45+ CD66-			IFNg	MS1	M	Mouse	CD45+ CD66-	percent	48.72271758
R35W1_MS1_Ms_M_IFNg.fcs	Mouse Basophils	Mouse Basophils	ms NK1.1-			IFNg	MS1	M	Mouse		eventCount	139
R35W1_MS1_Ms_M_IFNg.fcs	Mouse Basophils	Mouse Basophils	ms NK1.1-			IFNg	MS1	M	Mouse	ms NK1.1-	percent	1.906721536
R35W1_MS1_Ms_M_IFNg.fcs	ms NK1.1+/CD115-	ms NK1.1+/CD115-	CD19- CD3-			IFNg	MS1	M	Mouse		eventCount	3805
R35W1_MS1_Ms_M_IFNg.fcs	ms NK1.1+/CD115-	ms NK1.1+/CD115-	CD19- CD3-			IFNg	MS1	M	Mouse	CD19- CD3-	percent	33.75920504
R35W1_MS1_Ms_M_IFNg.fcs	Mouse pDCs	Mouse pDCs	FcεRIα-			IFNg	MS1	M	Mouse		eventCount	55
R35W1_MS1_Ms_M_IFNg.fcs	Mouse pDCs	Mouse pDCs	FcεRIα-			IFNg	MS1	M	Mouse	FcεRIα-	percent	0.769230769
R35W1_MS1_Ms_M_IFNg.fcs	Mouse Ly6C+	Mouse Ly6C+	ms CD115+/NK1.1-			IFNg	MS1	M	Mouse		eventCount	1953
R35W1_MS1_Ms_M_IFNg.fcs	Mouse Ly6C+	Mouse Ly6C+	ms CD115+/NK1.1-			IFNg	MS1	M	Mouse	ms CD115+/NK1.1-	percent	49.98720246
R35W1_MS1_Ms_M_IFNg.fcs	Mouse Ly6C-	Mouse Ly6C-	ms CD115+/NK1.1-			IFNg	MS1	M	Mouse		eventCount	1943
R35W1_MS1_Ms_M_IFNg.fcs	Mouse Ly6C-	Mouse Ly6C-	ms CD115+/NK1.1-			IFNg	MS1	M	Mouse	ms CD115+/NK1.1-	percent	49.7312516
R35W1_MS1_Ms_M_IFNg.fcs	CD8+T cells	CD8+T cells	T Cells			IFNg	MS1	M	Mouse		eventCount	4549
R35W1_MS1_Ms_M_IFNg.fcs	CD8+T cells	CD8+T cells	T Cells			IFNg	MS1	M	Mouse	T Cells	percent	32.94228402
R35W1_MS1_Ms_M_IFNg.fcs	CD4+T cells	CD4+T cells	T Cells			IFNg	MS1	M	Mouse		eventCount	8309
R35W1_MS1_Ms_M_IFNg.fcs	CD4+T cells	CD4+T cells	T Cells			IFNg	MS1	M	Mouse	T Cells	percent	60.17090303
R35W1_MS1_Ms_M_IFNg.fcs	CD4+/CD8+	CD4+/CD8+	T Cells			IFNg	MS1	M	Mouse		eventCount	152
R35W1_MS1_Ms_M_IFNg.fcs	CD4+/CD8+	CD4+/CD8+	T Cells			IFNg	MS1	M	Mouse	T Cells	percent	1.100731407
R35W1_MS1_Ms_M_IFNb.fcs	Neutrophils	Neutrophils	Non-Basophils			IFNb	MS1	M	Mouse		eventCount	5850
R35W1_MS1_Ms_M_IFNb.fcs	Neutrophils	Neutrophils	Non-Basophils			IFNb	MS1	M	Mouse	Non-Basophils	percent	5.913869794
R35W1_MS1_Ms_M_IFNb.fcs	B Cells	B Cells	CD45+ CD66-			IFNb	MS1	M	Mouse		eventCount	30183
R35W1_MS1_Ms_M_IFNb.fcs	B Cells	B Cells	CD45+ CD66-			IFNb	MS1	M	Mouse	CD45+ CD66-	percent	48.77902936
R35W1_MS1_Ms_M_IFNb.fcs	Mouse Basophils	Mouse Basophils	ms NK1.1-			IFNb	MS1	M	Mouse		eventCount	185
R35W1_MS1_Ms_M_IFNb.fcs	Mouse Basophils	Mouse Basophils	ms NK1.1-			IFNb	MS1	M	Mouse	ms NK1.1-	percent	2.319749216
R35W1_MS1_Ms_M_IFNb.fcs	ms NK1.1+/CD115-	ms NK1.1+/CD115-	CD19- CD3-			IFNb	MS1	M	Mouse		eventCount	4055
R35W1_MS1_Ms_M_IFNb.fcs	ms NK1.1+/CD115-	ms NK1.1+/CD115-	CD19- CD3-			IFNb	MS1	M	Mouse	CD19- CD3-	percent	33.18330606
R35W1_MS1_Ms_M_IFNb.fcs	Mouse pDCs	Mouse pDCs	FcεRIα-			IFNb	MS1	M	Mouse		eventCount	51
R35W1_MS1_Ms_M_IFNb.fcs	Mouse pDCs	Mouse pDCs	FcεRIα-			IFNb	MS1	M	Mouse	FcεRIα-	percent	0.655021834
R35W1_MS1_Ms_M_IFNb.fcs	Mouse Ly6C+	Mouse Ly6C+	ms CD115+/NK1.1-			IFNb	MS1	M	Mouse		eventCount	2263
R35W1_MS1_Ms_M_IFNb.fcs	Mouse Ly6C+	Mouse Ly6C+	ms CD115+/NK1.1-			IFNb	MS1	M	Mouse	ms CD115+/NK1.1-	percent	52.73828944
R35W1_MS1_Ms_M_IFNb.fcs	Mouse Ly6C-	Mouse Ly6C-	ms CD115+/NK1.1-			IFNb	MS1	M	Mouse		eventCount	2020
R35W1_MS1_Ms_M_IFNb.fcs	Mouse Ly6C-	Mouse Ly6C-	ms CD115+/NK1.1-			IFNb	MS1	M	Mouse	ms CD115+/NK1.1-	percent	47.07527383
R35W1_MS1_Ms_M_IFNb.fcs	CD8+T cells	CD8+T cells	T Cells			IFNb	MS1	M	Mouse		eventCount	5426
R35W1_MS1_Ms_M_IFNb.fcs	CD8+T cells	CD8+T cells	T Cells			IFNb	MS1	M	Mouse	T Cells	percent	34.6067989
R35W1_MS1_Ms_M_IFNb.fcs	CD4+T cells	CD4+T cells	T Cells			IFNb	MS1	M	Mouse		eventCount	9188
R35W1_MS1_Ms_M_IFNb.fcs	CD4+T cells	CD4+T cells	T Cells			IFNb	MS1	M	Mouse	T Cells	percent	58.60067606
R35W1_MS1_Ms_M_IFNb.fcs	CD4+/CD8+	CD4+/CD8+	T Cells			IFNb	MS1	M	Mouse		eventCount	193
R35W1_MS1_Ms_M_IFNb.fcs	CD4+/CD8+	CD4+/CD8+	T Cells			IFNb	MS1	M	Mouse	T Cells	percent	1.230945851
R35W1_MS1_Ms_M_CD40L.fcs	Neutrophils	Neutrophils	Non-Basophils			CD40L	MS1	M	Mouse		eventCount	5471
R35W1_MS1_Ms_M_CD40L.fcs	Neutrophils	Neutrophils	Non-Basophils			CD40L	MS1	M	Mouse	Non-Basophils	percent	6.443217015
R35W1_MS1_Ms_M_CD40L.fcs	B Cells	B Cells	CD45+ CD66-			CD40L	MS1	M	Mouse		eventCount	27565
R35W1_MS1_Ms_M_CD40L.fcs	B Cells	B Cells	CD45+ CD66-			CD40L	MS1	M	Mouse	CD45+ CD66-	percent	47.71259931
R35W1_MS1_Ms_M_CD40L.fcs	Mouse Basophils	Mouse Basophils	ms NK1.1-			CD40L	MS1	M	Mouse		eventCount	192
R35W1_MS1_Ms_M_CD40L.fcs	Mouse Basophils	Mouse Basophils	ms NK1.1-			CD40L	MS1	M	Mouse	ms NK1.1-	percent	2.449292002
R35W1_MS1_Ms_M_CD40L.fcs	ms NK1.1+/CD115-	ms NK1.1+/CD115-	CD19- CD3-			CD40L	MS1	M	Mouse		eventCount	3838
R35W1_MS1_Ms_M_CD40L.fcs	ms NK1.1+/CD115-	ms NK1.1+/CD115-	CD19- CD3-			CD40L	MS1	M	Mouse	CD19- CD3-	percent	32.29824118
R35W1_MS1_Ms_M_CD40L.fcs	Mouse pDCs	Mouse pDCs	FcεRIα-			CD40L	MS1	M	Mouse		eventCount	74
R35W1_MS1_Ms_M_CD40L.fcs	Mouse pDCs	Mouse pDCs	FcεRIα-			CD40L	MS1	M	Mouse	FcεRIα-	percent	0.968332897
R35W1_MS1_Ms_M_CD40L.fcs	Mouse Ly6C+	Mouse Ly6C+	ms CD115+/NK1.1-			CD40L	MS1	M	Mouse		eventCount	2179
R35W1_MS1_Ms_M_CD40L.fcs	Mouse Ly6C+	Mouse Ly6C+	ms CD115+/NK1.1-			CD40L	MS1	M	Mouse	ms CD115+/NK1.1-	percent	51.70859041
R35W1_MS1_Ms_M_CD40L.fcs	Mouse Ly6C-	Mouse Ly6C-	ms CD115+/NK1.1-			CD40L	MS1	M	Mouse		eventCount	2031
R35W1_MS1_Ms_M_CD40L.fcs	Mouse Ly6C-	Mouse Ly6C-	ms CD115+/NK1.1-			CD40L	MS1	M	Mouse	ms CD115+/NK1.1-	percent	48.1964879
R35W1_MS1_Ms_M_CD40L.fcs	CD8+T cells	CD8+T cells	T Cells			CD40L	MS1	M	Mouse		eventCount	4945
R35W1_MS1_Ms_M_CD40L.fcs	CD8+T cells	CD8+T cells	T Cells			CD40L	MS1	M	Mouse	T Cells	percent	33.17456058
R35W1_MS1_Ms_M_CD40L.fcs	CD4+T cells	CD4+T cells	T Cells			CD40L	MS1	M	Mouse		eventCount	8942
R35W1_MS1_Ms_M_CD40L.fcs	CD4+T cells	CD4+T cells	T Cells			CD40L	MS1	M	Mouse	T Cells	percent	59.98926607
R35W1_MS1_Ms_M_CD40L.fcs	CD4+/CD8+	CD4+/CD8+	T Cells			CD40L	MS1	M	Mouse		eventCount	217
R35W1_MS1_Ms_M_CD40L.fcs	CD4+/CD8+	CD4+/CD8+	T Cells			CD40L	MS1	M	Mouse	T Cells	percent	1.455789615
R35W1_MS1_Ms_M_PMAIono.fcs	Neutrophils	Neutrophils	Non-Basophils			PMAIono	MS1	M	Mouse		eventCount	5835
R35W1_MS1_Ms_M_PMAIono.fcs	Neutrophils	Neutrophils	Non-Basophils			PMAIono	MS1	M	Mouse	Non-Basophils	percent	6.099409397
R35W1_MS1_Ms_M_PMAIono.fcs	B Cells	B Cells	CD45+ CD66-			PMAIono	MS1	M	Mouse		eventCount	30134
R35W1_MS1_Ms_M_PMAIono.fcs	B Cells	B Cells	CD45+ CD66-			PMAIono	MS1	M	Mouse	CD45+ CD66-	percent	48.6024419
R35W1_MS1_Ms_M_PMAIono.fcs	Mouse Basophils	Mouse Basophils	ms NK1.1-			PMAIono	MS1	M	Mouse		eventCount	158
R35W1_MS1_Ms_M_PMAIono.fcs	Mouse Basophils	Mouse Basophils	ms NK1.1-			PMAIono	MS1	M	Mouse	ms NK1.1-	percent	2.022788375
R35W1_MS1_Ms_M_PMAIono.fcs	ms NK1.1+/CD115-	ms NK1.1+/CD115-	CD19- CD3-			PMAIono	MS1	M	Mouse		eventCount	4133
R35W1_MS1_Ms_M_PMAIono.fcs	ms NK1.1+/CD115-	ms NK1.1+/CD115-	CD19- CD3-			PMAIono	MS1	M	Mouse	CD19- CD3-	percent	33.86039653
R35W1_MS1_Ms_M_PMAIono.fcs	Mouse pDCs	Mouse pDCs	FcεRIα-			PMAIono	MS1	M	Mouse		eventCount	67
R35W1_MS1_Ms_M_PMAIono.fcs	Mouse pDCs	Mouse pDCs	FcεRIα-			PMAIono	MS1	M	Mouse	FcεRIα-	percent	0.876046025
R35W1_MS1_Ms_M_PMAIono.fcs	Mouse Ly6C+	Mouse Ly6C+	ms CD115+/NK1.1-			PMAIono	MS1	M	Mouse		eventCount	2155
R35W1_MS1_Ms_M_PMAIono.fcs	Mouse Ly6C+	Mouse Ly6C+	ms CD115+/NK1.1-			PMAIono	MS1	M	Mouse	ms CD115+/NK1.1-	percent	51.77799135
R35W1_MS1_Ms_M_PMAIono.fcs	Mouse Ly6C-	Mouse Ly6C-	ms CD115+/NK1.1-			PMAIono	MS1	M	Mouse		eventCount	2004
R35W1_MS1_Ms_M_PMAIono.fcs	Mouse Ly6C-	Mouse Ly6C-	ms CD115+/NK1.1-			PMAIono	MS1	M	Mouse	ms CD115+/NK1.1-	percent	48.14992792
R35W1_MS1_Ms_M_PMAIono.fcs	CD8+T cells	CD8+T cells	T Cells			PMAIono	MS1	M	Mouse		eventCount	5288
R35W1_MS1_Ms_M_PMAIono.fcs	CD8+T cells	CD8+T cells	T Cells			PMAIono	MS1	M	Mouse	T Cells	percent	33.47471039
R35W1_MS1_Ms_M_PMAIono.fcs	CD4+T cells	CD4+T cells	T Cells			PMAIono	MS1	M	Mouse		eventCount	9451
R35W1_MS1_Ms_M_PMAIono.fcs	CD4+T cells	CD4+T cells	T Cells			PMAIono	MS1	M	Mouse	T Cells	percent	59.82781541
R35W1_MS1_Ms_M_PMAIono.fcs	CD4+/CD8+	CD4+/CD8+	T Cells			PMAIono	MS1	M	Mouse		eventCount	219
R35W1_MS1_Ms_M_PMAIono.fcs	CD4+/CD8+	CD4+/CD8+	T Cells			PMAIono	MS1	M	Mouse	T Cells	percent	1.386339178
R35W3_MS2_Ms_F_GM-CSF.fcs	Neutrophils	Neutrophils	Non-Basophils			GM-CSF	MS2	F	Mouse		eventCount	3206
R35W3_MS2_Ms_F_GM-CSF.fcs	Neutrophils	Neutrophils	Non-Basophils			GM-CSF	MS2	F	Mouse	Non-Basophils	percent	4.996337681
R35W3_MS2_Ms_F_GM-CSF.fcs	B Cells	B Cells	CD45+ CD66-			GM-CSF	MS2	F	Mouse		eventCount	21086
R35W3_MS2_Ms_F_GM-CSF.fcs	B Cells	B Cells	CD45+ CD66-			GM-CSF	MS2	F	Mouse	CD45+ CD66-	percent	44.37196187
R35W3_MS2_Ms_F_GM-CSF.fcs	Mouse Basophils	Mouse Basophils	ms NK1.1-			GM-CSF	MS2	F	Mouse		eventCount	137
R35W3_MS2_Ms_F_GM-CSF.fcs	Mouse Basophils	Mouse Basophils	ms NK1.1-			GM-CSF	MS2	F	Mouse	ms NK1.1-	percent	2.61300782
R35W3_MS2_Ms_F_GM-CSF.fcs	ms NK1.1+/CD115-	ms NK1.1+/CD115-	CD19- CD3-			GM-CSF	MS2	F	Mouse		eventCount	2742
R35W3_MS2_Ms_F_GM-CSF.fcs	ms NK1.1+/CD115-	ms NK1.1+/CD115-	CD19- CD3-			GM-CSF	MS2	F	Mouse	CD19- CD3-	percent	33.82679497
R35W3_MS2_Ms_F_GM-CSF.fcs	Mouse pDCs	Mouse pDCs	FcεRIα-			GM-CSF	MS2	F	Mouse		eventCount	27
R35W3_MS2_Ms_F_GM-CSF.fcs	Mouse pDCs	Mouse pDCs	FcεRIα-			GM-CSF	MS2	F	Mouse	FcεRIα-	percent	0.528893242
R35W3_MS2_Ms_F_GM-CSF.fcs	Mouse Ly6C+	Mouse Ly6C+	ms CD115+/NK1.1-			GM-CSF	MS2	F	Mouse		eventCount	1035
R35W3_MS2_Ms_F_GM-CSF.fcs	Mouse Ly6C+	Mouse Ly6C+	ms CD115+/NK1.1-			GM-CSF	MS2	F	Mouse	ms CD115+/NK1.1-	percent	43.01745636
R35W3_MS2_Ms_F_GM-CSF.fcs	Mouse Ly6C-	Mouse Ly6C-	ms CD115+/NK1.1-			GM-CSF	MS2	F	Mouse		eventCount	1365
R35W3_MS2_Ms_F_GM-CSF.fcs	Mouse Ly6C-	Mouse Ly6C-	ms CD115+/NK1.1-			GM-CSF	MS2	F	Mouse	ms CD115+/NK1.1-	percent	56.73316708
R35W3_MS2_Ms_F_GM-CSF.fcs	CD8+T cells	CD8+T cells	T Cells			GM-CSF	MS2	F	Mouse		eventCount	5452
R35W3_MS2_Ms_F_GM-CSF.fcs	CD8+T cells	CD8+T cells	T Cells			GM-CSF	MS2	F	Mouse	T Cells	percent	36.51463398
R35W3_MS2_Ms_F_GM-CSF.fcs	CD4+T cells	CD4+T cells	T Cells			GM-CSF	MS2	F	Mouse		eventCount	8660
R35W3_MS2_Ms_F_GM-CSF.fcs	CD4+T cells	CD4+T cells	T Cells			GM-CSF	MS2	F	Mouse	T Cells	percent	58.00013395
R35W3_MS2_Ms_F_GM-CSF.fcs	CD4+/CD8+	CD4+/CD8+	T Cells			GM-CSF	MS2	F	Mouse		eventCount	171
R35W3_MS2_Ms_F_GM-CSF.fcs	CD4+/CD8+	CD4+/CD8+	T Cells			GM-CSF	MS2	F	Mouse	T Cells	percent	1.145268234
R35W3_MS2_Ms_F_Basal.fcs	Neutrophils	Neutrophils	Non-Basophils			Basal	MS2	F	Mouse		eventCount	3483
R35W3_MS2_Ms_F_Basal.fcs	Neutrophils	Neutrophils	Non-Basophils			Basal	MS2	F	Mouse	Non-Basophils	percent	4.502850642
R35W3_MS2_Ms_F_Basal.fcs	B Cells	B Cells	CD45+ CD66-			Basal	MS2	F	Mouse		eventCount	25204
R35W3_MS2_Ms_F_Basal.fcs	B Cells	B Cells	CD45+ CD66-			Basal	MS2	F	Mouse	CD45+ CD66-	percent	45.90558065
R35W3_MS2_Ms_F_Basal.fcs	Mouse Basophils	Mouse Basophils	ms NK1.1-			Basal	MS2	F	Mouse		eventCount	145
R35W3_MS2_Ms_F_Basal.fcs	Mouse Basophils	Mouse Basophils	ms NK1.1-			Basal	MS2	F	Mouse	ms NK1.1-	percent	2.543859649
R35W3_MS2_Ms_F_Basal.fcs	ms NK1.1+/CD115-	ms NK1.1+/CD115-	CD19- CD3-			Basal	MS2	F	Mouse		eventCount	2914
R35W3_MS2_Ms_F_Basal.fcs	ms NK1.1+/CD115-	ms NK1.1+/CD115-	CD19- CD3-			Basal	MS2	F	Mouse	CD19- CD3-	percent	33.29905154
R35W3_MS2_Ms_F_Basal.fcs	Mouse pDCs	Mouse pDCs	FcεRIα-			Basal	MS2	F	Mouse		eventCount	43
R35W3_MS2_Ms_F_Basal.fcs	Mouse pDCs	Mouse pDCs	FcεRIα-			Basal	MS2	F	Mouse	FcεRIα-	percent	0.774495677
R35W3_MS2_Ms_F_Basal.fcs	Mouse Ly6C+	Mouse Ly6C+	ms CD115+/NK1.1-			Basal	MS2	F	Mouse		eventCount	1228
R35W3_MS2_Ms_F_Basal.fcs	Mouse Ly6C+	Mouse Ly6C+	ms CD115+/NK1.1-			Basal	MS2	F	Mouse	ms CD115+/NK1.1-	percent	45.9237098
R35W3_MS2_Ms_F_Basal.fcs	Mouse Ly6C-	Mouse Ly6C-	ms CD115+/NK1.1-			Basal	MS2	F	Mouse		eventCount	1437
R35W3_MS2_Ms_F_Basal.fcs	Mouse Ly6C-	Mouse Ly6C-	ms CD115+/NK1.1-			Basal	MS2	F	Mouse	ms CD115+/NK1.1-	percent	53.73971578
R35W3_MS2_Ms_F_Basal.fcs	CD8+T cells	CD8+T cells	T Cells			Basal	MS2	F	Mouse		eventCount	6308
R35W3_MS2_Ms_F_Basal.fcs	CD8+T cells	CD8+T cells	T Cells			Basal	MS2	F	Mouse	T Cells	percent	36.6744186
R35W3_MS2_Ms_F_Basal.fcs	CD4+T cells	CD4+T cells	T Cells			Basal	MS2	F	Mouse		eventCount	9988
R35W3_MS2_Ms_F_Basal.fcs	CD4+T cells	CD4+T cells	T Cells			Basal	MS2	F	Mouse	T Cells	percent	58.06976744
R35W3_MS2_Ms_F_Basal.fcs	CD4+/CD8+	CD4+/CD8+	T Cells			Basal	MS2	F	Mouse		eventCount	174
R35W3_MS2_Ms_F_Basal.fcs	CD4+/CD8+	CD4+/CD8+	T Cells			Basal	MS2	F	Mouse	T Cells	percent	1.011627907
R35W3_MS2_Ms_F_LPS.fcs	Neutrophils	Neutrophils	Non-Basophils			LPS	MS2	F	Mouse		eventCount	3839
R35W3_MS2_Ms_F_LPS.fcs	Neutrophils	Neutrophils	Non-Basophils			LPS	MS2	F	Mouse	Non-Basophils	percent	4.957962573
R35W3_MS2_Ms_F_LPS.fcs	B Cells	B Cells	CD45+ CD66-			LPS	MS2	F	Mouse		eventCount	27022
R35W3_MS2_Ms_F_LPS.fcs	B Cells	B Cells	CD45+ CD66-			LPS	MS2	F	Mouse	CD45+ CD66-	percent	45.68617174
R35W3_MS2_Ms_F_LPS.fcs	Mouse Basophils	Mouse Basophils	ms NK1.1-			LPS	MS2	F	Mouse		eventCount	146
R35W3_MS2_Ms_F_LPS.fcs	Mouse Basophils	Mouse Basophils	ms NK1.1-			LPS	MS2	F	Mouse	ms NK1.1-	percent	2.425249169
R35W3_MS2_Ms_F_LPS.fcs	ms NK1.1+/CD115-	ms NK1.1+/CD115-	CD19- CD3-			LPS	MS2	F	Mouse		eventCount	3227
R35W3_MS2_Ms_F_LPS.fcs	ms NK1.1+/CD115-	ms NK1.1+/CD115-	CD19- CD3-			LPS	MS2	F	Mouse	CD19- CD3-	percent	34.38832055
R35W3_MS2_Ms_F_LPS.fcs	Mouse pDCs	Mouse pDCs	FcεRIα-			LPS	MS2	F	Mouse		eventCount	36
R35W3_MS2_Ms_F_LPS.fcs	Mouse pDCs	Mouse pDCs	FcεRIα-			LPS	MS2	F	Mouse	FcεRIα-	percent	0.613915416
R35W3_MS2_Ms_F_LPS.fcs	Mouse Ly6C+	Mouse Ly6C+	ms CD115+/NK1.1-			LPS	MS2	F	Mouse		eventCount	1289
R35W3_MS2_Ms_F_LPS.fcs	Mouse Ly6C+	Mouse Ly6C+	ms CD115+/NK1.1-			LPS	MS2	F	Mouse	ms CD115+/NK1.1-	percent	45.46737213
R35W3_MS2_Ms_F_LPS.fcs	Mouse Ly6C-	Mouse Ly6C-	ms CD115+/NK1.1-			LPS	MS2	F	Mouse		eventCount	1540
R35W3_MS2_Ms_F_LPS.fcs	Mouse Ly6C-	Mouse Ly6C-	ms CD115+/NK1.1-			LPS	MS2	F	Mouse	ms CD115+/NK1.1-	percent	54.32098765
R35W3_MS2_Ms_F_LPS.fcs	CD8+T cells	CD8+T cells	T Cells			LPS	MS2	F	Mouse		eventCount	6875
R35W3_MS2_Ms_F_LPS.fcs	CD8+T cells	CD8+T cells	T Cells			LPS	MS2	F	Mouse	T Cells	percent	36.04193971
R35W3_MS2_Ms_F_LPS.fcs	CD4+T cells	CD4+T cells	T Cells			LPS	MS2	F	Mouse		eventCount	11154
R35W3_MS2_Ms_F_LPS.fcs	CD4+T cells	CD4+T cells	T Cells			LPS	MS2	F	Mouse	T Cells	percent	58.47444299
R35W3_MS2_Ms_F_LPS.fcs	CD4+/CD8+	CD4+/CD8+	T Cells			LPS	MS2	F	Mouse		eventCount	203
R35W3_MS2_Ms_F_LPS.fcs	CD4+/CD8+	CD4+/CD8+	T Cells			LPS	MS2	F	Mouse	T Cells	percent	1.064220183
R35W3_MS2_Ms_F_IFNa2.fcs	Neutrophils	Neutrophils	Non-Basophils			IFNa2	MS2	F	Mouse		eventCount	3043
R35W3_MS2_Ms_F_IFNa2.fcs	Neutrophils	Neutrophils	Non-Basophils			IFNa2	MS2	F	Mouse	Non-Basophils	percent	5.176402545
R35W3_MS2_Ms_F_IFNa2.fcs	B Cells	B Cells	CD45+ CD66-			IFNa2	MS2	F	Mouse		eventCount	20003
R35W3_MS2_Ms_F_IFNa2.fcs	B Cells	B Cells	CD45+ CD66-			IFNa2	MS2	F	Mouse	CD45+ CD66-	percent	43.95973892
R35W3_MS2_Ms_F_IFNa2.fcs	Mouse Basophils	Mouse Basophils	ms NK1.1-			IFNa2	MS2	F	Mouse		eventCount	138
R35W3_MS2_Ms_F_IFNa2.fcs	Mouse Basophils	Mouse Basophils	ms NK1.1-			IFNa2	MS2	F	Mouse	ms NK1.1-	percent	2.631077216
R35W3_MS2_Ms_F_IFNa2.fcs	ms NK1.1+/CD115-	ms NK1.1+/CD115-	CD19- CD3-			IFNa2	MS2	F	Mouse		eventCount	2748
R35W3_MS2_Ms_F_IFNa2.fcs	ms NK1.1+/CD115-	ms NK1.1+/CD115-	CD19- CD3-			IFNa2	MS2	F	Mouse	CD19- CD3-	percent	33.97626113
R35W3_MS2_Ms_F_IFNa2.fcs	Mouse pDCs	Mouse pDCs	FcεRIα-			IFNa2	MS2	F	Mouse		eventCount	34
R35W3_MS2_Ms_F_IFNa2.fcs	Mouse pDCs	Mouse pDCs	FcεRIα-			IFNa2	MS2	F	Mouse	FcεRIα-	percent	0.665752888
R35W3_MS2_Ms_F_IFNa2.fcs	Mouse Ly6C+	Mouse Ly6C+	ms CD115+/NK1.1-			IFNa2	MS2	F	Mouse		eventCount	1061
R35W3_MS2_Ms_F_IFNa2.fcs	Mouse Ly6C+	Mouse Ly6C+	ms CD115+/NK1.1-			IFNa2	MS2	F	Mouse	ms CD115+/NK1.1-	percent	44.22676115
R35W3_MS2_Ms_F_IFNa2.fcs	Mouse Ly6C-	Mouse Ly6C-	ms CD115+/NK1.1-			IFNa2	MS2	F	Mouse		eventCount	1329
R35W3_MS2_Ms_F_IFNa2.fcs	Mouse Ly6C-	Mouse Ly6C-	ms CD115+/NK1.1-			IFNa2	MS2	F	Mouse	ms CD115+/NK1.1-	percent	55.39808253
R35W3_MS2_Ms_F_IFNa2.fcs	CD8+T cells	CD8+T cells	T Cells			IFNa2	MS2	F	Mouse		eventCount	5215
R35W3_MS2_Ms_F_IFNa2.fcs	CD8+T cells	CD8+T cells	T Cells			IFNa2	MS2	F	Mouse	T Cells	percent	35.46653972
R35W3_MS2_Ms_F_IFNa2.fcs	CD4+T cells	CD4+T cells	T Cells			IFNa2	MS2	F	Mouse		eventCount	8678
R35W3_MS2_Ms_F_IFNa2.fcs	CD4+T cells	CD4+T cells	T Cells			IFNa2	MS2	F	Mouse	T Cells	percent	59.0179543
R35W3_MS2_Ms_F_IFNa2.fcs	CD4+/CD8+	CD4+/CD8+	T Cells			IFNa2	MS2	F	Mouse		eventCount	136
R35W3_MS2_Ms_F_IFNa2.fcs	CD4+/CD8+	CD4+/CD8+	T Cells			IFNa2	MS2	F	Mouse	T Cells	percent	0.92491839
R35W3_MS2_Ms_F_IL-6.fcs	Neutrophils	Neutrophils	Non-Basophils			IL-6	MS2	F	Mouse		eventCount	5079
R35W3_MS2_Ms_F_IL-6.fcs	Neutrophils	Neutrophils	Non-Basophils			IL-6	MS2	F	Mouse	Non-Basophils	percent	5.338224165
R35W3_MS2_Ms_F_IL-6.fcs	B Cells	B Cells	CD45+ CD66-			IL-6	MS2	F	Mouse		eventCount	34159
R35W3_MS2_Ms_F_IL-6.fcs	B Cells	B Cells	CD45+ CD66-			IL-6	MS2	F	Mouse	CD45+ CD66-	percent	44.64703499
R35W3_MS2_Ms_F_IL-6.fcs	Mouse Basophils	Mouse Basophils	ms NK1.1-			IL-6	MS2	F	Mouse		eventCount	210
R35W3_MS2_Ms_F_IL-6.fcs	Mouse Basophils	Mouse Basophils	ms NK1.1-			IL-6	MS2	F	Mouse	ms NK1.1-	percent	2.594514455
R35W3_MS2_Ms_F_IL-6.fcs	ms NK1.1+/CD115-	ms NK1.1+/CD115-	CD19- CD3-			IL-6	MS2	F	Mouse		eventCount	4299
R35W3_MS2_Ms_F_IL-6.fcs	ms NK1.1+/CD115-	ms NK1.1+/CD115-	CD19- CD3-			IL-6	MS2	F	Mouse	CD19- CD3-	percent	34.18687873
R35W3_MS2_Ms_F_IL-6.fcs	Mouse pDCs	Mouse pDCs	FcεRIα-			IL-6	MS2	F	Mouse		eventCount	54
R35W3_MS2_Ms_F_IL-6.fcs	Mouse pDCs	Mouse pDCs	FcεRIα-			IL-6	MS2	F	Mouse	FcεRIα-	percent	0.685366163
R35W3_MS2_Ms_F_IL-6.fcs	Mouse Ly6C+	Mouse Ly6C+	ms CD115+/NK1.1-			IL-6	MS2	F	Mouse		eventCount	1726
R35W3_MS2_Ms_F_IL-6.fcs	Mouse Ly6C+	Mouse Ly6C+	ms CD115+/NK1.1-			IL-6	MS2	F	Mouse	ms CD115+/NK1.1-	percent	44.06433495
R35W3_MS2_Ms_F_IL-6.fcs	Mouse Ly6C-	Mouse Ly6C-	ms CD115+/NK1.1-			IL-6	MS2	F	Mouse		eventCount	2177
R35W3_MS2_Ms_F_IL-6.fcs	Mouse Ly6C-	Mouse Ly6C-	ms CD115+/NK1.1-			IL-6	MS2	F	Mouse	ms CD115+/NK1.1-	percent	55.57824866
R35W3_MS2_Ms_F_IL-6.fcs	CD8+T cells	CD8+T cells	T Cells			IL-6	MS2	F	Mouse		eventCount	9338
R35W3_MS2_Ms_F_IL-6.fcs	CD8+T cells	CD8+T cells	T Cells			IL-6	MS2	F	Mouse	T Cells	percent	36.81015453
R35W3_MS2_Ms_F_IL-6.fcs	CD4+T cells	CD4+T cells	T Cells			IL-6	MS2	F	Mouse		eventCount	14643
R35W3_MS2_Ms_F_IL-6.fcs	CD4+T cells	CD4+T cells	T Cells			IL-6	MS2	F	Mouse	T Cells	percent	57.72232734
R35W3_MS2_Ms_F_IL-6.fcs	CD4+/CD8+	CD4+/CD8+	T Cells			IL-6	MS2	F	Mouse		eventCount	237
R35W3_MS2_Ms_F_IL-6.fcs	CD4+/CD8+	CD4+/CD8+	T Cells			IL-6	MS2	F	Mouse	T Cells	percent	0.934247871
R35W3_MS2_Ms_F_IL-2.fcs	Neutrophils	Neutrophils	Non-Basophils			IL-2	MS2	F	Mouse		eventCount	5788
R35W3_MS2_Ms_F_IL-2.fcs	Neutrophils	Neutrophils	Non-Basophils			IL-2	MS2	F	Mouse	Non-Basophils	percent	5.234361576
R35W3_MS2_Ms_F_IL-2.fcs	B Cells	B Cells	CD45+ CD66-			IL-2	MS2	F	Mouse		eventCount	38892
R35W3_MS2_Ms_F_IL-2.fcs	B Cells	B Cells	CD45+ CD66-			IL-2	MS2	F	Mouse	CD45+ CD66-	percent	45.48399546
R35W3_MS2_Ms_F_IL-2.fcs	Mouse Basophils	Mouse Basophils	ms NK1.1-			IL-2	MS2	F	Mouse		eventCount	246
R35W3_MS2_Ms_F_IL-2.fcs	Mouse Basophils	Mouse Basophils	ms NK1.1-			IL-2	MS2	F	Mouse	ms NK1.1-	percent	2.91849567
R35W3_MS2_Ms_F_IL-2.fcs	ms NK1.1+/CD115-	ms NK1.1+/CD115-	CD19- CD3-			IL-2	MS2	F	Mouse		eventCount	4570
R35W3_MS2_Ms_F_IL-2.fcs	ms NK1.1+/CD115-	ms NK1.1+/CD115-	CD19- CD3-			IL-2	MS2	F	Mouse	CD19- CD3-	percent	34.61072402
R35W3_MS2_Ms_F_IL-2.fcs	Mouse pDCs	Mouse pDCs	FcεRIα-			IL-2	MS2	F	Mouse		eventCount	57
R35W3_MS2_Ms_F_IL-2.fcs	Mouse pDCs	Mouse pDCs	FcεRIα-			IL-2	MS2	F	Mouse	FcεRIα-	percent	0.696566052
R35W3_MS2_Ms_F_IL-2.fcs	Mouse Ly6C+	Mouse Ly6C+	ms CD115+/NK1.1-			IL-2	MS2	F	Mouse		eventCount	1848
R35W3_MS2_Ms_F_IL-2.fcs	Mouse Ly6C+	Mouse Ly6C+	ms CD115+/NK1.1-			IL-2	MS2	F	Mouse	ms CD115+/NK1.1-	percent	46.50226472
R35W3_MS2_Ms_F_IL-2.fcs	Mouse Ly6C-	Mouse Ly6C-	ms CD115+/NK1.1-			IL-2	MS2	F	Mouse		eventCount	2122
R35W3_MS2_Ms_F_IL-2.fcs	Mouse Ly6C-	Mouse Ly6C-	ms CD115+/NK1.1-			IL-2	MS2	F	Mouse	ms CD115+/NK1.1-	percent	53.39708103
R35W3_MS2_Ms_F_IL-2.fcs	CD8+T cells	CD8+T cells	T Cells			IL-2	MS2	F	Mouse		eventCount	9981
R35W3_MS2_Ms_F_IL-2.fcs	CD8+T cells	CD8+T cells	T Cells			IL-2	MS2	F	Mouse	T Cells	percent	36.08068539
R35W3_MS2_Ms_F_IL-2.fcs	CD4+T cells	CD4+T cells	T Cells			IL-2	MS2	F	Mouse		eventCount	16199
R35W3_MS2_Ms_F_IL-2.fcs	CD4+T cells	CD4+T cells	T Cells			IL-2	MS2	F	Mouse	T Cells	percent	58.55836316
R35W3_MS2_Ms_F_IL-2.fcs	CD4+/CD8+	CD4+/CD8+	T Cells			IL-2	MS2	F	Mouse		eventCount	297
R35W3_MS2_Ms_F_IL-2.fcs	CD4+/CD8+	CD4+/CD8+	T Cells			IL-2	MS2	F	Mouse	T Cells	percent	1.073636265
R35W3_MS2_Ms_F_R848.fcs	Neutrophils	Neutrophils	Non-Basophils			R848	MS2	F	Mouse		eventCount	6526
R35W3_MS2_Ms_F_R848.fcs	Neutrophils	Neutrophils	Non-Basophils			R848	MS2	F	Mouse	Non-Basophils	percent	4.613937967
R35W3_MS2_Ms_F_R848.fcs	B Cells	B Cells	CD45+ CD66-			R848	MS2	F	Mouse		eventCount	47087
R35W3_MS2_Ms_F_R848.fcs	B Cells	B Cells	CD45+ CD66-			R848	MS2	F	Mouse	CD45+ CD66-	percent	46.72720056
R35W3_MS2_Ms_F_R848.fcs	Mouse Basophils	Mouse Basophils	ms NK1.1-			R848	MS2	F	Mouse		eventCount	252
R35W3_MS2_Ms_F_R848.fcs	Mouse Basophils	Mouse Basophils	ms NK1.1-			R848	MS2	F	Mouse	ms NK1.1-	percent	2.837198829
R35W3_MS2_Ms_F_R848.fcs	ms NK1.1+/CD115-	ms NK1.1+/CD115-	CD19- CD3-			R848	MS2	F	Mouse		eventCount	5187
R35W3_MS2_Ms_F_R848.fcs	ms NK1.1+/CD115-	ms NK1.1+/CD115-	CD19- CD3-			R848	MS2	F	Mouse	CD19- CD3-	percent	36.24231414
R35W3_MS2_Ms_F_R848.fcs	Mouse pDCs	Mouse pDCs	FcεRIα-			R848	MS2	F	Mouse		eventCount	53
R35W3_MS2_Ms_F_R848.fcs	Mouse pDCs	Mouse pDCs	FcεRIα-			R848	MS2	F	Mouse	FcεRIα-	percent	0.614635278
R35W3_MS2_Ms_F_R848.fcs	Mouse Ly6C+	Mouse Ly6C+	ms CD115+/NK1.1-			R848	MS2	F	Mouse		eventCount	1819
R35W3_MS2_Ms_F_R848.fcs	Mouse Ly6C+	Mouse Ly6C+	ms CD115+/NK1.1-			R848	MS2	F	Mouse	ms CD115+/NK1.1-	percent	44.98021761
R35W3_MS2_Ms_F_R848.fcs	Mouse Ly6C-	Mouse Ly6C-	ms CD115+/NK1.1-			R848	MS2	F	Mouse		eventCount	2218
R35W3_MS2_Ms_F_R848.fcs	Mouse Ly6C-	Mouse Ly6C-	ms CD115+/NK1.1-			R848	MS2	F	Mouse	ms CD115+/NK1.1-	percent	54.84668645
R35W3_MS2_Ms_F_R848.fcs	CD8+T cells	CD8+T cells	T Cells			R848	MS2	F	Mouse		eventCount	11245
R35W3_MS2_Ms_F_R848.fcs	CD8+T cells	CD8+T cells	T Cells			R848	MS2	F	Mouse	T Cells	percent	35.82693472
R35W3_MS2_Ms_F_R848.fcs	CD4+T cells	CD4+T cells	T Cells			R848	MS2	F	Mouse		eventCount	18363
R35W3_MS2_Ms_F_R848.fcs	CD4+T cells	CD4+T cells	T Cells			R848	MS2	F	Mouse	T Cells	percent	58.50511358
R35W3_MS2_Ms_F_R848.fcs	CD4+/CD8+	CD4+/CD8+	T Cells			R848	MS2	F	Mouse		eventCount	399
R35W3_MS2_Ms_F_R848.fcs	CD4+/CD8+	CD4+/CD8+	T Cells			R848	MS2	F	Mouse	T Cells	percent	1.271226941
R35W3_MS2_Ms_F_TNFa.fcs	Neutrophils	Neutrophils	Non-Basophils			TNFa	MS2	F	Mouse		eventCount	4997
R35W3_MS2_Ms_F_TNFa.fcs	Neutrophils	Neutrophils	Non-Basophils			TNFa	MS2	F	Mouse	Non-Basophils	percent	4.448658369
R35W3_MS2_Ms_F_TNFa.fcs	B Cells	B Cells	CD45+ CD66-			TNFa	MS2	F	Mouse		eventCount	38045
R35W3_MS2_Ms_F_TNFa.fcs	B Cells	B Cells	CD45+ CD66-			TNFa	MS2	F	Mouse	CD45+ CD66-	percent	45.88433938
R35W3_MS2_Ms_F_TNFa.fcs	Mouse Basophils	Mouse Basophils	ms NK1.1-			TNFa	MS2	F	Mouse		eventCount	211
R35W3_MS2_Ms_F_TNFa.fcs	Mouse Basophils	Mouse Basophils	ms NK1.1-			TNFa	MS2	F	Mouse	ms NK1.1-	percent	2.613003096
R35W3_MS2_Ms_F_TNFa.fcs	ms NK1.1+/CD115-	ms NK1.1+/CD115-	CD19- CD3-			TNFa	MS2	F	Mouse		eventCount	4600
R35W3_MS2_Ms_F_TNFa.fcs	ms NK1.1+/CD115-	ms NK1.1+/CD115-	CD19- CD3-			TNFa	MS2	F	Mouse	CD19- CD3-	percent	35.82833554
R35W3_MS2_Ms_F_TNFa.fcs	Mouse pDCs	Mouse pDCs	FcεRIα-			TNFa	MS2	F	Mouse		eventCount	45
R35W3_MS2_Ms_F_TNFa.fcs	Mouse pDCs	Mouse pDCs	FcεRIα-			TNFa	MS2	F	Mouse	FcεRIα-	percent	0.572373442
R35W3_MS2_Ms_F_TNFa.fcs	Mouse Ly6C+	Mouse Ly6C+	ms CD115+/NK1.1-			TNFa	MS2	F	Mouse		eventCount	1290
R35W3_MS2_Ms_F_TNFa.fcs	Mouse Ly6C+	Mouse Ly6C+	ms CD115+/NK1.1-			TNFa	MS2	F	Mouse	ms CD115+/NK1.1-	percent	43.44897272
R35W3_MS2_Ms_F_TNFa.fcs	Mouse Ly6C-	Mouse Ly6C-	ms CD115+/NK1.1-			TNFa	MS2	F	Mouse		eventCount	1663
R35W3_MS2_Ms_F_TNFa.fcs	Mouse Ly6C-	Mouse Ly6C-	ms CD115+/NK1.1-			TNFa	MS2	F	Mouse	ms CD115+/NK1.1-	percent	56.01212529
R35W3_MS2_Ms_F_TNFa.fcs	CD8+T cells	CD8+T cells	T Cells			TNFa	MS2	F	Mouse		eventCount	10081
R35W3_MS2_Ms_F_TNFa.fcs	CD8+T cells	CD8+T cells	T Cells			TNFa	MS2	F	Mouse	T Cells	percent	36.49627109
R35W3_MS2_Ms_F_TNFa.fcs	CD4+T cells	CD4+T cells	T Cells			TNFa	MS2	F	Mouse		eventCount	16122
R35W3_MS2_Ms_F_TNFa.fcs	CD4+T cells	CD4+T cells	T Cells			TNFa	MS2	F	Mouse	T Cells	percent	58.36651944
R35W3_MS2_Ms_F_TNFa.fcs	CD4+/CD8+	CD4+/CD8+	T Cells			TNFa	MS2	F	Mouse		eventCount	204
R35W3_MS2_Ms_F_TNFa.fcs	CD4+/CD8+	CD4+/CD8+	T Cells			TNFa	MS2	F	Mouse	T Cells	percent	0.738541742
R35W3_MS2_Ms_F_IFNg.fcs	Neutrophils	Neutrophils	Non-Basophils			IFNg	MS2	F	Mouse		eventCount	3830
R35W3_MS2_Ms_F_IFNg.fcs	Neutrophils	Neutrophils	Non-Basophils			IFNg	MS2	F	Mouse	Non-Basophils	percent	4.201265864
R35W3_MS2_Ms_F_IFNg.fcs	B Cells	B Cells	CD45+ CD66-			IFNg	MS2	F	Mouse		eventCount	30346
R35W3_MS2_Ms_F_IFNg.fcs	B Cells	B Cells	CD45+ CD66-			IFNg	MS2	F	Mouse	CD45+ CD66-	percent	46.949795
R35W3_MS2_Ms_F_IFNg.fcs	Mouse Basophils	Mouse Basophils	ms NK1.1-			IFNg	MS2	F	Mouse		eventCount	174
R35W3_MS2_Ms_F_IFNg.fcs	Mouse Basophils	Mouse Basophils	ms NK1.1-			IFNg	MS2	F	Mouse	ms NK1.1-	percent	2.822384428
R35W3_MS2_Ms_F_IFNg.fcs	ms NK1.1+/CD115-	ms NK1.1+/CD115-	CD19- CD3-			IFNg	MS2	F	Mouse		eventCount	3409
R35W3_MS2_Ms_F_IFNg.fcs	ms NK1.1+/CD115-	ms NK1.1+/CD115-	CD19- CD3-			IFNg	MS2	F	Mouse	CD19- CD3-	percent	34.99281462
R35W3_MS2_Ms_F_IFNg.fcs	Mouse pDCs	Mouse pDCs	FcεRIα-			IFNg	MS2	F	Mouse		eventCount	47
R35W3_MS2_Ms_F_IFNg.fcs	Mouse pDCs	Mouse pDCs	FcεRIα-			IFNg	MS2	F	Mouse	FcεRIα-	percent	0.78490314
R35W3_MS2_Ms_F_IFNg.fcs	Mouse Ly6C+	Mouse Ly6C+	ms CD115+/NK1.1-			IFNg	MS2	F	Mouse		eventCount	1287
R35W3_MS2_Ms_F_IFNg.fcs	Mouse Ly6C+	Mouse Ly6C+	ms CD115+/NK1.1-			IFNg	MS2	F	Mouse	ms CD115+/NK1.1-	percent	44.40993789
R35W3_MS2_Ms_F_IFNg.fcs	Mouse Ly6C-	Mouse Ly6C-	ms CD115+/NK1.1-			IFNg	MS2	F	Mouse		eventCount	1603
R35W3_MS2_Ms_F_IFNg.fcs	Mouse Ly6C-	Mouse Ly6C-	ms CD115+/NK1.1-			IFNg	MS2	F	Mouse	ms CD115+/NK1.1-	percent	55.31400966
R35W3_MS2_Ms_F_IFNg.fcs	CD8+T cells	CD8+T cells	T Cells			IFNg	MS2	F	Mouse		eventCount	7283
R35W3_MS2_Ms_F_IFNg.fcs	CD8+T cells	CD8+T cells	T Cells			IFNg	MS2	F	Mouse	T Cells	percent	35.44556383
R35W3_MS2_Ms_F_IFNg.fcs	CD4+T cells	CD4+T cells	T Cells			IFNg	MS2	F	Mouse		eventCount	12200
R35W3_MS2_Ms_F_IFNg.fcs	CD4+T cells	CD4+T cells	T Cells			IFNg	MS2	F	Mouse	T Cells	percent	59.37606463
R35W3_MS2_Ms_F_IFNg.fcs	CD4+/CD8+	CD4+/CD8+	T Cells			IFNg	MS2	F	Mouse		eventCount	206
R35W3_MS2_Ms_F_IFNg.fcs	CD4+/CD8+	CD4+/CD8+	T Cells			IFNg	MS2	F	Mouse	T Cells	percent	1.002579452
R35W3_MS2_Ms_F_IFNb.fcs	Neutrophils	Neutrophils	Non-Basophils			IFNb	MS2	F	Mouse		eventCount	3963
R35W3_MS2_Ms_F_IFNb.fcs	Neutrophils	Neutrophils	Non-Basophils			IFNb	MS2	F	Mouse	Non-Basophils	percent	4.713648528
R35W3_MS2_Ms_F_IFNb.fcs	B Cells	B Cells	CD45+ CD66-			IFNb	MS2	F	Mouse		eventCount	27977
R35W3_MS2_Ms_F_IFNb.fcs	B Cells	B Cells	CD45+ CD66-			IFNb	MS2	F	Mouse	CD45+ CD66-	percent	44.94585997
R35W3_MS2_Ms_F_IFNb.fcs	Mouse Basophils	Mouse Basophils	ms NK1.1-			IFNb	MS2	F	Mouse		eventCount	181
R35W3_MS2_Ms_F_IFNb.fcs	Mouse Basophils	Mouse Basophils	ms NK1.1-			IFNb	MS2	F	Mouse	ms NK1.1-	percent	2.88676236
R35W3_MS2_Ms_F_IFNb.fcs	ms NK1.1+/CD115-	ms NK1.1+/CD115-	CD19- CD3-			IFNb	MS2	F	Mouse		eventCount	3461
R35W3_MS2_Ms_F_IFNb.fcs	ms NK1.1+/CD115-	ms NK1.1+/CD115-	CD19- CD3-			IFNb	MS2	F	Mouse	CD19- CD3-	percent	34.89614842
R35W3_MS2_Ms_F_IFNb.fcs	Mouse pDCs	Mouse pDCs	FcεRIα-			IFNb	MS2	F	Mouse		eventCount	43
R35W3_MS2_Ms_F_IFNb.fcs	Mouse pDCs	Mouse pDCs	FcεRIα-			IFNb	MS2	F	Mouse	FcεRIα-	percent	0.706423526
R35W3_MS2_Ms_F_IFNb.fcs	Mouse Ly6C+	Mouse Ly6C+	ms CD115+/NK1.1-			IFNb	MS2	F	Mouse		eventCount	1320
R35W3_MS2_Ms_F_IFNb.fcs	Mouse Ly6C+	Mouse Ly6C+	ms CD115+/NK1.1-			IFNb	MS2	F	Mouse	ms CD115+/NK1.1-	percent	44.56448346
R35W3_MS2_Ms_F_IFNb.fcs	Mouse Ly6C-	Mouse Ly6C-	ms CD115+/NK1.1-			IFNb	MS2	F	Mouse		eventCount	1632
R35W3_MS2_Ms_F_IFNb.fcs	Mouse Ly6C-	Mouse Ly6C-	ms CD115+/NK1.1-			IFNb	MS2	F	Mouse	ms CD115+/NK1.1-	percent	55.09790682
R35W3_MS2_Ms_F_IFNb.fcs	CD8+T cells	CD8+T cells	T Cells			IFNb	MS2	F	Mouse		eventCount	7146
R35W3_MS2_Ms_F_IFNb.fcs	CD8+T cells	CD8+T cells	T Cells			IFNb	MS2	F	Mouse	T Cells	percent	35.7747184
R35W3_MS2_Ms_F_IFNb.fcs	CD4+T cells	CD4+T cells	T Cells			IFNb	MS2	F	Mouse		eventCount	11773
R35W3_MS2_Ms_F_IFNb.fcs	CD4+T cells	CD4+T cells	T Cells			IFNb	MS2	F	Mouse	T Cells	percent	58.93867334
R35W3_MS2_Ms_F_IFNb.fcs	CD4+/CD8+	CD4+/CD8+	T Cells			IFNb	MS2	F	Mouse		eventCount	228
R35W3_MS2_Ms_F_IFNb.fcs	CD4+/CD8+	CD4+/CD8+	T Cells			IFNb	MS2	F	Mouse	T Cells	percent	1.141426783
R35W3_MS2_Ms_F_CD40L.fcs	Neutrophils	Neutrophils	Non-Basophils			CD40L	MS2	F	Mouse		eventCount	5064
R35W3_MS2_Ms_F_CD40L.fcs	Neutrophils	Neutrophils	Non-Basophils			CD40L	MS2	F	Mouse	Non-Basophils	percent	4.606651627
R35W3_MS2_Ms_F_CD40L.fcs	B Cells	B Cells	CD45+ CD66-			CD40L	MS2	F	Mouse		eventCount	35683
R35W3_MS2_Ms_F_CD40L.fcs	B Cells	B Cells	CD45+ CD66-			CD40L	MS2	F	Mouse	CD45+ CD66-	percent	46.58902482
R35W3_MS2_Ms_F_CD40L.fcs	Mouse Basophils	Mouse Basophils	ms NK1.1-			CD40L	MS2	F	Mouse		eventCount	185
R35W3_MS2_Ms_F_CD40L.fcs	Mouse Basophils	Mouse Basophils	ms NK1.1-			CD40L	MS2	F	Mouse	ms NK1.1-	percent	2.677666811
R35W3_MS2_Ms_F_CD40L.fcs	ms NK1.1+/CD115-	ms NK1.1+/CD115-	CD19- CD3-			CD40L	MS2	F	Mouse		eventCount	3849
R35W3_MS2_Ms_F_CD40L.fcs	ms NK1.1+/CD115-	ms NK1.1+/CD115-	CD19- CD3-			CD40L	MS2	F	Mouse	CD19- CD3-	percent	35.09939814
R35W3_MS2_Ms_F_CD40L.fcs	Mouse pDCs	Mouse pDCs	FcεRIα-			CD40L	MS2	F	Mouse		eventCount	44
R35W3_MS2_Ms_F_CD40L.fcs	Mouse pDCs	Mouse pDCs	FcεRIα-			CD40L	MS2	F	Mouse	FcεRIα-	percent	0.654664484
R35W3_MS2_Ms_F_CD40L.fcs	Mouse Ly6C+	Mouse Ly6C+	ms CD115+/NK1.1-			CD40L	MS2	F	Mouse		eventCount	1458
R35W3_MS2_Ms_F_CD40L.fcs	Mouse Ly6C+	Mouse Ly6C+	ms CD115+/NK1.1-			CD40L	MS2	F	Mouse	ms CD115+/NK1.1-	percent	45.16728625
R35W3_MS2_Ms_F_CD40L.fcs	Mouse Ly6C-	Mouse Ly6C-	ms CD115+/NK1.1-			CD40L	MS2	F	Mouse		eventCount	1765
R35W3_MS2_Ms_F_CD40L.fcs	Mouse Ly6C-	Mouse Ly6C-	ms CD115+/NK1.1-			CD40L	MS2	F	Mouse	ms CD115+/NK1.1-	percent	54.67781908
R35W3_MS2_Ms_F_CD40L.fcs	CD8+T cells	CD8+T cells	T Cells			CD40L	MS2	F	Mouse		eventCount	8246
R35W3_MS2_Ms_F_CD40L.fcs	CD8+T cells	CD8+T cells	T Cells			CD40L	MS2	F	Mouse	T Cells	percent	35.35717348
R35W3_MS2_Ms_F_CD40L.fcs	CD4+T cells	CD4+T cells	T Cells			CD40L	MS2	F	Mouse		eventCount	13797
R35W3_MS2_Ms_F_CD40L.fcs	CD4+T cells	CD4+T cells	T Cells			CD40L	MS2	F	Mouse	T Cells	percent	59.15873424
R35W3_MS2_Ms_F_CD40L.fcs	CD4+/CD8+	CD4+/CD8+	T Cells			CD40L	MS2	F	Mouse		eventCount	338
R35W3_MS2_Ms_F_CD40L.fcs	CD4+/CD8+	CD4+/CD8+	T Cells			CD40L	MS2	F	Mouse	T Cells	percent	1.449275362
R35W3_MS2_Ms_F_PMAIono.fcs	Neutrophils	Neutrophils	Non-Basophils			PMAIono	MS2	F	Mouse		eventCount	4816
R35W3_MS2_Ms_F_PMAIono.fcs	Neutrophils	Neutrophils	Non-Basophils			PMAIono	MS2	F	Mouse	Non-Basophils	percent	4.57359924
R35W3_MS2_Ms_F_PMAIono.fcs	B Cells	B Cells	CD45+ CD66-			PMAIono	MS2	F	Mouse		eventCount	34205
R35W3_MS2_Ms_F_PMAIono.fcs	B Cells	B Cells	CD45+ CD66-			PMAIono	MS2	F	Mouse	CD45+ CD66-	percent	45.63952713
R35W3_MS2_Ms_F_PMAIono.fcs	Mouse Basophils	Mouse Basophils	ms NK1.1-			PMAIono	MS2	F	Mouse		eventCount	196
R35W3_MS2_Ms_F_PMAIono.fcs	Mouse Basophils	Mouse Basophils	ms NK1.1-			PMAIono	MS2	F	Mouse	ms NK1.1-	percent	2.86759327
R35W3_MS2_Ms_F_PMAIono.fcs	ms NK1.1+/CD115-	ms NK1.1+/CD115-	CD19- CD3-			PMAIono	MS2	F	Mouse		eventCount	3784
R35W3_MS2_Ms_F_PMAIono.fcs	ms NK1.1+/CD115-	ms NK1.1+/CD115-	CD19- CD3-			PMAIono	MS2	F	Mouse	CD19- CD3-	percent	34.96904168
R35W3_MS2_Ms_F_PMAIono.fcs	Mouse pDCs	Mouse pDCs	FcεRIα-			PMAIono	MS2	F	Mouse		eventCount	51
R35W3_MS2_Ms_F_PMAIono.fcs	Mouse pDCs	Mouse pDCs	FcεRIα-			PMAIono	MS2	F	Mouse	FcεRIα-	percent	0.768882858
R35W3_MS2_Ms_F_PMAIono.fcs	Mouse Ly6C+	Mouse Ly6C+	ms CD115+/NK1.1-			PMAIono	MS2	F	Mouse		eventCount	1410
R35W3_MS2_Ms_F_PMAIono.fcs	Mouse Ly6C+	Mouse Ly6C+	ms CD115+/NK1.1-			PMAIono	MS2	F	Mouse	ms CD115+/NK1.1-	percent	44.96173469
R35W3_MS2_Ms_F_PMAIono.fcs	Mouse Ly6C-	Mouse Ly6C-	ms CD115+/NK1.1-			PMAIono	MS2	F	Mouse		eventCount	1715
R35W3_MS2_Ms_F_PMAIono.fcs	Mouse Ly6C-	Mouse Ly6C-	ms CD115+/NK1.1-			PMAIono	MS2	F	Mouse	ms CD115+/NK1.1-	percent	54.6875
R35W3_MS2_Ms_F_PMAIono.fcs	CD8+T cells	CD8+T cells	T Cells			PMAIono	MS2	F	Mouse		eventCount	8130
R35W3_MS2_Ms_F_PMAIono.fcs	CD8+T cells	CD8+T cells	T Cells			PMAIono	MS2	F	Mouse	T Cells	percent	34.78967863
R35W3_MS2_Ms_F_PMAIono.fcs	CD4+T cells	CD4+T cells	T Cells			PMAIono	MS2	F	Mouse		eventCount	13797
R35W3_MS2_Ms_F_PMAIono.fcs	CD4+T cells	CD4+T cells	T Cells			PMAIono	MS2	F	Mouse	T Cells	percent	59.03975352
R35W3_MS2_Ms_F_PMAIono.fcs	CD4+/CD8+	CD4+/CD8+	T Cells			PMAIono	MS2	F	Mouse		eventCount	378
R35W3_MS2_Ms_F_PMAIono.fcs	CD4+/CD8+	CD4+/CD8+	T Cells			PMAIono	MS2	F	Mouse	T Cells	percent	1.617527494
R35W3_MS2_Ms_F_IL-12.fcs	Neutrophils	Neutrophils	Non-Basophils			IL-12	MS2	F	Mouse		eventCount	6483
R35W3_MS2_Ms_F_IL-12.fcs	Neutrophils	Neutrophils	Non-Basophils			IL-12	MS2	F	Mouse	Non-Basophils	percent	4.390283543
R35W3_MS2_Ms_F_IL-12.fcs	B Cells	B Cells	CD45+ CD66-			IL-12	MS2	F	Mouse		eventCount	49285
R35W3_MS2_Ms_F_IL-12.fcs	B Cells	B Cells	CD45+ CD66-			IL-12	MS2	F	Mouse	CD45+ CD66-	percent	48.19718943
R35W3_MS2_Ms_F_IL-12.fcs	Mouse Basophils	Mouse Basophils	ms NK1.1-			IL-12	MS2	F	Mouse		eventCount	267
R35W3_MS2_Ms_F_IL-12.fcs	Mouse Basophils	Mouse Basophils	ms NK1.1-			IL-12	MS2	F	Mouse	ms NK1.1-	percent	3.415195702
R35W3_MS2_Ms_F_IL-12.fcs	ms NK1.1+/CD115-	ms NK1.1+/CD115-	CD19- CD3-			IL-12	MS2	F	Mouse		eventCount	4810
R35W3_MS2_Ms_F_IL-12.fcs	ms NK1.1+/CD115-	ms NK1.1+/CD115-	CD19- CD3-			IL-12	MS2	F	Mouse	CD19- CD3-	percent	37.31574864
R35W3_MS2_Ms_F_IL-12.fcs	Mouse pDCs	Mouse pDCs	FcεRIα-			IL-12	MS2	F	Mouse		eventCount	50
R35W3_MS2_Ms_F_IL-12.fcs	Mouse pDCs	Mouse pDCs	FcεRIα-			IL-12	MS2	F	Mouse	FcεRIα-	percent	0.662602703
R35W3_MS2_Ms_F_IL-12.fcs	Mouse Ly6C+	Mouse Ly6C+	ms CD115+/NK1.1-			IL-12	MS2	F	Mouse		eventCount	1664
R35W3_MS2_Ms_F_IL-12.fcs	Mouse Ly6C+	Mouse Ly6C+	ms CD115+/NK1.1-			IL-12	MS2	F	Mouse	ms CD115+/NK1.1-	percent	45.02164502
R35W3_MS2_Ms_F_IL-12.fcs	Mouse Ly6C-	Mouse Ly6C-	ms CD115+/NK1.1-			IL-12	MS2	F	Mouse		eventCount	2017
R35W3_MS2_Ms_F_IL-12.fcs	Mouse Ly6C-	Mouse Ly6C-	ms CD115+/NK1.1-			IL-12	MS2	F	Mouse	ms CD115+/NK1.1-	percent	54.57251082
R35W3_MS2_Ms_F_IL-12.fcs	CD8+T cells	CD8+T cells	T Cells			IL-12	MS2	F	Mouse		eventCount	10511
R35W3_MS2_Ms_F_IL-12.fcs	CD8+T cells	CD8+T cells	T Cells			IL-12	MS2	F	Mouse	T Cells	percent	34.99117814
R35W3_MS2_Ms_F_IL-12.fcs	CD4+T cells	CD4+T cells	T Cells			IL-12	MS2	F	Mouse		eventCount	17622
R35W3_MS2_Ms_F_IL-12.fcs	CD4+T cells	CD4+T cells	T Cells			IL-12	MS2	F	Mouse	T Cells	percent	58.66373714
R35W3_MS2_Ms_F_IL-12.fcs	CD4+/CD8+	CD4+/CD8+	T Cells			IL-12	MS2	F	Mouse		eventCount	573
R35W3_MS2_Ms_F_IL-12.fcs	CD4+/CD8+	CD4+/CD8+	T Cells			IL-12	MS2	F	Mouse	T Cells	percent	1.907520224
R35W3_MS2_Ms_F_IL-4.fcs	Neutrophils	Neutrophils	Non-Basophils			IL-4	MS2	F	Mouse		eventCount	4385
R35W3_MS2_Ms_F_IL-4.fcs	Neutrophils	Neutrophils	Non-Basophils			IL-4	MS2	F	Mouse	Non-Basophils	percent	4.699691332
R35W3_MS2_Ms_F_IL-4.fcs	B Cells	B Cells	CD45+ CD66-			IL-4	MS2	F	Mouse		eventCount	31519
R35W3_MS2_Ms_F_IL-4.fcs	B Cells	B Cells	CD45+ CD66-			IL-4	MS2	F	Mouse	CD45+ CD66-	percent	46.23723741
R35W3_MS2_Ms_F_IL-4.fcs	Mouse Basophils	Mouse Basophils	ms NK1.1-			IL-4	MS2	F	Mouse		eventCount	159
R35W3_MS2_Ms_F_IL-4.fcs	Mouse Basophils	Mouse Basophils	ms NK1.1-			IL-4	MS2	F	Mouse	ms NK1.1-	percent	2.460538533
R35W3_MS2_Ms_F_IL-4.fcs	ms NK1.1+/CD115-	ms NK1.1+/CD115-	CD19- CD3-			IL-4	MS2	F	Mouse		eventCount	3757
R35W3_MS2_Ms_F_IL-4.fcs	ms NK1.1+/CD115-	ms NK1.1+/CD115-	CD19- CD3-			IL-4	MS2	F	Mouse	CD19- CD3-	percent	36.23300222
R35W3_MS2_Ms_F_IL-4.fcs	Mouse pDCs	Mouse pDCs	FcεRIα-			IL-4	MS2	F	Mouse		eventCount	50
R35W3_MS2_Ms_F_IL-4.fcs	Mouse pDCs	Mouse pDCs	FcεRIα-			IL-4	MS2	F	Mouse	FcεRIα-	percent	0.793524837
R35W3_MS2_Ms_F_IL-4.fcs	Mouse Ly6C+	Mouse Ly6C+	ms CD115+/NK1.1-			IL-4	MS2	F	Mouse		eventCount	1479
R35W3_MS2_Ms_F_IL-4.fcs	Mouse Ly6C+	Mouse Ly6C+	ms CD115+/NK1.1-			IL-4	MS2	F	Mouse	ms CD115+/NK1.1-	percent	46.98221093
R35W3_MS2_Ms_F_IL-4.fcs	Mouse Ly6C-	Mouse Ly6C-	ms CD115+/NK1.1-			IL-4	MS2	F	Mouse		eventCount	1663
R35W3_MS2_Ms_F_IL-4.fcs	Mouse Ly6C-	Mouse Ly6C-	ms CD115+/NK1.1-			IL-4	MS2	F	Mouse	ms CD115+/NK1.1-	percent	52.82719187
R35W3_MS2_Ms_F_IL-4.fcs	CD8+T cells	CD8+T cells	T Cells			IL-4	MS2	F	Mouse		eventCount	7975
R35W3_MS2_Ms_F_IL-4.fcs	CD8+T cells	CD8+T cells	T Cells			IL-4	MS2	F	Mouse	T Cells	percent	36.36736741
R35W3_MS2_Ms_F_IL-4.fcs	CD4+T cells	CD4+T cells	T Cells			IL-4	MS2	F	Mouse		eventCount	12777
R35W3_MS2_Ms_F_IL-4.fcs	CD4+T cells	CD4+T cells	T Cells			IL-4	MS2	F	Mouse	T Cells	percent	58.26531078
R35W3_MS2_Ms_F_IL-4.fcs	CD4+/CD8+	CD4+/CD8+	T Cells			IL-4	MS2	F	Mouse		eventCount	216
R35W3_MS2_Ms_F_IL-4.fcs	CD4+/CD8+	CD4+/CD8+	T Cells			IL-4	MS2	F	Mouse	T Cells	percent	0.984997036
R35W5_MS3_Ms_M_Basal.fcs	Neutrophils	Neutrophils	Non-Basophils			Basal	MS3	M	Mouse		eventCount	6761
R35W5_MS3_Ms_M_Basal.fcs	Neutrophils	Neutrophils	Non-Basophils			Basal	MS3	M	Mouse	Non-Basophils	percent	7.123815946
R35W5_MS3_Ms_M_Basal.fcs	B Cells	B Cells	CD45+ CD66-			Basal	MS3	M	Mouse		eventCount	36708
R35W5_MS3_Ms_M_Basal.fcs	B Cells	B Cells	CD45+ CD66-			Basal	MS3	M	Mouse	CD45+ CD66-	percent	48.34070796
R35W5_MS3_Ms_M_Basal.fcs	Mouse Basophils	Mouse Basophils	ms NK1.1-			Basal	MS3	M	Mouse		eventCount	383
R35W5_MS3_Ms_M_Basal.fcs	Mouse Basophils	Mouse Basophils	ms NK1.1-			Basal	MS3	M	Mouse	ms NK1.1-	percent	3.360828361
R35W5_MS3_Ms_M_Basal.fcs	ms NK1.1+/CD115-	ms NK1.1+/CD115-	CD19- CD3-			Basal	MS3	M	Mouse		eventCount	4474
R35W5_MS3_Ms_M_Basal.fcs	ms NK1.1+/CD115-	ms NK1.1+/CD115-	CD19- CD3-			Basal	MS3	M	Mouse	CD19- CD3-	percent	27.95900512
R35W5_MS3_Ms_M_Basal.fcs	Mouse pDCs	Mouse pDCs	FcεRIα-			Basal	MS3	M	Mouse		eventCount	68
R35W5_MS3_Ms_M_Basal.fcs	Mouse pDCs	Mouse pDCs	FcεRIα-			Basal	MS3	M	Mouse	FcεRIα-	percent	0.617620345
R35W5_MS3_Ms_M_Basal.fcs	Mouse Ly6C+	Mouse Ly6C+	ms CD115+/NK1.1-			Basal	MS3	M	Mouse		eventCount	3071
R35W5_MS3_Ms_M_Basal.fcs	Mouse Ly6C+	Mouse Ly6C+	ms CD115+/NK1.1-			Basal	MS3	M	Mouse	ms CD115+/NK1.1-	percent	56.87037037
R35W5_MS3_Ms_M_Basal.fcs	Mouse Ly6C-	Mouse Ly6C-	ms CD115+/NK1.1-			Basal	MS3	M	Mouse		eventCount	2329
R35W5_MS3_Ms_M_Basal.fcs	Mouse Ly6C-	Mouse Ly6C-	ms CD115+/NK1.1-			Basal	MS3	M	Mouse	ms CD115+/NK1.1-	percent	43.12962963
R35W5_MS3_Ms_M_Basal.fcs	CD8+T cells	CD8+T cells	T Cells			Basal	MS3	M	Mouse		eventCount	6422
R35W5_MS3_Ms_M_Basal.fcs	CD8+T cells	CD8+T cells	T Cells			Basal	MS3	M	Mouse	T Cells	percent	34.21234884
R35W5_MS3_Ms_M_Basal.fcs	CD4+T cells	CD4+T cells	T Cells			Basal	MS3	M	Mouse		eventCount	11359
R35W5_MS3_Ms_M_Basal.fcs	CD4+T cells	CD4+T cells	T Cells			Basal	MS3	M	Mouse	T Cells	percent	60.51355815
R35W5_MS3_Ms_M_Basal.fcs	CD4+/CD8+	CD4+/CD8+	T Cells			Basal	MS3	M	Mouse		eventCount	138
R35W5_MS3_Ms_M_Basal.fcs	CD4+/CD8+	CD4+/CD8+	T Cells			Basal	MS3	M	Mouse	T Cells	percent	0.735176602
R35W5_MS3_Ms_M_LPS.fcs	Neutrophils	Neutrophils	Non-Basophils			LPS	MS3	M	Mouse		eventCount	6615
R35W5_MS3_Ms_M_LPS.fcs	Neutrophils	Neutrophils	Non-Basophils			LPS	MS3	M	Mouse	Non-Basophils	percent	7.080697473
R35W5_MS3_Ms_M_LPS.fcs	B Cells	B Cells	CD45+ CD66-			LPS	MS3	M	Mouse		eventCount	37274
R35W5_MS3_Ms_M_LPS.fcs	B Cells	B Cells	CD45+ CD66-			LPS	MS3	M	Mouse	CD45+ CD66-	percent	48.79434481
R35W5_MS3_Ms_M_LPS.fcs	Mouse Basophils	Mouse Basophils	ms NK1.1-			LPS	MS3	M	Mouse		eventCount	346
R35W5_MS3_Ms_M_LPS.fcs	Mouse Basophils	Mouse Basophils	ms NK1.1-			LPS	MS3	M	Mouse	ms NK1.1-	percent	3.14060089
R35W5_MS3_Ms_M_LPS.fcs	ms NK1.1+/CD115-	ms NK1.1+/CD115-	CD19- CD3-			LPS	MS3	M	Mouse		eventCount	4570
R35W5_MS3_Ms_M_LPS.fcs	ms NK1.1+/CD115-	ms NK1.1+/CD115-	CD19- CD3-			LPS	MS3	M	Mouse	CD19- CD3-	percent	29.09160354
R35W5_MS3_Ms_M_LPS.fcs	Mouse pDCs	Mouse pDCs	FcεRIα-			LPS	MS3	M	Mouse		eventCount	60
R35W5_MS3_Ms_M_LPS.fcs	Mouse pDCs	Mouse pDCs	FcεRIα-			LPS	MS3	M	Mouse	FcεRIα-	percent	0.562535158
R35W5_MS3_Ms_M_LPS.fcs	Mouse Ly6C+	Mouse Ly6C+	ms CD115+/NK1.1-			LPS	MS3	M	Mouse		eventCount	2947
R35W5_MS3_Ms_M_LPS.fcs	Mouse Ly6C+	Mouse Ly6C+	ms CD115+/NK1.1-			LPS	MS3	M	Mouse	ms CD115+/NK1.1-	percent	56.01596655
R35W5_MS3_Ms_M_LPS.fcs	Mouse Ly6C-	Mouse Ly6C-	ms CD115+/NK1.1-			LPS	MS3	M	Mouse		eventCount	2313
R35W5_MS3_Ms_M_LPS.fcs	Mouse Ly6C-	Mouse Ly6C-	ms CD115+/NK1.1-			LPS	MS3	M	Mouse	ms CD115+/NK1.1-	percent	43.96502566
R35W5_MS3_Ms_M_LPS.fcs	CD8+T cells	CD8+T cells	T Cells			LPS	MS3	M	Mouse		eventCount	6280
R35W5_MS3_Ms_M_LPS.fcs	CD8+T cells	CD8+T cells	T Cells			LPS	MS3	M	Mouse	T Cells	percent	32.99705759
R35W5_MS3_Ms_M_LPS.fcs	CD4+T cells	CD4+T cells	T Cells			LPS	MS3	M	Mouse		eventCount	11703
R35W5_MS3_Ms_M_LPS.fcs	CD4+T cells	CD4+T cells	T Cells			LPS	MS3	M	Mouse	T Cells	percent	61.49117276
R35W5_MS3_Ms_M_LPS.fcs	CD4+/CD8+	CD4+/CD8+	T Cells			LPS	MS3	M	Mouse		eventCount	128
R35W5_MS3_Ms_M_LPS.fcs	CD4+/CD8+	CD4+/CD8+	T Cells			LPS	MS3	M	Mouse	T Cells	percent	0.672551492
R35W5_MS3_Ms_M_IFNa2.fcs	Neutrophils	Neutrophils	Non-Basophils			IFNa2	MS3	M	Mouse		eventCount	6349
R35W5_MS3_Ms_M_IFNa2.fcs	Neutrophils	Neutrophils	Non-Basophils			IFNa2	MS3	M	Mouse	Non-Basophils	percent	7.111175825
R35W5_MS3_Ms_M_IFNa2.fcs	B Cells	B Cells	CD45+ CD66-			IFNa2	MS3	M	Mouse		eventCount	36357
R35W5_MS3_Ms_M_IFNa2.fcs	B Cells	B Cells	CD45+ CD66-			IFNa2	MS3	M	Mouse	CD45+ CD66-	percent	48.6238164
R35W5_MS3_Ms_M_IFNa2.fcs	Mouse Basophils	Mouse Basophils	ms NK1.1-			IFNa2	MS3	M	Mouse		eventCount	369
R35W5_MS3_Ms_M_IFNa2.fcs	Mouse Basophils	Mouse Basophils	ms NK1.1-			IFNa2	MS3	M	Mouse	ms NK1.1-	percent	3.363412633
R35W5_MS3_Ms_M_IFNa2.fcs	ms NK1.1+/CD115-	ms NK1.1+/CD115-	CD19- CD3-			IFNa2	MS3	M	Mouse		eventCount	4590
R35W5_MS3_Ms_M_IFNa2.fcs	ms NK1.1+/CD115-	ms NK1.1+/CD115-	CD19- CD3-			IFNa2	MS3	M	Mouse	CD19- CD3-	percent	29.28977091
R35W5_MS3_Ms_M_IFNa2.fcs	Mouse pDCs	Mouse pDCs	FcεRIα-			IFNa2	MS3	M	Mouse		eventCount	58
R35W5_MS3_Ms_M_IFNa2.fcs	Mouse pDCs	Mouse pDCs	FcεRIα-			IFNa2	MS3	M	Mouse	FcεRIα-	percent	0.547324715
R35W5_MS3_Ms_M_IFNa2.fcs	Mouse Ly6C+	Mouse Ly6C+	ms CD115+/NK1.1-			IFNa2	MS3	M	Mouse		eventCount	3027
R35W5_MS3_Ms_M_IFNa2.fcs	Mouse Ly6C+	Mouse Ly6C+	ms CD115+/NK1.1-			IFNa2	MS3	M	Mouse	ms CD115+/NK1.1-	percent	56.80240195
R35W5_MS3_Ms_M_IFNa2.fcs	Mouse Ly6C-	Mouse Ly6C-	ms CD115+/NK1.1-			IFNa2	MS3	M	Mouse		eventCount	2302
R35W5_MS3_Ms_M_IFNa2.fcs	Mouse Ly6C-	Mouse Ly6C-	ms CD115+/NK1.1-			IFNa2	MS3	M	Mouse	ms CD115+/NK1.1-	percent	43.19759805
R35W5_MS3_Ms_M_IFNa2.fcs	CD8+T cells	CD8+T cells	T Cells			IFNa2	MS3	M	Mouse		eventCount	6566
R35W5_MS3_Ms_M_IFNa2.fcs	CD8+T cells	CD8+T cells	T Cells			IFNa2	MS3	M	Mouse	T Cells	percent	34.12327201
R35W5_MS3_Ms_M_IFNa2.fcs	CD4+T cells	CD4+T cells	T Cells			IFNa2	MS3	M	Mouse		eventCount	11568
R35W5_MS3_Ms_M_IFNa2.fcs	CD4+T cells	CD4+T cells	T Cells			IFNa2	MS3	M	Mouse	T Cells	percent	60.1184908
R35W5_MS3_Ms_M_IFNa2.fcs	CD4+/CD8+	CD4+/CD8+	T Cells			IFNa2	MS3	M	Mouse		eventCount	116
R35W5_MS3_Ms_M_IFNa2.fcs	CD4+/CD8+	CD4+/CD8+	T Cells			IFNa2	MS3	M	Mouse	T Cells	percent	0.602847937
R35W5_MS3_Ms_M_IL-6.fcs	Neutrophils	Neutrophils	Non-Basophils			IL-6	MS3	M	Mouse		eventCount	9233
R35W5_MS3_Ms_M_IL-6.fcs	Neutrophils	Neutrophils	Non-Basophils			IL-6	MS3	M	Mouse	Non-Basophils	percent	7.958247858
R35W5_MS3_Ms_M_IL-6.fcs	B Cells	B Cells	CD45+ CD66-			IL-6	MS3	M	Mouse		eventCount	44829
R35W5_MS3_Ms_M_IL-6.fcs	B Cells	B Cells	CD45+ CD66-			IL-6	MS3	M	Mouse	CD45+ CD66-	percent	47.53265756
R35W5_MS3_Ms_M_IL-6.fcs	Mouse Basophils	Mouse Basophils	ms NK1.1-			IL-6	MS3	M	Mouse		eventCount	536
R35W5_MS3_Ms_M_IL-6.fcs	Mouse Basophils	Mouse Basophils	ms NK1.1-			IL-6	MS3	M	Mouse	ms NK1.1-	percent	3.752187609
R35W5_MS3_Ms_M_IL-6.fcs	ms NK1.1+/CD115-	ms NK1.1+/CD115-	CD19- CD3-			IL-6	MS3	M	Mouse		eventCount	5722
R35W5_MS3_Ms_M_IL-6.fcs	ms NK1.1+/CD115-	ms NK1.1+/CD115-	CD19- CD3-			IL-6	MS3	M	Mouse	CD19- CD3-	percent	28.35480674
R35W5_MS3_Ms_M_IL-6.fcs	Mouse pDCs	Mouse pDCs	FcεRIα-			IL-6	MS3	M	Mouse		eventCount	69
R35W5_MS3_Ms_M_IL-6.fcs	Mouse pDCs	Mouse pDCs	FcεRIα-			IL-6	MS3	M	Mouse	FcεRIα-	percent	0.502073783
R35W5_MS3_Ms_M_IL-6.fcs	Mouse Ly6C+	Mouse Ly6C+	ms CD115+/NK1.1-			IL-6	MS3	M	Mouse		eventCount	3942
R35W5_MS3_Ms_M_IL-6.fcs	Mouse Ly6C+	Mouse Ly6C+	ms CD115+/NK1.1-			IL-6	MS3	M	Mouse	ms CD115+/NK1.1-	percent	58.37405598
R35W5_MS3_Ms_M_IL-6.fcs	Mouse Ly6C-	Mouse Ly6C-	ms CD115+/NK1.1-			IL-6	MS3	M	Mouse		eventCount	2811
R35W5_MS3_Ms_M_IL-6.fcs	Mouse Ly6C-	Mouse Ly6C-	ms CD115+/NK1.1-			IL-6	MS3	M	Mouse	ms CD115+/NK1.1-	percent	41.62594402
R35W5_MS3_Ms_M_IL-6.fcs	CD8+T cells	CD8+T cells	T Cells			IL-6	MS3	M	Mouse		eventCount	8054
R35W5_MS3_Ms_M_IL-6.fcs	CD8+T cells	CD8+T cells	T Cells			IL-6	MS3	M	Mouse	T Cells	percent	34.27963396
R35W5_MS3_Ms_M_IL-6.fcs	CD4+T cells	CD4+T cells	T Cells			IL-6	MS3	M	Mouse		eventCount	14124
R35W5_MS3_Ms_M_IL-6.fcs	CD4+T cells	CD4+T cells	T Cells			IL-6	MS3	M	Mouse	T Cells	percent	60.11491807
R35W5_MS3_Ms_M_IL-6.fcs	CD4+/CD8+	CD4+/CD8+	T Cells			IL-6	MS3	M	Mouse		eventCount	180
R35W5_MS3_Ms_M_IL-6.fcs	CD4+/CD8+	CD4+/CD8+	T Cells			IL-6	MS3	M	Mouse	T Cells	percent	0.766120451
R35W5_MS3_Ms_M_IL-2.fcs	Neutrophils	Neutrophils	Non-Basophils			IL-2	MS3	M	Mouse		eventCount	10274
R35W5_MS3_Ms_M_IL-2.fcs	Neutrophils	Neutrophils	Non-Basophils			IL-2	MS3	M	Mouse	Non-Basophils	percent	8.091420291
R35W5_MS3_Ms_M_IL-2.fcs	B Cells	B Cells	CD45+ CD66-			IL-2	MS3	M	Mouse		eventCount	50438
R35W5_MS3_Ms_M_IL-2.fcs	B Cells	B Cells	CD45+ CD66-			IL-2	MS3	M	Mouse	CD45+ CD66-	percent	48.22680117
R35W5_MS3_Ms_M_IL-2.fcs	Mouse Basophils	Mouse Basophils	ms NK1.1-			IL-2	MS3	M	Mouse		eventCount	606
R35W5_MS3_Ms_M_IL-2.fcs	Mouse Basophils	Mouse Basophils	ms NK1.1-			IL-2	MS3	M	Mouse	ms NK1.1-	percent	4.044853825
R35W5_MS3_Ms_M_IL-2.fcs	ms NK1.1+/CD115-	ms NK1.1+/CD115-	CD19- CD3-			IL-2	MS3	M	Mouse		eventCount	5843
R35W5_MS3_Ms_M_IL-2.fcs	ms NK1.1+/CD115-	ms NK1.1+/CD115-	CD19- CD3-			IL-2	MS3	M	Mouse	CD19- CD3-	percent	27.82513453
R35W5_MS3_Ms_M_IL-2.fcs	Mouse pDCs	Mouse pDCs	FcεRIα-			IL-2	MS3	M	Mouse		eventCount	77
R35W5_MS3_Ms_M_IL-2.fcs	Mouse pDCs	Mouse pDCs	FcεRIα-			IL-2	MS3	M	Mouse	FcεRIα-	percent	0.53572671
R35W5_MS3_Ms_M_IL-2.fcs	Mouse Ly6C+	Mouse Ly6C+	ms CD115+/NK1.1-			IL-2	MS3	M	Mouse		eventCount	4158
R35W5_MS3_Ms_M_IL-2.fcs	Mouse Ly6C+	Mouse Ly6C+	ms CD115+/NK1.1-			IL-2	MS3	M	Mouse	ms CD115+/NK1.1-	percent	57.62993763
R35W5_MS3_Ms_M_IL-2.fcs	Mouse Ly6C-	Mouse Ly6C-	ms CD115+/NK1.1-			IL-2	MS3	M	Mouse		eventCount	3056
R35W5_MS3_Ms_M_IL-2.fcs	Mouse Ly6C-	Mouse Ly6C-	ms CD115+/NK1.1-			IL-2	MS3	M	Mouse	ms CD115+/NK1.1-	percent	42.35620236
R35W5_MS3_Ms_M_IL-2.fcs	CD8+T cells	CD8+T cells	T Cells			IL-2	MS3	M	Mouse		eventCount	9185
R35W5_MS3_Ms_M_IL-2.fcs	CD8+T cells	CD8+T cells	T Cells			IL-2	MS3	M	Mouse	T Cells	percent	34.63554433
R35W5_MS3_Ms_M_IL-2.fcs	CD4+T cells	CD4+T cells	T Cells			IL-2	MS3	M	Mouse		eventCount	15842
R35W5_MS3_Ms_M_IL-2.fcs	CD4+T cells	CD4+T cells	T Cells			IL-2	MS3	M	Mouse	T Cells	percent	59.73830084
R35W5_MS3_Ms_M_IL-2.fcs	CD4+/CD8+	CD4+/CD8+	T Cells			IL-2	MS3	M	Mouse		eventCount	207
R35W5_MS3_Ms_M_IL-2.fcs	CD4+/CD8+	CD4+/CD8+	T Cells			IL-2	MS3	M	Mouse	T Cells	percent	0.78057242
R35W5_MS3_Ms_M_R848.fcs	Neutrophils	Neutrophils	Non-Basophils			R848	MS3	M	Mouse		eventCount	10405
R35W5_MS3_Ms_M_R848.fcs	Neutrophils	Neutrophils	Non-Basophils			R848	MS3	M	Mouse	Non-Basophils	percent	6.943980993
R35W5_MS3_Ms_M_R848.fcs	B Cells	B Cells	CD45+ CD66-			R848	MS3	M	Mouse		eventCount	55998
R35W5_MS3_Ms_M_R848.fcs	B Cells	B Cells	CD45+ CD66-			R848	MS3	M	Mouse	CD45+ CD66-	percent	48.49403329
R35W5_MS3_Ms_M_R848.fcs	Mouse Basophils	Mouse Basophils	ms NK1.1-			R848	MS3	M	Mouse		eventCount	558
R35W5_MS3_Ms_M_R848.fcs	Mouse Basophils	Mouse Basophils	ms NK1.1-			R848	MS3	M	Mouse	ms NK1.1-	percent	3.59466598
R35W5_MS3_Ms_M_R848.fcs	ms NK1.1+/CD115-	ms NK1.1+/CD115-	CD19- CD3-			R848	MS3	M	Mouse		eventCount	6540
R35W5_MS3_Ms_M_R848.fcs	ms NK1.1+/CD115-	ms NK1.1+/CD115-	CD19- CD3-			R848	MS3	M	Mouse	CD19- CD3-	percent	29.30370105
R35W5_MS3_Ms_M_R848.fcs	Mouse pDCs	Mouse pDCs	FcεRIα-			R848	MS3	M	Mouse		eventCount	61
R35W5_MS3_Ms_M_R848.fcs	Mouse pDCs	Mouse pDCs	FcεRIα-			R848	MS3	M	Mouse	FcεRIα-	percent	0.407863065
R35W5_MS3_Ms_M_R848.fcs	Mouse Ly6C+	Mouse Ly6C+	ms CD115+/NK1.1-			R848	MS3	M	Mouse		eventCount	4208
R35W5_MS3_Ms_M_R848.fcs	Mouse Ly6C+	Mouse Ly6C+	ms CD115+/NK1.1-			R848	MS3	M	Mouse	ms CD115+/NK1.1-	percent	59.14265636
R35W5_MS3_Ms_M_R848.fcs	Mouse Ly6C-	Mouse Ly6C-	ms CD115+/NK1.1-			R848	MS3	M	Mouse		eventCount	2906
R35W5_MS3_Ms_M_R848.fcs	Mouse Ly6C-	Mouse Ly6C-	ms CD115+/NK1.1-			R848	MS3	M	Mouse	ms CD115+/NK1.1-	percent	40.84328883
R35W5_MS3_Ms_M_R848.fcs	CD8+T cells	CD8+T cells	T Cells			R848	MS3	M	Mouse		eventCount	9668
R35W5_MS3_Ms_M_R848.fcs	CD8+T cells	CD8+T cells	T Cells			R848	MS3	M	Mouse	T Cells	percent	34.77447666
R35W5_MS3_Ms_M_R848.fcs	CD4+T cells	CD4+T cells	T Cells			R848	MS3	M	Mouse		eventCount	16565
R35W5_MS3_Ms_M_R848.fcs	CD4+T cells	CD4+T cells	T Cells			R848	MS3	M	Mouse	T Cells	percent	59.58204446
R35W5_MS3_Ms_M_R848.fcs	CD4+/CD8+	CD4+/CD8+	T Cells			R848	MS3	M	Mouse		eventCount	250
R35W5_MS3_Ms_M_R848.fcs	CD4+/CD8+	CD4+/CD8+	T Cells			R848	MS3	M	Mouse	T Cells	percent	0.899215884
R35W5_MS3_Ms_M_TNFa.fcs	Neutrophils	Neutrophils	Non-Basophils			TNFa	MS3	M	Mouse		eventCount	10402
R35W5_MS3_Ms_M_TNFa.fcs	Neutrophils	Neutrophils	Non-Basophils			TNFa	MS3	M	Mouse	Non-Basophils	percent	7.34438545
R35W5_MS3_Ms_M_TNFa.fcs	B Cells	B Cells	CD45+ CD66-			TNFa	MS3	M	Mouse		eventCount	55766
R35W5_MS3_Ms_M_TNFa.fcs	B Cells	B Cells	CD45+ CD66-			TNFa	MS3	M	Mouse	CD45+ CD66-	percent	49.05955837
R35W5_MS3_Ms_M_TNFa.fcs	Mouse Basophils	Mouse Basophils	ms NK1.1-			TNFa	MS3	M	Mouse		eventCount	591
R35W5_MS3_Ms_M_TNFa.fcs	Mouse Basophils	Mouse Basophils	ms NK1.1-			TNFa	MS3	M	Mouse	ms NK1.1-	percent	3.857954175
R35W5_MS3_Ms_M_TNFa.fcs	ms NK1.1+/CD115-	ms NK1.1+/CD115-	CD19- CD3-			TNFa	MS3	M	Mouse		eventCount	6656
R35W5_MS3_Ms_M_TNFa.fcs	ms NK1.1+/CD115-	ms NK1.1+/CD115-	CD19- CD3-			TNFa	MS3	M	Mouse	CD19- CD3-	percent	30.01578354
R35W5_MS3_Ms_M_TNFa.fcs	Mouse pDCs	Mouse pDCs	FcεRIα-			TNFa	MS3	M	Mouse		eventCount	60
R35W5_MS3_Ms_M_TNFa.fcs	Mouse pDCs	Mouse pDCs	FcεRIα-			TNFa	MS3	M	Mouse	FcεRIα-	percent	0.407497963
R35W5_MS3_Ms_M_TNFa.fcs	Mouse Ly6C+	Mouse Ly6C+	ms CD115+/NK1.1-			TNFa	MS3	M	Mouse		eventCount	3058
R35W5_MS3_Ms_M_TNFa.fcs	Mouse Ly6C+	Mouse Ly6C+	ms CD115+/NK1.1-			TNFa	MS3	M	Mouse	ms CD115+/NK1.1-	percent	54.49037776
R35W5_MS3_Ms_M_TNFa.fcs	Mouse Ly6C-	Mouse Ly6C-	ms CD115+/NK1.1-			TNFa	MS3	M	Mouse		eventCount	2554
R35W5_MS3_Ms_M_TNFa.fcs	Mouse Ly6C-	Mouse Ly6C-	ms CD115+/NK1.1-			TNFa	MS3	M	Mouse	ms CD115+/NK1.1-	percent	45.50962224
R35W5_MS3_Ms_M_TNFa.fcs	CD8+T cells	CD8+T cells	T Cells			TNFa	MS3	M	Mouse		eventCount	10174
R35W5_MS3_Ms_M_TNFa.fcs	CD8+T cells	CD8+T cells	T Cells			TNFa	MS3	M	Mouse	T Cells	percent	34.54434334
R35W5_MS3_Ms_M_TNFa.fcs	CD4+T cells	CD4+T cells	T Cells			TNFa	MS3	M	Mouse		eventCount	17723
R35W5_MS3_Ms_M_TNFa.fcs	CD4+T cells	CD4+T cells	T Cells			TNFa	MS3	M	Mouse	T Cells	percent	60.1758794
R35W5_MS3_Ms_M_TNFa.fcs	CD4+/CD8+	CD4+/CD8+	T Cells			TNFa	MS3	M	Mouse		eventCount	183
R35W5_MS3_Ms_M_TNFa.fcs	CD4+/CD8+	CD4+/CD8+	T Cells			TNFa	MS3	M	Mouse	T Cells	percent	0.621349993
R35W5_MS3_Ms_M_IFNg.fcs	Neutrophils	Neutrophils	Non-Basophils			IFNg	MS3	M	Mouse		eventCount	6769
R35W5_MS3_Ms_M_IFNg.fcs	Neutrophils	Neutrophils	Non-Basophils			IFNg	MS3	M	Mouse	Non-Basophils	percent	7.444924715
R35W5_MS3_Ms_M_IFNg.fcs	B Cells	B Cells	CD45+ CD66-			IFNg	MS3	M	Mouse		eventCount	34819
R35W5_MS3_Ms_M_IFNg.fcs	B Cells	B Cells	CD45+ CD66-			IFNg	MS3	M	Mouse	CD45+ CD66-	percent	47.72668083
R35W5_MS3_Ms_M_IFNg.fcs	Mouse Basophils	Mouse Basophils	ms NK1.1-			IFNg	MS3	M	Mouse		eventCount	356
R35W5_MS3_Ms_M_IFNg.fcs	Mouse Basophils	Mouse Basophils	ms NK1.1-			IFNg	MS3	M	Mouse	ms NK1.1-	percent	3.334269926
R35W5_MS3_Ms_M_IFNg.fcs	ms NK1.1+/CD115-	ms NK1.1+/CD115-	CD19- CD3-			IFNg	MS3	M	Mouse		eventCount	4292
R35W5_MS3_Ms_M_IFNg.fcs	ms NK1.1+/CD115-	ms NK1.1+/CD115-	CD19- CD3-			IFNg	MS3	M	Mouse	CD19- CD3-	percent	28.39563348
R35W5_MS3_Ms_M_IFNg.fcs	Mouse pDCs	Mouse pDCs	FcεRIα-			IFNg	MS3	M	Mouse		eventCount	41
R35W5_MS3_Ms_M_IFNg.fcs	Mouse pDCs	Mouse pDCs	FcεRIα-			IFNg	MS3	M	Mouse	FcεRIα-	percent	0.397402346
R35W5_MS3_Ms_M_IFNg.fcs	Mouse Ly6C+	Mouse Ly6C+	ms CD115+/NK1.1-			IFNg	MS3	M	Mouse		eventCount	2795
R35W5_MS3_Ms_M_IFNg.fcs	Mouse Ly6C+	Mouse Ly6C+	ms CD115+/NK1.1-			IFNg	MS3	M	Mouse	ms CD115+/NK1.1-	percent	56.6477503
R35W5_MS3_Ms_M_IFNg.fcs	Mouse Ly6C-	Mouse Ly6C-	ms CD115+/NK1.1-			IFNg	MS3	M	Mouse		eventCount	2138
R35W5_MS3_Ms_M_IFNg.fcs	Mouse Ly6C-	Mouse Ly6C-	ms CD115+/NK1.1-			IFNg	MS3	M	Mouse	ms CD115+/NK1.1-	percent	43.33198216
R35W5_MS3_Ms_M_IFNg.fcs	CD8+T cells	CD8+T cells	T Cells			IFNg	MS3	M	Mouse		eventCount	6083
R35W5_MS3_Ms_M_IFNg.fcs	CD8+T cells	CD8+T cells	T Cells			IFNg	MS3	M	Mouse	T Cells	percent	33.94720688
R35W5_MS3_Ms_M_IFNg.fcs	CD4+T cells	CD4+T cells	T Cells			IFNg	MS3	M	Mouse		eventCount	10774
R35W5_MS3_Ms_M_IFNg.fcs	CD4+T cells	CD4+T cells	T Cells			IFNg	MS3	M	Mouse	T Cells	percent	60.12612311
R35W5_MS3_Ms_M_IFNg.fcs	CD4+/CD8+	CD4+/CD8+	T Cells			IFNg	MS3	M	Mouse		eventCount	168
R35W5_MS3_Ms_M_IFNg.fcs	CD4+/CD8+	CD4+/CD8+	T Cells			IFNg	MS3	M	Mouse	T Cells	percent	0.937552319
R35W5_MS3_Ms_M_IFNb.fcs	Neutrophils	Neutrophils	Non-Basophils			IFNb	MS3	M	Mouse		eventCount	7348
R35W5_MS3_Ms_M_IFNb.fcs	Neutrophils	Neutrophils	Non-Basophils			IFNb	MS3	M	Mouse	Non-Basophils	percent	7.79719649
R35W5_MS3_Ms_M_IFNb.fcs	B Cells	B Cells	CD45+ CD66-			IFNb	MS3	M	Mouse		eventCount	35164
R35W5_MS3_Ms_M_IFNb.fcs	B Cells	B Cells	CD45+ CD66-			IFNb	MS3	M	Mouse	CD45+ CD66-	percent	47.0062962
R35W5_MS3_Ms_M_IFNb.fcs	Mouse Basophils	Mouse Basophils	ms NK1.1-			IFNb	MS3	M	Mouse		eventCount	426
R35W5_MS3_Ms_M_IFNb.fcs	Mouse Basophils	Mouse Basophils	ms NK1.1-			IFNb	MS3	M	Mouse	ms NK1.1-	percent	3.805610148
R35W5_MS3_Ms_M_IFNb.fcs	ms NK1.1+/CD115-	ms NK1.1+/CD115-	CD19- CD3-			IFNb	MS3	M	Mouse		eventCount	4413
R35W5_MS3_Ms_M_IFNb.fcs	ms NK1.1+/CD115-	ms NK1.1+/CD115-	CD19- CD3-			IFNb	MS3	M	Mouse	CD19- CD3-	percent	28.03328675
R35W5_MS3_Ms_M_IFNb.fcs	Mouse pDCs	Mouse pDCs	FcεRIα-			IFNb	MS3	M	Mouse		eventCount	54
R35W5_MS3_Ms_M_IFNb.fcs	Mouse pDCs	Mouse pDCs	FcεRIα-			IFNb	MS3	M	Mouse	FcεRIα-	percent	0.501625639
R35W5_MS3_Ms_M_IFNb.fcs	Mouse Ly6C+	Mouse Ly6C+	ms CD115+/NK1.1-			IFNb	MS3	M	Mouse		eventCount	3005
R35W5_MS3_Ms_M_IFNb.fcs	Mouse Ly6C+	Mouse Ly6C+	ms CD115+/NK1.1-			IFNb	MS3	M	Mouse	ms CD115+/NK1.1-	percent	57.72185939
R35W5_MS3_Ms_M_IFNb.fcs	Mouse Ly6C-	Mouse Ly6C-	ms CD115+/NK1.1-			IFNb	MS3	M	Mouse		eventCount	2201
R35W5_MS3_Ms_M_IFNb.fcs	Mouse Ly6C-	Mouse Ly6C-	ms CD115+/NK1.1-			IFNb	MS3	M	Mouse	ms CD115+/NK1.1-	percent	42.27814061
R35W5_MS3_Ms_M_IFNb.fcs	CD8+T cells	CD8+T cells	T Cells			IFNb	MS3	M	Mouse		eventCount	6131
R35W5_MS3_Ms_M_IFNb.fcs	CD8+T cells	CD8+T cells	T Cells			IFNb	MS3	M	Mouse	T Cells	percent	34.10089549
R35W5_MS3_Ms_M_IFNb.fcs	CD4+T cells	CD4+T cells	T Cells			IFNb	MS3	M	Mouse		eventCount	10801
R35W5_MS3_Ms_M_IFNb.fcs	CD4+T cells	CD4+T cells	T Cells			IFNb	MS3	M	Mouse	T Cells	percent	60.07564381
R35W5_MS3_Ms_M_IFNb.fcs	CD4+/CD8+	CD4+/CD8+	T Cells			IFNb	MS3	M	Mouse		eventCount	160
R35W5_MS3_Ms_M_IFNb.fcs	CD4+/CD8+	CD4+/CD8+	T Cells			IFNb	MS3	M	Mouse	T Cells	percent	0.889927137
R35W5_MS3_Ms_M_CD40L.fcs	Neutrophils	Neutrophils	Non-Basophils			CD40L	MS3	M	Mouse		eventCount	8129
R35W5_MS3_Ms_M_CD40L.fcs	Neutrophils	Neutrophils	Non-Basophils			CD40L	MS3	M	Mouse	Non-Basophils	percent	7.780734331
R35W5_MS3_Ms_M_CD40L.fcs	B Cells	B Cells	CD45+ CD66-			CD40L	MS3	M	Mouse		eventCount	39903
R35W5_MS3_Ms_M_CD40L.fcs	B Cells	B Cells	CD45+ CD66-			CD40L	MS3	M	Mouse	CD45+ CD66-	percent	48.5621098
R35W5_MS3_Ms_M_CD40L.fcs	Mouse Basophils	Mouse Basophils	ms NK1.1-			CD40L	MS3	M	Mouse		eventCount	427
R35W5_MS3_Ms_M_CD40L.fcs	Mouse Basophils	Mouse Basophils	ms NK1.1-			CD40L	MS3	M	Mouse	ms NK1.1-	percent	3.769420904
R35W5_MS3_Ms_M_CD40L.fcs	ms NK1.1+/CD115-	ms NK1.1+/CD115-	CD19- CD3-			CD40L	MS3	M	Mouse		eventCount	4606
R35W5_MS3_Ms_M_CD40L.fcs	ms NK1.1+/CD115-	ms NK1.1+/CD115-	CD19- CD3-			CD40L	MS3	M	Mouse	CD19- CD3-	percent	28.65675356
R35W5_MS3_Ms_M_CD40L.fcs	Mouse pDCs	Mouse pDCs	FcεRIα-			CD40L	MS3	M	Mouse		eventCount	65
R35W5_MS3_Ms_M_CD40L.fcs	Mouse pDCs	Mouse pDCs	FcεRIα-			CD40L	MS3	M	Mouse	FcεRIα-	percent	0.596549192
R35W5_MS3_Ms_M_CD40L.fcs	Mouse Ly6C+	Mouse Ly6C+	ms CD115+/NK1.1-			CD40L	MS3	M	Mouse		eventCount	3042
R35W5_MS3_Ms_M_CD40L.fcs	Mouse Ly6C+	Mouse Ly6C+	ms CD115+/NK1.1-			CD40L	MS3	M	Mouse	ms CD115+/NK1.1-	percent	58.05343511
R35W5_MS3_Ms_M_CD40L.fcs	Mouse Ly6C-	Mouse Ly6C-	ms CD115+/NK1.1-			CD40L	MS3	M	Mouse		eventCount	2198
R35W5_MS3_Ms_M_CD40L.fcs	Mouse Ly6C-	Mouse Ly6C-	ms CD115+/NK1.1-			CD40L	MS3	M	Mouse	ms CD115+/NK1.1-	percent	41.94656489
R35W5_MS3_Ms_M_CD40L.fcs	CD8+T cells	CD8+T cells	T Cells			CD40L	MS3	M	Mouse		eventCount	7010
R35W5_MS3_Ms_M_CD40L.fcs	CD8+T cells	CD8+T cells	T Cells			CD40L	MS3	M	Mouse	T Cells	percent	34.70812497
R35W5_MS3_Ms_M_CD40L.fcs	CD4+T cells	CD4+T cells	T Cells			CD40L	MS3	M	Mouse		eventCount	12025
R35W5_MS3_Ms_M_CD40L.fcs	CD4+T cells	CD4+T cells	T Cells			CD40L	MS3	M	Mouse	T Cells	percent	59.53854533
R35W5_MS3_Ms_M_CD40L.fcs	CD4+/CD8+	CD4+/CD8+	T Cells			CD40L	MS3	M	Mouse		eventCount	170
R35W5_MS3_Ms_M_CD40L.fcs	CD4+/CD8+	CD4+/CD8+	T Cells			CD40L	MS3	M	Mouse	T Cells	percent	0.841709165
R35W5_MS3_Ms_M_PMAIono.fcs	Neutrophils	Neutrophils	Non-Basophils			PMAIono	MS3	M	Mouse		eventCount	7836
R35W5_MS3_Ms_M_PMAIono.fcs	Neutrophils	Neutrophils	Non-Basophils			PMAIono	MS3	M	Mouse	Non-Basophils	percent	7.325418342
R35W5_MS3_Ms_M_PMAIono.fcs	B Cells	B Cells	CD45+ CD66-			PMAIono	MS3	M	Mouse		eventCount	39895
R35W5_MS3_Ms_M_PMAIono.fcs	B Cells	B Cells	CD45+ CD66-			PMAIono	MS3	M	Mouse	CD45+ CD66-	percent	48.20798492
R35W5_MS3_Ms_M_PMAIono.fcs	Mouse Basophils	Mouse Basophils	ms NK1.1-			PMAIono	MS3	M	Mouse		eventCount	407
R35W5_MS3_Ms_M_PMAIono.fcs	Mouse Basophils	Mouse Basophils	ms NK1.1-			PMAIono	MS3	M	Mouse	ms NK1.1-	percent	3.624866405
R35W5_MS3_Ms_M_PMAIono.fcs	ms NK1.1+/CD115-	ms NK1.1+/CD115-	CD19- CD3-			PMAIono	MS3	M	Mouse		eventCount	4772
R35W5_MS3_Ms_M_PMAIono.fcs	ms NK1.1+/CD115-	ms NK1.1+/CD115-	CD19- CD3-			PMAIono	MS3	M	Mouse	CD19- CD3-	percent	29.52787575
R35W5_MS3_Ms_M_PMAIono.fcs	Mouse pDCs	Mouse pDCs	FcεRIα-			PMAIono	MS3	M	Mouse		eventCount	59
R35W5_MS3_Ms_M_PMAIono.fcs	Mouse pDCs	Mouse pDCs	FcεRIα-			PMAIono	MS3	M	Mouse	FcεRIα-	percent	0.545488166
R35W5_MS3_Ms_M_PMAIono.fcs	Mouse Ly6C+	Mouse Ly6C+	ms CD115+/NK1.1-			PMAIono	MS3	M	Mouse		eventCount	2959
R35W5_MS3_Ms_M_PMAIono.fcs	Mouse Ly6C+	Mouse Ly6C+	ms CD115+/NK1.1-			PMAIono	MS3	M	Mouse	ms CD115+/NK1.1-	percent	56.91479131
R35W5_MS3_Ms_M_PMAIono.fcs	Mouse Ly6C-	Mouse Ly6C-	ms CD115+/NK1.1-			PMAIono	MS3	M	Mouse		eventCount	2240
R35W5_MS3_Ms_M_PMAIono.fcs	Mouse Ly6C-	Mouse Ly6C-	ms CD115+/NK1.1-			PMAIono	MS3	M	Mouse	ms CD115+/NK1.1-	percent	43.08520869
R35W5_MS3_Ms_M_PMAIono.fcs	CD8+T cells	CD8+T cells	T Cells			PMAIono	MS3	M	Mouse		eventCount	6842
R35W5_MS3_Ms_M_PMAIono.fcs	CD8+T cells	CD8+T cells	T Cells			PMAIono	MS3	M	Mouse	T Cells	percent	34.40438477
R35W5_MS3_Ms_M_PMAIono.fcs	CD4+T cells	CD4+T cells	T Cells			PMAIono	MS3	M	Mouse		eventCount	11910
R35W5_MS3_Ms_M_PMAIono.fcs	CD4+T cells	CD4+T cells	T Cells			PMAIono	MS3	M	Mouse	T Cells	percent	59.88836929
R35W5_MS3_Ms_M_PMAIono.fcs	CD4+/CD8+	CD4+/CD8+	T Cells			PMAIono	MS3	M	Mouse		eventCount	217
R35W5_MS3_Ms_M_PMAIono.fcs	CD4+/CD8+	CD4+/CD8+	T Cells			PMAIono	MS3	M	Mouse	T Cells	percent	1.091165083
R35W5_MS3_Ms_M_IL-12.fcs	Neutrophils	Neutrophils	Non-Basophils			IL-12	MS3	M	Mouse		eventCount	10673
R35W5_MS3_Ms_M_IL-12.fcs	Neutrophils	Neutrophils	Non-Basophils			IL-12	MS3	M	Mouse	Non-Basophils	percent	6.991582326
R35W5_MS3_Ms_M_IL-12.fcs	B Cells	B Cells	CD45+ CD66-			IL-12	MS3	M	Mouse		eventCount	56682
R35W5_MS3_Ms_M_IL-12.fcs	B Cells	B Cells	CD45+ CD66-			IL-12	MS3	M	Mouse	CD45+ CD66-	percent	49.40899582
R35W5_MS3_Ms_M_IL-12.fcs	Mouse Basophils	Mouse Basophils	ms NK1.1-			IL-12	MS3	M	Mouse		eventCount	566
R35W5_MS3_Ms_M_IL-12.fcs	Mouse Basophils	Mouse Basophils	ms NK1.1-			IL-12	MS3	M	Mouse	ms NK1.1-	percent	4.048640916
R35W5_MS3_Ms_M_IL-12.fcs	ms NK1.1+/CD115-	ms NK1.1+/CD115-	CD19- CD3-			IL-12	MS3	M	Mouse		eventCount	6228
R35W5_MS3_Ms_M_IL-12.fcs	ms NK1.1+/CD115-	ms NK1.1+/CD115-	CD19- CD3-			IL-12	MS3	M	Mouse	CD19- CD3-	percent	30.44881197
R35W5_MS3_Ms_M_IL-12.fcs	Mouse pDCs	Mouse pDCs	FcεRIα-			IL-12	MS3	M	Mouse		eventCount	46
R35W5_MS3_Ms_M_IL-12.fcs	Mouse pDCs	Mouse pDCs	FcεRIα-			IL-12	MS3	M	Mouse	FcεRIα-	percent	0.343155539
R35W5_MS3_Ms_M_IL-12.fcs	Mouse Ly6C+	Mouse Ly6C+	ms CD115+/NK1.1-			IL-12	MS3	M	Mouse		eventCount	3590
R35W5_MS3_Ms_M_IL-12.fcs	Mouse Ly6C+	Mouse Ly6C+	ms CD115+/NK1.1-			IL-12	MS3	M	Mouse	ms CD115+/NK1.1-	percent	57.69848923
R35W5_MS3_Ms_M_IL-12.fcs	Mouse Ly6C-	Mouse Ly6C-	ms CD115+/NK1.1-			IL-12	MS3	M	Mouse		eventCount	2632
R35W5_MS3_Ms_M_IL-12.fcs	Mouse Ly6C-	Mouse Ly6C-	ms CD115+/NK1.1-			IL-12	MS3	M	Mouse	ms CD115+/NK1.1-	percent	42.30151077
R35W5_MS3_Ms_M_IL-12.fcs	CD8+T cells	CD8+T cells	T Cells			IL-12	MS3	M	Mouse		eventCount	8835
R35W5_MS3_Ms_M_IL-12.fcs	CD8+T cells	CD8+T cells	T Cells			IL-12	MS3	M	Mouse	T Cells	percent	33.53704828
R35W5_MS3_Ms_M_IL-12.fcs	CD4+T cells	CD4+T cells	T Cells			IL-12	MS3	M	Mouse		eventCount	15818
R35W5_MS3_Ms_M_IL-12.fcs	CD4+T cells	CD4+T cells	T Cells			IL-12	MS3	M	Mouse	T Cells	percent	60.0440328
R35W5_MS3_Ms_M_IL-12.fcs	CD4+/CD8+	CD4+/CD8+	T Cells			IL-12	MS3	M	Mouse		eventCount	320
R35W5_MS3_Ms_M_IL-12.fcs	CD4+/CD8+	CD4+/CD8+	T Cells			IL-12	MS3	M	Mouse	T Cells	percent	1.214697844
R35W5_MS3_Ms_M_IL-4.fcs	Neutrophils	Neutrophils	Non-Basophils			IL-4	MS3	M	Mouse		eventCount	7824
R35W5_MS3_Ms_M_IL-4.fcs	Neutrophils	Neutrophils	Non-Basophils			IL-4	MS3	M	Mouse	Non-Basophils	percent	7.597222897
R35W5_MS3_Ms_M_IL-4.fcs	B Cells	B Cells	CD45+ CD66-			IL-4	MS3	M	Mouse		eventCount	41087
R35W5_MS3_Ms_M_IL-4.fcs	B Cells	B Cells	CD45+ CD66-			IL-4	MS3	M	Mouse	CD45+ CD66-	percent	48.60411195
R35W5_MS3_Ms_M_IL-4.fcs	Mouse Basophils	Mouse Basophils	ms NK1.1-			IL-4	MS3	M	Mouse		eventCount	434
R35W5_MS3_Ms_M_IL-4.fcs	Mouse Basophils	Mouse Basophils	ms NK1.1-			IL-4	MS3	M	Mouse	ms NK1.1-	percent	3.706867099
R35W5_MS3_Ms_M_IL-4.fcs	ms NK1.1+/CD115-	ms NK1.1+/CD115-	CD19- CD3-			IL-4	MS3	M	Mouse		eventCount	4984
R35W5_MS3_Ms_M_IL-4.fcs	ms NK1.1+/CD115-	ms NK1.1+/CD115-	CD19- CD3-			IL-4	MS3	M	Mouse	CD19- CD3-	percent	29.6049896
R35W5_MS3_Ms_M_IL-4.fcs	Mouse pDCs	Mouse pDCs	FcεRIα-			IL-4	MS3	M	Mouse		eventCount	61
R35W5_MS3_Ms_M_IL-4.fcs	Mouse pDCs	Mouse pDCs	FcεRIα-			IL-4	MS3	M	Mouse	FcεRIα-	percent	0.54121196
R35W5_MS3_Ms_M_IL-4.fcs	Mouse Ly6C+	Mouse Ly6C+	ms CD115+/NK1.1-			IL-4	MS3	M	Mouse		eventCount	3291
R35W5_MS3_Ms_M_IL-4.fcs	Mouse Ly6C+	Mouse Ly6C+	ms CD115+/NK1.1-			IL-4	MS3	M	Mouse	ms CD115+/NK1.1-	percent	57.60546123
R35W5_MS3_Ms_M_IL-4.fcs	Mouse Ly6C-	Mouse Ly6C-	ms CD115+/NK1.1-			IL-4	MS3	M	Mouse		eventCount	2422
R35W5_MS3_Ms_M_IL-4.fcs	Mouse Ly6C-	Mouse Ly6C-	ms CD115+/NK1.1-			IL-4	MS3	M	Mouse	ms CD115+/NK1.1-	percent	42.39453877
R35W5_MS3_Ms_M_IL-4.fcs	CD8+T cells	CD8+T cells	T Cells			IL-4	MS3	M	Mouse		eventCount	7504
R35W5_MS3_Ms_M_IL-4.fcs	CD8+T cells	CD8+T cells	T Cells			IL-4	MS3	M	Mouse	T Cells	percent	34.73913245
R35W5_MS3_Ms_M_IL-4.fcs	CD4+T cells	CD4+T cells	T Cells			IL-4	MS3	M	Mouse		eventCount	12901
R35W5_MS3_Ms_M_IL-4.fcs	CD4+T cells	CD4+T cells	T Cells			IL-4	MS3	M	Mouse	T Cells	percent	59.72408685
R35W5_MS3_Ms_M_IL-4.fcs	CD4+/CD8+	CD4+/CD8+	T Cells			IL-4	MS3	M	Mouse		eventCount	171
R35W5_MS3_Ms_M_IL-4.fcs	CD4+/CD8+	CD4+/CD8+	T Cells			IL-4	MS3	M	Mouse	T Cells	percent	0.791630017
R35W7_MS4_Ms_F_GM-CSF.fcs	Neutrophils	Neutrophils	Non-Basophils			GM-CSF	MS4	F	Mouse		eventCount	5073
R35W7_MS4_Ms_F_GM-CSF.fcs	Neutrophils	Neutrophils	Non-Basophils			GM-CSF	MS4	F	Mouse	Non-Basophils	percent	4.495746189
R35W7_MS4_Ms_F_GM-CSF.fcs	B Cells	B Cells	CD45+ CD66-			GM-CSF	MS4	F	Mouse		eventCount	44800
R35W7_MS4_Ms_F_GM-CSF.fcs	B Cells	B Cells	CD45+ CD66-			GM-CSF	MS4	F	Mouse	CD45+ CD66-	percent	49.26270879
R35W7_MS4_Ms_F_GM-CSF.fcs	Mouse Basophils	Mouse Basophils	ms NK1.1-			GM-CSF	MS4	F	Mouse		eventCount	228
R35W7_MS4_Ms_F_GM-CSF.fcs	Mouse Basophils	Mouse Basophils	ms NK1.1-			GM-CSF	MS4	F	Mouse	ms NK1.1-	percent	2.950692377
R35W7_MS4_Ms_F_GM-CSF.fcs	ms NK1.1+/CD115-	ms NK1.1+/CD115-	CD19- CD3-			GM-CSF	MS4	F	Mouse		eventCount	4869
R35W7_MS4_Ms_F_GM-CSF.fcs	ms NK1.1+/CD115-	ms NK1.1+/CD115-	CD19- CD3-			GM-CSF	MS4	F	Mouse	CD19- CD3-	percent	38.27830189
R35W7_MS4_Ms_F_GM-CSF.fcs	Mouse pDCs	Mouse pDCs	FcεRIα-			GM-CSF	MS4	F	Mouse		eventCount	33
R35W7_MS4_Ms_F_GM-CSF.fcs	Mouse pDCs	Mouse pDCs	FcεRIα-			GM-CSF	MS4	F	Mouse	FcεRIα-	percent	0.440234792
R35W7_MS4_Ms_F_GM-CSF.fcs	Mouse Ly6C+	Mouse Ly6C+	ms CD115+/NK1.1-			GM-CSF	MS4	F	Mouse		eventCount	1803
R35W7_MS4_Ms_F_GM-CSF.fcs	Mouse Ly6C+	Mouse Ly6C+	ms CD115+/NK1.1-			GM-CSF	MS4	F	Mouse	ms CD115+/NK1.1-	percent	45.09754877
R35W7_MS4_Ms_F_GM-CSF.fcs	Mouse Ly6C-	Mouse Ly6C-	ms CD115+/NK1.1-			GM-CSF	MS4	F	Mouse		eventCount	2134
R35W7_MS4_Ms_F_GM-CSF.fcs	Mouse Ly6C-	Mouse Ly6C-	ms CD115+/NK1.1-			GM-CSF	MS4	F	Mouse	ms CD115+/NK1.1-	percent	53.37668834
R35W7_MS4_Ms_F_GM-CSF.fcs	CD8+T cells	CD8+T cells	T Cells			GM-CSF	MS4	F	Mouse		eventCount	10207
R35W7_MS4_Ms_F_GM-CSF.fcs	CD8+T cells	CD8+T cells	T Cells			GM-CSF	MS4	F	Mouse	T Cells	percent	37.00199384
R35W7_MS4_Ms_F_GM-CSF.fcs	CD4+T cells	CD4+T cells	T Cells			GM-CSF	MS4	F	Mouse		eventCount	15895
R35W7_MS4_Ms_F_GM-CSF.fcs	CD4+T cells	CD4+T cells	T Cells			GM-CSF	MS4	F	Mouse	T Cells	percent	57.62189596
R35W7_MS4_Ms_F_GM-CSF.fcs	CD4+/CD8+	CD4+/CD8+	T Cells			GM-CSF	MS4	F	Mouse		eventCount	208
R35W7_MS4_Ms_F_GM-CSF.fcs	CD4+/CD8+	CD4+/CD8+	T Cells			GM-CSF	MS4	F	Mouse	T Cells	percent	0.754032989
R35W7_MS4_Ms_F_Basal.fcs	Neutrophils	Neutrophils	Non-Basophils			Basal	MS4	F	Mouse		eventCount	5227
R35W7_MS4_Ms_F_Basal.fcs	Neutrophils	Neutrophils	Non-Basophils			Basal	MS4	F	Mouse	Non-Basophils	percent	4.120679869
R35W7_MS4_Ms_F_Basal.fcs	B Cells	B Cells	CD45+ CD66-			Basal	MS4	F	Mouse		eventCount	51277
R35W7_MS4_Ms_F_Basal.fcs	B Cells	B Cells	CD45+ CD66-			Basal	MS4	F	Mouse	CD45+ CD66-	percent	50.5859953
R35W7_MS4_Ms_F_Basal.fcs	Mouse Basophils	Mouse Basophils	ms NK1.1-			Basal	MS4	F	Mouse		eventCount	222
R35W7_MS4_Ms_F_Basal.fcs	Mouse Basophils	Mouse Basophils	ms NK1.1-			Basal	MS4	F	Mouse	ms NK1.1-	percent	2.610843232
R35W7_MS4_Ms_F_Basal.fcs	ms NK1.1+/CD115-	ms NK1.1+/CD115-	CD19- CD3-			Basal	MS4	F	Mouse		eventCount	5038
R35W7_MS4_Ms_F_Basal.fcs	ms NK1.1+/CD115-	ms NK1.1+/CD115-	CD19- CD3-			Basal	MS4	F	Mouse	CD19- CD3-	percent	36.82479351
R35W7_MS4_Ms_F_Basal.fcs	Mouse pDCs	Mouse pDCs	FcεRIα-			Basal	MS4	F	Mouse		eventCount	33
R35W7_MS4_Ms_F_Basal.fcs	Mouse pDCs	Mouse pDCs	FcεRIα-			Basal	MS4	F	Mouse	FcεRIα-	percent	0.398550725
R35W7_MS4_Ms_F_Basal.fcs	Mouse Ly6C+	Mouse Ly6C+	ms CD115+/NK1.1-			Basal	MS4	F	Mouse		eventCount	2079
R35W7_MS4_Ms_F_Basal.fcs	Mouse Ly6C+	Mouse Ly6C+	ms CD115+/NK1.1-			Basal	MS4	F	Mouse	ms CD115+/NK1.1-	percent	46.46848458
R35W7_MS4_Ms_F_Basal.fcs	Mouse Ly6C-	Mouse Ly6C-	ms CD115+/NK1.1-			Basal	MS4	F	Mouse		eventCount	2326
R35W7_MS4_Ms_F_Basal.fcs	Mouse Ly6C-	Mouse Ly6C-	ms CD115+/NK1.1-			Basal	MS4	F	Mouse	ms CD115+/NK1.1-	percent	51.98927135
R35W7_MS4_Ms_F_Basal.fcs	CD8+T cells	CD8+T cells	T Cells			Basal	MS4	F	Mouse		eventCount	10928
R35W7_MS4_Ms_F_Basal.fcs	CD8+T cells	CD8+T cells	T Cells			Basal	MS4	F	Mouse	T Cells	percent	36.64531706
R35W7_MS4_Ms_F_Basal.fcs	CD4+T cells	CD4+T cells	T Cells			Basal	MS4	F	Mouse		eventCount	17321
R35W7_MS4_Ms_F_Basal.fcs	CD4+T cells	CD4+T cells	T Cells			Basal	MS4	F	Mouse	T Cells	percent	58.08322994
R35W7_MS4_Ms_F_Basal.fcs	CD4+/CD8+	CD4+/CD8+	T Cells			Basal	MS4	F	Mouse		eventCount	251
R35W7_MS4_Ms_F_Basal.fcs	CD4+/CD8+	CD4+/CD8+	T Cells			Basal	MS4	F	Mouse	T Cells	percent	0.841688743
R35W7_MS4_Ms_F_IFNa2.fcs	Neutrophils	Neutrophils	Non-Basophils			IFNa2	MS4	F	Mouse		eventCount	4349
R35W7_MS4_Ms_F_IFNa2.fcs	Neutrophils	Neutrophils	Non-Basophils			IFNa2	MS4	F	Mouse	Non-Basophils	percent	4.521119
R35W7_MS4_Ms_F_IFNa2.fcs	B Cells	B Cells	CD45+ CD66-			IFNa2	MS4	F	Mouse		eventCount	38374
R35W7_MS4_Ms_F_IFNa2.fcs	B Cells	B Cells	CD45+ CD66-			IFNa2	MS4	F	Mouse	CD45+ CD66-	percent	48.46548284
R35W7_MS4_Ms_F_IFNa2.fcs	Mouse Basophils	Mouse Basophils	ms NK1.1-			IFNa2	MS4	F	Mouse		eventCount	171
R35W7_MS4_Ms_F_IFNa2.fcs	Mouse Basophils	Mouse Basophils	ms NK1.1-			IFNa2	MS4	F	Mouse	ms NK1.1-	percent	2.190342001
R35W7_MS4_Ms_F_IFNa2.fcs	ms NK1.1+/CD115-	ms NK1.1+/CD115-	CD19- CD3-			IFNa2	MS4	F	Mouse		eventCount	4433
R35W7_MS4_Ms_F_IFNa2.fcs	ms NK1.1+/CD115-	ms NK1.1+/CD115-	CD19- CD3-			IFNa2	MS4	F	Mouse	CD19- CD3-	percent	35.90636643
R35W7_MS4_Ms_F_IFNa2.fcs	Mouse pDCs	Mouse pDCs	FcεRIα-			IFNa2	MS4	F	Mouse		eventCount	54
R35W7_MS4_Ms_F_IFNa2.fcs	Mouse pDCs	Mouse pDCs	FcεRIα-			IFNa2	MS4	F	Mouse	FcεRIα-	percent	0.707361802
R35W7_MS4_Ms_F_IFNa2.fcs	Mouse Ly6C+	Mouse Ly6C+	ms CD115+/NK1.1-			IFNa2	MS4	F	Mouse		eventCount	1923
R35W7_MS4_Ms_F_IFNa2.fcs	Mouse Ly6C+	Mouse Ly6C+	ms CD115+/NK1.1-			IFNa2	MS4	F	Mouse	ms CD115+/NK1.1-	percent	46.24819625
R35W7_MS4_Ms_F_IFNa2.fcs	Mouse Ly6C-	Mouse Ly6C-	ms CD115+/NK1.1-			IFNa2	MS4	F	Mouse		eventCount	2174
R35W7_MS4_Ms_F_IFNa2.fcs	Mouse Ly6C-	Mouse Ly6C-	ms CD115+/NK1.1-			IFNa2	MS4	F	Mouse	ms CD115+/NK1.1-	percent	52.28475228
R35W7_MS4_Ms_F_IFNa2.fcs	CD8+T cells	CD8+T cells	T Cells			IFNa2	MS4	F	Mouse		eventCount	8949
R35W7_MS4_Ms_F_IFNa2.fcs	CD8+T cells	CD8+T cells	T Cells			IFNa2	MS4	F	Mouse	T Cells	percent	37.04976401
R35W7_MS4_Ms_F_IFNa2.fcs	CD4+T cells	CD4+T cells	T Cells			IFNa2	MS4	F	Mouse		eventCount	13986
R35W7_MS4_Ms_F_IFNa2.fcs	CD4+T cells	CD4+T cells	T Cells			IFNa2	MS4	F	Mouse	T Cells	percent	57.90345284
R35W7_MS4_Ms_F_IFNa2.fcs	CD4+/CD8+	CD4+/CD8+	T Cells			IFNa2	MS4	F	Mouse		eventCount	147
R35W7_MS4_Ms_F_IFNa2.fcs	CD4+/CD8+	CD4+/CD8+	T Cells			IFNa2	MS4	F	Mouse	T Cells	percent	0.60859485
R35W7_MS4_Ms_F_LPS.fcs	Neutrophils	Neutrophils	Non-Basophils			LPS	MS4	F	Mouse		eventCount	5355
R35W7_MS4_Ms_F_LPS.fcs	Neutrophils	Neutrophils	Non-Basophils			LPS	MS4	F	Mouse	Non-Basophils	percent	4.456298318
R35W7_MS4_Ms_F_LPS.fcs	B Cells	B Cells	CD45+ CD66-			LPS	MS4	F	Mouse		eventCount	47243
R35W7_MS4_Ms_F_LPS.fcs	B Cells	B Cells	CD45+ CD66-			LPS	MS4	F	Mouse	CD45+ CD66-	percent	50.22004422
R35W7_MS4_Ms_F_LPS.fcs	Mouse Basophils	Mouse Basophils	ms NK1.1-			LPS	MS4	F	Mouse		eventCount	213
R35W7_MS4_Ms_F_LPS.fcs	Mouse Basophils	Mouse Basophils	ms NK1.1-			LPS	MS4	F	Mouse	ms NK1.1-	percent	2.686002522
R35W7_MS4_Ms_F_LPS.fcs	ms NK1.1+/CD115-	ms NK1.1+/CD115-	CD19- CD3-			LPS	MS4	F	Mouse		eventCount	4718
R35W7_MS4_Ms_F_LPS.fcs	ms NK1.1+/CD115-	ms NK1.1+/CD115-	CD19- CD3-			LPS	MS4	F	Mouse	CD19- CD3-	percent	36.86801594
R35W7_MS4_Ms_F_LPS.fcs	Mouse pDCs	Mouse pDCs	FcεRIα-			LPS	MS4	F	Mouse		eventCount	42
R35W7_MS4_Ms_F_LPS.fcs	Mouse pDCs	Mouse pDCs	FcεRIα-			LPS	MS4	F	Mouse	FcεRIα-	percent	0.5445352
R35W7_MS4_Ms_F_LPS.fcs	Mouse Ly6C+	Mouse Ly6C+	ms CD115+/NK1.1-			LPS	MS4	F	Mouse		eventCount	1855
R35W7_MS4_Ms_F_LPS.fcs	Mouse Ly6C+	Mouse Ly6C+	ms CD115+/NK1.1-			LPS	MS4	F	Mouse	ms CD115+/NK1.1-	percent	44.4737473
R35W7_MS4_Ms_F_LPS.fcs	Mouse Ly6C-	Mouse Ly6C-	ms CD115+/NK1.1-			LPS	MS4	F	Mouse		eventCount	2257
R35W7_MS4_Ms_F_LPS.fcs	Mouse Ly6C-	Mouse Ly6C-	ms CD115+/NK1.1-			LPS	MS4	F	Mouse	ms CD115+/NK1.1-	percent	54.11172381
R35W7_MS4_Ms_F_LPS.fcs	CD8+T cells	CD8+T cells	T Cells			LPS	MS4	F	Mouse		eventCount	10186
R35W7_MS4_Ms_F_LPS.fcs	CD8+T cells	CD8+T cells	T Cells			LPS	MS4	F	Mouse	T Cells	percent	36.95802039
R35W7_MS4_Ms_F_LPS.fcs	CD4+T cells	CD4+T cells	T Cells			LPS	MS4	F	Mouse		eventCount	15905
R35W7_MS4_Ms_F_LPS.fcs	CD4+T cells	CD4+T cells	T Cells			LPS	MS4	F	Mouse	T Cells	percent	57.70835601
R35W7_MS4_Ms_F_LPS.fcs	CD4+/CD8+	CD4+/CD8+	T Cells			LPS	MS4	F	Mouse		eventCount	248
R35W7_MS4_Ms_F_LPS.fcs	CD4+/CD8+	CD4+/CD8+	T Cells			LPS	MS4	F	Mouse	T Cells	percent	0.899822213
R35W7_MS4_Ms_F_IL-6.fcs	Neutrophils	Neutrophils	Non-Basophils			IL-6	MS4	F	Mouse		eventCount	8189
R35W7_MS4_Ms_F_IL-6.fcs	Neutrophils	Neutrophils	Non-Basophils			IL-6	MS4	F	Mouse	Non-Basophils	percent	4.4992775
R35W7_MS4_Ms_F_IL-6.fcs	B Cells	B Cells	CD45+ CD66-			IL-6	MS4	F	Mouse		eventCount	72736
R35W7_MS4_Ms_F_IL-6.fcs	B Cells	B Cells	CD45+ CD66-			IL-6	MS4	F	Mouse	CD45+ CD66-	percent	50.82488418
R35W7_MS4_Ms_F_IL-6.fcs	Mouse Basophils	Mouse Basophils	ms NK1.1-			IL-6	MS4	F	Mouse		eventCount	320
R35W7_MS4_Ms_F_IL-6.fcs	Mouse Basophils	Mouse Basophils	ms NK1.1-			IL-6	MS4	F	Mouse	ms NK1.1-	percent	2.91704649
R35W7_MS4_Ms_F_IL-6.fcs	ms NK1.1+/CD115-	ms NK1.1+/CD115-	CD19- CD3-			IL-6	MS4	F	Mouse		eventCount	6894
R35W7_MS4_Ms_F_IL-6.fcs	ms NK1.1+/CD115-	ms NK1.1+/CD115-	CD19- CD3-			IL-6	MS4	F	Mouse	CD19- CD3-	percent	38.16430469
R35W7_MS4_Ms_F_IL-6.fcs	Mouse pDCs	Mouse pDCs	FcεRIα-			IL-6	MS4	F	Mouse		eventCount	53
R35W7_MS4_Ms_F_IL-6.fcs	Mouse pDCs	Mouse pDCs	FcεRIα-			IL-6	MS4	F	Mouse	FcεRIα-	percent	0.497979893
R35W7_MS4_Ms_F_IL-6.fcs	Mouse Ly6C+	Mouse Ly6C+	ms CD115+/NK1.1-			IL-6	MS4	F	Mouse		eventCount	2594
R35W7_MS4_Ms_F_IL-6.fcs	Mouse Ly6C+	Mouse Ly6C+	ms CD115+/NK1.1-			IL-6	MS4	F	Mouse	ms CD115+/NK1.1-	percent	45.23892571
R35W7_MS4_Ms_F_IL-6.fcs	Mouse Ly6C-	Mouse Ly6C-	ms CD115+/NK1.1-			IL-6	MS4	F	Mouse		eventCount	3059
R35W7_MS4_Ms_F_IL-6.fcs	Mouse Ly6C-	Mouse Ly6C-	ms CD115+/NK1.1-			IL-6	MS4	F	Mouse	ms CD115+/NK1.1-	percent	53.34844785
R35W7_MS4_Ms_F_IL-6.fcs	CD8+T cells	CD8+T cells	T Cells			IL-6	MS4	F	Mouse		eventCount	15283
R35W7_MS4_Ms_F_IL-6.fcs	CD8+T cells	CD8+T cells	T Cells			IL-6	MS4	F	Mouse	T Cells	percent	36.6103725
R35W7_MS4_Ms_F_IL-6.fcs	CD4+T cells	CD4+T cells	T Cells			IL-6	MS4	F	Mouse		eventCount	24164
R35W7_MS4_Ms_F_IL-6.fcs	CD4+T cells	CD4+T cells	T Cells			IL-6	MS4	F	Mouse	T Cells	percent	57.88477662
R35W7_MS4_Ms_F_IL-6.fcs	CD4+/CD8+	CD4+/CD8+	T Cells			IL-6	MS4	F	Mouse		eventCount	424
R35W7_MS4_Ms_F_IL-6.fcs	CD4+/CD8+	CD4+/CD8+	T Cells			IL-6	MS4	F	Mouse	T Cells	percent	1.015690502
R35W7_MS4_Ms_F_IL-2.fcs	Neutrophils	Neutrophils	Non-Basophils			IL-2	MS4	F	Mouse		eventCount	8191
R35W7_MS4_Ms_F_IL-2.fcs	Neutrophils	Neutrophils	Non-Basophils			IL-2	MS4	F	Mouse	Non-Basophils	percent	4.738160384
R35W7_MS4_Ms_F_IL-2.fcs	B Cells	B Cells	CD45+ CD66-			IL-2	MS4	F	Mouse		eventCount	71462
R35W7_MS4_Ms_F_IL-2.fcs	B Cells	B Cells	CD45+ CD66-			IL-2	MS4	F	Mouse	CD45+ CD66-	percent	50.65029875
R35W7_MS4_Ms_F_IL-2.fcs	Mouse Basophils	Mouse Basophils	ms NK1.1-			IL-2	MS4	F	Mouse		eventCount	309
R35W7_MS4_Ms_F_IL-2.fcs	Mouse Basophils	Mouse Basophils	ms NK1.1-			IL-2	MS4	F	Mouse	ms NK1.1-	percent	2.744714869
R35W7_MS4_Ms_F_IL-2.fcs	ms NK1.1+/CD115-	ms NK1.1+/CD115-	CD19- CD3-			IL-2	MS4	F	Mouse		eventCount	6689
R35W7_MS4_Ms_F_IL-2.fcs	ms NK1.1+/CD115-	ms NK1.1+/CD115-	CD19- CD3-			IL-2	MS4	F	Mouse	CD19- CD3-	percent	36.84181538
R35W7_MS4_Ms_F_IL-2.fcs	Mouse pDCs	Mouse pDCs	FcεRIα-			IL-2	MS4	F	Mouse		eventCount	64
R35W7_MS4_Ms_F_IL-2.fcs	Mouse pDCs	Mouse pDCs	FcεRIα-			IL-2	MS4	F	Mouse	FcεRIα-	percent	0.585009141
R35W7_MS4_Ms_F_IL-2.fcs	Mouse Ly6C+	Mouse Ly6C+	ms CD115+/NK1.1-			IL-2	MS4	F	Mouse		eventCount	2824
R35W7_MS4_Ms_F_IL-2.fcs	Mouse Ly6C+	Mouse Ly6C+	ms CD115+/NK1.1-			IL-2	MS4	F	Mouse	ms CD115+/NK1.1-	percent	46.48559671
R35W7_MS4_Ms_F_IL-2.fcs	Mouse Ly6C-	Mouse Ly6C-	ms CD115+/NK1.1-			IL-2	MS4	F	Mouse		eventCount	3162
R35W7_MS4_Ms_F_IL-2.fcs	Mouse Ly6C-	Mouse Ly6C-	ms CD115+/NK1.1-			IL-2	MS4	F	Mouse	ms CD115+/NK1.1-	percent	52.04938272
R35W7_MS4_Ms_F_IL-2.fcs	CD8+T cells	CD8+T cells	T Cells			IL-2	MS4	F	Mouse		eventCount	15304
R35W7_MS4_Ms_F_IL-2.fcs	CD8+T cells	CD8+T cells	T Cells			IL-2	MS4	F	Mouse	T Cells	percent	36.36882129
R35W7_MS4_Ms_F_IL-2.fcs	CD4+T cells	CD4+T cells	T Cells			IL-2	MS4	F	Mouse		eventCount	24592
R35W7_MS4_Ms_F_IL-2.fcs	CD4+T cells	CD4+T cells	T Cells			IL-2	MS4	F	Mouse	T Cells	percent	58.44106464
R35W7_MS4_Ms_F_IL-2.fcs	CD4+/CD8+	CD4+/CD8+	T Cells			IL-2	MS4	F	Mouse		eventCount	361
R35W7_MS4_Ms_F_IL-2.fcs	CD4+/CD8+	CD4+/CD8+	T Cells			IL-2	MS4	F	Mouse	T Cells	percent	0.857889734
R35W7_MS4_Ms_F_R848.fcs	Neutrophils	Neutrophils	Non-Basophils			R848	MS4	F	Mouse		eventCount	8984
R35W7_MS4_Ms_F_R848.fcs	Neutrophils	Neutrophils	Non-Basophils			R848	MS4	F	Mouse	Non-Basophils	percent	4.313486367
R35W7_MS4_Ms_F_R848.fcs	B Cells	B Cells	CD45+ CD66-			R848	MS4	F	Mouse		eventCount	80224
R35W7_MS4_Ms_F_R848.fcs	B Cells	B Cells	CD45+ CD66-			R848	MS4	F	Mouse	CD45+ CD66-	percent	51.10948301
R35W7_MS4_Ms_F_R848.fcs	Mouse Basophils	Mouse Basophils	ms NK1.1-			R848	MS4	F	Mouse		eventCount	302
R35W7_MS4_Ms_F_R848.fcs	Mouse Basophils	Mouse Basophils	ms NK1.1-			R848	MS4	F	Mouse	ms NK1.1-	percent	2.59919098
R35W7_MS4_Ms_F_R848.fcs	ms NK1.1+/CD115-	ms NK1.1+/CD115-	CD19- CD3-			R848	MS4	F	Mouse		eventCount	7154
R35W7_MS4_Ms_F_R848.fcs	ms NK1.1+/CD115-	ms NK1.1+/CD115-	CD19- CD3-			R848	MS4	F	Mouse	CD19- CD3-	percent	37.64866856
R35W7_MS4_Ms_F_R848.fcs	Mouse pDCs	Mouse pDCs	FcεRIα-			R848	MS4	F	Mouse		eventCount	54
R35W7_MS4_Ms_F_R848.fcs	Mouse pDCs	Mouse pDCs	FcεRIα-			R848	MS4	F	Mouse	FcεRIα-	percent	0.47758026
R35W7_MS4_Ms_F_R848.fcs	Mouse Ly6C+	Mouse Ly6C+	ms CD115+/NK1.1-			R848	MS4	F	Mouse		eventCount	2585
R35W7_MS4_Ms_F_R848.fcs	Mouse Ly6C+	Mouse Ly6C+	ms CD115+/NK1.1-			R848	MS4	F	Mouse	ms CD115+/NK1.1-	percent	45.80896686
R35W7_MS4_Ms_F_R848.fcs	Mouse Ly6C-	Mouse Ly6C-	ms CD115+/NK1.1-			R848	MS4	F	Mouse		eventCount	2982
R35W7_MS4_Ms_F_R848.fcs	Mouse Ly6C-	Mouse Ly6C-	ms CD115+/NK1.1-			R848	MS4	F	Mouse	ms CD115+/NK1.1-	percent	52.84423179
R35W7_MS4_Ms_F_R848.fcs	CD8+T cells	CD8+T cells	T Cells			R848	MS4	F	Mouse		eventCount	15953
R35W7_MS4_Ms_F_R848.fcs	CD8+T cells	CD8+T cells	T Cells			R848	MS4	F	Mouse	T Cells	percent	36.52578075
R35W7_MS4_Ms_F_R848.fcs	CD4+T cells	CD4+T cells	T Cells			R848	MS4	F	Mouse		eventCount	25305
R35W7_MS4_Ms_F_R848.fcs	CD4+T cells	CD4+T cells	T Cells			R848	MS4	F	Mouse	T Cells	percent	57.93799799
R35W7_MS4_Ms_F_R848.fcs	CD4+/CD8+	CD4+/CD8+	T Cells			R848	MS4	F	Mouse		eventCount	506
R35W7_MS4_Ms_F_R848.fcs	CD4+/CD8+	CD4+/CD8+	T Cells			R848	MS4	F	Mouse	T Cells	percent	1.158531001
R35W7_MS4_Ms_F_IFNg.fcs	Neutrophils	Neutrophils	Non-Basophils			IFNg	MS4	F	Mouse		eventCount	4809
R35W7_MS4_Ms_F_IFNg.fcs	Neutrophils	Neutrophils	Non-Basophils			IFNg	MS4	F	Mouse	Non-Basophils	percent	4.164862384
R35W7_MS4_Ms_F_IFNg.fcs	B Cells	B Cells	CD45+ CD66-			IFNg	MS4	F	Mouse		eventCount	45715
R35W7_MS4_Ms_F_IFNg.fcs	B Cells	B Cells	CD45+ CD66-			IFNg	MS4	F	Mouse	CD45+ CD66-	percent	50.67732352
R35W7_MS4_Ms_F_IFNg.fcs	Mouse Basophils	Mouse Basophils	ms NK1.1-			IFNg	MS4	F	Mouse		eventCount	228
R35W7_MS4_Ms_F_IFNg.fcs	Mouse Basophils	Mouse Basophils	ms NK1.1-			IFNg	MS4	F	Mouse	ms NK1.1-	percent	2.936252415
R35W7_MS4_Ms_F_IFNg.fcs	ms NK1.1+/CD115-	ms NK1.1+/CD115-	CD19- CD3-			IFNg	MS4	F	Mouse		eventCount	4668
R35W7_MS4_Ms_F_IFNg.fcs	ms NK1.1+/CD115-	ms NK1.1+/CD115-	CD19- CD3-			IFNg	MS4	F	Mouse	CD19- CD3-	percent	37.13308408
R35W7_MS4_Ms_F_IFNg.fcs	Mouse pDCs	Mouse pDCs	FcεRIα-			IFNg	MS4	F	Mouse		eventCount	43
R35W7_MS4_Ms_F_IFNg.fcs	Mouse pDCs	Mouse pDCs	FcεRIα-			IFNg	MS4	F	Mouse	FcεRIα-	percent	0.57059448
R35W7_MS4_Ms_F_IFNg.fcs	Mouse Ly6C+	Mouse Ly6C+	ms CD115+/NK1.1-			IFNg	MS4	F	Mouse		eventCount	1792
R35W7_MS4_Ms_F_IFNg.fcs	Mouse Ly6C+	Mouse Ly6C+	ms CD115+/NK1.1-			IFNg	MS4	F	Mouse	ms CD115+/NK1.1-	percent	44.09448819
R35W7_MS4_Ms_F_IFNg.fcs	Mouse Ly6C-	Mouse Ly6C-	ms CD115+/NK1.1-			IFNg	MS4	F	Mouse		eventCount	2214
R35W7_MS4_Ms_F_IFNg.fcs	Mouse Ly6C-	Mouse Ly6C-	ms CD115+/NK1.1-			IFNg	MS4	F	Mouse	ms CD115+/NK1.1-	percent	54.47834646
R35W7_MS4_Ms_F_IFNg.fcs	CD8+T cells	CD8+T cells	T Cells			IFNg	MS4	F	Mouse		eventCount	9363
R35W7_MS4_Ms_F_IFNg.fcs	CD8+T cells	CD8+T cells	T Cells			IFNg	MS4	F	Mouse	T Cells	percent	35.96588945
R35W7_MS4_Ms_F_IFNg.fcs	CD4+T cells	CD4+T cells	T Cells			IFNg	MS4	F	Mouse		eventCount	15302
R35W7_MS4_Ms_F_IFNg.fcs	CD4+T cells	CD4+T cells	T Cells			IFNg	MS4	F	Mouse	T Cells	percent	58.77924173
R35W7_MS4_Ms_F_IFNg.fcs	CD4+/CD8+	CD4+/CD8+	T Cells			IFNg	MS4	F	Mouse		eventCount	243
R35W7_MS4_Ms_F_IFNg.fcs	CD4+/CD8+	CD4+/CD8+	T Cells			IFNg	MS4	F	Mouse	T Cells	percent	0.933430646
R35W7_MS4_Ms_F_IFNb.fcs	Neutrophils	Neutrophils	Non-Basophils			IFNb	MS4	F	Mouse		eventCount	5136
R35W7_MS4_Ms_F_IFNb.fcs	Neutrophils	Neutrophils	Non-Basophils			IFNb	MS4	F	Mouse	Non-Basophils	percent	4.466086957
R35W7_MS4_Ms_F_IFNb.fcs	B Cells	B Cells	CD45+ CD66-			IFNb	MS4	F	Mouse		eventCount	45070
R35W7_MS4_Ms_F_IFNb.fcs	B Cells	B Cells	CD45+ CD66-			IFNb	MS4	F	Mouse	CD45+ CD66-	percent	50.01997692
R35W7_MS4_Ms_F_IFNb.fcs	Mouse Basophils	Mouse Basophils	ms NK1.1-			IFNb	MS4	F	Mouse		eventCount	223
R35W7_MS4_Ms_F_IFNb.fcs	Mouse Basophils	Mouse Basophils	ms NK1.1-			IFNb	MS4	F	Mouse	ms NK1.1-	percent	2.838594705
R35W7_MS4_Ms_F_IFNb.fcs	ms NK1.1+/CD115-	ms NK1.1+/CD115-	CD19- CD3-			IFNb	MS4	F	Mouse		eventCount	4570
R35W7_MS4_Ms_F_IFNb.fcs	ms NK1.1+/CD115-	ms NK1.1+/CD115-	CD19- CD3-			IFNb	MS4	F	Mouse	CD19- CD3-	percent	36.39404316
R35W7_MS4_Ms_F_IFNb.fcs	Mouse pDCs	Mouse pDCs	FcεRIα-			IFNb	MS4	F	Mouse		eventCount	30
R35W7_MS4_Ms_F_IFNb.fcs	Mouse pDCs	Mouse pDCs	FcεRIα-			IFNb	MS4	F	Mouse	FcεRIα-	percent	0.393236335
R35W7_MS4_Ms_F_IFNb.fcs	Mouse Ly6C+	Mouse Ly6C+	ms CD115+/NK1.1-			IFNb	MS4	F	Mouse		eventCount	1902
R35W7_MS4_Ms_F_IFNb.fcs	Mouse Ly6C+	Mouse Ly6C+	ms CD115+/NK1.1-			IFNb	MS4	F	Mouse	ms CD115+/NK1.1-	percent	45.52417425
R35W7_MS4_Ms_F_IFNb.fcs	Mouse Ly6C-	Mouse Ly6C-	ms CD115+/NK1.1-			IFNb	MS4	F	Mouse		eventCount	2211
R35W7_MS4_Ms_F_IFNb.fcs	Mouse Ly6C-	Mouse Ly6C-	ms CD115+/NK1.1-			IFNb	MS4	F	Mouse	ms CD115+/NK1.1-	percent	52.92005744
R35W7_MS4_Ms_F_IFNb.fcs	CD8+T cells	CD8+T cells	T Cells			IFNb	MS4	F	Mouse		eventCount	9769
R35W7_MS4_Ms_F_IFNb.fcs	CD8+T cells	CD8+T cells	T Cells			IFNb	MS4	F	Mouse	T Cells	percent	37.01219974
R35W7_MS4_Ms_F_IFNb.fcs	CD4+T cells	CD4+T cells	T Cells			IFNb	MS4	F	Mouse		eventCount	15235
R35W7_MS4_Ms_F_IFNb.fcs	CD4+T cells	CD4+T cells	T Cells			IFNb	MS4	F	Mouse	T Cells	percent	57.72145185
R35W7_MS4_Ms_F_IFNb.fcs	CD4+/CD8+	CD4+/CD8+	T Cells			IFNb	MS4	F	Mouse		eventCount	218
R35W7_MS4_Ms_F_IFNb.fcs	CD4+/CD8+	CD4+/CD8+	T Cells			IFNb	MS4	F	Mouse	T Cells	percent	0.825945291
R35W7_MS4_Ms_F_CD40L.fcs	Neutrophils	Neutrophils	Non-Basophils			CD40L	MS4	F	Mouse		eventCount	7144
R35W7_MS4_Ms_F_CD40L.fcs	Neutrophils	Neutrophils	Non-Basophils			CD40L	MS4	F	Mouse	Non-Basophils	percent	4.167614647
R35W7_MS4_Ms_F_CD40L.fcs	B Cells	B Cells	CD45+ CD66-			CD40L	MS4	F	Mouse		eventCount	66316
R35W7_MS4_Ms_F_CD40L.fcs	B Cells	B Cells	CD45+ CD66-			CD40L	MS4	F	Mouse	CD45+ CD66-	percent	52.29102436
R35W7_MS4_Ms_F_CD40L.fcs	Mouse Basophils	Mouse Basophils	ms NK1.1-			CD40L	MS4	F	Mouse		eventCount	277
R35W7_MS4_Ms_F_CD40L.fcs	Mouse Basophils	Mouse Basophils	ms NK1.1-			CD40L	MS4	F	Mouse	ms NK1.1-	percent	3.027984259
R35W7_MS4_Ms_F_CD40L.fcs	ms NK1.1+/CD115-	ms NK1.1+/CD115-	CD19- CD3-			CD40L	MS4	F	Mouse		eventCount	5496
R35W7_MS4_Ms_F_CD40L.fcs	ms NK1.1+/CD115-	ms NK1.1+/CD115-	CD19- CD3-			CD40L	MS4	F	Mouse	CD19- CD3-	percent	37.06751197
R35W7_MS4_Ms_F_CD40L.fcs	Mouse pDCs	Mouse pDCs	FcεRIα-			CD40L	MS4	F	Mouse		eventCount	38
R35W7_MS4_Ms_F_CD40L.fcs	Mouse pDCs	Mouse pDCs	FcεRIα-			CD40L	MS4	F	Mouse	FcεRIα-	percent	0.428506991
R35W7_MS4_Ms_F_CD40L.fcs	Mouse Ly6C+	Mouse Ly6C+	ms CD115+/NK1.1-			CD40L	MS4	F	Mouse		eventCount	2233
R35W7_MS4_Ms_F_CD40L.fcs	Mouse Ly6C+	Mouse Ly6C+	ms CD115+/NK1.1-			CD40L	MS4	F	Mouse	ms CD115+/NK1.1-	percent	46.85270667
R35W7_MS4_Ms_F_CD40L.fcs	Mouse Ly6C-	Mouse Ly6C-	ms CD115+/NK1.1-			CD40L	MS4	F	Mouse		eventCount	2457
R35W7_MS4_Ms_F_CD40L.fcs	Mouse Ly6C-	Mouse Ly6C-	ms CD115+/NK1.1-			CD40L	MS4	F	Mouse	ms CD115+/NK1.1-	percent	51.55266471
R35W7_MS4_Ms_F_CD40L.fcs	CD8+T cells	CD8+T cells	T Cells			CD40L	MS4	F	Mouse		eventCount	11991
R35W7_MS4_Ms_F_CD40L.fcs	CD8+T cells	CD8+T cells	T Cells			CD40L	MS4	F	Mouse	T Cells	percent	35.80792546
R35W7_MS4_Ms_F_CD40L.fcs	CD4+T cells	CD4+T cells	T Cells			CD40L	MS4	F	Mouse		eventCount	19530
R35W7_MS4_Ms_F_CD40L.fcs	CD4+T cells	CD4+T cells	T Cells			CD40L	MS4	F	Mouse	T Cells	percent	58.32113955
R35W7_MS4_Ms_F_CD40L.fcs	CD4+/CD8+	CD4+/CD8+	T Cells			CD40L	MS4	F	Mouse		eventCount	410
R35W7_MS4_Ms_F_CD40L.fcs	CD4+/CD8+	CD4+/CD8+	T Cells			CD40L	MS4	F	Mouse	T Cells	percent	1.22435572
R35W7_MS4_Ms_F_PMAIono.fcs	Neutrophils	Neutrophils	Non-Basophils			PMAIono	MS4	F	Mouse		eventCount	5570
R35W7_MS4_Ms_F_PMAIono.fcs	Neutrophils	Neutrophils	Non-Basophils			PMAIono	MS4	F	Mouse	Non-Basophils	percent	4.184634802
R35W7_MS4_Ms_F_PMAIono.fcs	B Cells	B Cells	CD45+ CD66-			PMAIono	MS4	F	Mouse		eventCount	51033
R35W7_MS4_Ms_F_PMAIono.fcs	B Cells	B Cells	CD45+ CD66-			PMAIono	MS4	F	Mouse	CD45+ CD66-	percent	50.81045023
R35W7_MS4_Ms_F_PMAIono.fcs	Mouse Basophils	Mouse Basophils	ms NK1.1-			PMAIono	MS4	F	Mouse		eventCount	240
R35W7_MS4_Ms_F_PMAIono.fcs	Mouse Basophils	Mouse Basophils	ms NK1.1-			PMAIono	MS4	F	Mouse	ms NK1.1-	percent	2.865329513
R35W7_MS4_Ms_F_PMAIono.fcs	ms NK1.1+/CD115-	ms NK1.1+/CD115-	CD19- CD3-			PMAIono	MS4	F	Mouse		eventCount	4985
R35W7_MS4_Ms_F_PMAIono.fcs	ms NK1.1+/CD115-	ms NK1.1+/CD115-	CD19- CD3-			PMAIono	MS4	F	Mouse	CD19- CD3-	percent	36.88494266
R35W7_MS4_Ms_F_PMAIono.fcs	Mouse pDCs	Mouse pDCs	FcεRIα-			PMAIono	MS4	F	Mouse		eventCount	36
R35W7_MS4_Ms_F_PMAIono.fcs	Mouse pDCs	Mouse pDCs	FcεRIα-			PMAIono	MS4	F	Mouse	FcεRIα-	percent	0.442641092
R35W7_MS4_Ms_F_PMAIono.fcs	Mouse Ly6C+	Mouse Ly6C+	ms CD115+/NK1.1-			PMAIono	MS4	F	Mouse		eventCount	2012
R35W7_MS4_Ms_F_PMAIono.fcs	Mouse Ly6C+	Mouse Ly6C+	ms CD115+/NK1.1-			PMAIono	MS4	F	Mouse	ms CD115+/NK1.1-	percent	45.80013658
R35W7_MS4_Ms_F_PMAIono.fcs	Mouse Ly6C-	Mouse Ly6C-	ms CD115+/NK1.1-			PMAIono	MS4	F	Mouse		eventCount	2320
R35W7_MS4_Ms_F_PMAIono.fcs	Mouse Ly6C-	Mouse Ly6C-	ms CD115+/NK1.1-			PMAIono	MS4	F	Mouse	ms CD115+/NK1.1-	percent	52.81129069
R35W7_MS4_Ms_F_PMAIono.fcs	CD8+T cells	CD8+T cells	T Cells			PMAIono	MS4	F	Mouse		eventCount	10086
R35W7_MS4_Ms_F_PMAIono.fcs	CD8+T cells	CD8+T cells	T Cells			PMAIono	MS4	F	Mouse	T Cells	percent	36.06135364
R35W7_MS4_Ms_F_PMAIono.fcs	CD4+T cells	CD4+T cells	T Cells			PMAIono	MS4	F	Mouse		eventCount	16263
R35W7_MS4_Ms_F_PMAIono.fcs	CD4+T cells	CD4+T cells	T Cells			PMAIono	MS4	F	Mouse	T Cells	percent	58.14651936
R35W7_MS4_Ms_F_PMAIono.fcs	CD4+/CD8+	CD4+/CD8+	T Cells			PMAIono	MS4	F	Mouse		eventCount	317
R35W7_MS4_Ms_F_PMAIono.fcs	CD4+/CD8+	CD4+/CD8+	T Cells			PMAIono	MS4	F	Mouse	T Cells	percent	1.13339769
