# Supplementary material for: A Comprehensive Atlas of Immunological Differences Between Humans, Mice, and Non-Human Primates
Source: Front Immunol. 2022 Mar 11;13:867015. doi: 10.3389/fimmu.2022.867015 (PMC8962947; doi:10.3389/fimmu.2022.867015)
Supplement: Supplementary Table 8 — Functional marker (e.g., phospho-specific antibody) medians for 13 populations for all primate samples. [file DataSheet_9.zip]

Archive with 1 entries (1 files):
- Supplementary Table 8 - Primate Phospho Medians.csv
