# Supplementary material for: A Comprehensive Atlas of Immunological Differences Between Humans, Mice, and Non-Human Primates
Source: Front Immunol. 2022 Mar 11;13:867015. doi: 10.3389/fimmu.2022.867015 (PMC8962947; doi:10.3389/fimmu.2022.867015)
Supplement: Supplementary Table 8 — Functional marker (e.g., phospho-specific antibody) medians for 13 populations for all primate samples. [file DataSheet_9.zip › Supplementary Table 8 - Primate Phospho Medians.csv]

filename	population	uniquePopulationName	parentPopulation	channel	reagent	Condition	Donor	Gender	Species	statistic	value
R2W1_D07932_Cy_F_TNFa.fcs	Neutrophils	Neutrophils	Non-Basophils	La139Di	pSTAT3	TNFa	D07932	F	Cyno	median	39.7004280090332
R2W1_D07932_Cy_F_TNFa.fcs	Neutrophils	Neutrophils	Non-Basophils	Nd144Di	pMAPKAPK2	TNFa	D07932	F	Cyno	median	10.085713386535645
R2W1_D07932_Cy_F_TNFa.fcs	Neutrophils	Neutrophils	Non-Basophils	Nd145Di	pCREB	TNFa	D07932	F	Cyno	median	29.86508560180664
R2W1_D07932_Cy_F_TNFa.fcs	Neutrophils	Neutrophils	Non-Basophils	Nd146Di	pPLCg2	TNFa	D07932	F	Cyno	median	8.555274486541748
R2W1_D07932_Cy_F_TNFa.fcs	Neutrophils	Neutrophils	Non-Basophils	Sm147Di	pSTAT1	TNFa	D07932	F	Cyno	median	32.973655700683594
R2W1_D07932_Cy_F_TNFa.fcs	Neutrophils	Neutrophils	Non-Basophils	Sm149Di	pSTAT5	TNFa	D07932	F	Cyno	median	16.550460815429688
R2W1_D07932_Cy_F_TNFa.fcs	Neutrophils	Neutrophils	Non-Basophils	Sm150Di	pS6	TNFa	D07932	F	Cyno	median	62.89833450317383
R2W1_D07932_Cy_F_TNFa.fcs	Neutrophils	Neutrophils	Non-Basophils	Sm152Di	pErk1/2	TNFa	D07932	F	Cyno	median	88.02946472167969
R2W1_D07932_Cy_F_TNFa.fcs	Neutrophils	Neutrophils	Non-Basophils	Sm154Di	pP38	TNFa	D07932	F	Cyno	median	16.133639335632324
R2W1_D07932_Cy_F_TNFa.fcs	Neutrophils	Neutrophils	Non-Basophils	Gd160Di	pZap70/Syk	TNFa	D07932	F	Cyno	median	8.220515251159668
R2W1_D07932_Cy_F_TNFa.fcs	Neutrophils	Neutrophils	Non-Basophils	Dy161Di	pTBK1	TNFa	D07932	F	Cyno	median	11.709400177001953
R2W1_D07932_Cy_F_TNFa.fcs	Neutrophils	Neutrophils	Non-Basophils	Ho165Di	pSTAT6	TNFa	D07932	F	Cyno	median	7.010853290557861
R2W1_D07932_Cy_F_TNFa.fcs	Neutrophils	Neutrophils	Non-Basophils	Er170Di	pSTAT4	TNFa	D07932	F	Cyno	median	10.85610055923462
R2W1_D07932_Cy_F_TNFa.fcs	Neutrophils	Neutrophils	Non-Basophils	Yb172Di	p4E-BP1	TNFa	D07932	F	Cyno	median	13.055365562438965
R2W1_D07932_Cy_F_TNFa.fcs	Neutrophils	Neutrophils	Non-Basophils	Tm169Di	Ki67	TNFa	D07932	F	Cyno	median	21.884568214416504
R2W1_D07932_Cy_F_TNFa.fcs	Neutrophils	Neutrophils	Non-Basophils	Dy163Di	IkBa	TNFa	D07932	F	Cyno	median	3.0885934829711914
R2W1_D07932_Cy_F_TNFa.fcs	CD8+T cells	CD8+T cells	T Cells	La139Di	pSTAT3	TNFa	D07932	F	Cyno	median	23.97164535522461
R2W1_D07932_Cy_F_TNFa.fcs	CD8+T cells	CD8+T cells	T Cells	Nd144Di	pMAPKAPK2	TNFa	D07932	F	Cyno	median	7.077853441238403
R2W1_D07932_Cy_F_TNFa.fcs	CD8+T cells	CD8+T cells	T Cells	Nd145Di	pCREB	TNFa	D07932	F	Cyno	median	15.505939960479736
R2W1_D07932_Cy_F_TNFa.fcs	CD8+T cells	CD8+T cells	T Cells	Nd146Di	pPLCg2	TNFa	D07932	F	Cyno	median	4.613326072692871
R2W1_D07932_Cy_F_TNFa.fcs	CD8+T cells	CD8+T cells	T Cells	Sm147Di	pSTAT1	TNFa	D07932	F	Cyno	median	7.49267053604126
R2W1_D07932_Cy_F_TNFa.fcs	CD8+T cells	CD8+T cells	T Cells	Sm149Di	pSTAT5	TNFa	D07932	F	Cyno	median	8.282495975494385
R2W1_D07932_Cy_F_TNFa.fcs	CD8+T cells	CD8+T cells	T Cells	Sm150Di	pS6	TNFa	D07932	F	Cyno	median	31.673157691955566
R2W1_D07932_Cy_F_TNFa.fcs	CD8+T cells	CD8+T cells	T Cells	Sm152Di	pErk1/2	TNFa	D07932	F	Cyno	median	18.164746284484863
R2W1_D07932_Cy_F_TNFa.fcs	CD8+T cells	CD8+T cells	T Cells	Sm154Di	pP38	TNFa	D07932	F	Cyno	median	9.39707088470459
R2W1_D07932_Cy_F_TNFa.fcs	CD8+T cells	CD8+T cells	T Cells	Gd160Di	pZap70/Syk	TNFa	D07932	F	Cyno	median	3.46682071685791
R2W1_D07932_Cy_F_TNFa.fcs	CD8+T cells	CD8+T cells	T Cells	Dy161Di	pTBK1	TNFa	D07932	F	Cyno	median	6.6659746170043945
R2W1_D07932_Cy_F_TNFa.fcs	CD8+T cells	CD8+T cells	T Cells	Ho165Di	pSTAT6	TNFa	D07932	F	Cyno	median	4.090254306793213
R2W1_D07932_Cy_F_TNFa.fcs	CD8+T cells	CD8+T cells	T Cells	Er170Di	pSTAT4	TNFa	D07932	F	Cyno	median	5.5438385009765625
R2W1_D07932_Cy_F_TNFa.fcs	CD8+T cells	CD8+T cells	T Cells	Yb172Di	p4E-BP1	TNFa	D07932	F	Cyno	median	6.619585275650024
R2W1_D07932_Cy_F_TNFa.fcs	CD8+T cells	CD8+T cells	T Cells	Tm169Di	Ki67	TNFa	D07932	F	Cyno	median	12.494302749633789
R2W1_D07932_Cy_F_TNFa.fcs	CD8+T cells	CD8+T cells	T Cells	Dy163Di	IkBa	TNFa	D07932	F	Cyno	median	2.6082818508148193
R2W1_D07932_Cy_F_TNFa.fcs	CD4+T cells	CD4+T cells	T Cells	La139Di	pSTAT3	TNFa	D07932	F	Cyno	median	26.297000885009766
R2W1_D07932_Cy_F_TNFa.fcs	CD4+T cells	CD4+T cells	T Cells	Nd144Di	pMAPKAPK2	TNFa	D07932	F	Cyno	median	7.5993640422821045
R2W1_D07932_Cy_F_TNFa.fcs	CD4+T cells	CD4+T cells	T Cells	Nd145Di	pCREB	TNFa	D07932	F	Cyno	median	16.432464599609375
R2W1_D07932_Cy_F_TNFa.fcs	CD4+T cells	CD4+T cells	T Cells	Nd146Di	pPLCg2	TNFa	D07932	F	Cyno	median	4.4100072383880615
R2W1_D07932_Cy_F_TNFa.fcs	CD4+T cells	CD4+T cells	T Cells	Sm147Di	pSTAT1	TNFa	D07932	F	Cyno	median	7.557818412780762
R2W1_D07932_Cy_F_TNFa.fcs	CD4+T cells	CD4+T cells	T Cells	Sm149Di	pSTAT5	TNFa	D07932	F	Cyno	median	9.183127403259277
R2W1_D07932_Cy_F_TNFa.fcs	CD4+T cells	CD4+T cells	T Cells	Sm150Di	pS6	TNFa	D07932	F	Cyno	median	33.32831382751465
R2W1_D07932_Cy_F_TNFa.fcs	CD4+T cells	CD4+T cells	T Cells	Sm152Di	pErk1/2	TNFa	D07932	F	Cyno	median	18.97894287109375
R2W1_D07932_Cy_F_TNFa.fcs	CD4+T cells	CD4+T cells	T Cells	Sm154Di	pP38	TNFa	D07932	F	Cyno	median	9.063528060913086
R2W1_D07932_Cy_F_TNFa.fcs	CD4+T cells	CD4+T cells	T Cells	Gd160Di	pZap70/Syk	TNFa	D07932	F	Cyno	median	3.7695382833480835
R2W1_D07932_Cy_F_TNFa.fcs	CD4+T cells	CD4+T cells	T Cells	Dy161Di	pTBK1	TNFa	D07932	F	Cyno	median	6.044116735458374
R2W1_D07932_Cy_F_TNFa.fcs	CD4+T cells	CD4+T cells	T Cells	Ho165Di	pSTAT6	TNFa	D07932	F	Cyno	median	3.7337911128997803
R2W1_D07932_Cy_F_TNFa.fcs	CD4+T cells	CD4+T cells	T Cells	Er170Di	pSTAT4	TNFa	D07932	F	Cyno	median	4.9617531299591064
R2W1_D07932_Cy_F_TNFa.fcs	CD4+T cells	CD4+T cells	T Cells	Yb172Di	p4E-BP1	TNFa	D07932	F	Cyno	median	6.576932668685913
R2W1_D07932_Cy_F_TNFa.fcs	CD4+T cells	CD4+T cells	T Cells	Tm169Di	Ki67	TNFa	D07932	F	Cyno	median	11.450938701629639
R2W1_D07932_Cy_F_TNFa.fcs	CD4+T cells	CD4+T cells	T Cells	Dy163Di	IkBa	TNFa	D07932	F	Cyno	median	3.764132261276245
R2W1_D07932_Cy_F_TNFa.fcs	Basophils	Basophils	Singlets	La139Di	pSTAT3	TNFa	D07932	F	Cyno	median	76.14400482177734
R2W1_D07932_Cy_F_TNFa.fcs	Basophils	Basophils	Singlets	Nd144Di	pMAPKAPK2	TNFa	D07932	F	Cyno	median	17.625102043151855
R2W1_D07932_Cy_F_TNFa.fcs	Basophils	Basophils	Singlets	Nd145Di	pCREB	TNFa	D07932	F	Cyno	median	41.10820388793945
R2W1_D07932_Cy_F_TNFa.fcs	Basophils	Basophils	Singlets	Nd146Di	pPLCg2	TNFa	D07932	F	Cyno	median	14.085509777069092
R2W1_D07932_Cy_F_TNFa.fcs	Basophils	Basophils	Singlets	Sm147Di	pSTAT1	TNFa	D07932	F	Cyno	median	46.715261459350586
R2W1_D07932_Cy_F_TNFa.fcs	Basophils	Basophils	Singlets	Sm149Di	pSTAT5	TNFa	D07932	F	Cyno	median	24.83576774597168
R2W1_D07932_Cy_F_TNFa.fcs	Basophils	Basophils	Singlets	Sm150Di	pS6	TNFa	D07932	F	Cyno	median	78.91560363769531
R2W1_D07932_Cy_F_TNFa.fcs	Basophils	Basophils	Singlets	Sm152Di	pErk1/2	TNFa	D07932	F	Cyno	median	46.705074310302734
R2W1_D07932_Cy_F_TNFa.fcs	Basophils	Basophils	Singlets	Sm154Di	pP38	TNFa	D07932	F	Cyno	median	11.762940883636475
R2W1_D07932_Cy_F_TNFa.fcs	Basophils	Basophils	Singlets	Gd160Di	pZap70/Syk	TNFa	D07932	F	Cyno	median	4.295714616775513
R2W1_D07932_Cy_F_TNFa.fcs	Basophils	Basophils	Singlets	Dy161Di	pTBK1	TNFa	D07932	F	Cyno	median	23.29755687713623
R2W1_D07932_Cy_F_TNFa.fcs	Basophils	Basophils	Singlets	Ho165Di	pSTAT6	TNFa	D07932	F	Cyno	median	7.777875900268555
R2W1_D07932_Cy_F_TNFa.fcs	Basophils	Basophils	Singlets	Er170Di	pSTAT4	TNFa	D07932	F	Cyno	median	12.240787982940674
R2W1_D07932_Cy_F_TNFa.fcs	Basophils	Basophils	Singlets	Yb172Di	p4E-BP1	TNFa	D07932	F	Cyno	median	10.720839500427246
R2W1_D07932_Cy_F_TNFa.fcs	Basophils	Basophils	Singlets	Tm169Di	Ki67	TNFa	D07932	F	Cyno	median	53.64847946166992
R2W1_D07932_Cy_F_TNFa.fcs	Basophils	Basophils	Singlets	Dy163Di	IkBa	TNFa	D07932	F	Cyno	median	6.317780494689941
R2W1_D07932_Cy_F_TNFa.fcs	pDCs	pDCs	HLA-DR+ CD11c-	La139Di	pSTAT3	TNFa	D07932	F	Cyno	median	38.83665466308594
R2W1_D07932_Cy_F_TNFa.fcs	pDCs	pDCs	HLA-DR+ CD11c-	Nd144Di	pMAPKAPK2	TNFa	D07932	F	Cyno	median	8.851683616638184
R2W1_D07932_Cy_F_TNFa.fcs	pDCs	pDCs	HLA-DR+ CD11c-	Nd145Di	pCREB	TNFa	D07932	F	Cyno	median	58.89542770385742
R2W1_D07932_Cy_F_TNFa.fcs	pDCs	pDCs	HLA-DR+ CD11c-	Nd146Di	pPLCg2	TNFa	D07932	F	Cyno	median	7.494269371032715
R2W1_D07932_Cy_F_TNFa.fcs	pDCs	pDCs	HLA-DR+ CD11c-	Sm147Di	pSTAT1	TNFa	D07932	F	Cyno	median	6.500998497009277
R2W1_D07932_Cy_F_TNFa.fcs	pDCs	pDCs	HLA-DR+ CD11c-	Sm149Di	pSTAT5	TNFa	D07932	F	Cyno	median	17.437179565429688
R2W1_D07932_Cy_F_TNFa.fcs	pDCs	pDCs	HLA-DR+ CD11c-	Sm150Di	pS6	TNFa	D07932	F	Cyno	median	58.65309143066406
R2W1_D07932_Cy_F_TNFa.fcs	pDCs	pDCs	HLA-DR+ CD11c-	Sm152Di	pErk1/2	TNFa	D07932	F	Cyno	median	26.111162185668945
R2W1_D07932_Cy_F_TNFa.fcs	pDCs	pDCs	HLA-DR+ CD11c-	Sm154Di	pP38	TNFa	D07932	F	Cyno	median	13.750606536865234
R2W1_D07932_Cy_F_TNFa.fcs	pDCs	pDCs	HLA-DR+ CD11c-	Gd160Di	pZap70/Syk	TNFa	D07932	F	Cyno	median	3.246858835220337
R2W1_D07932_Cy_F_TNFa.fcs	pDCs	pDCs	HLA-DR+ CD11c-	Dy161Di	pTBK1	TNFa	D07932	F	Cyno	median	9.521285057067871
R2W1_D07932_Cy_F_TNFa.fcs	pDCs	pDCs	HLA-DR+ CD11c-	Ho165Di	pSTAT6	TNFa	D07932	F	Cyno	median	10.361858367919922
R2W1_D07932_Cy_F_TNFa.fcs	pDCs	pDCs	HLA-DR+ CD11c-	Er170Di	pSTAT4	TNFa	D07932	F	Cyno	median	10.142675399780273
R2W1_D07932_Cy_F_TNFa.fcs	pDCs	pDCs	HLA-DR+ CD11c-	Yb172Di	p4E-BP1	TNFa	D07932	F	Cyno	median	17.114540100097656
R2W1_D07932_Cy_F_TNFa.fcs	pDCs	pDCs	HLA-DR+ CD11c-	Tm169Di	Ki67	TNFa	D07932	F	Cyno	median	17.670963287353516
R2W1_D07932_Cy_F_TNFa.fcs	pDCs	pDCs	HLA-DR+ CD11c-	Dy163Di	IkBa	TNFa	D07932	F	Cyno	median	2.7794182300567627
R2W1_D07932_Cy_F_TNFa.fcs	CD4+/CD8+	CD4+/CD8+	T Cells	La139Di	pSTAT3	TNFa	D07932	F	Cyno	median	28.849668502807617
R2W1_D07932_Cy_F_TNFa.fcs	CD4+/CD8+	CD4+/CD8+	T Cells	Nd144Di	pMAPKAPK2	TNFa	D07932	F	Cyno	median	8.505361557006836
R2W1_D07932_Cy_F_TNFa.fcs	CD4+/CD8+	CD4+/CD8+	T Cells	Nd145Di	pCREB	TNFa	D07932	F	Cyno	median	18.998563766479492
R2W1_D07932_Cy_F_TNFa.fcs	CD4+/CD8+	CD4+/CD8+	T Cells	Nd146Di	pPLCg2	TNFa	D07932	F	Cyno	median	5.733903408050537
R2W1_D07932_Cy_F_TNFa.fcs	CD4+/CD8+	CD4+/CD8+	T Cells	Sm147Di	pSTAT1	TNFa	D07932	F	Cyno	median	10.793635368347168
R2W1_D07932_Cy_F_TNFa.fcs	CD4+/CD8+	CD4+/CD8+	T Cells	Sm149Di	pSTAT5	TNFa	D07932	F	Cyno	median	10.60677719116211
R2W1_D07932_Cy_F_TNFa.fcs	CD4+/CD8+	CD4+/CD8+	T Cells	Sm150Di	pS6	TNFa	D07932	F	Cyno	median	38.010223388671875
R2W1_D07932_Cy_F_TNFa.fcs	CD4+/CD8+	CD4+/CD8+	T Cells	Sm152Di	pErk1/2	TNFa	D07932	F	Cyno	median	22.558837890625
R2W1_D07932_Cy_F_TNFa.fcs	CD4+/CD8+	CD4+/CD8+	T Cells	Sm154Di	pP38	TNFa	D07932	F	Cyno	median	10.889619827270508
R2W1_D07932_Cy_F_TNFa.fcs	CD4+/CD8+	CD4+/CD8+	T Cells	Gd160Di	pZap70/Syk	TNFa	D07932	F	Cyno	median	4.344439506530762
R2W1_D07932_Cy_F_TNFa.fcs	CD4+/CD8+	CD4+/CD8+	T Cells	Dy161Di	pTBK1	TNFa	D07932	F	Cyno	median	7.663694381713867
R2W1_D07932_Cy_F_TNFa.fcs	CD4+/CD8+	CD4+/CD8+	T Cells	Ho165Di	pSTAT6	TNFa	D07932	F	Cyno	median	5.133685111999512
R2W1_D07932_Cy_F_TNFa.fcs	CD4+/CD8+	CD4+/CD8+	T Cells	Er170Di	pSTAT4	TNFa	D07932	F	Cyno	median	6.648392677307129
R2W1_D07932_Cy_F_TNFa.fcs	CD4+/CD8+	CD4+/CD8+	T Cells	Yb172Di	p4E-BP1	TNFa	D07932	F	Cyno	median	9.061161994934082
R2W1_D07932_Cy_F_TNFa.fcs	CD4+/CD8+	CD4+/CD8+	T Cells	Tm169Di	Ki67	TNFa	D07932	F	Cyno	median	15.508279800415039
R2W1_D07932_Cy_F_TNFa.fcs	CD4+/CD8+	CD4+/CD8+	T Cells	Dy163Di	IkBa	TNFa	D07932	F	Cyno	median	3.5293498039245605
R2W1_D07932_Cy_F_TNFa.fcs	CD7+/HLA-DR-	CD7+/HLA-DR-	CD19- CD3-	La139Di	pSTAT3	TNFa	D07932	F	Cyno	median	41.96990203857422
R2W1_D07932_Cy_F_TNFa.fcs	CD7+/HLA-DR-	CD7+/HLA-DR-	CD19- CD3-	Nd144Di	pMAPKAPK2	TNFa	D07932	F	Cyno	median	10.627545356750488
R2W1_D07932_Cy_F_TNFa.fcs	CD7+/HLA-DR-	CD7+/HLA-DR-	CD19- CD3-	Nd145Di	pCREB	TNFa	D07932	F	Cyno	median	23.342205047607422
R2W1_D07932_Cy_F_TNFa.fcs	CD7+/HLA-DR-	CD7+/HLA-DR-	CD19- CD3-	Nd146Di	pPLCg2	TNFa	D07932	F	Cyno	median	7.754119396209717
R2W1_D07932_Cy_F_TNFa.fcs	CD7+/HLA-DR-	CD7+/HLA-DR-	CD19- CD3-	Sm147Di	pSTAT1	TNFa	D07932	F	Cyno	median	10.17584228515625
R2W1_D07932_Cy_F_TNFa.fcs	CD7+/HLA-DR-	CD7+/HLA-DR-	CD19- CD3-	Sm149Di	pSTAT5	TNFa	D07932	F	Cyno	median	11.683552742004395
R2W1_D07932_Cy_F_TNFa.fcs	CD7+/HLA-DR-	CD7+/HLA-DR-	CD19- CD3-	Sm150Di	pS6	TNFa	D07932	F	Cyno	median	42.986820220947266
R2W1_D07932_Cy_F_TNFa.fcs	CD7+/HLA-DR-	CD7+/HLA-DR-	CD19- CD3-	Sm152Di	pErk1/2	TNFa	D07932	F	Cyno	median	26.29796028137207
R2W1_D07932_Cy_F_TNFa.fcs	CD7+/HLA-DR-	CD7+/HLA-DR-	CD19- CD3-	Sm154Di	pP38	TNFa	D07932	F	Cyno	median	13.601395606994629
R2W1_D07932_Cy_F_TNFa.fcs	CD7+/HLA-DR-	CD7+/HLA-DR-	CD19- CD3-	Gd160Di	pZap70/Syk	TNFa	D07932	F	Cyno	median	4.721616744995117
R2W1_D07932_Cy_F_TNFa.fcs	CD7+/HLA-DR-	CD7+/HLA-DR-	CD19- CD3-	Dy161Di	pTBK1	TNFa	D07932	F	Cyno	median	9.7845458984375
R2W1_D07932_Cy_F_TNFa.fcs	CD7+/HLA-DR-	CD7+/HLA-DR-	CD19- CD3-	Ho165Di	pSTAT6	TNFa	D07932	F	Cyno	median	5.514552116394043
R2W1_D07932_Cy_F_TNFa.fcs	CD7+/HLA-DR-	CD7+/HLA-DR-	CD19- CD3-	Er170Di	pSTAT4	TNFa	D07932	F	Cyno	median	8.315339088439941
R2W1_D07932_Cy_F_TNFa.fcs	CD7+/HLA-DR-	CD7+/HLA-DR-	CD19- CD3-	Yb172Di	p4E-BP1	TNFa	D07932	F	Cyno	median	8.16408634185791
R2W1_D07932_Cy_F_TNFa.fcs	CD7+/HLA-DR-	CD7+/HLA-DR-	CD19- CD3-	Tm169Di	Ki67	TNFa	D07932	F	Cyno	median	16.14176368713379
R2W1_D07932_Cy_F_TNFa.fcs	CD7+/HLA-DR-	CD7+/HLA-DR-	CD19- CD3-	Dy163Di	IkBa	TNFa	D07932	F	Cyno	median	2.7789463996887207
R2W1_D07932_Cy_F_TNFa.fcs	CD11b+/CD16-	CD11b+/CD16-	HLA-DR+/CD7-	La139Di	pSTAT3	TNFa	D07932	F	Cyno	median	51.004215240478516
R2W1_D07932_Cy_F_TNFa.fcs	CD11b+/CD16-	CD11b+/CD16-	HLA-DR+/CD7-	Nd144Di	pMAPKAPK2	TNFa	D07932	F	Cyno	median	18.24814796447754
R2W1_D07932_Cy_F_TNFa.fcs	CD11b+/CD16-	CD11b+/CD16-	HLA-DR+/CD7-	Nd145Di	pCREB	TNFa	D07932	F	Cyno	median	56.7329158782959
R2W1_D07932_Cy_F_TNFa.fcs	CD11b+/CD16-	CD11b+/CD16-	HLA-DR+/CD7-	Nd146Di	pPLCg2	TNFa	D07932	F	Cyno	median	10.650914192199707
R2W1_D07932_Cy_F_TNFa.fcs	CD11b+/CD16-	CD11b+/CD16-	HLA-DR+/CD7-	Sm147Di	pSTAT1	TNFa	D07932	F	Cyno	median	57.39348030090332
R2W1_D07932_Cy_F_TNFa.fcs	CD11b+/CD16-	CD11b+/CD16-	HLA-DR+/CD7-	Sm149Di	pSTAT5	TNFa	D07932	F	Cyno	median	18.548503875732422
R2W1_D07932_Cy_F_TNFa.fcs	CD11b+/CD16-	CD11b+/CD16-	HLA-DR+/CD7-	Sm150Di	pS6	TNFa	D07932	F	Cyno	median	78.91329956054688
R2W1_D07932_Cy_F_TNFa.fcs	CD11b+/CD16-	CD11b+/CD16-	HLA-DR+/CD7-	Sm152Di	pErk1/2	TNFa	D07932	F	Cyno	median	69.96021270751953
R2W1_D07932_Cy_F_TNFa.fcs	CD11b+/CD16-	CD11b+/CD16-	HLA-DR+/CD7-	Sm154Di	pP38	TNFa	D07932	F	Cyno	median	18.63572120666504
R2W1_D07932_Cy_F_TNFa.fcs	CD11b+/CD16-	CD11b+/CD16-	HLA-DR+/CD7-	Gd160Di	pZap70/Syk	TNFa	D07932	F	Cyno	median	4.212735176086426
R2W1_D07932_Cy_F_TNFa.fcs	CD11b+/CD16-	CD11b+/CD16-	HLA-DR+/CD7-	Dy161Di	pTBK1	TNFa	D07932	F	Cyno	median	19.977391242980957
R2W1_D07932_Cy_F_TNFa.fcs	CD11b+/CD16-	CD11b+/CD16-	HLA-DR+/CD7-	Ho165Di	pSTAT6	TNFa	D07932	F	Cyno	median	9.444799423217773
R2W1_D07932_Cy_F_TNFa.fcs	CD11b+/CD16-	CD11b+/CD16-	HLA-DR+/CD7-	Er170Di	pSTAT4	TNFa	D07932	F	Cyno	median	11.92641019821167
R2W1_D07932_Cy_F_TNFa.fcs	CD11b+/CD16-	CD11b+/CD16-	HLA-DR+/CD7-	Yb172Di	p4E-BP1	TNFa	D07932	F	Cyno	median	29.23885726928711
R2W1_D07932_Cy_F_TNFa.fcs	CD11b+/CD16-	CD11b+/CD16-	HLA-DR+/CD7-	Tm169Di	Ki67	TNFa	D07932	F	Cyno	median	88.34001159667969
R2W1_D07932_Cy_F_TNFa.fcs	CD11b+/CD16-	CD11b+/CD16-	HLA-DR+/CD7-	Dy163Di	IkBa	TNFa	D07932	F	Cyno	median	4.978014230728149
R2W1_D07932_Cy_F_TNFa.fcs	CD16+/CD11b-	CD16+/CD11b-	HLA-DR+/CD7-	La139Di	pSTAT3	TNFa	D07932	F	Cyno	median	45.63138961791992
R2W1_D07932_Cy_F_TNFa.fcs	CD16+/CD11b-	CD16+/CD11b-	HLA-DR+/CD7-	Nd144Di	pMAPKAPK2	TNFa	D07932	F	Cyno	median	17.280595779418945
R2W1_D07932_Cy_F_TNFa.fcs	CD16+/CD11b-	CD16+/CD11b-	HLA-DR+/CD7-	Nd145Di	pCREB	TNFa	D07932	F	Cyno	median	35.65249061584473
R2W1_D07932_Cy_F_TNFa.fcs	CD16+/CD11b-	CD16+/CD11b-	HLA-DR+/CD7-	Nd146Di	pPLCg2	TNFa	D07932	F	Cyno	median	9.512022495269775
R2W1_D07932_Cy_F_TNFa.fcs	CD16+/CD11b-	CD16+/CD11b-	HLA-DR+/CD7-	Sm147Di	pSTAT1	TNFa	D07932	F	Cyno	median	28.837169647216797
R2W1_D07932_Cy_F_TNFa.fcs	CD16+/CD11b-	CD16+/CD11b-	HLA-DR+/CD7-	Sm149Di	pSTAT5	TNFa	D07932	F	Cyno	median	13.35140085220337
R2W1_D07932_Cy_F_TNFa.fcs	CD16+/CD11b-	CD16+/CD11b-	HLA-DR+/CD7-	Sm150Di	pS6	TNFa	D07932	F	Cyno	median	55.14016532897949
R2W1_D07932_Cy_F_TNFa.fcs	CD16+/CD11b-	CD16+/CD11b-	HLA-DR+/CD7-	Sm152Di	pErk1/2	TNFa	D07932	F	Cyno	median	36.914306640625
R2W1_D07932_Cy_F_TNFa.fcs	CD16+/CD11b-	CD16+/CD11b-	HLA-DR+/CD7-	Sm154Di	pP38	TNFa	D07932	F	Cyno	median	16.3831205368042
R2W1_D07932_Cy_F_TNFa.fcs	CD16+/CD11b-	CD16+/CD11b-	HLA-DR+/CD7-	Gd160Di	pZap70/Syk	TNFa	D07932	F	Cyno	median	5.96359395980835
R2W1_D07932_Cy_F_TNFa.fcs	CD16+/CD11b-	CD16+/CD11b-	HLA-DR+/CD7-	Dy161Di	pTBK1	TNFa	D07932	F	Cyno	median	18.685287475585938
R2W1_D07932_Cy_F_TNFa.fcs	CD16+/CD11b-	CD16+/CD11b-	HLA-DR+/CD7-	Ho165Di	pSTAT6	TNFa	D07932	F	Cyno	median	7.033222675323486
R2W1_D07932_Cy_F_TNFa.fcs	CD16+/CD11b-	CD16+/CD11b-	HLA-DR+/CD7-	Er170Di	pSTAT4	TNFa	D07932	F	Cyno	median	8.990056991577148
R2W1_D07932_Cy_F_TNFa.fcs	CD16+/CD11b-	CD16+/CD11b-	HLA-DR+/CD7-	Yb172Di	p4E-BP1	TNFa	D07932	F	Cyno	median	11.846481800079346
R2W1_D07932_Cy_F_TNFa.fcs	CD16+/CD11b-	CD16+/CD11b-	HLA-DR+/CD7-	Tm169Di	Ki67	TNFa	D07932	F	Cyno	median	21.372992515563965
R2W1_D07932_Cy_F_TNFa.fcs	CD16+/CD11b-	CD16+/CD11b-	HLA-DR+/CD7-	Dy163Di	IkBa	TNFa	D07932	F	Cyno	median	3.158406376838684
R2W1_D07932_Cy_F_TNFa.fcs	CD11b-/CD16-	CD11b-/CD16-	HLA-DR+/CD7-	La139Di	pSTAT3	TNFa	D07932	F	Cyno	median	43.95807647705078
R2W1_D07932_Cy_F_TNFa.fcs	CD11b-/CD16-	CD11b-/CD16-	HLA-DR+/CD7-	Nd144Di	pMAPKAPK2	TNFa	D07932	F	Cyno	median	15.981131553649902
R2W1_D07932_Cy_F_TNFa.fcs	CD11b-/CD16-	CD11b-/CD16-	HLA-DR+/CD7-	Nd145Di	pCREB	TNFa	D07932	F	Cyno	median	45.3251838684082
R2W1_D07932_Cy_F_TNFa.fcs	CD11b-/CD16-	CD11b-/CD16-	HLA-DR+/CD7-	Nd146Di	pPLCg2	TNFa	D07932	F	Cyno	median	8.549071311950684
R2W1_D07932_Cy_F_TNFa.fcs	CD11b-/CD16-	CD11b-/CD16-	HLA-DR+/CD7-	Sm147Di	pSTAT1	TNFa	D07932	F	Cyno	median	21.695188522338867
R2W1_D07932_Cy_F_TNFa.fcs	CD11b-/CD16-	CD11b-/CD16-	HLA-DR+/CD7-	Sm149Di	pSTAT5	TNFa	D07932	F	Cyno	median	14.55323314666748
R2W1_D07932_Cy_F_TNFa.fcs	CD11b-/CD16-	CD11b-/CD16-	HLA-DR+/CD7-	Sm150Di	pS6	TNFa	D07932	F	Cyno	median	64.19739532470703
R2W1_D07932_Cy_F_TNFa.fcs	CD11b-/CD16-	CD11b-/CD16-	HLA-DR+/CD7-	Sm152Di	pErk1/2	TNFa	D07932	F	Cyno	median	40.69865798950195
R2W1_D07932_Cy_F_TNFa.fcs	CD11b-/CD16-	CD11b-/CD16-	HLA-DR+/CD7-	Sm154Di	pP38	TNFa	D07932	F	Cyno	median	21.839256286621094
R2W1_D07932_Cy_F_TNFa.fcs	CD11b-/CD16-	CD11b-/CD16-	HLA-DR+/CD7-	Gd160Di	pZap70/Syk	TNFa	D07932	F	Cyno	median	4.53146505355835
R2W1_D07932_Cy_F_TNFa.fcs	CD11b-/CD16-	CD11b-/CD16-	HLA-DR+/CD7-	Dy161Di	pTBK1	TNFa	D07932	F	Cyno	median	18.92115020751953
R2W1_D07932_Cy_F_TNFa.fcs	CD11b-/CD16-	CD11b-/CD16-	HLA-DR+/CD7-	Ho165Di	pSTAT6	TNFa	D07932	F	Cyno	median	10.279173851013184
R2W1_D07932_Cy_F_TNFa.fcs	CD11b-/CD16-	CD11b-/CD16-	HLA-DR+/CD7-	Er170Di	pSTAT4	TNFa	D07932	F	Cyno	median	12.754386901855469
R2W1_D07932_Cy_F_TNFa.fcs	CD11b-/CD16-	CD11b-/CD16-	HLA-DR+/CD7-	Yb172Di	p4E-BP1	TNFa	D07932	F	Cyno	median	26.352033615112305
R2W1_D07932_Cy_F_TNFa.fcs	CD11b-/CD16-	CD11b-/CD16-	HLA-DR+/CD7-	Tm169Di	Ki67	TNFa	D07932	F	Cyno	median	235.94911193847656
R2W1_D07932_Cy_F_TNFa.fcs	CD11b-/CD16-	CD11b-/CD16-	HLA-DR+/CD7-	Dy163Di	IkBa	TNFa	D07932	F	Cyno	median	5.832196235656738
R2W1_D07932_Cy_F_TNFa.fcs	CD16+/CD11b+	CD16+/CD11b+	HLA-DR+/CD7-	La139Di	pSTAT3	TNFa	D07932	F	Cyno	median	53.26802062988281
R2W1_D07932_Cy_F_TNFa.fcs	CD16+/CD11b+	CD16+/CD11b+	HLA-DR+/CD7-	Nd144Di	pMAPKAPK2	TNFa	D07932	F	Cyno	median	18.346025466918945
R2W1_D07932_Cy_F_TNFa.fcs	CD16+/CD11b+	CD16+/CD11b+	HLA-DR+/CD7-	Nd145Di	pCREB	TNFa	D07932	F	Cyno	median	45.2198600769043
R2W1_D07932_Cy_F_TNFa.fcs	CD16+/CD11b+	CD16+/CD11b+	HLA-DR+/CD7-	Nd146Di	pPLCg2	TNFa	D07932	F	Cyno	median	10.815423011779785
R2W1_D07932_Cy_F_TNFa.fcs	CD16+/CD11b+	CD16+/CD11b+	HLA-DR+/CD7-	Sm147Di	pSTAT1	TNFa	D07932	F	Cyno	median	60.885047912597656
R2W1_D07932_Cy_F_TNFa.fcs	CD16+/CD11b+	CD16+/CD11b+	HLA-DR+/CD7-	Sm149Di	pSTAT5	TNFa	D07932	F	Cyno	median	16.377063751220703
R2W1_D07932_Cy_F_TNFa.fcs	CD16+/CD11b+	CD16+/CD11b+	HLA-DR+/CD7-	Sm150Di	pS6	TNFa	D07932	F	Cyno	median	71.82737731933594
R2W1_D07932_Cy_F_TNFa.fcs	CD16+/CD11b+	CD16+/CD11b+	HLA-DR+/CD7-	Sm152Di	pErk1/2	TNFa	D07932	F	Cyno	median	56.90361022949219
R2W1_D07932_Cy_F_TNFa.fcs	CD16+/CD11b+	CD16+/CD11b+	HLA-DR+/CD7-	Sm154Di	pP38	TNFa	D07932	F	Cyno	median	18.48636245727539
R2W1_D07932_Cy_F_TNFa.fcs	CD16+/CD11b+	CD16+/CD11b+	HLA-DR+/CD7-	Gd160Di	pZap70/Syk	TNFa	D07932	F	Cyno	median	5.608617305755615
R2W1_D07932_Cy_F_TNFa.fcs	CD16+/CD11b+	CD16+/CD11b+	HLA-DR+/CD7-	Dy161Di	pTBK1	TNFa	D07932	F	Cyno	median	22.35129165649414
R2W1_D07932_Cy_F_TNFa.fcs	CD16+/CD11b+	CD16+/CD11b+	HLA-DR+/CD7-	Ho165Di	pSTAT6	TNFa	D07932	F	Cyno	median	8.898112297058105
R2W1_D07932_Cy_F_TNFa.fcs	CD16+/CD11b+	CD16+/CD11b+	HLA-DR+/CD7-	Er170Di	pSTAT4	TNFa	D07932	F	Cyno	median	12.449555397033691
R2W1_D07932_Cy_F_TNFa.fcs	CD16+/CD11b+	CD16+/CD11b+	HLA-DR+/CD7-	Yb172Di	p4E-BP1	TNFa	D07932	F	Cyno	median	19.46024513244629
R2W1_D07932_Cy_F_TNFa.fcs	CD16+/CD11b+	CD16+/CD11b+	HLA-DR+/CD7-	Tm169Di	Ki67	TNFa	D07932	F	Cyno	median	26.778587341308594
R2W1_D07932_Cy_F_TNFa.fcs	CD16+/CD11b+	CD16+/CD11b+	HLA-DR+/CD7-	Dy163Di	IkBa	TNFa	D07932	F	Cyno	median	4.3421549797058105
R2W1_D07932_Cy_F_TNFa.fcs	CD1c+ B cells	CD1c+ B cells	B Cells	La139Di	pSTAT3	TNFa	D07932	F	Cyno	median	36.72857093811035
R2W1_D07932_Cy_F_TNFa.fcs	CD1c+ B cells	CD1c+ B cells	B Cells	Nd144Di	pMAPKAPK2	TNFa	D07932	F	Cyno	median	9.705352783203125
R2W1_D07932_Cy_F_TNFa.fcs	CD1c+ B cells	CD1c+ B cells	B Cells	Nd145Di	pCREB	TNFa	D07932	F	Cyno	median	20.6793155670166
R2W1_D07932_Cy_F_TNFa.fcs	CD1c+ B cells	CD1c+ B cells	B Cells	Nd146Di	pPLCg2	TNFa	D07932	F	Cyno	median	6.877835273742676
R2W1_D07932_Cy_F_TNFa.fcs	CD1c+ B cells	CD1c+ B cells	B Cells	Sm147Di	pSTAT1	TNFa	D07932	F	Cyno	median	10.9415922164917
R2W1_D07932_Cy_F_TNFa.fcs	CD1c+ B cells	CD1c+ B cells	B Cells	Sm149Di	pSTAT5	TNFa	D07932	F	Cyno	median	11.017742156982422
R2W1_D07932_Cy_F_TNFa.fcs	CD1c+ B cells	CD1c+ B cells	B Cells	Sm150Di	pS6	TNFa	D07932	F	Cyno	median	43.36058235168457
R2W1_D07932_Cy_F_TNFa.fcs	CD1c+ B cells	CD1c+ B cells	B Cells	Sm152Di	pErk1/2	TNFa	D07932	F	Cyno	median	25.890106201171875
R2W1_D07932_Cy_F_TNFa.fcs	CD1c+ B cells	CD1c+ B cells	B Cells	Sm154Di	pP38	TNFa	D07932	F	Cyno	median	11.209699630737305
R2W1_D07932_Cy_F_TNFa.fcs	CD1c+ B cells	CD1c+ B cells	B Cells	Gd160Di	pZap70/Syk	TNFa	D07932	F	Cyno	median	4.749182224273682
R2W1_D07932_Cy_F_TNFa.fcs	CD1c+ B cells	CD1c+ B cells	B Cells	Dy161Di	pTBK1	TNFa	D07932	F	Cyno	median	15.275417804718018
R2W1_D07932_Cy_F_TNFa.fcs	CD1c+ B cells	CD1c+ B cells	B Cells	Ho165Di	pSTAT6	TNFa	D07932	F	Cyno	median	7.370408058166504
R2W1_D07932_Cy_F_TNFa.fcs	CD1c+ B cells	CD1c+ B cells	B Cells	Er170Di	pSTAT4	TNFa	D07932	F	Cyno	median	10.370199203491211
R2W1_D07932_Cy_F_TNFa.fcs	CD1c+ B cells	CD1c+ B cells	B Cells	Yb172Di	p4E-BP1	TNFa	D07932	F	Cyno	median	31.519352912902832
R2W1_D07932_Cy_F_TNFa.fcs	CD1c+ B cells	CD1c+ B cells	B Cells	Tm169Di	Ki67	TNFa	D07932	F	Cyno	median	27.035895347595215
R2W1_D07932_Cy_F_TNFa.fcs	CD1c+ B cells	CD1c+ B cells	B Cells	Dy163Di	IkBa	TNFa	D07932	F	Cyno	median	9.103611469268799
R2W1_D07932_Cy_F_TNFa.fcs	B Cells	B Cells	CD45+ CD66-	La139Di	pSTAT3	TNFa	D07932	F	Cyno	median	30.286788940429688
R2W1_D07932_Cy_F_TNFa.fcs	B Cells	B Cells	CD45+ CD66-	Nd144Di	pMAPKAPK2	TNFa	D07932	F	Cyno	median	9.045960426330566
R2W1_D07932_Cy_F_TNFa.fcs	B Cells	B Cells	CD45+ CD66-	Nd145Di	pCREB	TNFa	D07932	F	Cyno	median	19.05149745941162
R2W1_D07932_Cy_F_TNFa.fcs	B Cells	B Cells	CD45+ CD66-	Nd146Di	pPLCg2	TNFa	D07932	F	Cyno	median	6.482366561889648
R2W1_D07932_Cy_F_TNFa.fcs	B Cells	B Cells	CD45+ CD66-	Sm147Di	pSTAT1	TNFa	D07932	F	Cyno	median	8.03160047531128
R2W1_D07932_Cy_F_TNFa.fcs	B Cells	B Cells	CD45+ CD66-	Sm149Di	pSTAT5	TNFa	D07932	F	Cyno	median	10.577813625335693
R2W1_D07932_Cy_F_TNFa.fcs	B Cells	B Cells	CD45+ CD66-	Sm150Di	pS6	TNFa	D07932	F	Cyno	median	37.28663635253906
R2W1_D07932_Cy_F_TNFa.fcs	B Cells	B Cells	CD45+ CD66-	Sm152Di	pErk1/2	TNFa	D07932	F	Cyno	median	23.026436805725098
R2W1_D07932_Cy_F_TNFa.fcs	B Cells	B Cells	CD45+ CD66-	Sm154Di	pP38	TNFa	D07932	F	Cyno	median	11.450073719024658
R2W1_D07932_Cy_F_TNFa.fcs	B Cells	B Cells	CD45+ CD66-	Gd160Di	pZap70/Syk	TNFa	D07932	F	Cyno	median	4.11984395980835
R2W1_D07932_Cy_F_TNFa.fcs	B Cells	B Cells	CD45+ CD66-	Dy161Di	pTBK1	TNFa	D07932	F	Cyno	median	12.920036315917969
R2W1_D07932_Cy_F_TNFa.fcs	B Cells	B Cells	CD45+ CD66-	Ho165Di	pSTAT6	TNFa	D07932	F	Cyno	median	7.168120622634888
R2W1_D07932_Cy_F_TNFa.fcs	B Cells	B Cells	CD45+ CD66-	Er170Di	pSTAT4	TNFa	D07932	F	Cyno	median	10.021721839904785
R2W1_D07932_Cy_F_TNFa.fcs	B Cells	B Cells	CD45+ CD66-	Yb172Di	p4E-BP1	TNFa	D07932	F	Cyno	median	24.024502754211426
R2W1_D07932_Cy_F_TNFa.fcs	B Cells	B Cells	CD45+ CD66-	Tm169Di	Ki67	TNFa	D07932	F	Cyno	median	20.527315139770508
R2W1_D07932_Cy_F_TNFa.fcs	B Cells	B Cells	CD45+ CD66-	Dy163Di	IkBa	TNFa	D07932	F	Cyno	median	5.2143518924713135
R2W1_D07932_Cy_F_R848.fcs	Neutrophils	Neutrophils	Non-Basophils	La139Di	pSTAT3	R848	D07932	F	Cyno	median	41.5971736907959
R2W1_D07932_Cy_F_R848.fcs	Neutrophils	Neutrophils	Non-Basophils	Nd144Di	pMAPKAPK2	R848	D07932	F	Cyno	median	11.682651042938232
R2W1_D07932_Cy_F_R848.fcs	Neutrophils	Neutrophils	Non-Basophils	Nd145Di	pCREB	R848	D07932	F	Cyno	median	33.302934646606445
R2W1_D07932_Cy_F_R848.fcs	Neutrophils	Neutrophils	Non-Basophils	Nd146Di	pPLCg2	R848	D07932	F	Cyno	median	9.139453887939453
R2W1_D07932_Cy_F_R848.fcs	Neutrophils	Neutrophils	Non-Basophils	Sm147Di	pSTAT1	R848	D07932	F	Cyno	median	33.59111404418945
R2W1_D07932_Cy_F_R848.fcs	Neutrophils	Neutrophils	Non-Basophils	Sm149Di	pSTAT5	R848	D07932	F	Cyno	median	18.341588973999023
R2W1_D07932_Cy_F_R848.fcs	Neutrophils	Neutrophils	Non-Basophils	Sm150Di	pS6	R848	D07932	F	Cyno	median	68.41532135009766
R2W1_D07932_Cy_F_R848.fcs	Neutrophils	Neutrophils	Non-Basophils	Sm152Di	pErk1/2	R848	D07932	F	Cyno	median	99.9061508178711
R2W1_D07932_Cy_F_R848.fcs	Neutrophils	Neutrophils	Non-Basophils	Sm154Di	pP38	R848	D07932	F	Cyno	median	20.010330200195312
R2W1_D07932_Cy_F_R848.fcs	Neutrophils	Neutrophils	Non-Basophils	Gd160Di	pZap70/Syk	R848	D07932	F	Cyno	median	8.418841361999512
R2W1_D07932_Cy_F_R848.fcs	Neutrophils	Neutrophils	Non-Basophils	Dy161Di	pTBK1	R848	D07932	F	Cyno	median	15.150866985321045
R2W1_D07932_Cy_F_R848.fcs	Neutrophils	Neutrophils	Non-Basophils	Ho165Di	pSTAT6	R848	D07932	F	Cyno	median	8.46329402923584
R2W1_D07932_Cy_F_R848.fcs	Neutrophils	Neutrophils	Non-Basophils	Er170Di	pSTAT4	R848	D07932	F	Cyno	median	12.976752281188965
R2W1_D07932_Cy_F_R848.fcs	Neutrophils	Neutrophils	Non-Basophils	Yb172Di	p4E-BP1	R848	D07932	F	Cyno	median	15.571791648864746
R2W1_D07932_Cy_F_R848.fcs	Neutrophils	Neutrophils	Non-Basophils	Tm169Di	Ki67	R848	D07932	F	Cyno	median	25.395331382751465
R2W1_D07932_Cy_F_R848.fcs	Neutrophils	Neutrophils	Non-Basophils	Dy163Di	IkBa	R848	D07932	F	Cyno	median	3.609389066696167
R2W1_D07932_Cy_F_R848.fcs	CD8+T cells	CD8+T cells	T Cells	La139Di	pSTAT3	R848	D07932	F	Cyno	median	24.52962017059326
R2W1_D07932_Cy_F_R848.fcs	CD8+T cells	CD8+T cells	T Cells	Nd144Di	pMAPKAPK2	R848	D07932	F	Cyno	median	7.2117674350738525
R2W1_D07932_Cy_F_R848.fcs	CD8+T cells	CD8+T cells	T Cells	Nd145Di	pCREB	R848	D07932	F	Cyno	median	15.588904857635498
R2W1_D07932_Cy_F_R848.fcs	CD8+T cells	CD8+T cells	T Cells	Nd146Di	pPLCg2	R848	D07932	F	Cyno	median	4.755091428756714
R2W1_D07932_Cy_F_R848.fcs	CD8+T cells	CD8+T cells	T Cells	Sm147Di	pSTAT1	R848	D07932	F	Cyno	median	7.352319240570068
R2W1_D07932_Cy_F_R848.fcs	CD8+T cells	CD8+T cells	T Cells	Sm149Di	pSTAT5	R848	D07932	F	Cyno	median	8.676681518554688
R2W1_D07932_Cy_F_R848.fcs	CD8+T cells	CD8+T cells	T Cells	Sm150Di	pS6	R848	D07932	F	Cyno	median	32.6032772064209
R2W1_D07932_Cy_F_R848.fcs	CD8+T cells	CD8+T cells	T Cells	Sm152Di	pErk1/2	R848	D07932	F	Cyno	median	18.613773345947266
R2W1_D07932_Cy_F_R848.fcs	CD8+T cells	CD8+T cells	T Cells	Sm154Di	pP38	R848	D07932	F	Cyno	median	9.518635272979736
R2W1_D07932_Cy_F_R848.fcs	CD8+T cells	CD8+T cells	T Cells	Gd160Di	pZap70/Syk	R848	D07932	F	Cyno	median	3.589962601661682
R2W1_D07932_Cy_F_R848.fcs	CD8+T cells	CD8+T cells	T Cells	Dy161Di	pTBK1	R848	D07932	F	Cyno	median	6.553481101989746
R2W1_D07932_Cy_F_R848.fcs	CD8+T cells	CD8+T cells	T Cells	Ho165Di	pSTAT6	R848	D07932	F	Cyno	median	4.303721904754639
R2W1_D07932_Cy_F_R848.fcs	CD8+T cells	CD8+T cells	T Cells	Er170Di	pSTAT4	R848	D07932	F	Cyno	median	5.827542543411255
R2W1_D07932_Cy_F_R848.fcs	CD8+T cells	CD8+T cells	T Cells	Yb172Di	p4E-BP1	R848	D07932	F	Cyno	median	6.899754285812378
R2W1_D07932_Cy_F_R848.fcs	CD8+T cells	CD8+T cells	T Cells	Tm169Di	Ki67	R848	D07932	F	Cyno	median	12.91349172592163
R2W1_D07932_Cy_F_R848.fcs	CD8+T cells	CD8+T cells	T Cells	Dy163Di	IkBa	R848	D07932	F	Cyno	median	4.14389443397522
R2W1_D07932_Cy_F_R848.fcs	CD4+T cells	CD4+T cells	T Cells	La139Di	pSTAT3	R848	D07932	F	Cyno	median	27.158666610717773
R2W1_D07932_Cy_F_R848.fcs	CD4+T cells	CD4+T cells	T Cells	Nd144Di	pMAPKAPK2	R848	D07932	F	Cyno	median	7.824222087860107
R2W1_D07932_Cy_F_R848.fcs	CD4+T cells	CD4+T cells	T Cells	Nd145Di	pCREB	R848	D07932	F	Cyno	median	17.392255783081055
R2W1_D07932_Cy_F_R848.fcs	CD4+T cells	CD4+T cells	T Cells	Nd146Di	pPLCg2	R848	D07932	F	Cyno	median	4.6597981452941895
R2W1_D07932_Cy_F_R848.fcs	CD4+T cells	CD4+T cells	T Cells	Sm147Di	pSTAT1	R848	D07932	F	Cyno	median	7.774475574493408
R2W1_D07932_Cy_F_R848.fcs	CD4+T cells	CD4+T cells	T Cells	Sm149Di	pSTAT5	R848	D07932	F	Cyno	median	9.540388107299805
R2W1_D07932_Cy_F_R848.fcs	CD4+T cells	CD4+T cells	T Cells	Sm150Di	pS6	R848	D07932	F	Cyno	median	34.8100471496582
R2W1_D07932_Cy_F_R848.fcs	CD4+T cells	CD4+T cells	T Cells	Sm152Di	pErk1/2	R848	D07932	F	Cyno	median	19.77720832824707
R2W1_D07932_Cy_F_R848.fcs	CD4+T cells	CD4+T cells	T Cells	Sm154Di	pP38	R848	D07932	F	Cyno	median	9.506621360778809
R2W1_D07932_Cy_F_R848.fcs	CD4+T cells	CD4+T cells	T Cells	Gd160Di	pZap70/Syk	R848	D07932	F	Cyno	median	3.930194616317749
R2W1_D07932_Cy_F_R848.fcs	CD4+T cells	CD4+T cells	T Cells	Dy161Di	pTBK1	R848	D07932	F	Cyno	median	6.196315288543701
R2W1_D07932_Cy_F_R848.fcs	CD4+T cells	CD4+T cells	T Cells	Ho165Di	pSTAT6	R848	D07932	F	Cyno	median	3.987011194229126
R2W1_D07932_Cy_F_R848.fcs	CD4+T cells	CD4+T cells	T Cells	Er170Di	pSTAT4	R848	D07932	F	Cyno	median	5.270254135131836
R2W1_D07932_Cy_F_R848.fcs	CD4+T cells	CD4+T cells	T Cells	Yb172Di	p4E-BP1	R848	D07932	F	Cyno	median	6.85068416595459
R2W1_D07932_Cy_F_R848.fcs	CD4+T cells	CD4+T cells	T Cells	Tm169Di	Ki67	R848	D07932	F	Cyno	median	11.945389747619629
R2W1_D07932_Cy_F_R848.fcs	CD4+T cells	CD4+T cells	T Cells	Dy163Di	IkBa	R848	D07932	F	Cyno	median	4.7641921043396
R2W1_D07932_Cy_F_R848.fcs	Basophils	Basophils	Singlets	La139Di	pSTAT3	R848	D07932	F	Cyno	median	80.25872802734375
R2W1_D07932_Cy_F_R848.fcs	Basophils	Basophils	Singlets	Nd144Di	pMAPKAPK2	R848	D07932	F	Cyno	median	18.808748245239258
R2W1_D07932_Cy_F_R848.fcs	Basophils	Basophils	Singlets	Nd145Di	pCREB	R848	D07932	F	Cyno	median	47.908599853515625
R2W1_D07932_Cy_F_R848.fcs	Basophils	Basophils	Singlets	Nd146Di	pPLCg2	R848	D07932	F	Cyno	median	13.786983489990234
R2W1_D07932_Cy_F_R848.fcs	Basophils	Basophils	Singlets	Sm147Di	pSTAT1	R848	D07932	F	Cyno	median	41.461307525634766
R2W1_D07932_Cy_F_R848.fcs	Basophils	Basophils	Singlets	Sm149Di	pSTAT5	R848	D07932	F	Cyno	median	24.71513557434082
R2W1_D07932_Cy_F_R848.fcs	Basophils	Basophils	Singlets	Sm150Di	pS6	R848	D07932	F	Cyno	median	85.64904022216797
R2W1_D07932_Cy_F_R848.fcs	Basophils	Basophils	Singlets	Sm152Di	pErk1/2	R848	D07932	F	Cyno	median	52.677001953125
R2W1_D07932_Cy_F_R848.fcs	Basophils	Basophils	Singlets	Sm154Di	pP38	R848	D07932	F	Cyno	median	13.293461799621582
R2W1_D07932_Cy_F_R848.fcs	Basophils	Basophils	Singlets	Gd160Di	pZap70/Syk	R848	D07932	F	Cyno	median	4.326342582702637
R2W1_D07932_Cy_F_R848.fcs	Basophils	Basophils	Singlets	Dy161Di	pTBK1	R848	D07932	F	Cyno	median	24.043535232543945
R2W1_D07932_Cy_F_R848.fcs	Basophils	Basophils	Singlets	Ho165Di	pSTAT6	R848	D07932	F	Cyno	median	8.582894325256348
R2W1_D07932_Cy_F_R848.fcs	Basophils	Basophils	Singlets	Er170Di	pSTAT4	R848	D07932	F	Cyno	median	13.632295608520508
R2W1_D07932_Cy_F_R848.fcs	Basophils	Basophils	Singlets	Yb172Di	p4E-BP1	R848	D07932	F	Cyno	median	12.0352783203125
R2W1_D07932_Cy_F_R848.fcs	Basophils	Basophils	Singlets	Tm169Di	Ki67	R848	D07932	F	Cyno	median	56.9626350402832
R2W1_D07932_Cy_F_R848.fcs	Basophils	Basophils	Singlets	Dy163Di	IkBa	R848	D07932	F	Cyno	median	6.487687110900879
R2W1_D07932_Cy_F_R848.fcs	pDCs	pDCs	HLA-DR+ CD11c-	La139Di	pSTAT3	R848	D07932	F	Cyno	median	61.60268688201904
R2W1_D07932_Cy_F_R848.fcs	pDCs	pDCs	HLA-DR+ CD11c-	Nd144Di	pMAPKAPK2	R848	D07932	F	Cyno	median	22.08168935775757
R2W1_D07932_Cy_F_R848.fcs	pDCs	pDCs	HLA-DR+ CD11c-	Nd145Di	pCREB	R848	D07932	F	Cyno	median	44.96746873855591
R2W1_D07932_Cy_F_R848.fcs	pDCs	pDCs	HLA-DR+ CD11c-	Nd146Di	pPLCg2	R848	D07932	F	Cyno	median	11.700512170791626
R2W1_D07932_Cy_F_R848.fcs	pDCs	pDCs	HLA-DR+ CD11c-	Sm147Di	pSTAT1	R848	D07932	F	Cyno	median	81.70447635650635
R2W1_D07932_Cy_F_R848.fcs	pDCs	pDCs	HLA-DR+ CD11c-	Sm149Di	pSTAT5	R848	D07932	F	Cyno	median	22.52584409713745
R2W1_D07932_Cy_F_R848.fcs	pDCs	pDCs	HLA-DR+ CD11c-	Sm150Di	pS6	R848	D07932	F	Cyno	median	70.34125995635986
R2W1_D07932_Cy_F_R848.fcs	pDCs	pDCs	HLA-DR+ CD11c-	Sm152Di	pErk1/2	R848	D07932	F	Cyno	median	51.609768867492676
R2W1_D07932_Cy_F_R848.fcs	pDCs	pDCs	HLA-DR+ CD11c-	Sm154Di	pP38	R848	D07932	F	Cyno	median	26.821235179901123
R2W1_D07932_Cy_F_R848.fcs	pDCs	pDCs	HLA-DR+ CD11c-	Gd160Di	pZap70/Syk	R848	D07932	F	Cyno	median	4.572527170181274
R2W1_D07932_Cy_F_R848.fcs	pDCs	pDCs	HLA-DR+ CD11c-	Dy161Di	pTBK1	R848	D07932	F	Cyno	median	20.882933616638184
R2W1_D07932_Cy_F_R848.fcs	pDCs	pDCs	HLA-DR+ CD11c-	Ho165Di	pSTAT6	R848	D07932	F	Cyno	median	16.669207334518433
R2W1_D07932_Cy_F_R848.fcs	pDCs	pDCs	HLA-DR+ CD11c-	Er170Di	pSTAT4	R848	D07932	F	Cyno	median	17.649826288223267
R2W1_D07932_Cy_F_R848.fcs	pDCs	pDCs	HLA-DR+ CD11c-	Yb172Di	p4E-BP1	R848	D07932	F	Cyno	median	26.81409525871277
R2W1_D07932_Cy_F_R848.fcs	pDCs	pDCs	HLA-DR+ CD11c-	Tm169Di	Ki67	R848	D07932	F	Cyno	median	120.43540382385254
R2W1_D07932_Cy_F_R848.fcs	pDCs	pDCs	HLA-DR+ CD11c-	Dy163Di	IkBa	R848	D07932	F	Cyno	median	10.384546279907227
R2W1_D07932_Cy_F_R848.fcs	CD4+/CD8+	CD4+/CD8+	T Cells	La139Di	pSTAT3	R848	D07932	F	Cyno	median	32.32189178466797
R2W1_D07932_Cy_F_R848.fcs	CD4+/CD8+	CD4+/CD8+	T Cells	Nd144Di	pMAPKAPK2	R848	D07932	F	Cyno	median	9.093099117279053
R2W1_D07932_Cy_F_R848.fcs	CD4+/CD8+	CD4+/CD8+	T Cells	Nd145Di	pCREB	R848	D07932	F	Cyno	median	20.668060302734375
R2W1_D07932_Cy_F_R848.fcs	CD4+/CD8+	CD4+/CD8+	T Cells	Nd146Di	pPLCg2	R848	D07932	F	Cyno	median	6.189221382141113
R2W1_D07932_Cy_F_R848.fcs	CD4+/CD8+	CD4+/CD8+	T Cells	Sm147Di	pSTAT1	R848	D07932	F	Cyno	median	10.967333793640137
R2W1_D07932_Cy_F_R848.fcs	CD4+/CD8+	CD4+/CD8+	T Cells	Sm149Di	pSTAT5	R848	D07932	F	Cyno	median	11.842424869537354
R2W1_D07932_Cy_F_R848.fcs	CD4+/CD8+	CD4+/CD8+	T Cells	Sm150Di	pS6	R848	D07932	F	Cyno	median	41.32855796813965
R2W1_D07932_Cy_F_R848.fcs	CD4+/CD8+	CD4+/CD8+	T Cells	Sm152Di	pErk1/2	R848	D07932	F	Cyno	median	24.522079467773438
R2W1_D07932_Cy_F_R848.fcs	CD4+/CD8+	CD4+/CD8+	T Cells	Sm154Di	pP38	R848	D07932	F	Cyno	median	11.756113052368164
R2W1_D07932_Cy_F_R848.fcs	CD4+/CD8+	CD4+/CD8+	T Cells	Gd160Di	pZap70/Syk	R848	D07932	F	Cyno	median	4.499896049499512
R2W1_D07932_Cy_F_R848.fcs	CD4+/CD8+	CD4+/CD8+	T Cells	Dy161Di	pTBK1	R848	D07932	F	Cyno	median	7.914128541946411
R2W1_D07932_Cy_F_R848.fcs	CD4+/CD8+	CD4+/CD8+	T Cells	Ho165Di	pSTAT6	R848	D07932	F	Cyno	median	5.482824802398682
R2W1_D07932_Cy_F_R848.fcs	CD4+/CD8+	CD4+/CD8+	T Cells	Er170Di	pSTAT4	R848	D07932	F	Cyno	median	7.210157155990601
R2W1_D07932_Cy_F_R848.fcs	CD4+/CD8+	CD4+/CD8+	T Cells	Yb172Di	p4E-BP1	R848	D07932	F	Cyno	median	9.683389663696289
R2W1_D07932_Cy_F_R848.fcs	CD4+/CD8+	CD4+/CD8+	T Cells	Tm169Di	Ki67	R848	D07932	F	Cyno	median	16.324828147888184
R2W1_D07932_Cy_F_R848.fcs	CD4+/CD8+	CD4+/CD8+	T Cells	Dy163Di	IkBa	R848	D07932	F	Cyno	median	5.225363492965698
R2W1_D07932_Cy_F_R848.fcs	CD7+/HLA-DR-	CD7+/HLA-DR-	CD19- CD3-	La139Di	pSTAT3	R848	D07932	F	Cyno	median	46.61505126953125
R2W1_D07932_Cy_F_R848.fcs	CD7+/HLA-DR-	CD7+/HLA-DR-	CD19- CD3-	Nd144Di	pMAPKAPK2	R848	D07932	F	Cyno	median	10.903085708618164
R2W1_D07932_Cy_F_R848.fcs	CD7+/HLA-DR-	CD7+/HLA-DR-	CD19- CD3-	Nd145Di	pCREB	R848	D07932	F	Cyno	median	22.19295597076416
R2W1_D07932_Cy_F_R848.fcs	CD7+/HLA-DR-	CD7+/HLA-DR-	CD19- CD3-	Nd146Di	pPLCg2	R848	D07932	F	Cyno	median	8.771119594573975
R2W1_D07932_Cy_F_R848.fcs	CD7+/HLA-DR-	CD7+/HLA-DR-	CD19- CD3-	Sm147Di	pSTAT1	R848	D07932	F	Cyno	median	11.351380348205566
R2W1_D07932_Cy_F_R848.fcs	CD7+/HLA-DR-	CD7+/HLA-DR-	CD19- CD3-	Sm149Di	pSTAT5	R848	D07932	F	Cyno	median	13.079525470733643
R2W1_D07932_Cy_F_R848.fcs	CD7+/HLA-DR-	CD7+/HLA-DR-	CD19- CD3-	Sm150Di	pS6	R848	D07932	F	Cyno	median	47.38152885437012
R2W1_D07932_Cy_F_R848.fcs	CD7+/HLA-DR-	CD7+/HLA-DR-	CD19- CD3-	Sm152Di	pErk1/2	R848	D07932	F	Cyno	median	28.51099681854248
R2W1_D07932_Cy_F_R848.fcs	CD7+/HLA-DR-	CD7+/HLA-DR-	CD19- CD3-	Sm154Di	pP38	R848	D07932	F	Cyno	median	13.014882564544678
R2W1_D07932_Cy_F_R848.fcs	CD7+/HLA-DR-	CD7+/HLA-DR-	CD19- CD3-	Gd160Di	pZap70/Syk	R848	D07932	F	Cyno	median	5.205389738082886
R2W1_D07932_Cy_F_R848.fcs	CD7+/HLA-DR-	CD7+/HLA-DR-	CD19- CD3-	Dy161Di	pTBK1	R848	D07932	F	Cyno	median	10.322851657867432
R2W1_D07932_Cy_F_R848.fcs	CD7+/HLA-DR-	CD7+/HLA-DR-	CD19- CD3-	Ho165Di	pSTAT6	R848	D07932	F	Cyno	median	6.511273384094238
R2W1_D07932_Cy_F_R848.fcs	CD7+/HLA-DR-	CD7+/HLA-DR-	CD19- CD3-	Er170Di	pSTAT4	R848	D07932	F	Cyno	median	9.474238395690918
R2W1_D07932_Cy_F_R848.fcs	CD7+/HLA-DR-	CD7+/HLA-DR-	CD19- CD3-	Yb172Di	p4E-BP1	R848	D07932	F	Cyno	median	9.162536144256592
R2W1_D07932_Cy_F_R848.fcs	CD7+/HLA-DR-	CD7+/HLA-DR-	CD19- CD3-	Tm169Di	Ki67	R848	D07932	F	Cyno	median	18.27816677093506
R2W1_D07932_Cy_F_R848.fcs	CD7+/HLA-DR-	CD7+/HLA-DR-	CD19- CD3-	Dy163Di	IkBa	R848	D07932	F	Cyno	median	4.917834758758545
R2W1_D07932_Cy_F_R848.fcs	CD11b+/CD16-	CD11b+/CD16-	HLA-DR+/CD7-	La139Di	pSTAT3	R848	D07932	F	Cyno	median	53.186302185058594
R2W1_D07932_Cy_F_R848.fcs	CD11b+/CD16-	CD11b+/CD16-	HLA-DR+/CD7-	Nd144Di	pMAPKAPK2	R848	D07932	F	Cyno	median	24.040727615356445
R2W1_D07932_Cy_F_R848.fcs	CD11b+/CD16-	CD11b+/CD16-	HLA-DR+/CD7-	Nd145Di	pCREB	R848	D07932	F	Cyno	median	64.13787460327148
R2W1_D07932_Cy_F_R848.fcs	CD11b+/CD16-	CD11b+/CD16-	HLA-DR+/CD7-	Nd146Di	pPLCg2	R848	D07932	F	Cyno	median	11.454304218292236
R2W1_D07932_Cy_F_R848.fcs	CD11b+/CD16-	CD11b+/CD16-	HLA-DR+/CD7-	Sm147Di	pSTAT1	R848	D07932	F	Cyno	median	54.70884323120117
R2W1_D07932_Cy_F_R848.fcs	CD11b+/CD16-	CD11b+/CD16-	HLA-DR+/CD7-	Sm149Di	pSTAT5	R848	D07932	F	Cyno	median	18.305767059326172
R2W1_D07932_Cy_F_R848.fcs	CD11b+/CD16-	CD11b+/CD16-	HLA-DR+/CD7-	Sm150Di	pS6	R848	D07932	F	Cyno	median	82.15223693847656
R2W1_D07932_Cy_F_R848.fcs	CD11b+/CD16-	CD11b+/CD16-	HLA-DR+/CD7-	Sm152Di	pErk1/2	R848	D07932	F	Cyno	median	86.59109115600586
R2W1_D07932_Cy_F_R848.fcs	CD11b+/CD16-	CD11b+/CD16-	HLA-DR+/CD7-	Sm154Di	pP38	R848	D07932	F	Cyno	median	33.40542030334473
R2W1_D07932_Cy_F_R848.fcs	CD11b+/CD16-	CD11b+/CD16-	HLA-DR+/CD7-	Gd160Di	pZap70/Syk	R848	D07932	F	Cyno	median	4.929564476013184
R2W1_D07932_Cy_F_R848.fcs	CD11b+/CD16-	CD11b+/CD16-	HLA-DR+/CD7-	Dy161Di	pTBK1	R848	D07932	F	Cyno	median	170.58792114257812
R2W1_D07932_Cy_F_R848.fcs	CD11b+/CD16-	CD11b+/CD16-	HLA-DR+/CD7-	Ho165Di	pSTAT6	R848	D07932	F	Cyno	median	8.801243305206299
R2W1_D07932_Cy_F_R848.fcs	CD11b+/CD16-	CD11b+/CD16-	HLA-DR+/CD7-	Er170Di	pSTAT4	R848	D07932	F	Cyno	median	11.27137279510498
R2W1_D07932_Cy_F_R848.fcs	CD11b+/CD16-	CD11b+/CD16-	HLA-DR+/CD7-	Yb172Di	p4E-BP1	R848	D07932	F	Cyno	median	28.35594081878662
R2W1_D07932_Cy_F_R848.fcs	CD11b+/CD16-	CD11b+/CD16-	HLA-DR+/CD7-	Tm169Di	Ki67	R848	D07932	F	Cyno	median	93.36330795288086
R2W1_D07932_Cy_F_R848.fcs	CD11b+/CD16-	CD11b+/CD16-	HLA-DR+/CD7-	Dy163Di	IkBa	R848	D07932	F	Cyno	median	5.129242897033691
R2W1_D07932_Cy_F_R848.fcs	CD16+/CD11b-	CD16+/CD11b-	HLA-DR+/CD7-	La139Di	pSTAT3	R848	D07932	F	Cyno	median	45.91774368286133
R2W1_D07932_Cy_F_R848.fcs	CD16+/CD11b-	CD16+/CD11b-	HLA-DR+/CD7-	Nd144Di	pMAPKAPK2	R848	D07932	F	Cyno	median	19.565937042236328
R2W1_D07932_Cy_F_R848.fcs	CD16+/CD11b-	CD16+/CD11b-	HLA-DR+/CD7-	Nd145Di	pCREB	R848	D07932	F	Cyno	median	42.31481170654297
R2W1_D07932_Cy_F_R848.fcs	CD16+/CD11b-	CD16+/CD11b-	HLA-DR+/CD7-	Nd146Di	pPLCg2	R848	D07932	F	Cyno	median	9.476930141448975
R2W1_D07932_Cy_F_R848.fcs	CD16+/CD11b-	CD16+/CD11b-	HLA-DR+/CD7-	Sm147Di	pSTAT1	R848	D07932	F	Cyno	median	23.8290433883667
R2W1_D07932_Cy_F_R848.fcs	CD16+/CD11b-	CD16+/CD11b-	HLA-DR+/CD7-	Sm149Di	pSTAT5	R848	D07932	F	Cyno	median	12.981870651245117
R2W1_D07932_Cy_F_R848.fcs	CD16+/CD11b-	CD16+/CD11b-	HLA-DR+/CD7-	Sm150Di	pS6	R848	D07932	F	Cyno	median	57.56381034851074
R2W1_D07932_Cy_F_R848.fcs	CD16+/CD11b-	CD16+/CD11b-	HLA-DR+/CD7-	Sm152Di	pErk1/2	R848	D07932	F	Cyno	median	45.0952033996582
R2W1_D07932_Cy_F_R848.fcs	CD16+/CD11b-	CD16+/CD11b-	HLA-DR+/CD7-	Sm154Di	pP38	R848	D07932	F	Cyno	median	26.69064712524414
R2W1_D07932_Cy_F_R848.fcs	CD16+/CD11b-	CD16+/CD11b-	HLA-DR+/CD7-	Gd160Di	pZap70/Syk	R848	D07932	F	Cyno	median	5.988675594329834
R2W1_D07932_Cy_F_R848.fcs	CD16+/CD11b-	CD16+/CD11b-	HLA-DR+/CD7-	Dy161Di	pTBK1	R848	D07932	F	Cyno	median	45.40315628051758
R2W1_D07932_Cy_F_R848.fcs	CD16+/CD11b-	CD16+/CD11b-	HLA-DR+/CD7-	Ho165Di	pSTAT6	R848	D07932	F	Cyno	median	7.065080642700195
R2W1_D07932_Cy_F_R848.fcs	CD16+/CD11b-	CD16+/CD11b-	HLA-DR+/CD7-	Er170Di	pSTAT4	R848	D07932	F	Cyno	median	9.582400798797607
R2W1_D07932_Cy_F_R848.fcs	CD16+/CD11b-	CD16+/CD11b-	HLA-DR+/CD7-	Yb172Di	p4E-BP1	R848	D07932	F	Cyno	median	11.891995429992676
R2W1_D07932_Cy_F_R848.fcs	CD16+/CD11b-	CD16+/CD11b-	HLA-DR+/CD7-	Tm169Di	Ki67	R848	D07932	F	Cyno	median	22.136215209960938
R2W1_D07932_Cy_F_R848.fcs	CD16+/CD11b-	CD16+/CD11b-	HLA-DR+/CD7-	Dy163Di	IkBa	R848	D07932	F	Cyno	median	3.4822622537612915
R2W1_D07932_Cy_F_R848.fcs	CD11b-/CD16-	CD11b-/CD16-	HLA-DR+/CD7-	La139Di	pSTAT3	R848	D07932	F	Cyno	median	46.152095794677734
R2W1_D07932_Cy_F_R848.fcs	CD11b-/CD16-	CD11b-/CD16-	HLA-DR+/CD7-	Nd144Di	pMAPKAPK2	R848	D07932	F	Cyno	median	16.56487464904785
R2W1_D07932_Cy_F_R848.fcs	CD11b-/CD16-	CD11b-/CD16-	HLA-DR+/CD7-	Nd145Di	pCREB	R848	D07932	F	Cyno	median	46.84819412231445
R2W1_D07932_Cy_F_R848.fcs	CD11b-/CD16-	CD11b-/CD16-	HLA-DR+/CD7-	Nd146Di	pPLCg2	R848	D07932	F	Cyno	median	8.559845924377441
R2W1_D07932_Cy_F_R848.fcs	CD11b-/CD16-	CD11b-/CD16-	HLA-DR+/CD7-	Sm147Di	pSTAT1	R848	D07932	F	Cyno	median	23.664649963378906
R2W1_D07932_Cy_F_R848.fcs	CD11b-/CD16-	CD11b-/CD16-	HLA-DR+/CD7-	Sm149Di	pSTAT5	R848	D07932	F	Cyno	median	13.966425895690918
R2W1_D07932_Cy_F_R848.fcs	CD11b-/CD16-	CD11b-/CD16-	HLA-DR+/CD7-	Sm150Di	pS6	R848	D07932	F	Cyno	median	65.23020935058594
R2W1_D07932_Cy_F_R848.fcs	CD11b-/CD16-	CD11b-/CD16-	HLA-DR+/CD7-	Sm152Di	pErk1/2	R848	D07932	F	Cyno	median	44.76536560058594
R2W1_D07932_Cy_F_R848.fcs	CD11b-/CD16-	CD11b-/CD16-	HLA-DR+/CD7-	Sm154Di	pP38	R848	D07932	F	Cyno	median	26.82639503479004
R2W1_D07932_Cy_F_R848.fcs	CD11b-/CD16-	CD11b-/CD16-	HLA-DR+/CD7-	Gd160Di	pZap70/Syk	R848	D07932	F	Cyno	median	5.6013665199279785
R2W1_D07932_Cy_F_R848.fcs	CD11b-/CD16-	CD11b-/CD16-	HLA-DR+/CD7-	Dy161Di	pTBK1	R848	D07932	F	Cyno	median	26.84885025024414
R2W1_D07932_Cy_F_R848.fcs	CD11b-/CD16-	CD11b-/CD16-	HLA-DR+/CD7-	Ho165Di	pSTAT6	R848	D07932	F	Cyno	median	10.933252334594727
R2W1_D07932_Cy_F_R848.fcs	CD11b-/CD16-	CD11b-/CD16-	HLA-DR+/CD7-	Er170Di	pSTAT4	R848	D07932	F	Cyno	median	14.48949146270752
R2W1_D07932_Cy_F_R848.fcs	CD11b-/CD16-	CD11b-/CD16-	HLA-DR+/CD7-	Yb172Di	p4E-BP1	R848	D07932	F	Cyno	median	27.055761337280273
R2W1_D07932_Cy_F_R848.fcs	CD11b-/CD16-	CD11b-/CD16-	HLA-DR+/CD7-	Tm169Di	Ki67	R848	D07932	F	Cyno	median	258.6883544921875
R2W1_D07932_Cy_F_R848.fcs	CD11b-/CD16-	CD11b-/CD16-	HLA-DR+/CD7-	Dy163Di	IkBa	R848	D07932	F	Cyno	median	6.581234931945801
R2W1_D07932_Cy_F_R848.fcs	CD16+/CD11b+	CD16+/CD11b+	HLA-DR+/CD7-	La139Di	pSTAT3	R848	D07932	F	Cyno	median	57.52195358276367
R2W1_D07932_Cy_F_R848.fcs	CD16+/CD11b+	CD16+/CD11b+	HLA-DR+/CD7-	Nd144Di	pMAPKAPK2	R848	D07932	F	Cyno	median	22.53678607940674
R2W1_D07932_Cy_F_R848.fcs	CD16+/CD11b+	CD16+/CD11b+	HLA-DR+/CD7-	Nd145Di	pCREB	R848	D07932	F	Cyno	median	57.38150596618652
R2W1_D07932_Cy_F_R848.fcs	CD16+/CD11b+	CD16+/CD11b+	HLA-DR+/CD7-	Nd146Di	pPLCg2	R848	D07932	F	Cyno	median	11.996615409851074
R2W1_D07932_Cy_F_R848.fcs	CD16+/CD11b+	CD16+/CD11b+	HLA-DR+/CD7-	Sm147Di	pSTAT1	R848	D07932	F	Cyno	median	55.574209213256836
R2W1_D07932_Cy_F_R848.fcs	CD16+/CD11b+	CD16+/CD11b+	HLA-DR+/CD7-	Sm149Di	pSTAT5	R848	D07932	F	Cyno	median	18.313910484313965
R2W1_D07932_Cy_F_R848.fcs	CD16+/CD11b+	CD16+/CD11b+	HLA-DR+/CD7-	Sm150Di	pS6	R848	D07932	F	Cyno	median	78.25189590454102
R2W1_D07932_Cy_F_R848.fcs	CD16+/CD11b+	CD16+/CD11b+	HLA-DR+/CD7-	Sm152Di	pErk1/2	R848	D07932	F	Cyno	median	78.82728576660156
R2W1_D07932_Cy_F_R848.fcs	CD16+/CD11b+	CD16+/CD11b+	HLA-DR+/CD7-	Sm154Di	pP38	R848	D07932	F	Cyno	median	28.69265842437744
R2W1_D07932_Cy_F_R848.fcs	CD16+/CD11b+	CD16+/CD11b+	HLA-DR+/CD7-	Gd160Di	pZap70/Syk	R848	D07932	F	Cyno	median	6.757980108261108
R2W1_D07932_Cy_F_R848.fcs	CD16+/CD11b+	CD16+/CD11b+	HLA-DR+/CD7-	Dy161Di	pTBK1	R848	D07932	F	Cyno	median	130.17940521240234
R2W1_D07932_Cy_F_R848.fcs	CD16+/CD11b+	CD16+/CD11b+	HLA-DR+/CD7-	Ho165Di	pSTAT6	R848	D07932	F	Cyno	median	9.105581760406494
R2W1_D07932_Cy_F_R848.fcs	CD16+/CD11b+	CD16+/CD11b+	HLA-DR+/CD7-	Er170Di	pSTAT4	R848	D07932	F	Cyno	median	11.203152656555176
R2W1_D07932_Cy_F_R848.fcs	CD16+/CD11b+	CD16+/CD11b+	HLA-DR+/CD7-	Yb172Di	p4E-BP1	R848	D07932	F	Cyno	median	19.985576629638672
R2W1_D07932_Cy_F_R848.fcs	CD16+/CD11b+	CD16+/CD11b+	HLA-DR+/CD7-	Tm169Di	Ki67	R848	D07932	F	Cyno	median	29.21372890472412
R2W1_D07932_Cy_F_R848.fcs	CD16+/CD11b+	CD16+/CD11b+	HLA-DR+/CD7-	Dy163Di	IkBa	R848	D07932	F	Cyno	median	4.808714389801025
R2W1_D07932_Cy_F_R848.fcs	CD1c+ B cells	CD1c+ B cells	B Cells	La139Di	pSTAT3	R848	D07932	F	Cyno	median	35.87769317626953
R2W1_D07932_Cy_F_R848.fcs	CD1c+ B cells	CD1c+ B cells	B Cells	Nd144Di	pMAPKAPK2	R848	D07932	F	Cyno	median	11.210113048553467
R2W1_D07932_Cy_F_R848.fcs	CD1c+ B cells	CD1c+ B cells	B Cells	Nd145Di	pCREB	R848	D07932	F	Cyno	median	23.183107376098633
R2W1_D07932_Cy_F_R848.fcs	CD1c+ B cells	CD1c+ B cells	B Cells	Nd146Di	pPLCg2	R848	D07932	F	Cyno	median	6.879385232925415
R2W1_D07932_Cy_F_R848.fcs	CD1c+ B cells	CD1c+ B cells	B Cells	Sm147Di	pSTAT1	R848	D07932	F	Cyno	median	11.980223178863525
R2W1_D07932_Cy_F_R848.fcs	CD1c+ B cells	CD1c+ B cells	B Cells	Sm149Di	pSTAT5	R848	D07932	F	Cyno	median	12.578702926635742
R2W1_D07932_Cy_F_R848.fcs	CD1c+ B cells	CD1c+ B cells	B Cells	Sm150Di	pS6	R848	D07932	F	Cyno	median	47.33705520629883
R2W1_D07932_Cy_F_R848.fcs	CD1c+ B cells	CD1c+ B cells	B Cells	Sm152Di	pErk1/2	R848	D07932	F	Cyno	median	30.08373260498047
R2W1_D07932_Cy_F_R848.fcs	CD1c+ B cells	CD1c+ B cells	B Cells	Sm154Di	pP38	R848	D07932	F	Cyno	median	15.935963153839111
R2W1_D07932_Cy_F_R848.fcs	CD1c+ B cells	CD1c+ B cells	B Cells	Gd160Di	pZap70/Syk	R848	D07932	F	Cyno	median	4.718410491943359
R2W1_D07932_Cy_F_R848.fcs	CD1c+ B cells	CD1c+ B cells	B Cells	Dy161Di	pTBK1	R848	D07932	F	Cyno	median	17.560498237609863
R2W1_D07932_Cy_F_R848.fcs	CD1c+ B cells	CD1c+ B cells	B Cells	Ho165Di	pSTAT6	R848	D07932	F	Cyno	median	7.987536668777466
R2W1_D07932_Cy_F_R848.fcs	CD1c+ B cells	CD1c+ B cells	B Cells	Er170Di	pSTAT4	R848	D07932	F	Cyno	median	11.888592720031738
R2W1_D07932_Cy_F_R848.fcs	CD1c+ B cells	CD1c+ B cells	B Cells	Yb172Di	p4E-BP1	R848	D07932	F	Cyno	median	34.3713321685791
R2W1_D07932_Cy_F_R848.fcs	CD1c+ B cells	CD1c+ B cells	B Cells	Tm169Di	Ki67	R848	D07932	F	Cyno	median	28.700660705566406
R2W1_D07932_Cy_F_R848.fcs	CD1c+ B cells	CD1c+ B cells	B Cells	Dy163Di	IkBa	R848	D07932	F	Cyno	median	8.704840183258057
R2W1_D07932_Cy_F_R848.fcs	B Cells	B Cells	CD45+ CD66-	La139Di	pSTAT3	R848	D07932	F	Cyno	median	30.364612579345703
R2W1_D07932_Cy_F_R848.fcs	B Cells	B Cells	CD45+ CD66-	Nd144Di	pMAPKAPK2	R848	D07932	F	Cyno	median	9.174150466918945
R2W1_D07932_Cy_F_R848.fcs	B Cells	B Cells	CD45+ CD66-	Nd145Di	pCREB	R848	D07932	F	Cyno	median	20.503299713134766
R2W1_D07932_Cy_F_R848.fcs	B Cells	B Cells	CD45+ CD66-	Nd146Di	pPLCg2	R848	D07932	F	Cyno	median	6.5232319831848145
R2W1_D07932_Cy_F_R848.fcs	B Cells	B Cells	CD45+ CD66-	Sm147Di	pSTAT1	R848	D07932	F	Cyno	median	8.520938873291016
R2W1_D07932_Cy_F_R848.fcs	B Cells	B Cells	CD45+ CD66-	Sm149Di	pSTAT5	R848	D07932	F	Cyno	median	10.807144165039062
R2W1_D07932_Cy_F_R848.fcs	B Cells	B Cells	CD45+ CD66-	Sm150Di	pS6	R848	D07932	F	Cyno	median	39.16646194458008
R2W1_D07932_Cy_F_R848.fcs	B Cells	B Cells	CD45+ CD66-	Sm152Di	pErk1/2	R848	D07932	F	Cyno	median	23.992769241333008
R2W1_D07932_Cy_F_R848.fcs	B Cells	B Cells	CD45+ CD66-	Sm154Di	pP38	R848	D07932	F	Cyno	median	12.25187873840332
R2W1_D07932_Cy_F_R848.fcs	B Cells	B Cells	CD45+ CD66-	Gd160Di	pZap70/Syk	R848	D07932	F	Cyno	median	4.326777935028076
R2W1_D07932_Cy_F_R848.fcs	B Cells	B Cells	CD45+ CD66-	Dy161Di	pTBK1	R848	D07932	F	Cyno	median	13.452235221862793
R2W1_D07932_Cy_F_R848.fcs	B Cells	B Cells	CD45+ CD66-	Ho165Di	pSTAT6	R848	D07932	F	Cyno	median	7.531986236572266
R2W1_D07932_Cy_F_R848.fcs	B Cells	B Cells	CD45+ CD66-	Er170Di	pSTAT4	R848	D07932	F	Cyno	median	10.258825302124023
R2W1_D07932_Cy_F_R848.fcs	B Cells	B Cells	CD45+ CD66-	Yb172Di	p4E-BP1	R848	D07932	F	Cyno	median	24.152231216430664
R2W1_D07932_Cy_F_R848.fcs	B Cells	B Cells	CD45+ CD66-	Tm169Di	Ki67	R848	D07932	F	Cyno	median	21.16738510131836
R2W1_D07932_Cy_F_R848.fcs	B Cells	B Cells	CD45+ CD66-	Dy163Di	IkBa	R848	D07932	F	Cyno	median	5.014769077301025
R2W1_D07932_Cy_F_PMAIono.fcs	Neutrophils	Neutrophils	Non-Basophils	La139Di	pSTAT3	PMAIono	D07932	F	Cyno	median	40.932472229003906
R2W1_D07932_Cy_F_PMAIono.fcs	Neutrophils	Neutrophils	Non-Basophils	Nd144Di	pMAPKAPK2	PMAIono	D07932	F	Cyno	median	10.559976577758789
R2W1_D07932_Cy_F_PMAIono.fcs	Neutrophils	Neutrophils	Non-Basophils	Nd145Di	pCREB	PMAIono	D07932	F	Cyno	median	32.06878662109375
R2W1_D07932_Cy_F_PMAIono.fcs	Neutrophils	Neutrophils	Non-Basophils	Nd146Di	pPLCg2	PMAIono	D07932	F	Cyno	median	9.639232635498047
R2W1_D07932_Cy_F_PMAIono.fcs	Neutrophils	Neutrophils	Non-Basophils	Sm147Di	pSTAT1	PMAIono	D07932	F	Cyno	median	40.438758850097656
R2W1_D07932_Cy_F_PMAIono.fcs	Neutrophils	Neutrophils	Non-Basophils	Sm149Di	pSTAT5	PMAIono	D07932	F	Cyno	median	16.46013641357422
R2W1_D07932_Cy_F_PMAIono.fcs	Neutrophils	Neutrophils	Non-Basophils	Sm150Di	pS6	PMAIono	D07932	F	Cyno	median	62.34629440307617
R2W1_D07932_Cy_F_PMAIono.fcs	Neutrophils	Neutrophils	Non-Basophils	Sm152Di	pErk1/2	PMAIono	D07932	F	Cyno	median	91.63594818115234
R2W1_D07932_Cy_F_PMAIono.fcs	Neutrophils	Neutrophils	Non-Basophils	Sm154Di	pP38	PMAIono	D07932	F	Cyno	median	15.473625183105469
R2W1_D07932_Cy_F_PMAIono.fcs	Neutrophils	Neutrophils	Non-Basophils	Gd160Di	pZap70/Syk	PMAIono	D07932	F	Cyno	median	8.737565040588379
R2W1_D07932_Cy_F_PMAIono.fcs	Neutrophils	Neutrophils	Non-Basophils	Dy161Di	pTBK1	PMAIono	D07932	F	Cyno	median	9.61249828338623
R2W1_D07932_Cy_F_PMAIono.fcs	Neutrophils	Neutrophils	Non-Basophils	Ho165Di	pSTAT6	PMAIono	D07932	F	Cyno	median	6.269672393798828
R2W1_D07932_Cy_F_PMAIono.fcs	Neutrophils	Neutrophils	Non-Basophils	Er170Di	pSTAT4	PMAIono	D07932	F	Cyno	median	10.56977653503418
R2W1_D07932_Cy_F_PMAIono.fcs	Neutrophils	Neutrophils	Non-Basophils	Yb172Di	p4E-BP1	PMAIono	D07932	F	Cyno	median	11.491016387939453
R2W1_D07932_Cy_F_PMAIono.fcs	Neutrophils	Neutrophils	Non-Basophils	Tm169Di	Ki67	PMAIono	D07932	F	Cyno	median	20.025493621826172
R2W1_D07932_Cy_F_PMAIono.fcs	Neutrophils	Neutrophils	Non-Basophils	Dy163Di	IkBa	PMAIono	D07932	F	Cyno	median	3.2376279830932617
R2W1_D07932_Cy_F_PMAIono.fcs	CD8+T cells	CD8+T cells	T Cells	La139Di	pSTAT3	PMAIono	D07932	F	Cyno	median	24.87970733642578
R2W1_D07932_Cy_F_PMAIono.fcs	CD8+T cells	CD8+T cells	T Cells	Nd144Di	pMAPKAPK2	PMAIono	D07932	F	Cyno	median	7.477888107299805
R2W1_D07932_Cy_F_PMAIono.fcs	CD8+T cells	CD8+T cells	T Cells	Nd145Di	pCREB	PMAIono	D07932	F	Cyno	median	19.283203125
R2W1_D07932_Cy_F_PMAIono.fcs	CD8+T cells	CD8+T cells	T Cells	Nd146Di	pPLCg2	PMAIono	D07932	F	Cyno	median	5.146129131317139
R2W1_D07932_Cy_F_PMAIono.fcs	CD8+T cells	CD8+T cells	T Cells	Sm147Di	pSTAT1	PMAIono	D07932	F	Cyno	median	8.961084365844727
R2W1_D07932_Cy_F_PMAIono.fcs	CD8+T cells	CD8+T cells	T Cells	Sm149Di	pSTAT5	PMAIono	D07932	F	Cyno	median	8.684069633483887
R2W1_D07932_Cy_F_PMAIono.fcs	CD8+T cells	CD8+T cells	T Cells	Sm150Di	pS6	PMAIono	D07932	F	Cyno	median	32.763370513916016
R2W1_D07932_Cy_F_PMAIono.fcs	CD8+T cells	CD8+T cells	T Cells	Sm152Di	pErk1/2	PMAIono	D07932	F	Cyno	median	22.185279846191406
R2W1_D07932_Cy_F_PMAIono.fcs	CD8+T cells	CD8+T cells	T Cells	Sm154Di	pP38	PMAIono	D07932	F	Cyno	median	9.489773750305176
R2W1_D07932_Cy_F_PMAIono.fcs	CD8+T cells	CD8+T cells	T Cells	Gd160Di	pZap70/Syk	PMAIono	D07932	F	Cyno	median	3.6365675926208496
R2W1_D07932_Cy_F_PMAIono.fcs	CD8+T cells	CD8+T cells	T Cells	Dy161Di	pTBK1	PMAIono	D07932	F	Cyno	median	6.47810697555542
R2W1_D07932_Cy_F_PMAIono.fcs	CD8+T cells	CD8+T cells	T Cells	Ho165Di	pSTAT6	PMAIono	D07932	F	Cyno	median	4.218867301940918
R2W1_D07932_Cy_F_PMAIono.fcs	CD8+T cells	CD8+T cells	T Cells	Er170Di	pSTAT4	PMAIono	D07932	F	Cyno	median	5.539524555206299
R2W1_D07932_Cy_F_PMAIono.fcs	CD8+T cells	CD8+T cells	T Cells	Yb172Di	p4E-BP1	PMAIono	D07932	F	Cyno	median	6.4310736656188965
R2W1_D07932_Cy_F_PMAIono.fcs	CD8+T cells	CD8+T cells	T Cells	Tm169Di	Ki67	PMAIono	D07932	F	Cyno	median	12.832040786743164
R2W1_D07932_Cy_F_PMAIono.fcs	CD8+T cells	CD8+T cells	T Cells	Dy163Di	IkBa	PMAIono	D07932	F	Cyno	median	3.580982208251953
R2W1_D07932_Cy_F_PMAIono.fcs	CD4+T cells	CD4+T cells	T Cells	La139Di	pSTAT3	PMAIono	D07932	F	Cyno	median	27.562654495239258
R2W1_D07932_Cy_F_PMAIono.fcs	CD4+T cells	CD4+T cells	T Cells	Nd144Di	pMAPKAPK2	PMAIono	D07932	F	Cyno	median	8.32241153717041
R2W1_D07932_Cy_F_PMAIono.fcs	CD4+T cells	CD4+T cells	T Cells	Nd145Di	pCREB	PMAIono	D07932	F	Cyno	median	21.510723114013672
R2W1_D07932_Cy_F_PMAIono.fcs	CD4+T cells	CD4+T cells	T Cells	Nd146Di	pPLCg2	PMAIono	D07932	F	Cyno	median	5.078584671020508
R2W1_D07932_Cy_F_PMAIono.fcs	CD4+T cells	CD4+T cells	T Cells	Sm147Di	pSTAT1	PMAIono	D07932	F	Cyno	median	9.566672325134277
R2W1_D07932_Cy_F_PMAIono.fcs	CD4+T cells	CD4+T cells	T Cells	Sm149Di	pSTAT5	PMAIono	D07932	F	Cyno	median	9.643494606018066
R2W1_D07932_Cy_F_PMAIono.fcs	CD4+T cells	CD4+T cells	T Cells	Sm150Di	pS6	PMAIono	D07932	F	Cyno	median	34.89938735961914
R2W1_D07932_Cy_F_PMAIono.fcs	CD4+T cells	CD4+T cells	T Cells	Sm152Di	pErk1/2	PMAIono	D07932	F	Cyno	median	25.110546112060547
R2W1_D07932_Cy_F_PMAIono.fcs	CD4+T cells	CD4+T cells	T Cells	Sm154Di	pP38	PMAIono	D07932	F	Cyno	median	9.926527976989746
R2W1_D07932_Cy_F_PMAIono.fcs	CD4+T cells	CD4+T cells	T Cells	Gd160Di	pZap70/Syk	PMAIono	D07932	F	Cyno	median	3.9429755210876465
R2W1_D07932_Cy_F_PMAIono.fcs	CD4+T cells	CD4+T cells	T Cells	Dy161Di	pTBK1	PMAIono	D07932	F	Cyno	median	6.2771830558776855
R2W1_D07932_Cy_F_PMAIono.fcs	CD4+T cells	CD4+T cells	T Cells	Ho165Di	pSTAT6	PMAIono	D07932	F	Cyno	median	3.8799490928649902
R2W1_D07932_Cy_F_PMAIono.fcs	CD4+T cells	CD4+T cells	T Cells	Er170Di	pSTAT4	PMAIono	D07932	F	Cyno	median	5.126866340637207
R2W1_D07932_Cy_F_PMAIono.fcs	CD4+T cells	CD4+T cells	T Cells	Yb172Di	p4E-BP1	PMAIono	D07932	F	Cyno	median	6.798788547515869
R2W1_D07932_Cy_F_PMAIono.fcs	CD4+T cells	CD4+T cells	T Cells	Tm169Di	Ki67	PMAIono	D07932	F	Cyno	median	11.954854965209961
R2W1_D07932_Cy_F_PMAIono.fcs	CD4+T cells	CD4+T cells	T Cells	Dy163Di	IkBa	PMAIono	D07932	F	Cyno	median	4.11605167388916
R2W1_D07932_Cy_F_PMAIono.fcs	Basophils	Basophils	Singlets	La139Di	pSTAT3	PMAIono	D07932	F	Cyno	median	74.38473510742188
R2W1_D07932_Cy_F_PMAIono.fcs	Basophils	Basophils	Singlets	Nd144Di	pMAPKAPK2	PMAIono	D07932	F	Cyno	median	17.29473876953125
R2W1_D07932_Cy_F_PMAIono.fcs	Basophils	Basophils	Singlets	Nd145Di	pCREB	PMAIono	D07932	F	Cyno	median	45.04147720336914
R2W1_D07932_Cy_F_PMAIono.fcs	Basophils	Basophils	Singlets	Nd146Di	pPLCg2	PMAIono	D07932	F	Cyno	median	13.278857231140137
R2W1_D07932_Cy_F_PMAIono.fcs	Basophils	Basophils	Singlets	Sm147Di	pSTAT1	PMAIono	D07932	F	Cyno	median	56.0555419921875
R2W1_D07932_Cy_F_PMAIono.fcs	Basophils	Basophils	Singlets	Sm149Di	pSTAT5	PMAIono	D07932	F	Cyno	median	23.127344131469727
R2W1_D07932_Cy_F_PMAIono.fcs	Basophils	Basophils	Singlets	Sm150Di	pS6	PMAIono	D07932	F	Cyno	median	78.70378875732422
R2W1_D07932_Cy_F_PMAIono.fcs	Basophils	Basophils	Singlets	Sm152Di	pErk1/2	PMAIono	D07932	F	Cyno	median	46.647987365722656
R2W1_D07932_Cy_F_PMAIono.fcs	Basophils	Basophils	Singlets	Sm154Di	pP38	PMAIono	D07932	F	Cyno	median	10.91035270690918
R2W1_D07932_Cy_F_PMAIono.fcs	Basophils	Basophils	Singlets	Gd160Di	pZap70/Syk	PMAIono	D07932	F	Cyno	median	3.7417078018188477
R2W1_D07932_Cy_F_PMAIono.fcs	Basophils	Basophils	Singlets	Dy161Di	pTBK1	PMAIono	D07932	F	Cyno	median	22.811002731323242
R2W1_D07932_Cy_F_PMAIono.fcs	Basophils	Basophils	Singlets	Ho165Di	pSTAT6	PMAIono	D07932	F	Cyno	median	7.4100422859191895
R2W1_D07932_Cy_F_PMAIono.fcs	Basophils	Basophils	Singlets	Er170Di	pSTAT4	PMAIono	D07932	F	Cyno	median	10.769632339477539
R2W1_D07932_Cy_F_PMAIono.fcs	Basophils	Basophils	Singlets	Yb172Di	p4E-BP1	PMAIono	D07932	F	Cyno	median	10.513548851013184
R2W1_D07932_Cy_F_PMAIono.fcs	Basophils	Basophils	Singlets	Tm169Di	Ki67	PMAIono	D07932	F	Cyno	median	50.685054779052734
R2W1_D07932_Cy_F_PMAIono.fcs	Basophils	Basophils	Singlets	Dy163Di	IkBa	PMAIono	D07932	F	Cyno	median	5.527573585510254
R2W1_D07932_Cy_F_PMAIono.fcs	pDCs	pDCs	HLA-DR+ CD11c-	La139Di	pSTAT3	PMAIono	D07932	F	Cyno	median	45.39615249633789
R2W1_D07932_Cy_F_PMAIono.fcs	pDCs	pDCs	HLA-DR+ CD11c-	Nd144Di	pMAPKAPK2	PMAIono	D07932	F	Cyno	median	11.555105209350586
R2W1_D07932_Cy_F_PMAIono.fcs	pDCs	pDCs	HLA-DR+ CD11c-	Nd145Di	pCREB	PMAIono	D07932	F	Cyno	median	43.75839614868164
R2W1_D07932_Cy_F_PMAIono.fcs	pDCs	pDCs	HLA-DR+ CD11c-	Nd146Di	pPLCg2	PMAIono	D07932	F	Cyno	median	9.668456077575684
R2W1_D07932_Cy_F_PMAIono.fcs	pDCs	pDCs	HLA-DR+ CD11c-	Sm147Di	pSTAT1	PMAIono	D07932	F	Cyno	median	36.00831604003906
R2W1_D07932_Cy_F_PMAIono.fcs	pDCs	pDCs	HLA-DR+ CD11c-	Sm149Di	pSTAT5	PMAIono	D07932	F	Cyno	median	14.930865287780762
R2W1_D07932_Cy_F_PMAIono.fcs	pDCs	pDCs	HLA-DR+ CD11c-	Sm150Di	pS6	PMAIono	D07932	F	Cyno	median	60.15411376953125
R2W1_D07932_Cy_F_PMAIono.fcs	pDCs	pDCs	HLA-DR+ CD11c-	Sm152Di	pErk1/2	PMAIono	D07932	F	Cyno	median	48.6903190612793
R2W1_D07932_Cy_F_PMAIono.fcs	pDCs	pDCs	HLA-DR+ CD11c-	Sm154Di	pP38	PMAIono	D07932	F	Cyno	median	13.252717018127441
R2W1_D07932_Cy_F_PMAIono.fcs	pDCs	pDCs	HLA-DR+ CD11c-	Gd160Di	pZap70/Syk	PMAIono	D07932	F	Cyno	median	5.23026704788208
R2W1_D07932_Cy_F_PMAIono.fcs	pDCs	pDCs	HLA-DR+ CD11c-	Dy161Di	pTBK1	PMAIono	D07932	F	Cyno	median	14.248987197875977
R2W1_D07932_Cy_F_PMAIono.fcs	pDCs	pDCs	HLA-DR+ CD11c-	Ho165Di	pSTAT6	PMAIono	D07932	F	Cyno	median	8.053951263427734
R2W1_D07932_Cy_F_PMAIono.fcs	pDCs	pDCs	HLA-DR+ CD11c-	Er170Di	pSTAT4	PMAIono	D07932	F	Cyno	median	10.618781089782715
R2W1_D07932_Cy_F_PMAIono.fcs	pDCs	pDCs	HLA-DR+ CD11c-	Yb172Di	p4E-BP1	PMAIono	D07932	F	Cyno	median	20.41353988647461
R2W1_D07932_Cy_F_PMAIono.fcs	pDCs	pDCs	HLA-DR+ CD11c-	Tm169Di	Ki67	PMAIono	D07932	F	Cyno	median	312.3143310546875
R2W1_D07932_Cy_F_PMAIono.fcs	pDCs	pDCs	HLA-DR+ CD11c-	Dy163Di	IkBa	PMAIono	D07932	F	Cyno	median	6.921142101287842
R2W1_D07932_Cy_F_PMAIono.fcs	CD4+/CD8+	CD4+/CD8+	T Cells	La139Di	pSTAT3	PMAIono	D07932	F	Cyno	median	30.257781982421875
R2W1_D07932_Cy_F_PMAIono.fcs	CD4+/CD8+	CD4+/CD8+	T Cells	Nd144Di	pMAPKAPK2	PMAIono	D07932	F	Cyno	median	9.057353019714355
R2W1_D07932_Cy_F_PMAIono.fcs	CD4+/CD8+	CD4+/CD8+	T Cells	Nd145Di	pCREB	PMAIono	D07932	F	Cyno	median	23.65058708190918
R2W1_D07932_Cy_F_PMAIono.fcs	CD4+/CD8+	CD4+/CD8+	T Cells	Nd146Di	pPLCg2	PMAIono	D07932	F	Cyno	median	6.412111759185791
R2W1_D07932_Cy_F_PMAIono.fcs	CD4+/CD8+	CD4+/CD8+	T Cells	Sm147Di	pSTAT1	PMAIono	D07932	F	Cyno	median	13.221658706665039
R2W1_D07932_Cy_F_PMAIono.fcs	CD4+/CD8+	CD4+/CD8+	T Cells	Sm149Di	pSTAT5	PMAIono	D07932	F	Cyno	median	11.203902244567871
R2W1_D07932_Cy_F_PMAIono.fcs	CD4+/CD8+	CD4+/CD8+	T Cells	Sm150Di	pS6	PMAIono	D07932	F	Cyno	median	40.227657318115234
R2W1_D07932_Cy_F_PMAIono.fcs	CD4+/CD8+	CD4+/CD8+	T Cells	Sm152Di	pErk1/2	PMAIono	D07932	F	Cyno	median	27.668811798095703
R2W1_D07932_Cy_F_PMAIono.fcs	CD4+/CD8+	CD4+/CD8+	T Cells	Sm154Di	pP38	PMAIono	D07932	F	Cyno	median	11.19811725616455
R2W1_D07932_Cy_F_PMAIono.fcs	CD4+/CD8+	CD4+/CD8+	T Cells	Gd160Di	pZap70/Syk	PMAIono	D07932	F	Cyno	median	4.514277458190918
R2W1_D07932_Cy_F_PMAIono.fcs	CD4+/CD8+	CD4+/CD8+	T Cells	Dy161Di	pTBK1	PMAIono	D07932	F	Cyno	median	7.6812543869018555
R2W1_D07932_Cy_F_PMAIono.fcs	CD4+/CD8+	CD4+/CD8+	T Cells	Ho165Di	pSTAT6	PMAIono	D07932	F	Cyno	median	5.30530309677124
R2W1_D07932_Cy_F_PMAIono.fcs	CD4+/CD8+	CD4+/CD8+	T Cells	Er170Di	pSTAT4	PMAIono	D07932	F	Cyno	median	6.692350387573242
R2W1_D07932_Cy_F_PMAIono.fcs	CD4+/CD8+	CD4+/CD8+	T Cells	Yb172Di	p4E-BP1	PMAIono	D07932	F	Cyno	median	9.099854469299316
R2W1_D07932_Cy_F_PMAIono.fcs	CD4+/CD8+	CD4+/CD8+	T Cells	Tm169Di	Ki67	PMAIono	D07932	F	Cyno	median	16.253643035888672
R2W1_D07932_Cy_F_PMAIono.fcs	CD4+/CD8+	CD4+/CD8+	T Cells	Dy163Di	IkBa	PMAIono	D07932	F	Cyno	median	4.405551433563232
R2W1_D07932_Cy_F_PMAIono.fcs	CD7+/HLA-DR-	CD7+/HLA-DR-	CD19- CD3-	La139Di	pSTAT3	PMAIono	D07932	F	Cyno	median	46.0113639831543
R2W1_D07932_Cy_F_PMAIono.fcs	CD7+/HLA-DR-	CD7+/HLA-DR-	CD19- CD3-	Nd144Di	pMAPKAPK2	PMAIono	D07932	F	Cyno	median	11.14292049407959
R2W1_D07932_Cy_F_PMAIono.fcs	CD7+/HLA-DR-	CD7+/HLA-DR-	CD19- CD3-	Nd145Di	pCREB	PMAIono	D07932	F	Cyno	median	26.202224731445312
R2W1_D07932_Cy_F_PMAIono.fcs	CD7+/HLA-DR-	CD7+/HLA-DR-	CD19- CD3-	Nd146Di	pPLCg2	PMAIono	D07932	F	Cyno	median	9.064178466796875
R2W1_D07932_Cy_F_PMAIono.fcs	CD7+/HLA-DR-	CD7+/HLA-DR-	CD19- CD3-	Sm147Di	pSTAT1	PMAIono	D07932	F	Cyno	median	12.317975997924805
R2W1_D07932_Cy_F_PMAIono.fcs	CD7+/HLA-DR-	CD7+/HLA-DR-	CD19- CD3-	Sm149Di	pSTAT5	PMAIono	D07932	F	Cyno	median	12.959978103637695
R2W1_D07932_Cy_F_PMAIono.fcs	CD7+/HLA-DR-	CD7+/HLA-DR-	CD19- CD3-	Sm150Di	pS6	PMAIono	D07932	F	Cyno	median	46.11244201660156
R2W1_D07932_Cy_F_PMAIono.fcs	CD7+/HLA-DR-	CD7+/HLA-DR-	CD19- CD3-	Sm152Di	pErk1/2	PMAIono	D07932	F	Cyno	median	32.03730773925781
R2W1_D07932_Cy_F_PMAIono.fcs	CD7+/HLA-DR-	CD7+/HLA-DR-	CD19- CD3-	Sm154Di	pP38	PMAIono	D07932	F	Cyno	median	12.638490676879883
R2W1_D07932_Cy_F_PMAIono.fcs	CD7+/HLA-DR-	CD7+/HLA-DR-	CD19- CD3-	Gd160Di	pZap70/Syk	PMAIono	D07932	F	Cyno	median	5.232015132904053
R2W1_D07932_Cy_F_PMAIono.fcs	CD7+/HLA-DR-	CD7+/HLA-DR-	CD19- CD3-	Dy161Di	pTBK1	PMAIono	D07932	F	Cyno	median	10.067452430725098
R2W1_D07932_Cy_F_PMAIono.fcs	CD7+/HLA-DR-	CD7+/HLA-DR-	CD19- CD3-	Ho165Di	pSTAT6	PMAIono	D07932	F	Cyno	median	6.127075672149658
R2W1_D07932_Cy_F_PMAIono.fcs	CD7+/HLA-DR-	CD7+/HLA-DR-	CD19- CD3-	Er170Di	pSTAT4	PMAIono	D07932	F	Cyno	median	8.872482299804688
R2W1_D07932_Cy_F_PMAIono.fcs	CD7+/HLA-DR-	CD7+/HLA-DR-	CD19- CD3-	Yb172Di	p4E-BP1	PMAIono	D07932	F	Cyno	median	8.541045188903809
R2W1_D07932_Cy_F_PMAIono.fcs	CD7+/HLA-DR-	CD7+/HLA-DR-	CD19- CD3-	Tm169Di	Ki67	PMAIono	D07932	F	Cyno	median	17.870798110961914
R2W1_D07932_Cy_F_PMAIono.fcs	CD7+/HLA-DR-	CD7+/HLA-DR-	CD19- CD3-	Dy163Di	IkBa	PMAIono	D07932	F	Cyno	median	4.415328502655029
R2W1_D07932_Cy_F_PMAIono.fcs	CD11b+/CD16-	CD11b+/CD16-	HLA-DR+/CD7-	La139Di	pSTAT3	PMAIono	D07932	F	Cyno	median	48.36713218688965
R2W1_D07932_Cy_F_PMAIono.fcs	CD11b+/CD16-	CD11b+/CD16-	HLA-DR+/CD7-	Nd144Di	pMAPKAPK2	PMAIono	D07932	F	Cyno	median	17.455089569091797
R2W1_D07932_Cy_F_PMAIono.fcs	CD11b+/CD16-	CD11b+/CD16-	HLA-DR+/CD7-	Nd145Di	pCREB	PMAIono	D07932	F	Cyno	median	53.3435173034668
R2W1_D07932_Cy_F_PMAIono.fcs	CD11b+/CD16-	CD11b+/CD16-	HLA-DR+/CD7-	Nd146Di	pPLCg2	PMAIono	D07932	F	Cyno	median	10.469722270965576
R2W1_D07932_Cy_F_PMAIono.fcs	CD11b+/CD16-	CD11b+/CD16-	HLA-DR+/CD7-	Sm147Di	pSTAT1	PMAIono	D07932	F	Cyno	median	74.7962760925293
R2W1_D07932_Cy_F_PMAIono.fcs	CD11b+/CD16-	CD11b+/CD16-	HLA-DR+/CD7-	Sm149Di	pSTAT5	PMAIono	D07932	F	Cyno	median	16.65532684326172
R2W1_D07932_Cy_F_PMAIono.fcs	CD11b+/CD16-	CD11b+/CD16-	HLA-DR+/CD7-	Sm150Di	pS6	PMAIono	D07932	F	Cyno	median	69.81939697265625
R2W1_D07932_Cy_F_PMAIono.fcs	CD11b+/CD16-	CD11b+/CD16-	HLA-DR+/CD7-	Sm152Di	pErk1/2	PMAIono	D07932	F	Cyno	median	67.2553825378418
R2W1_D07932_Cy_F_PMAIono.fcs	CD11b+/CD16-	CD11b+/CD16-	HLA-DR+/CD7-	Sm154Di	pP38	PMAIono	D07932	F	Cyno	median	15.318490982055664
R2W1_D07932_Cy_F_PMAIono.fcs	CD11b+/CD16-	CD11b+/CD16-	HLA-DR+/CD7-	Gd160Di	pZap70/Syk	PMAIono	D07932	F	Cyno	median	4.126858711242676
R2W1_D07932_Cy_F_PMAIono.fcs	CD11b+/CD16-	CD11b+/CD16-	HLA-DR+/CD7-	Dy161Di	pTBK1	PMAIono	D07932	F	Cyno	median	14.653444766998291
R2W1_D07932_Cy_F_PMAIono.fcs	CD11b+/CD16-	CD11b+/CD16-	HLA-DR+/CD7-	Ho165Di	pSTAT6	PMAIono	D07932	F	Cyno	median	8.745914459228516
R2W1_D07932_Cy_F_PMAIono.fcs	CD11b+/CD16-	CD11b+/CD16-	HLA-DR+/CD7-	Er170Di	pSTAT4	PMAIono	D07932	F	Cyno	median	11.978434562683105
R2W1_D07932_Cy_F_PMAIono.fcs	CD11b+/CD16-	CD11b+/CD16-	HLA-DR+/CD7-	Yb172Di	p4E-BP1	PMAIono	D07932	F	Cyno	median	21.093674659729004
R2W1_D07932_Cy_F_PMAIono.fcs	CD11b+/CD16-	CD11b+/CD16-	HLA-DR+/CD7-	Tm169Di	Ki67	PMAIono	D07932	F	Cyno	median	82.41548538208008
R2W1_D07932_Cy_F_PMAIono.fcs	CD11b+/CD16-	CD11b+/CD16-	HLA-DR+/CD7-	Dy163Di	IkBa	PMAIono	D07932	F	Cyno	median	5.602654695510864
R2W1_D07932_Cy_F_PMAIono.fcs	CD16+/CD11b-	CD16+/CD11b-	HLA-DR+/CD7-	La139Di	pSTAT3	PMAIono	D07932	F	Cyno	median	44.535390853881836
R2W1_D07932_Cy_F_PMAIono.fcs	CD16+/CD11b-	CD16+/CD11b-	HLA-DR+/CD7-	Nd144Di	pMAPKAPK2	PMAIono	D07932	F	Cyno	median	15.16474962234497
R2W1_D07932_Cy_F_PMAIono.fcs	CD16+/CD11b-	CD16+/CD11b-	HLA-DR+/CD7-	Nd145Di	pCREB	PMAIono	D07932	F	Cyno	median	33.06212043762207
R2W1_D07932_Cy_F_PMAIono.fcs	CD16+/CD11b-	CD16+/CD11b-	HLA-DR+/CD7-	Nd146Di	pPLCg2	PMAIono	D07932	F	Cyno	median	9.835739612579346
R2W1_D07932_Cy_F_PMAIono.fcs	CD16+/CD11b-	CD16+/CD11b-	HLA-DR+/CD7-	Sm147Di	pSTAT1	PMAIono	D07932	F	Cyno	median	35.38968086242676
R2W1_D07932_Cy_F_PMAIono.fcs	CD16+/CD11b-	CD16+/CD11b-	HLA-DR+/CD7-	Sm149Di	pSTAT5	PMAIono	D07932	F	Cyno	median	12.024203777313232
R2W1_D07932_Cy_F_PMAIono.fcs	CD16+/CD11b-	CD16+/CD11b-	HLA-DR+/CD7-	Sm150Di	pS6	PMAIono	D07932	F	Cyno	median	50.07678413391113
R2W1_D07932_Cy_F_PMAIono.fcs	CD16+/CD11b-	CD16+/CD11b-	HLA-DR+/CD7-	Sm152Di	pErk1/2	PMAIono	D07932	F	Cyno	median	33.95132827758789
R2W1_D07932_Cy_F_PMAIono.fcs	CD16+/CD11b-	CD16+/CD11b-	HLA-DR+/CD7-	Sm154Di	pP38	PMAIono	D07932	F	Cyno	median	11.002756595611572
R2W1_D07932_Cy_F_PMAIono.fcs	CD16+/CD11b-	CD16+/CD11b-	HLA-DR+/CD7-	Gd160Di	pZap70/Syk	PMAIono	D07932	F	Cyno	median	5.76165246963501
R2W1_D07932_Cy_F_PMAIono.fcs	CD16+/CD11b-	CD16+/CD11b-	HLA-DR+/CD7-	Dy161Di	pTBK1	PMAIono	D07932	F	Cyno	median	10.913347721099854
R2W1_D07932_Cy_F_PMAIono.fcs	CD16+/CD11b-	CD16+/CD11b-	HLA-DR+/CD7-	Ho165Di	pSTAT6	PMAIono	D07932	F	Cyno	median	6.38002347946167
R2W1_D07932_Cy_F_PMAIono.fcs	CD16+/CD11b-	CD16+/CD11b-	HLA-DR+/CD7-	Er170Di	pSTAT4	PMAIono	D07932	F	Cyno	median	7.851156711578369
R2W1_D07932_Cy_F_PMAIono.fcs	CD16+/CD11b-	CD16+/CD11b-	HLA-DR+/CD7-	Yb172Di	p4E-BP1	PMAIono	D07932	F	Cyno	median	9.51569128036499
R2W1_D07932_Cy_F_PMAIono.fcs	CD16+/CD11b-	CD16+/CD11b-	HLA-DR+/CD7-	Tm169Di	Ki67	PMAIono	D07932	F	Cyno	median	19.869272232055664
R2W1_D07932_Cy_F_PMAIono.fcs	CD16+/CD11b-	CD16+/CD11b-	HLA-DR+/CD7-	Dy163Di	IkBa	PMAIono	D07932	F	Cyno	median	3.6784459352493286
R2W1_D07932_Cy_F_PMAIono.fcs	CD11b-/CD16-	CD11b-/CD16-	HLA-DR+/CD7-	La139Di	pSTAT3	PMAIono	D07932	F	Cyno	median	44.84829330444336
R2W1_D07932_Cy_F_PMAIono.fcs	CD11b-/CD16-	CD11b-/CD16-	HLA-DR+/CD7-	Nd144Di	pMAPKAPK2	PMAIono	D07932	F	Cyno	median	13.682720184326172
R2W1_D07932_Cy_F_PMAIono.fcs	CD11b-/CD16-	CD11b-/CD16-	HLA-DR+/CD7-	Nd145Di	pCREB	PMAIono	D07932	F	Cyno	median	40.717166900634766
R2W1_D07932_Cy_F_PMAIono.fcs	CD11b-/CD16-	CD11b-/CD16-	HLA-DR+/CD7-	Nd146Di	pPLCg2	PMAIono	D07932	F	Cyno	median	9.436861038208008
R2W1_D07932_Cy_F_PMAIono.fcs	CD11b-/CD16-	CD11b-/CD16-	HLA-DR+/CD7-	Sm147Di	pSTAT1	PMAIono	D07932	F	Cyno	median	25.768226623535156
R2W1_D07932_Cy_F_PMAIono.fcs	CD11b-/CD16-	CD11b-/CD16-	HLA-DR+/CD7-	Sm149Di	pSTAT5	PMAIono	D07932	F	Cyno	median	13.639686584472656
R2W1_D07932_Cy_F_PMAIono.fcs	CD11b-/CD16-	CD11b-/CD16-	HLA-DR+/CD7-	Sm150Di	pS6	PMAIono	D07932	F	Cyno	median	60.658756256103516
R2W1_D07932_Cy_F_PMAIono.fcs	CD11b-/CD16-	CD11b-/CD16-	HLA-DR+/CD7-	Sm152Di	pErk1/2	PMAIono	D07932	F	Cyno	median	45.95701217651367
R2W1_D07932_Cy_F_PMAIono.fcs	CD11b-/CD16-	CD11b-/CD16-	HLA-DR+/CD7-	Sm154Di	pP38	PMAIono	D07932	F	Cyno	median	14.349569320678711
R2W1_D07932_Cy_F_PMAIono.fcs	CD11b-/CD16-	CD11b-/CD16-	HLA-DR+/CD7-	Gd160Di	pZap70/Syk	PMAIono	D07932	F	Cyno	median	4.367673397064209
R2W1_D07932_Cy_F_PMAIono.fcs	CD11b-/CD16-	CD11b-/CD16-	HLA-DR+/CD7-	Dy161Di	pTBK1	PMAIono	D07932	F	Cyno	median	14.896039962768555
R2W1_D07932_Cy_F_PMAIono.fcs	CD11b-/CD16-	CD11b-/CD16-	HLA-DR+/CD7-	Ho165Di	pSTAT6	PMAIono	D07932	F	Cyno	median	9.102749824523926
R2W1_D07932_Cy_F_PMAIono.fcs	CD11b-/CD16-	CD11b-/CD16-	HLA-DR+/CD7-	Er170Di	pSTAT4	PMAIono	D07932	F	Cyno	median	12.477405548095703
R2W1_D07932_Cy_F_PMAIono.fcs	CD11b-/CD16-	CD11b-/CD16-	HLA-DR+/CD7-	Yb172Di	p4E-BP1	PMAIono	D07932	F	Cyno	median	22.681747436523438
R2W1_D07932_Cy_F_PMAIono.fcs	CD11b-/CD16-	CD11b-/CD16-	HLA-DR+/CD7-	Tm169Di	Ki67	PMAIono	D07932	F	Cyno	median	179.28604125976562
R2W1_D07932_Cy_F_PMAIono.fcs	CD11b-/CD16-	CD11b-/CD16-	HLA-DR+/CD7-	Dy163Di	IkBa	PMAIono	D07932	F	Cyno	median	10.722173690795898
R2W1_D07932_Cy_F_PMAIono.fcs	CD16+/CD11b+	CD16+/CD11b+	HLA-DR+/CD7-	La139Di	pSTAT3	PMAIono	D07932	F	Cyno	median	49.049570083618164
R2W1_D07932_Cy_F_PMAIono.fcs	CD16+/CD11b+	CD16+/CD11b+	HLA-DR+/CD7-	Nd144Di	pMAPKAPK2	PMAIono	D07932	F	Cyno	median	17.411396980285645
R2W1_D07932_Cy_F_PMAIono.fcs	CD16+/CD11b+	CD16+/CD11b+	HLA-DR+/CD7-	Nd145Di	pCREB	PMAIono	D07932	F	Cyno	median	42.392398834228516
R2W1_D07932_Cy_F_PMAIono.fcs	CD16+/CD11b+	CD16+/CD11b+	HLA-DR+/CD7-	Nd146Di	pPLCg2	PMAIono	D07932	F	Cyno	median	11.047320365905762
R2W1_D07932_Cy_F_PMAIono.fcs	CD16+/CD11b+	CD16+/CD11b+	HLA-DR+/CD7-	Sm147Di	pSTAT1	PMAIono	D07932	F	Cyno	median	83.77902603149414
R2W1_D07932_Cy_F_PMAIono.fcs	CD16+/CD11b+	CD16+/CD11b+	HLA-DR+/CD7-	Sm149Di	pSTAT5	PMAIono	D07932	F	Cyno	median	16.766642570495605
R2W1_D07932_Cy_F_PMAIono.fcs	CD16+/CD11b+	CD16+/CD11b+	HLA-DR+/CD7-	Sm150Di	pS6	PMAIono	D07932	F	Cyno	median	67.34260940551758
R2W1_D07932_Cy_F_PMAIono.fcs	CD16+/CD11b+	CD16+/CD11b+	HLA-DR+/CD7-	Sm152Di	pErk1/2	PMAIono	D07932	F	Cyno	median	55.37664031982422
R2W1_D07932_Cy_F_PMAIono.fcs	CD16+/CD11b+	CD16+/CD11b+	HLA-DR+/CD7-	Sm154Di	pP38	PMAIono	D07932	F	Cyno	median	15.13131046295166
R2W1_D07932_Cy_F_PMAIono.fcs	CD16+/CD11b+	CD16+/CD11b+	HLA-DR+/CD7-	Gd160Di	pZap70/Syk	PMAIono	D07932	F	Cyno	median	5.254529237747192
R2W1_D07932_Cy_F_PMAIono.fcs	CD16+/CD11b+	CD16+/CD11b+	HLA-DR+/CD7-	Dy161Di	pTBK1	PMAIono	D07932	F	Cyno	median	14.439653873443604
R2W1_D07932_Cy_F_PMAIono.fcs	CD16+/CD11b+	CD16+/CD11b+	HLA-DR+/CD7-	Ho165Di	pSTAT6	PMAIono	D07932	F	Cyno	median	8.04090166091919
R2W1_D07932_Cy_F_PMAIono.fcs	CD16+/CD11b+	CD16+/CD11b+	HLA-DR+/CD7-	Er170Di	pSTAT4	PMAIono	D07932	F	Cyno	median	12.119656562805176
R2W1_D07932_Cy_F_PMAIono.fcs	CD16+/CD11b+	CD16+/CD11b+	HLA-DR+/CD7-	Yb172Di	p4E-BP1	PMAIono	D07932	F	Cyno	median	15.358497142791748
R2W1_D07932_Cy_F_PMAIono.fcs	CD16+/CD11b+	CD16+/CD11b+	HLA-DR+/CD7-	Tm169Di	Ki67	PMAIono	D07932	F	Cyno	median	26.059062004089355
R2W1_D07932_Cy_F_PMAIono.fcs	CD16+/CD11b+	CD16+/CD11b+	HLA-DR+/CD7-	Dy163Di	IkBa	PMAIono	D07932	F	Cyno	median	5.010758876800537
R2W1_D07932_Cy_F_PMAIono.fcs	CD1c+ B cells	CD1c+ B cells	B Cells	La139Di	pSTAT3	PMAIono	D07932	F	Cyno	median	36.33189010620117
R2W1_D07932_Cy_F_PMAIono.fcs	CD1c+ B cells	CD1c+ B cells	B Cells	Nd144Di	pMAPKAPK2	PMAIono	D07932	F	Cyno	median	11.173199653625488
R2W1_D07932_Cy_F_PMAIono.fcs	CD1c+ B cells	CD1c+ B cells	B Cells	Nd145Di	pCREB	PMAIono	D07932	F	Cyno	median	32.22364807128906
R2W1_D07932_Cy_F_PMAIono.fcs	CD1c+ B cells	CD1c+ B cells	B Cells	Nd146Di	pPLCg2	PMAIono	D07932	F	Cyno	median	8.628839492797852
R2W1_D07932_Cy_F_PMAIono.fcs	CD1c+ B cells	CD1c+ B cells	B Cells	Sm147Di	pSTAT1	PMAIono	D07932	F	Cyno	median	12.168742179870605
R2W1_D07932_Cy_F_PMAIono.fcs	CD1c+ B cells	CD1c+ B cells	B Cells	Sm149Di	pSTAT5	PMAIono	D07932	F	Cyno	median	12.02964973449707
R2W1_D07932_Cy_F_PMAIono.fcs	CD1c+ B cells	CD1c+ B cells	B Cells	Sm150Di	pS6	PMAIono	D07932	F	Cyno	median	43.48044204711914
R2W1_D07932_Cy_F_PMAIono.fcs	CD1c+ B cells	CD1c+ B cells	B Cells	Sm152Di	pErk1/2	PMAIono	D07932	F	Cyno	median	46.93169403076172
R2W1_D07932_Cy_F_PMAIono.fcs	CD1c+ B cells	CD1c+ B cells	B Cells	Sm154Di	pP38	PMAIono	D07932	F	Cyno	median	12.503137588500977
R2W1_D07932_Cy_F_PMAIono.fcs	CD1c+ B cells	CD1c+ B cells	B Cells	Gd160Di	pZap70/Syk	PMAIono	D07932	F	Cyno	median	5.6100335121154785
R2W1_D07932_Cy_F_PMAIono.fcs	CD1c+ B cells	CD1c+ B cells	B Cells	Dy161Di	pTBK1	PMAIono	D07932	F	Cyno	median	15.851295471191406
R2W1_D07932_Cy_F_PMAIono.fcs	CD1c+ B cells	CD1c+ B cells	B Cells	Ho165Di	pSTAT6	PMAIono	D07932	F	Cyno	median	6.974954128265381
R2W1_D07932_Cy_F_PMAIono.fcs	CD1c+ B cells	CD1c+ B cells	B Cells	Er170Di	pSTAT4	PMAIono	D07932	F	Cyno	median	9.89598560333252
R2W1_D07932_Cy_F_PMAIono.fcs	CD1c+ B cells	CD1c+ B cells	B Cells	Yb172Di	p4E-BP1	PMAIono	D07932	F	Cyno	median	24.66705894470215
R2W1_D07932_Cy_F_PMAIono.fcs	CD1c+ B cells	CD1c+ B cells	B Cells	Tm169Di	Ki67	PMAIono	D07932	F	Cyno	median	25.500871658325195
R2W1_D07932_Cy_F_PMAIono.fcs	CD1c+ B cells	CD1c+ B cells	B Cells	Dy163Di	IkBa	PMAIono	D07932	F	Cyno	median	8.628414154052734
R2W1_D07932_Cy_F_PMAIono.fcs	B Cells	B Cells	CD45+ CD66-	La139Di	pSTAT3	PMAIono	D07932	F	Cyno	median	32.2426815032959
R2W1_D07932_Cy_F_PMAIono.fcs	B Cells	B Cells	CD45+ CD66-	Nd144Di	pMAPKAPK2	PMAIono	D07932	F	Cyno	median	11.129125595092773
R2W1_D07932_Cy_F_PMAIono.fcs	B Cells	B Cells	CD45+ CD66-	Nd145Di	pCREB	PMAIono	D07932	F	Cyno	median	34.65182876586914
R2W1_D07932_Cy_F_PMAIono.fcs	B Cells	B Cells	CD45+ CD66-	Nd146Di	pPLCg2	PMAIono	D07932	F	Cyno	median	7.573098182678223
R2W1_D07932_Cy_F_PMAIono.fcs	B Cells	B Cells	CD45+ CD66-	Sm147Di	pSTAT1	PMAIono	D07932	F	Cyno	median	9.633683204650879
R2W1_D07932_Cy_F_PMAIono.fcs	B Cells	B Cells	CD45+ CD66-	Sm149Di	pSTAT5	PMAIono	D07932	F	Cyno	median	11.192392826080322
R2W1_D07932_Cy_F_PMAIono.fcs	B Cells	B Cells	CD45+ CD66-	Sm150Di	pS6	PMAIono	D07932	F	Cyno	median	40.89370918273926
R2W1_D07932_Cy_F_PMAIono.fcs	B Cells	B Cells	CD45+ CD66-	Sm152Di	pErk1/2	PMAIono	D07932	F	Cyno	median	54.3005485534668
R2W1_D07932_Cy_F_PMAIono.fcs	B Cells	B Cells	CD45+ CD66-	Sm154Di	pP38	PMAIono	D07932	F	Cyno	median	12.808270931243896
R2W1_D07932_Cy_F_PMAIono.fcs	B Cells	B Cells	CD45+ CD66-	Gd160Di	pZap70/Syk	PMAIono	D07932	F	Cyno	median	4.36471962928772
R2W1_D07932_Cy_F_PMAIono.fcs	B Cells	B Cells	CD45+ CD66-	Dy161Di	pTBK1	PMAIono	D07932	F	Cyno	median	13.726552486419678
R2W1_D07932_Cy_F_PMAIono.fcs	B Cells	B Cells	CD45+ CD66-	Ho165Di	pSTAT6	PMAIono	D07932	F	Cyno	median	7.419147253036499
R2W1_D07932_Cy_F_PMAIono.fcs	B Cells	B Cells	CD45+ CD66-	Er170Di	pSTAT4	PMAIono	D07932	F	Cyno	median	10.348777294158936
R2W1_D07932_Cy_F_PMAIono.fcs	B Cells	B Cells	CD45+ CD66-	Yb172Di	p4E-BP1	PMAIono	D07932	F	Cyno	median	23.273035049438477
R2W1_D07932_Cy_F_PMAIono.fcs	B Cells	B Cells	CD45+ CD66-	Tm169Di	Ki67	PMAIono	D07932	F	Cyno	median	21.277652740478516
R2W1_D07932_Cy_F_PMAIono.fcs	B Cells	B Cells	CD45+ CD66-	Dy163Di	IkBa	PMAIono	D07932	F	Cyno	median	4.7567853927612305
R2W1_D07932_Cy_F_LPS.fcs	Neutrophils	Neutrophils	Non-Basophils	La139Di	pSTAT3	LPS	D07932	F	Cyno	median	39.752681732177734
R2W1_D07932_Cy_F_LPS.fcs	Neutrophils	Neutrophils	Non-Basophils	Nd144Di	pMAPKAPK2	LPS	D07932	F	Cyno	median	11.55114459991455
R2W1_D07932_Cy_F_LPS.fcs	Neutrophils	Neutrophils	Non-Basophils	Nd145Di	pCREB	LPS	D07932	F	Cyno	median	29.9298038482666
R2W1_D07932_Cy_F_LPS.fcs	Neutrophils	Neutrophils	Non-Basophils	Nd146Di	pPLCg2	LPS	D07932	F	Cyno	median	9.03935718536377
R2W1_D07932_Cy_F_LPS.fcs	Neutrophils	Neutrophils	Non-Basophils	Sm147Di	pSTAT1	LPS	D07932	F	Cyno	median	33.5882453918457
R2W1_D07932_Cy_F_LPS.fcs	Neutrophils	Neutrophils	Non-Basophils	Sm149Di	pSTAT5	LPS	D07932	F	Cyno	median	16.115659713745117
R2W1_D07932_Cy_F_LPS.fcs	Neutrophils	Neutrophils	Non-Basophils	Sm150Di	pS6	LPS	D07932	F	Cyno	median	61.557350158691406
R2W1_D07932_Cy_F_LPS.fcs	Neutrophils	Neutrophils	Non-Basophils	Sm152Di	pErk1/2	LPS	D07932	F	Cyno	median	85.98274993896484
R2W1_D07932_Cy_F_LPS.fcs	Neutrophils	Neutrophils	Non-Basophils	Sm154Di	pP38	LPS	D07932	F	Cyno	median	19.140565872192383
R2W1_D07932_Cy_F_LPS.fcs	Neutrophils	Neutrophils	Non-Basophils	Gd160Di	pZap70/Syk	LPS	D07932	F	Cyno	median	8.408321380615234
R2W1_D07932_Cy_F_LPS.fcs	Neutrophils	Neutrophils	Non-Basophils	Dy161Di	pTBK1	LPS	D07932	F	Cyno	median	13.674555778503418
R2W1_D07932_Cy_F_LPS.fcs	Neutrophils	Neutrophils	Non-Basophils	Ho165Di	pSTAT6	LPS	D07932	F	Cyno	median	6.490087032318115
R2W1_D07932_Cy_F_LPS.fcs	Neutrophils	Neutrophils	Non-Basophils	Er170Di	pSTAT4	LPS	D07932	F	Cyno	median	10.810441970825195
R2W1_D07932_Cy_F_LPS.fcs	Neutrophils	Neutrophils	Non-Basophils	Yb172Di	p4E-BP1	LPS	D07932	F	Cyno	median	12.093862533569336
R2W1_D07932_Cy_F_LPS.fcs	Neutrophils	Neutrophils	Non-Basophils	Tm169Di	Ki67	LPS	D07932	F	Cyno	median	22.146425247192383
R2W1_D07932_Cy_F_LPS.fcs	Neutrophils	Neutrophils	Non-Basophils	Dy163Di	IkBa	LPS	D07932	F	Cyno	median	2.8861591815948486
R2W1_D07932_Cy_F_LPS.fcs	CD8+T cells	CD8+T cells	T Cells	La139Di	pSTAT3	LPS	D07932	F	Cyno	median	24.20960235595703
R2W1_D07932_Cy_F_LPS.fcs	CD8+T cells	CD8+T cells	T Cells	Nd144Di	pMAPKAPK2	LPS	D07932	F	Cyno	median	6.972055435180664
R2W1_D07932_Cy_F_LPS.fcs	CD8+T cells	CD8+T cells	T Cells	Nd145Di	pCREB	LPS	D07932	F	Cyno	median	15.207353591918945
R2W1_D07932_Cy_F_LPS.fcs	CD8+T cells	CD8+T cells	T Cells	Nd146Di	pPLCg2	LPS	D07932	F	Cyno	median	4.6529221534729
R2W1_D07932_Cy_F_LPS.fcs	CD8+T cells	CD8+T cells	T Cells	Sm147Di	pSTAT1	LPS	D07932	F	Cyno	median	8.40378189086914
R2W1_D07932_Cy_F_LPS.fcs	CD8+T cells	CD8+T cells	T Cells	Sm149Di	pSTAT5	LPS	D07932	F	Cyno	median	8.435493469238281
R2W1_D07932_Cy_F_LPS.fcs	CD8+T cells	CD8+T cells	T Cells	Sm150Di	pS6	LPS	D07932	F	Cyno	median	31.83376693725586
R2W1_D07932_Cy_F_LPS.fcs	CD8+T cells	CD8+T cells	T Cells	Sm152Di	pErk1/2	LPS	D07932	F	Cyno	median	18.395492553710938
R2W1_D07932_Cy_F_LPS.fcs	CD8+T cells	CD8+T cells	T Cells	Sm154Di	pP38	LPS	D07932	F	Cyno	median	9.095879554748535
R2W1_D07932_Cy_F_LPS.fcs	CD8+T cells	CD8+T cells	T Cells	Gd160Di	pZap70/Syk	LPS	D07932	F	Cyno	median	3.5586628913879395
R2W1_D07932_Cy_F_LPS.fcs	CD8+T cells	CD8+T cells	T Cells	Dy161Di	pTBK1	LPS	D07932	F	Cyno	median	6.2087507247924805
R2W1_D07932_Cy_F_LPS.fcs	CD8+T cells	CD8+T cells	T Cells	Ho165Di	pSTAT6	LPS	D07932	F	Cyno	median	4.075045585632324
R2W1_D07932_Cy_F_LPS.fcs	CD8+T cells	CD8+T cells	T Cells	Er170Di	pSTAT4	LPS	D07932	F	Cyno	median	5.407662868499756
R2W1_D07932_Cy_F_LPS.fcs	CD8+T cells	CD8+T cells	T Cells	Yb172Di	p4E-BP1	LPS	D07932	F	Cyno	median	6.329482078552246
R2W1_D07932_Cy_F_LPS.fcs	CD8+T cells	CD8+T cells	T Cells	Tm169Di	Ki67	LPS	D07932	F	Cyno	median	12.5111722946167
R2W1_D07932_Cy_F_LPS.fcs	CD8+T cells	CD8+T cells	T Cells	Dy163Di	IkBa	LPS	D07932	F	Cyno	median	3.631173849105835
R2W1_D07932_Cy_F_LPS.fcs	CD4+T cells	CD4+T cells	T Cells	La139Di	pSTAT3	LPS	D07932	F	Cyno	median	26.439634323120117
R2W1_D07932_Cy_F_LPS.fcs	CD4+T cells	CD4+T cells	T Cells	Nd144Di	pMAPKAPK2	LPS	D07932	F	Cyno	median	7.4237260818481445
R2W1_D07932_Cy_F_LPS.fcs	CD4+T cells	CD4+T cells	T Cells	Nd145Di	pCREB	LPS	D07932	F	Cyno	median	16.353199005126953
R2W1_D07932_Cy_F_LPS.fcs	CD4+T cells	CD4+T cells	T Cells	Nd146Di	pPLCg2	LPS	D07932	F	Cyno	median	4.516005516052246
R2W1_D07932_Cy_F_LPS.fcs	CD4+T cells	CD4+T cells	T Cells	Sm147Di	pSTAT1	LPS	D07932	F	Cyno	median	8.409460067749023
R2W1_D07932_Cy_F_LPS.fcs	CD4+T cells	CD4+T cells	T Cells	Sm149Di	pSTAT5	LPS	D07932	F	Cyno	median	9.137618064880371
R2W1_D07932_Cy_F_LPS.fcs	CD4+T cells	CD4+T cells	T Cells	Sm150Di	pS6	LPS	D07932	F	Cyno	median	33.30699157714844
R2W1_D07932_Cy_F_LPS.fcs	CD4+T cells	CD4+T cells	T Cells	Sm152Di	pErk1/2	LPS	D07932	F	Cyno	median	19.124921798706055
R2W1_D07932_Cy_F_LPS.fcs	CD4+T cells	CD4+T cells	T Cells	Sm154Di	pP38	LPS	D07932	F	Cyno	median	8.930892944335938
R2W1_D07932_Cy_F_LPS.fcs	CD4+T cells	CD4+T cells	T Cells	Gd160Di	pZap70/Syk	LPS	D07932	F	Cyno	median	3.808234691619873
R2W1_D07932_Cy_F_LPS.fcs	CD4+T cells	CD4+T cells	T Cells	Dy161Di	pTBK1	LPS	D07932	F	Cyno	median	5.856067657470703
R2W1_D07932_Cy_F_LPS.fcs	CD4+T cells	CD4+T cells	T Cells	Ho165Di	pSTAT6	LPS	D07932	F	Cyno	median	3.7894768714904785
R2W1_D07932_Cy_F_LPS.fcs	CD4+T cells	CD4+T cells	T Cells	Er170Di	pSTAT4	LPS	D07932	F	Cyno	median	4.925385475158691
R2W1_D07932_Cy_F_LPS.fcs	CD4+T cells	CD4+T cells	T Cells	Yb172Di	p4E-BP1	LPS	D07932	F	Cyno	median	6.434725761413574
R2W1_D07932_Cy_F_LPS.fcs	CD4+T cells	CD4+T cells	T Cells	Tm169Di	Ki67	LPS	D07932	F	Cyno	median	11.442533493041992
R2W1_D07932_Cy_F_LPS.fcs	CD4+T cells	CD4+T cells	T Cells	Dy163Di	IkBa	LPS	D07932	F	Cyno	median	4.295086860656738
R2W1_D07932_Cy_F_LPS.fcs	Basophils	Basophils	Singlets	La139Di	pSTAT3	LPS	D07932	F	Cyno	median	77.92546081542969
R2W1_D07932_Cy_F_LPS.fcs	Basophils	Basophils	Singlets	Nd144Di	pMAPKAPK2	LPS	D07932	F	Cyno	median	17.253055572509766
R2W1_D07932_Cy_F_LPS.fcs	Basophils	Basophils	Singlets	Nd145Di	pCREB	LPS	D07932	F	Cyno	median	42.86805725097656
R2W1_D07932_Cy_F_LPS.fcs	Basophils	Basophils	Singlets	Nd146Di	pPLCg2	LPS	D07932	F	Cyno	median	13.66840934753418
R2W1_D07932_Cy_F_LPS.fcs	Basophils	Basophils	Singlets	Sm147Di	pSTAT1	LPS	D07932	F	Cyno	median	53.874698638916016
R2W1_D07932_Cy_F_LPS.fcs	Basophils	Basophils	Singlets	Sm149Di	pSTAT5	LPS	D07932	F	Cyno	median	24.660720825195312
R2W1_D07932_Cy_F_LPS.fcs	Basophils	Basophils	Singlets	Sm150Di	pS6	LPS	D07932	F	Cyno	median	78.96278381347656
R2W1_D07932_Cy_F_LPS.fcs	Basophils	Basophils	Singlets	Sm152Di	pErk1/2	LPS	D07932	F	Cyno	median	48.21427917480469
R2W1_D07932_Cy_F_LPS.fcs	Basophils	Basophils	Singlets	Sm154Di	pP38	LPS	D07932	F	Cyno	median	12.83233642578125
R2W1_D07932_Cy_F_LPS.fcs	Basophils	Basophils	Singlets	Gd160Di	pZap70/Syk	LPS	D07932	F	Cyno	median	4.085539817810059
R2W1_D07932_Cy_F_LPS.fcs	Basophils	Basophils	Singlets	Dy161Di	pTBK1	LPS	D07932	F	Cyno	median	22.56071662902832
R2W1_D07932_Cy_F_LPS.fcs	Basophils	Basophils	Singlets	Ho165Di	pSTAT6	LPS	D07932	F	Cyno	median	7.904186248779297
R2W1_D07932_Cy_F_LPS.fcs	Basophils	Basophils	Singlets	Er170Di	pSTAT4	LPS	D07932	F	Cyno	median	11.720523834228516
R2W1_D07932_Cy_F_LPS.fcs	Basophils	Basophils	Singlets	Yb172Di	p4E-BP1	LPS	D07932	F	Cyno	median	11.2138671875
R2W1_D07932_Cy_F_LPS.fcs	Basophils	Basophils	Singlets	Tm169Di	Ki67	LPS	D07932	F	Cyno	median	57.06755065917969
R2W1_D07932_Cy_F_LPS.fcs	Basophils	Basophils	Singlets	Dy163Di	IkBa	LPS	D07932	F	Cyno	median	6.16054105758667
R2W1_D07932_Cy_F_LPS.fcs	pDCs	pDCs	HLA-DR+ CD11c-	La139Di	pSTAT3	LPS	D07932	F	Cyno	median	54.580223083496094
R2W1_D07932_Cy_F_LPS.fcs	pDCs	pDCs	HLA-DR+ CD11c-	Nd144Di	pMAPKAPK2	LPS	D07932	F	Cyno	median	15.482455730438232
R2W1_D07932_Cy_F_LPS.fcs	pDCs	pDCs	HLA-DR+ CD11c-	Nd145Di	pCREB	LPS	D07932	F	Cyno	median	42.39645004272461
R2W1_D07932_Cy_F_LPS.fcs	pDCs	pDCs	HLA-DR+ CD11c-	Nd146Di	pPLCg2	LPS	D07932	F	Cyno	median	7.234177827835083
R2W1_D07932_Cy_F_LPS.fcs	pDCs	pDCs	HLA-DR+ CD11c-	Sm147Di	pSTAT1	LPS	D07932	F	Cyno	median	15.844962120056152
R2W1_D07932_Cy_F_LPS.fcs	pDCs	pDCs	HLA-DR+ CD11c-	Sm149Di	pSTAT5	LPS	D07932	F	Cyno	median	17.74003505706787
R2W1_D07932_Cy_F_LPS.fcs	pDCs	pDCs	HLA-DR+ CD11c-	Sm150Di	pS6	LPS	D07932	F	Cyno	median	57.62233924865723
R2W1_D07932_Cy_F_LPS.fcs	pDCs	pDCs	HLA-DR+ CD11c-	Sm152Di	pErk1/2	LPS	D07932	F	Cyno	median	40.07345199584961
R2W1_D07932_Cy_F_LPS.fcs	pDCs	pDCs	HLA-DR+ CD11c-	Sm154Di	pP38	LPS	D07932	F	Cyno	median	16.395421504974365
R2W1_D07932_Cy_F_LPS.fcs	pDCs	pDCs	HLA-DR+ CD11c-	Gd160Di	pZap70/Syk	LPS	D07932	F	Cyno	median	4.763612747192383
R2W1_D07932_Cy_F_LPS.fcs	pDCs	pDCs	HLA-DR+ CD11c-	Dy161Di	pTBK1	LPS	D07932	F	Cyno	median	17.043828010559082
R2W1_D07932_Cy_F_LPS.fcs	pDCs	pDCs	HLA-DR+ CD11c-	Ho165Di	pSTAT6	LPS	D07932	F	Cyno	median	11.848575592041016
R2W1_D07932_Cy_F_LPS.fcs	pDCs	pDCs	HLA-DR+ CD11c-	Er170Di	pSTAT4	LPS	D07932	F	Cyno	median	16.122092723846436
R2W1_D07932_Cy_F_LPS.fcs	pDCs	pDCs	HLA-DR+ CD11c-	Yb172Di	p4E-BP1	LPS	D07932	F	Cyno	median	32.01085376739502
R2W1_D07932_Cy_F_LPS.fcs	pDCs	pDCs	HLA-DR+ CD11c-	Tm169Di	Ki67	LPS	D07932	F	Cyno	median	27.91482448577881
R2W1_D07932_Cy_F_LPS.fcs	pDCs	pDCs	HLA-DR+ CD11c-	Dy163Di	IkBa	LPS	D07932	F	Cyno	median	9.842981815338135
R2W1_D07932_Cy_F_LPS.fcs	CD4+/CD8+	CD4+/CD8+	T Cells	La139Di	pSTAT3	LPS	D07932	F	Cyno	median	28.400707244873047
R2W1_D07932_Cy_F_LPS.fcs	CD4+/CD8+	CD4+/CD8+	T Cells	Nd144Di	pMAPKAPK2	LPS	D07932	F	Cyno	median	8.101133346557617
R2W1_D07932_Cy_F_LPS.fcs	CD4+/CD8+	CD4+/CD8+	T Cells	Nd145Di	pCREB	LPS	D07932	F	Cyno	median	18.442983627319336
R2W1_D07932_Cy_F_LPS.fcs	CD4+/CD8+	CD4+/CD8+	T Cells	Nd146Di	pPLCg2	LPS	D07932	F	Cyno	median	5.789401054382324
R2W1_D07932_Cy_F_LPS.fcs	CD4+/CD8+	CD4+/CD8+	T Cells	Sm147Di	pSTAT1	LPS	D07932	F	Cyno	median	12.079575538635254
R2W1_D07932_Cy_F_LPS.fcs	CD4+/CD8+	CD4+/CD8+	T Cells	Sm149Di	pSTAT5	LPS	D07932	F	Cyno	median	10.553417205810547
R2W1_D07932_Cy_F_LPS.fcs	CD4+/CD8+	CD4+/CD8+	T Cells	Sm150Di	pS6	LPS	D07932	F	Cyno	median	37.53289031982422
R2W1_D07932_Cy_F_LPS.fcs	CD4+/CD8+	CD4+/CD8+	T Cells	Sm152Di	pErk1/2	LPS	D07932	F	Cyno	median	21.977420806884766
R2W1_D07932_Cy_F_LPS.fcs	CD4+/CD8+	CD4+/CD8+	T Cells	Sm154Di	pP38	LPS	D07932	F	Cyno	median	10.647048950195312
R2W1_D07932_Cy_F_LPS.fcs	CD4+/CD8+	CD4+/CD8+	T Cells	Gd160Di	pZap70/Syk	LPS	D07932	F	Cyno	median	4.340884685516357
R2W1_D07932_Cy_F_LPS.fcs	CD4+/CD8+	CD4+/CD8+	T Cells	Dy161Di	pTBK1	LPS	D07932	F	Cyno	median	7.481688976287842
R2W1_D07932_Cy_F_LPS.fcs	CD4+/CD8+	CD4+/CD8+	T Cells	Ho165Di	pSTAT6	LPS	D07932	F	Cyno	median	5.099481105804443
R2W1_D07932_Cy_F_LPS.fcs	CD4+/CD8+	CD4+/CD8+	T Cells	Er170Di	pSTAT4	LPS	D07932	F	Cyno	median	6.523721694946289
R2W1_D07932_Cy_F_LPS.fcs	CD4+/CD8+	CD4+/CD8+	T Cells	Yb172Di	p4E-BP1	LPS	D07932	F	Cyno	median	8.926483154296875
R2W1_D07932_Cy_F_LPS.fcs	CD4+/CD8+	CD4+/CD8+	T Cells	Tm169Di	Ki67	LPS	D07932	F	Cyno	median	15.048371315002441
R2W1_D07932_Cy_F_LPS.fcs	CD4+/CD8+	CD4+/CD8+	T Cells	Dy163Di	IkBa	LPS	D07932	F	Cyno	median	4.512418270111084
R2W1_D07932_Cy_F_LPS.fcs	CD7+/HLA-DR-	CD7+/HLA-DR-	CD19- CD3-	La139Di	pSTAT3	LPS	D07932	F	Cyno	median	43.42393112182617
R2W1_D07932_Cy_F_LPS.fcs	CD7+/HLA-DR-	CD7+/HLA-DR-	CD19- CD3-	Nd144Di	pMAPKAPK2	LPS	D07932	F	Cyno	median	10.128212928771973
R2W1_D07932_Cy_F_LPS.fcs	CD7+/HLA-DR-	CD7+/HLA-DR-	CD19- CD3-	Nd145Di	pCREB	LPS	D07932	F	Cyno	median	20.570650100708008
R2W1_D07932_Cy_F_LPS.fcs	CD7+/HLA-DR-	CD7+/HLA-DR-	CD19- CD3-	Nd146Di	pPLCg2	LPS	D07932	F	Cyno	median	8.291908264160156
R2W1_D07932_Cy_F_LPS.fcs	CD7+/HLA-DR-	CD7+/HLA-DR-	CD19- CD3-	Sm147Di	pSTAT1	LPS	D07932	F	Cyno	median	11.442004203796387
R2W1_D07932_Cy_F_LPS.fcs	CD7+/HLA-DR-	CD7+/HLA-DR-	CD19- CD3-	Sm149Di	pSTAT5	LPS	D07932	F	Cyno	median	12.038994789123535
R2W1_D07932_Cy_F_LPS.fcs	CD7+/HLA-DR-	CD7+/HLA-DR-	CD19- CD3-	Sm150Di	pS6	LPS	D07932	F	Cyno	median	43.750953674316406
R2W1_D07932_Cy_F_LPS.fcs	CD7+/HLA-DR-	CD7+/HLA-DR-	CD19- CD3-	Sm152Di	pErk1/2	LPS	D07932	F	Cyno	median	26.4959774017334
R2W1_D07932_Cy_F_LPS.fcs	CD7+/HLA-DR-	CD7+/HLA-DR-	CD19- CD3-	Sm154Di	pP38	LPS	D07932	F	Cyno	median	12.175708770751953
R2W1_D07932_Cy_F_LPS.fcs	CD7+/HLA-DR-	CD7+/HLA-DR-	CD19- CD3-	Gd160Di	pZap70/Syk	LPS	D07932	F	Cyno	median	4.9206862449646
R2W1_D07932_Cy_F_LPS.fcs	CD7+/HLA-DR-	CD7+/HLA-DR-	CD19- CD3-	Dy161Di	pTBK1	LPS	D07932	F	Cyno	median	9.542951583862305
R2W1_D07932_Cy_F_LPS.fcs	CD7+/HLA-DR-	CD7+/HLA-DR-	CD19- CD3-	Ho165Di	pSTAT6	LPS	D07932	F	Cyno	median	5.923357009887695
R2W1_D07932_Cy_F_LPS.fcs	CD7+/HLA-DR-	CD7+/HLA-DR-	CD19- CD3-	Er170Di	pSTAT4	LPS	D07932	F	Cyno	median	8.687797546386719
R2W1_D07932_Cy_F_LPS.fcs	CD7+/HLA-DR-	CD7+/HLA-DR-	CD19- CD3-	Yb172Di	p4E-BP1	LPS	D07932	F	Cyno	median	8.226968765258789
R2W1_D07932_Cy_F_LPS.fcs	CD7+/HLA-DR-	CD7+/HLA-DR-	CD19- CD3-	Tm169Di	Ki67	LPS	D07932	F	Cyno	median	16.697629928588867
R2W1_D07932_Cy_F_LPS.fcs	CD7+/HLA-DR-	CD7+/HLA-DR-	CD19- CD3-	Dy163Di	IkBa	LPS	D07932	F	Cyno	median	4.216151237487793
R2W1_D07932_Cy_F_LPS.fcs	CD11b+/CD16-	CD11b+/CD16-	HLA-DR+/CD7-	La139Di	pSTAT3	LPS	D07932	F	Cyno	median	50.12969779968262
R2W1_D07932_Cy_F_LPS.fcs	CD11b+/CD16-	CD11b+/CD16-	HLA-DR+/CD7-	Nd144Di	pMAPKAPK2	LPS	D07932	F	Cyno	median	22.34141254425049
R2W1_D07932_Cy_F_LPS.fcs	CD11b+/CD16-	CD11b+/CD16-	HLA-DR+/CD7-	Nd145Di	pCREB	LPS	D07932	F	Cyno	median	58.4195499420166
R2W1_D07932_Cy_F_LPS.fcs	CD11b+/CD16-	CD11b+/CD16-	HLA-DR+/CD7-	Nd146Di	pPLCg2	LPS	D07932	F	Cyno	median	11.119070529937744
R2W1_D07932_Cy_F_LPS.fcs	CD11b+/CD16-	CD11b+/CD16-	HLA-DR+/CD7-	Sm147Di	pSTAT1	LPS	D07932	F	Cyno	median	65.05385208129883
R2W1_D07932_Cy_F_LPS.fcs	CD11b+/CD16-	CD11b+/CD16-	HLA-DR+/CD7-	Sm149Di	pSTAT5	LPS	D07932	F	Cyno	median	17.18966293334961
R2W1_D07932_Cy_F_LPS.fcs	CD11b+/CD16-	CD11b+/CD16-	HLA-DR+/CD7-	Sm150Di	pS6	LPS	D07932	F	Cyno	median	76.01005935668945
R2W1_D07932_Cy_F_LPS.fcs	CD11b+/CD16-	CD11b+/CD16-	HLA-DR+/CD7-	Sm152Di	pErk1/2	LPS	D07932	F	Cyno	median	73.41851043701172
R2W1_D07932_Cy_F_LPS.fcs	CD11b+/CD16-	CD11b+/CD16-	HLA-DR+/CD7-	Sm154Di	pP38	LPS	D07932	F	Cyno	median	26.164042472839355
R2W1_D07932_Cy_F_LPS.fcs	CD11b+/CD16-	CD11b+/CD16-	HLA-DR+/CD7-	Gd160Di	pZap70/Syk	LPS	D07932	F	Cyno	median	4.787206649780273
R2W1_D07932_Cy_F_LPS.fcs	CD11b+/CD16-	CD11b+/CD16-	HLA-DR+/CD7-	Dy161Di	pTBK1	LPS	D07932	F	Cyno	median	153.81705474853516
R2W1_D07932_Cy_F_LPS.fcs	CD11b+/CD16-	CD11b+/CD16-	HLA-DR+/CD7-	Ho165Di	pSTAT6	LPS	D07932	F	Cyno	median	7.975197792053223
R2W1_D07932_Cy_F_LPS.fcs	CD11b+/CD16-	CD11b+/CD16-	HLA-DR+/CD7-	Er170Di	pSTAT4	LPS	D07932	F	Cyno	median	10.786573886871338
R2W1_D07932_Cy_F_LPS.fcs	CD11b+/CD16-	CD11b+/CD16-	HLA-DR+/CD7-	Yb172Di	p4E-BP1	LPS	D07932	F	Cyno	median	23.088438034057617
R2W1_D07932_Cy_F_LPS.fcs	CD11b+/CD16-	CD11b+/CD16-	HLA-DR+/CD7-	Tm169Di	Ki67	LPS	D07932	F	Cyno	median	91.68852615356445
R2W1_D07932_Cy_F_LPS.fcs	CD11b+/CD16-	CD11b+/CD16-	HLA-DR+/CD7-	Dy163Di	IkBa	LPS	D07932	F	Cyno	median	5.099881172180176
R2W1_D07932_Cy_F_LPS.fcs	CD16+/CD11b-	CD16+/CD11b-	HLA-DR+/CD7-	La139Di	pSTAT3	LPS	D07932	F	Cyno	median	44.907405853271484
R2W1_D07932_Cy_F_LPS.fcs	CD16+/CD11b-	CD16+/CD11b-	HLA-DR+/CD7-	Nd144Di	pMAPKAPK2	LPS	D07932	F	Cyno	median	17.425399780273438
R2W1_D07932_Cy_F_LPS.fcs	CD16+/CD11b-	CD16+/CD11b-	HLA-DR+/CD7-	Nd145Di	pCREB	LPS	D07932	F	Cyno	median	36.26333236694336
R2W1_D07932_Cy_F_LPS.fcs	CD16+/CD11b-	CD16+/CD11b-	HLA-DR+/CD7-	Nd146Di	pPLCg2	LPS	D07932	F	Cyno	median	9.357534408569336
R2W1_D07932_Cy_F_LPS.fcs	CD16+/CD11b-	CD16+/CD11b-	HLA-DR+/CD7-	Sm147Di	pSTAT1	LPS	D07932	F	Cyno	median	27.214954376220703
R2W1_D07932_Cy_F_LPS.fcs	CD16+/CD11b-	CD16+/CD11b-	HLA-DR+/CD7-	Sm149Di	pSTAT5	LPS	D07932	F	Cyno	median	13.36877155303955
R2W1_D07932_Cy_F_LPS.fcs	CD16+/CD11b-	CD16+/CD11b-	HLA-DR+/CD7-	Sm150Di	pS6	LPS	D07932	F	Cyno	median	54.09827423095703
R2W1_D07932_Cy_F_LPS.fcs	CD16+/CD11b-	CD16+/CD11b-	HLA-DR+/CD7-	Sm152Di	pErk1/2	LPS	D07932	F	Cyno	median	38.50312423706055
R2W1_D07932_Cy_F_LPS.fcs	CD16+/CD11b-	CD16+/CD11b-	HLA-DR+/CD7-	Sm154Di	pP38	LPS	D07932	F	Cyno	median	17.700345993041992
R2W1_D07932_Cy_F_LPS.fcs	CD16+/CD11b-	CD16+/CD11b-	HLA-DR+/CD7-	Gd160Di	pZap70/Syk	LPS	D07932	F	Cyno	median	6.0685858726501465
R2W1_D07932_Cy_F_LPS.fcs	CD16+/CD11b-	CD16+/CD11b-	HLA-DR+/CD7-	Dy161Di	pTBK1	LPS	D07932	F	Cyno	median	26.683870315551758
R2W1_D07932_Cy_F_LPS.fcs	CD16+/CD11b-	CD16+/CD11b-	HLA-DR+/CD7-	Ho165Di	pSTAT6	LPS	D07932	F	Cyno	median	7.615523338317871
R2W1_D07932_Cy_F_LPS.fcs	CD16+/CD11b-	CD16+/CD11b-	HLA-DR+/CD7-	Er170Di	pSTAT4	LPS	D07932	F	Cyno	median	8.65571403503418
R2W1_D07932_Cy_F_LPS.fcs	CD16+/CD11b-	CD16+/CD11b-	HLA-DR+/CD7-	Yb172Di	p4E-BP1	LPS	D07932	F	Cyno	median	11.484386444091797
R2W1_D07932_Cy_F_LPS.fcs	CD16+/CD11b-	CD16+/CD11b-	HLA-DR+/CD7-	Tm169Di	Ki67	LPS	D07932	F	Cyno	median	21.40947723388672
R2W1_D07932_Cy_F_LPS.fcs	CD16+/CD11b-	CD16+/CD11b-	HLA-DR+/CD7-	Dy163Di	IkBa	LPS	D07932	F	Cyno	median	3.485697031021118
R2W1_D07932_Cy_F_LPS.fcs	CD11b-/CD16-	CD11b-/CD16-	HLA-DR+/CD7-	La139Di	pSTAT3	LPS	D07932	F	Cyno	median	45.860260009765625
R2W1_D07932_Cy_F_LPS.fcs	CD11b-/CD16-	CD11b-/CD16-	HLA-DR+/CD7-	Nd144Di	pMAPKAPK2	LPS	D07932	F	Cyno	median	14.639259338378906
R2W1_D07932_Cy_F_LPS.fcs	CD11b-/CD16-	CD11b-/CD16-	HLA-DR+/CD7-	Nd145Di	pCREB	LPS	D07932	F	Cyno	median	37.68813705444336
R2W1_D07932_Cy_F_LPS.fcs	CD11b-/CD16-	CD11b-/CD16-	HLA-DR+/CD7-	Nd146Di	pPLCg2	LPS	D07932	F	Cyno	median	8.995917320251465
R2W1_D07932_Cy_F_LPS.fcs	CD11b-/CD16-	CD11b-/CD16-	HLA-DR+/CD7-	Sm147Di	pSTAT1	LPS	D07932	F	Cyno	median	23.091501235961914
R2W1_D07932_Cy_F_LPS.fcs	CD11b-/CD16-	CD11b-/CD16-	HLA-DR+/CD7-	Sm149Di	pSTAT5	LPS	D07932	F	Cyno	median	13.98906421661377
R2W1_D07932_Cy_F_LPS.fcs	CD11b-/CD16-	CD11b-/CD16-	HLA-DR+/CD7-	Sm150Di	pS6	LPS	D07932	F	Cyno	median	60.659080505371094
R2W1_D07932_Cy_F_LPS.fcs	CD11b-/CD16-	CD11b-/CD16-	HLA-DR+/CD7-	Sm152Di	pErk1/2	LPS	D07932	F	Cyno	median	35.717323303222656
R2W1_D07932_Cy_F_LPS.fcs	CD11b-/CD16-	CD11b-/CD16-	HLA-DR+/CD7-	Sm154Di	pP38	LPS	D07932	F	Cyno	median	15.842694282531738
R2W1_D07932_Cy_F_LPS.fcs	CD11b-/CD16-	CD11b-/CD16-	HLA-DR+/CD7-	Gd160Di	pZap70/Syk	LPS	D07932	F	Cyno	median	4.9297871589660645
R2W1_D07932_Cy_F_LPS.fcs	CD11b-/CD16-	CD11b-/CD16-	HLA-DR+/CD7-	Dy161Di	pTBK1	LPS	D07932	F	Cyno	median	17.714847564697266
R2W1_D07932_Cy_F_LPS.fcs	CD11b-/CD16-	CD11b-/CD16-	HLA-DR+/CD7-	Ho165Di	pSTAT6	LPS	D07932	F	Cyno	median	10.326054573059082
R2W1_D07932_Cy_F_LPS.fcs	CD11b-/CD16-	CD11b-/CD16-	HLA-DR+/CD7-	Er170Di	pSTAT4	LPS	D07932	F	Cyno	median	13.934377670288086
R2W1_D07932_Cy_F_LPS.fcs	CD11b-/CD16-	CD11b-/CD16-	HLA-DR+/CD7-	Yb172Di	p4E-BP1	LPS	D07932	F	Cyno	median	25.951086044311523
R2W1_D07932_Cy_F_LPS.fcs	CD11b-/CD16-	CD11b-/CD16-	HLA-DR+/CD7-	Tm169Di	Ki67	LPS	D07932	F	Cyno	median	241.5680694580078
R2W1_D07932_Cy_F_LPS.fcs	CD11b-/CD16-	CD11b-/CD16-	HLA-DR+/CD7-	Dy163Di	IkBa	LPS	D07932	F	Cyno	median	10.413395881652832
R2W1_D07932_Cy_F_LPS.fcs	CD16+/CD11b+	CD16+/CD11b+	HLA-DR+/CD7-	La139Di	pSTAT3	LPS	D07932	F	Cyno	median	54.01954650878906
R2W1_D07932_Cy_F_LPS.fcs	CD16+/CD11b+	CD16+/CD11b+	HLA-DR+/CD7-	Nd144Di	pMAPKAPK2	LPS	D07932	F	Cyno	median	22.36926555633545
R2W1_D07932_Cy_F_LPS.fcs	CD16+/CD11b+	CD16+/CD11b+	HLA-DR+/CD7-	Nd145Di	pCREB	LPS	D07932	F	Cyno	median	52.63973045349121
R2W1_D07932_Cy_F_LPS.fcs	CD16+/CD11b+	CD16+/CD11b+	HLA-DR+/CD7-	Nd146Di	pPLCg2	LPS	D07932	F	Cyno	median	11.951550960540771
R2W1_D07932_Cy_F_LPS.fcs	CD16+/CD11b+	CD16+/CD11b+	HLA-DR+/CD7-	Sm147Di	pSTAT1	LPS	D07932	F	Cyno	median	69.3470230102539
R2W1_D07932_Cy_F_LPS.fcs	CD16+/CD11b+	CD16+/CD11b+	HLA-DR+/CD7-	Sm149Di	pSTAT5	LPS	D07932	F	Cyno	median	17.325244903564453
R2W1_D07932_Cy_F_LPS.fcs	CD16+/CD11b+	CD16+/CD11b+	HLA-DR+/CD7-	Sm150Di	pS6	LPS	D07932	F	Cyno	median	70.11023330688477
R2W1_D07932_Cy_F_LPS.fcs	CD16+/CD11b+	CD16+/CD11b+	HLA-DR+/CD7-	Sm152Di	pErk1/2	LPS	D07932	F	Cyno	median	67.20010757446289
R2W1_D07932_Cy_F_LPS.fcs	CD16+/CD11b+	CD16+/CD11b+	HLA-DR+/CD7-	Sm154Di	pP38	LPS	D07932	F	Cyno	median	23.188949584960938
R2W1_D07932_Cy_F_LPS.fcs	CD16+/CD11b+	CD16+/CD11b+	HLA-DR+/CD7-	Gd160Di	pZap70/Syk	LPS	D07932	F	Cyno	median	6.288968086242676
R2W1_D07932_Cy_F_LPS.fcs	CD16+/CD11b+	CD16+/CD11b+	HLA-DR+/CD7-	Dy161Di	pTBK1	LPS	D07932	F	Cyno	median	132.49000549316406
R2W1_D07932_Cy_F_LPS.fcs	CD16+/CD11b+	CD16+/CD11b+	HLA-DR+/CD7-	Ho165Di	pSTAT6	LPS	D07932	F	Cyno	median	7.966217041015625
R2W1_D07932_Cy_F_LPS.fcs	CD16+/CD11b+	CD16+/CD11b+	HLA-DR+/CD7-	Er170Di	pSTAT4	LPS	D07932	F	Cyno	median	10.504926681518555
R2W1_D07932_Cy_F_LPS.fcs	CD16+/CD11b+	CD16+/CD11b+	HLA-DR+/CD7-	Yb172Di	p4E-BP1	LPS	D07932	F	Cyno	median	15.476414203643799
R2W1_D07932_Cy_F_LPS.fcs	CD16+/CD11b+	CD16+/CD11b+	HLA-DR+/CD7-	Tm169Di	Ki67	LPS	D07932	F	Cyno	median	25.36894416809082
R2W1_D07932_Cy_F_LPS.fcs	CD16+/CD11b+	CD16+/CD11b+	HLA-DR+/CD7-	Dy163Di	IkBa	LPS	D07932	F	Cyno	median	4.531302452087402
R2W1_D07932_Cy_F_LPS.fcs	CD1c+ B cells	CD1c+ B cells	B Cells	La139Di	pSTAT3	LPS	D07932	F	Cyno	median	37.30727195739746
R2W1_D07932_Cy_F_LPS.fcs	CD1c+ B cells	CD1c+ B cells	B Cells	Nd144Di	pMAPKAPK2	LPS	D07932	F	Cyno	median	9.963150978088379
R2W1_D07932_Cy_F_LPS.fcs	CD1c+ B cells	CD1c+ B cells	B Cells	Nd145Di	pCREB	LPS	D07932	F	Cyno	median	21.111952781677246
R2W1_D07932_Cy_F_LPS.fcs	CD1c+ B cells	CD1c+ B cells	B Cells	Nd146Di	pPLCg2	LPS	D07932	F	Cyno	median	6.468601942062378
R2W1_D07932_Cy_F_LPS.fcs	CD1c+ B cells	CD1c+ B cells	B Cells	Sm147Di	pSTAT1	LPS	D07932	F	Cyno	median	9.597287654876709
R2W1_D07932_Cy_F_LPS.fcs	CD1c+ B cells	CD1c+ B cells	B Cells	Sm149Di	pSTAT5	LPS	D07932	F	Cyno	median	11.453060626983643
R2W1_D07932_Cy_F_LPS.fcs	CD1c+ B cells	CD1c+ B cells	B Cells	Sm150Di	pS6	LPS	D07932	F	Cyno	median	42.08504295349121
R2W1_D07932_Cy_F_LPS.fcs	CD1c+ B cells	CD1c+ B cells	B Cells	Sm152Di	pErk1/2	LPS	D07932	F	Cyno	median	26.187060356140137
R2W1_D07932_Cy_F_LPS.fcs	CD1c+ B cells	CD1c+ B cells	B Cells	Sm154Di	pP38	LPS	D07932	F	Cyno	median	11.825769901275635
R2W1_D07932_Cy_F_LPS.fcs	CD1c+ B cells	CD1c+ B cells	B Cells	Gd160Di	pZap70/Syk	LPS	D07932	F	Cyno	median	5.014652252197266
R2W1_D07932_Cy_F_LPS.fcs	CD1c+ B cells	CD1c+ B cells	B Cells	Dy161Di	pTBK1	LPS	D07932	F	Cyno	median	15.646315574645996
R2W1_D07932_Cy_F_LPS.fcs	CD1c+ B cells	CD1c+ B cells	B Cells	Ho165Di	pSTAT6	LPS	D07932	F	Cyno	median	7.2044432163238525
R2W1_D07932_Cy_F_LPS.fcs	CD1c+ B cells	CD1c+ B cells	B Cells	Er170Di	pSTAT4	LPS	D07932	F	Cyno	median	10.60666036605835
R2W1_D07932_Cy_F_LPS.fcs	CD1c+ B cells	CD1c+ B cells	B Cells	Yb172Di	p4E-BP1	LPS	D07932	F	Cyno	median	32.24407386779785
R2W1_D07932_Cy_F_LPS.fcs	CD1c+ B cells	CD1c+ B cells	B Cells	Tm169Di	Ki67	LPS	D07932	F	Cyno	median	25.926191329956055
R2W1_D07932_Cy_F_LPS.fcs	CD1c+ B cells	CD1c+ B cells	B Cells	Dy163Di	IkBa	LPS	D07932	F	Cyno	median	9.212658882141113
R2W1_D07932_Cy_F_LPS.fcs	B Cells	B Cells	CD45+ CD66-	La139Di	pSTAT3	LPS	D07932	F	Cyno	median	30.256186485290527
R2W1_D07932_Cy_F_LPS.fcs	B Cells	B Cells	CD45+ CD66-	Nd144Di	pMAPKAPK2	LPS	D07932	F	Cyno	median	9.088427066802979
R2W1_D07932_Cy_F_LPS.fcs	B Cells	B Cells	CD45+ CD66-	Nd145Di	pCREB	LPS	D07932	F	Cyno	median	19.19240665435791
R2W1_D07932_Cy_F_LPS.fcs	B Cells	B Cells	CD45+ CD66-	Nd146Di	pPLCg2	LPS	D07932	F	Cyno	median	6.397423028945923
R2W1_D07932_Cy_F_LPS.fcs	B Cells	B Cells	CD45+ CD66-	Sm147Di	pSTAT1	LPS	D07932	F	Cyno	median	8.459811210632324
R2W1_D07932_Cy_F_LPS.fcs	B Cells	B Cells	CD45+ CD66-	Sm149Di	pSTAT5	LPS	D07932	F	Cyno	median	10.392067432403564
R2W1_D07932_Cy_F_LPS.fcs	B Cells	B Cells	CD45+ CD66-	Sm150Di	pS6	LPS	D07932	F	Cyno	median	37.547014236450195
R2W1_D07932_Cy_F_LPS.fcs	B Cells	B Cells	CD45+ CD66-	Sm152Di	pErk1/2	LPS	D07932	F	Cyno	median	23.23927402496338
R2W1_D07932_Cy_F_LPS.fcs	B Cells	B Cells	CD45+ CD66-	Sm154Di	pP38	LPS	D07932	F	Cyno	median	11.283923625946045
R2W1_D07932_Cy_F_LPS.fcs	B Cells	B Cells	CD45+ CD66-	Gd160Di	pZap70/Syk	LPS	D07932	F	Cyno	median	4.281291484832764
R2W1_D07932_Cy_F_LPS.fcs	B Cells	B Cells	CD45+ CD66-	Dy161Di	pTBK1	LPS	D07932	F	Cyno	median	13.072656631469727
R2W1_D07932_Cy_F_LPS.fcs	B Cells	B Cells	CD45+ CD66-	Ho165Di	pSTAT6	LPS	D07932	F	Cyno	median	6.989818334579468
R2W1_D07932_Cy_F_LPS.fcs	B Cells	B Cells	CD45+ CD66-	Er170Di	pSTAT4	LPS	D07932	F	Cyno	median	10.120822429656982
R2W1_D07932_Cy_F_LPS.fcs	B Cells	B Cells	CD45+ CD66-	Yb172Di	p4E-BP1	LPS	D07932	F	Cyno	median	23.88242530822754
R2W1_D07932_Cy_F_LPS.fcs	B Cells	B Cells	CD45+ CD66-	Tm169Di	Ki67	LPS	D07932	F	Cyno	median	20.884004592895508
R2W1_D07932_Cy_F_LPS.fcs	B Cells	B Cells	CD45+ CD66-	Dy163Di	IkBa	LPS	D07932	F	Cyno	median	5.1522204875946045
R2W1_D07932_Cy_F_IL-12.fcs	Neutrophils	Neutrophils	Non-Basophils	La139Di	pSTAT3	IL-12	D07932	F	Cyno	median	44.64218521118164
R2W1_D07932_Cy_F_IL-12.fcs	Neutrophils	Neutrophils	Non-Basophils	Nd144Di	pMAPKAPK2	IL-12	D07932	F	Cyno	median	10.778694152832031
R2W1_D07932_Cy_F_IL-12.fcs	Neutrophils	Neutrophils	Non-Basophils	Nd145Di	pCREB	IL-12	D07932	F	Cyno	median	31.554603576660156
R2W1_D07932_Cy_F_IL-12.fcs	Neutrophils	Neutrophils	Non-Basophils	Nd146Di	pPLCg2	IL-12	D07932	F	Cyno	median	9.866406440734863
R2W1_D07932_Cy_F_IL-12.fcs	Neutrophils	Neutrophils	Non-Basophils	Sm147Di	pSTAT1	IL-12	D07932	F	Cyno	median	37.61083221435547
R2W1_D07932_Cy_F_IL-12.fcs	Neutrophils	Neutrophils	Non-Basophils	Sm149Di	pSTAT5	IL-12	D07932	F	Cyno	median	17.952547073364258
R2W1_D07932_Cy_F_IL-12.fcs	Neutrophils	Neutrophils	Non-Basophils	Sm150Di	pS6	IL-12	D07932	F	Cyno	median	65.92273712158203
R2W1_D07932_Cy_F_IL-12.fcs	Neutrophils	Neutrophils	Non-Basophils	Sm152Di	pErk1/2	IL-12	D07932	F	Cyno	median	82.68923950195312
R2W1_D07932_Cy_F_IL-12.fcs	Neutrophils	Neutrophils	Non-Basophils	Sm154Di	pP38	IL-12	D07932	F	Cyno	median	16.518264770507812
R2W1_D07932_Cy_F_IL-12.fcs	Neutrophils	Neutrophils	Non-Basophils	Gd160Di	pZap70/Syk	IL-12	D07932	F	Cyno	median	9.177027702331543
R2W1_D07932_Cy_F_IL-12.fcs	Neutrophils	Neutrophils	Non-Basophils	Dy161Di	pTBK1	IL-12	D07932	F	Cyno	median	11.073615074157715
R2W1_D07932_Cy_F_IL-12.fcs	Neutrophils	Neutrophils	Non-Basophils	Ho165Di	pSTAT6	IL-12	D07932	F	Cyno	median	7.556367874145508
R2W1_D07932_Cy_F_IL-12.fcs	Neutrophils	Neutrophils	Non-Basophils	Er170Di	pSTAT4	IL-12	D07932	F	Cyno	median	12.032243728637695
R2W1_D07932_Cy_F_IL-12.fcs	Neutrophils	Neutrophils	Non-Basophils	Yb172Di	p4E-BP1	IL-12	D07932	F	Cyno	median	13.505044937133789
R2W1_D07932_Cy_F_IL-12.fcs	Neutrophils	Neutrophils	Non-Basophils	Tm169Di	Ki67	IL-12	D07932	F	Cyno	median	22.77290153503418
R2W1_D07932_Cy_F_IL-12.fcs	Neutrophils	Neutrophils	Non-Basophils	Dy163Di	IkBa	IL-12	D07932	F	Cyno	median	3.916090965270996
R2W1_D07932_Cy_F_IL-12.fcs	CD8+T cells	CD8+T cells	T Cells	La139Di	pSTAT3	IL-12	D07932	F	Cyno	median	24.823890686035156
R2W1_D07932_Cy_F_IL-12.fcs	CD8+T cells	CD8+T cells	T Cells	Nd144Di	pMAPKAPK2	IL-12	D07932	F	Cyno	median	6.9754743576049805
R2W1_D07932_Cy_F_IL-12.fcs	CD8+T cells	CD8+T cells	T Cells	Nd145Di	pCREB	IL-12	D07932	F	Cyno	median	15.720087051391602
R2W1_D07932_Cy_F_IL-12.fcs	CD8+T cells	CD8+T cells	T Cells	Nd146Di	pPLCg2	IL-12	D07932	F	Cyno	median	4.876716613769531
R2W1_D07932_Cy_F_IL-12.fcs	CD8+T cells	CD8+T cells	T Cells	Sm147Di	pSTAT1	IL-12	D07932	F	Cyno	median	8.191388130187988
R2W1_D07932_Cy_F_IL-12.fcs	CD8+T cells	CD8+T cells	T Cells	Sm149Di	pSTAT5	IL-12	D07932	F	Cyno	median	8.632166862487793
R2W1_D07932_Cy_F_IL-12.fcs	CD8+T cells	CD8+T cells	T Cells	Sm150Di	pS6	IL-12	D07932	F	Cyno	median	32.58967590332031
R2W1_D07932_Cy_F_IL-12.fcs	CD8+T cells	CD8+T cells	T Cells	Sm152Di	pErk1/2	IL-12	D07932	F	Cyno	median	18.90953254699707
R2W1_D07932_Cy_F_IL-12.fcs	CD8+T cells	CD8+T cells	T Cells	Sm154Di	pP38	IL-12	D07932	F	Cyno	median	9.382689476013184
R2W1_D07932_Cy_F_IL-12.fcs	CD8+T cells	CD8+T cells	T Cells	Gd160Di	pZap70/Syk	IL-12	D07932	F	Cyno	median	3.61051344871521
R2W1_D07932_Cy_F_IL-12.fcs	CD8+T cells	CD8+T cells	T Cells	Dy161Di	pTBK1	IL-12	D07932	F	Cyno	median	6.5384907722473145
R2W1_D07932_Cy_F_IL-12.fcs	CD8+T cells	CD8+T cells	T Cells	Ho165Di	pSTAT6	IL-12	D07932	F	Cyno	median	4.417158126831055
R2W1_D07932_Cy_F_IL-12.fcs	CD8+T cells	CD8+T cells	T Cells	Er170Di	pSTAT4	IL-12	D07932	F	Cyno	median	7.20580530166626
R2W1_D07932_Cy_F_IL-12.fcs	CD8+T cells	CD8+T cells	T Cells	Yb172Di	p4E-BP1	IL-12	D07932	F	Cyno	median	6.655712604522705
R2W1_D07932_Cy_F_IL-12.fcs	CD8+T cells	CD8+T cells	T Cells	Tm169Di	Ki67	IL-12	D07932	F	Cyno	median	12.96945858001709
R2W1_D07932_Cy_F_IL-12.fcs	CD8+T cells	CD8+T cells	T Cells	Dy163Di	IkBa	IL-12	D07932	F	Cyno	median	3.8812761306762695
R2W1_D07932_Cy_F_IL-12.fcs	CD4+T cells	CD4+T cells	T Cells	La139Di	pSTAT3	IL-12	D07932	F	Cyno	median	27.291876792907715
R2W1_D07932_Cy_F_IL-12.fcs	CD4+T cells	CD4+T cells	T Cells	Nd144Di	pMAPKAPK2	IL-12	D07932	F	Cyno	median	7.534613370895386
R2W1_D07932_Cy_F_IL-12.fcs	CD4+T cells	CD4+T cells	T Cells	Nd145Di	pCREB	IL-12	D07932	F	Cyno	median	17.122431755065918
R2W1_D07932_Cy_F_IL-12.fcs	CD4+T cells	CD4+T cells	T Cells	Nd146Di	pPLCg2	IL-12	D07932	F	Cyno	median	4.704358339309692
R2W1_D07932_Cy_F_IL-12.fcs	CD4+T cells	CD4+T cells	T Cells	Sm147Di	pSTAT1	IL-12	D07932	F	Cyno	median	8.122534275054932
R2W1_D07932_Cy_F_IL-12.fcs	CD4+T cells	CD4+T cells	T Cells	Sm149Di	pSTAT5	IL-12	D07932	F	Cyno	median	9.523088932037354
R2W1_D07932_Cy_F_IL-12.fcs	CD4+T cells	CD4+T cells	T Cells	Sm150Di	pS6	IL-12	D07932	F	Cyno	median	34.428266525268555
R2W1_D07932_Cy_F_IL-12.fcs	CD4+T cells	CD4+T cells	T Cells	Sm152Di	pErk1/2	IL-12	D07932	F	Cyno	median	19.853605270385742
R2W1_D07932_Cy_F_IL-12.fcs	CD4+T cells	CD4+T cells	T Cells	Sm154Di	pP38	IL-12	D07932	F	Cyno	median	9.323773384094238
R2W1_D07932_Cy_F_IL-12.fcs	CD4+T cells	CD4+T cells	T Cells	Gd160Di	pZap70/Syk	IL-12	D07932	F	Cyno	median	3.898453950881958
R2W1_D07932_Cy_F_IL-12.fcs	CD4+T cells	CD4+T cells	T Cells	Dy161Di	pTBK1	IL-12	D07932	F	Cyno	median	6.325453281402588
R2W1_D07932_Cy_F_IL-12.fcs	CD4+T cells	CD4+T cells	T Cells	Ho165Di	pSTAT6	IL-12	D07932	F	Cyno	median	4.086567401885986
R2W1_D07932_Cy_F_IL-12.fcs	CD4+T cells	CD4+T cells	T Cells	Er170Di	pSTAT4	IL-12	D07932	F	Cyno	median	5.60202431678772
R2W1_D07932_Cy_F_IL-12.fcs	CD4+T cells	CD4+T cells	T Cells	Yb172Di	p4E-BP1	IL-12	D07932	F	Cyno	median	6.813753366470337
R2W1_D07932_Cy_F_IL-12.fcs	CD4+T cells	CD4+T cells	T Cells	Tm169Di	Ki67	IL-12	D07932	F	Cyno	median	12.116377353668213
R2W1_D07932_Cy_F_IL-12.fcs	CD4+T cells	CD4+T cells	T Cells	Dy163Di	IkBa	IL-12	D07932	F	Cyno	median	4.640867710113525
R2W1_D07932_Cy_F_IL-12.fcs	Basophils	Basophils	Singlets	La139Di	pSTAT3	IL-12	D07932	F	Cyno	median	90.52745056152344
R2W1_D07932_Cy_F_IL-12.fcs	Basophils	Basophils	Singlets	Nd144Di	pMAPKAPK2	IL-12	D07932	F	Cyno	median	20.97437572479248
R2W1_D07932_Cy_F_IL-12.fcs	Basophils	Basophils	Singlets	Nd145Di	pCREB	IL-12	D07932	F	Cyno	median	49.46170997619629
R2W1_D07932_Cy_F_IL-12.fcs	Basophils	Basophils	Singlets	Nd146Di	pPLCg2	IL-12	D07932	F	Cyno	median	15.184689998626709
R2W1_D07932_Cy_F_IL-12.fcs	Basophils	Basophils	Singlets	Sm147Di	pSTAT1	IL-12	D07932	F	Cyno	median	57.700042724609375
R2W1_D07932_Cy_F_IL-12.fcs	Basophils	Basophils	Singlets	Sm149Di	pSTAT5	IL-12	D07932	F	Cyno	median	28.607678413391113
R2W1_D07932_Cy_F_IL-12.fcs	Basophils	Basophils	Singlets	Sm150Di	pS6	IL-12	D07932	F	Cyno	median	93.45703887939453
R2W1_D07932_Cy_F_IL-12.fcs	Basophils	Basophils	Singlets	Sm152Di	pErk1/2	IL-12	D07932	F	Cyno	median	56.560747146606445
R2W1_D07932_Cy_F_IL-12.fcs	Basophils	Basophils	Singlets	Sm154Di	pP38	IL-12	D07932	F	Cyno	median	15.44591474533081
R2W1_D07932_Cy_F_IL-12.fcs	Basophils	Basophils	Singlets	Gd160Di	pZap70/Syk	IL-12	D07932	F	Cyno	median	4.969422817230225
R2W1_D07932_Cy_F_IL-12.fcs	Basophils	Basophils	Singlets	Dy161Di	pTBK1	IL-12	D07932	F	Cyno	median	26.455824851989746
R2W1_D07932_Cy_F_IL-12.fcs	Basophils	Basophils	Singlets	Ho165Di	pSTAT6	IL-12	D07932	F	Cyno	median	8.496139526367188
R2W1_D07932_Cy_F_IL-12.fcs	Basophils	Basophils	Singlets	Er170Di	pSTAT4	IL-12	D07932	F	Cyno	median	13.341390609741211
R2W1_D07932_Cy_F_IL-12.fcs	Basophils	Basophils	Singlets	Yb172Di	p4E-BP1	IL-12	D07932	F	Cyno	median	13.12644910812378
R2W1_D07932_Cy_F_IL-12.fcs	Basophils	Basophils	Singlets	Tm169Di	Ki67	IL-12	D07932	F	Cyno	median	56.07951736450195
R2W1_D07932_Cy_F_IL-12.fcs	Basophils	Basophils	Singlets	Dy163Di	IkBa	IL-12	D07932	F	Cyno	median	6.7737579345703125
R2W1_D07932_Cy_F_IL-12.fcs	pDCs	pDCs	HLA-DR+ CD11c-	La139Di	pSTAT3	IL-12	D07932	F	Cyno	median	58.631736755371094
R2W1_D07932_Cy_F_IL-12.fcs	pDCs	pDCs	HLA-DR+ CD11c-	Nd144Di	pMAPKAPK2	IL-12	D07932	F	Cyno	median	17.92911720275879
R2W1_D07932_Cy_F_IL-12.fcs	pDCs	pDCs	HLA-DR+ CD11c-	Nd145Di	pCREB	IL-12	D07932	F	Cyno	median	44.328975677490234
R2W1_D07932_Cy_F_IL-12.fcs	pDCs	pDCs	HLA-DR+ CD11c-	Nd146Di	pPLCg2	IL-12	D07932	F	Cyno	median	15.693754196166992
R2W1_D07932_Cy_F_IL-12.fcs	pDCs	pDCs	HLA-DR+ CD11c-	Sm147Di	pSTAT1	IL-12	D07932	F	Cyno	median	11.950437545776367
R2W1_D07932_Cy_F_IL-12.fcs	pDCs	pDCs	HLA-DR+ CD11c-	Sm149Di	pSTAT5	IL-12	D07932	F	Cyno	median	19.278564453125
R2W1_D07932_Cy_F_IL-12.fcs	pDCs	pDCs	HLA-DR+ CD11c-	Sm150Di	pS6	IL-12	D07932	F	Cyno	median	78.38084411621094
R2W1_D07932_Cy_F_IL-12.fcs	pDCs	pDCs	HLA-DR+ CD11c-	Sm152Di	pErk1/2	IL-12	D07932	F	Cyno	median	38.77021789550781
R2W1_D07932_Cy_F_IL-12.fcs	pDCs	pDCs	HLA-DR+ CD11c-	Sm154Di	pP38	IL-12	D07932	F	Cyno	median	14.762850761413574
R2W1_D07932_Cy_F_IL-12.fcs	pDCs	pDCs	HLA-DR+ CD11c-	Gd160Di	pZap70/Syk	IL-12	D07932	F	Cyno	median	4.333527088165283
R2W1_D07932_Cy_F_IL-12.fcs	pDCs	pDCs	HLA-DR+ CD11c-	Dy161Di	pTBK1	IL-12	D07932	F	Cyno	median	29.560794830322266
R2W1_D07932_Cy_F_IL-12.fcs	pDCs	pDCs	HLA-DR+ CD11c-	Ho165Di	pSTAT6	IL-12	D07932	F	Cyno	median	13.120880126953125
R2W1_D07932_Cy_F_IL-12.fcs	pDCs	pDCs	HLA-DR+ CD11c-	Er170Di	pSTAT4	IL-12	D07932	F	Cyno	median	19.132253646850586
R2W1_D07932_Cy_F_IL-12.fcs	pDCs	pDCs	HLA-DR+ CD11c-	Yb172Di	p4E-BP1	IL-12	D07932	F	Cyno	median	47.327266693115234
R2W1_D07932_Cy_F_IL-12.fcs	pDCs	pDCs	HLA-DR+ CD11c-	Tm169Di	Ki67	IL-12	D07932	F	Cyno	median	103.283203125
R2W1_D07932_Cy_F_IL-12.fcs	pDCs	pDCs	HLA-DR+ CD11c-	Dy163Di	IkBa	IL-12	D07932	F	Cyno	median	26.457550048828125
R2W1_D07932_Cy_F_IL-12.fcs	CD4+/CD8+	CD4+/CD8+	T Cells	La139Di	pSTAT3	IL-12	D07932	F	Cyno	median	32.71475410461426
R2W1_D07932_Cy_F_IL-12.fcs	CD4+/CD8+	CD4+/CD8+	T Cells	Nd144Di	pMAPKAPK2	IL-12	D07932	F	Cyno	median	9.124173641204834
R2W1_D07932_Cy_F_IL-12.fcs	CD4+/CD8+	CD4+/CD8+	T Cells	Nd145Di	pCREB	IL-12	D07932	F	Cyno	median	21.305944442749023
R2W1_D07932_Cy_F_IL-12.fcs	CD4+/CD8+	CD4+/CD8+	T Cells	Nd146Di	pPLCg2	IL-12	D07932	F	Cyno	median	6.451483964920044
R2W1_D07932_Cy_F_IL-12.fcs	CD4+/CD8+	CD4+/CD8+	T Cells	Sm147Di	pSTAT1	IL-12	D07932	F	Cyno	median	12.382479190826416
R2W1_D07932_Cy_F_IL-12.fcs	CD4+/CD8+	CD4+/CD8+	T Cells	Sm149Di	pSTAT5	IL-12	D07932	F	Cyno	median	11.943893909454346
R2W1_D07932_Cy_F_IL-12.fcs	CD4+/CD8+	CD4+/CD8+	T Cells	Sm150Di	pS6	IL-12	D07932	F	Cyno	median	42.4315128326416
R2W1_D07932_Cy_F_IL-12.fcs	CD4+/CD8+	CD4+/CD8+	T Cells	Sm152Di	pErk1/2	IL-12	D07932	F	Cyno	median	25.034188270568848
R2W1_D07932_Cy_F_IL-12.fcs	CD4+/CD8+	CD4+/CD8+	T Cells	Sm154Di	pP38	IL-12	D07932	F	Cyno	median	11.783352851867676
R2W1_D07932_Cy_F_IL-12.fcs	CD4+/CD8+	CD4+/CD8+	T Cells	Gd160Di	pZap70/Syk	IL-12	D07932	F	Cyno	median	4.519062757492065
R2W1_D07932_Cy_F_IL-12.fcs	CD4+/CD8+	CD4+/CD8+	T Cells	Dy161Di	pTBK1	IL-12	D07932	F	Cyno	median	8.010462284088135
R2W1_D07932_Cy_F_IL-12.fcs	CD4+/CD8+	CD4+/CD8+	T Cells	Ho165Di	pSTAT6	IL-12	D07932	F	Cyno	median	5.518240451812744
R2W1_D07932_Cy_F_IL-12.fcs	CD4+/CD8+	CD4+/CD8+	T Cells	Er170Di	pSTAT4	IL-12	D07932	F	Cyno	median	8.60424518585205
R2W1_D07932_Cy_F_IL-12.fcs	CD4+/CD8+	CD4+/CD8+	T Cells	Yb172Di	p4E-BP1	IL-12	D07932	F	Cyno	median	9.120570659637451
R2W1_D07932_Cy_F_IL-12.fcs	CD4+/CD8+	CD4+/CD8+	T Cells	Tm169Di	Ki67	IL-12	D07932	F	Cyno	median	16.752387046813965
R2W1_D07932_Cy_F_IL-12.fcs	CD4+/CD8+	CD4+/CD8+	T Cells	Dy163Di	IkBa	IL-12	D07932	F	Cyno	median	4.966120719909668
R2W1_D07932_Cy_F_IL-12.fcs	CD7+/HLA-DR-	CD7+/HLA-DR-	CD19- CD3-	La139Di	pSTAT3	IL-12	D07932	F	Cyno	median	44.258806228637695
R2W1_D07932_Cy_F_IL-12.fcs	CD7+/HLA-DR-	CD7+/HLA-DR-	CD19- CD3-	Nd144Di	pMAPKAPK2	IL-12	D07932	F	Cyno	median	10.158673286437988
R2W1_D07932_Cy_F_IL-12.fcs	CD7+/HLA-DR-	CD7+/HLA-DR-	CD19- CD3-	Nd145Di	pCREB	IL-12	D07932	F	Cyno	median	21.503965377807617
R2W1_D07932_Cy_F_IL-12.fcs	CD7+/HLA-DR-	CD7+/HLA-DR-	CD19- CD3-	Nd146Di	pPLCg2	IL-12	D07932	F	Cyno	median	8.881958484649658
R2W1_D07932_Cy_F_IL-12.fcs	CD7+/HLA-DR-	CD7+/HLA-DR-	CD19- CD3-	Sm147Di	pSTAT1	IL-12	D07932	F	Cyno	median	11.431966781616211
R2W1_D07932_Cy_F_IL-12.fcs	CD7+/HLA-DR-	CD7+/HLA-DR-	CD19- CD3-	Sm149Di	pSTAT5	IL-12	D07932	F	Cyno	median	12.742026805877686
R2W1_D07932_Cy_F_IL-12.fcs	CD7+/HLA-DR-	CD7+/HLA-DR-	CD19- CD3-	Sm150Di	pS6	IL-12	D07932	F	Cyno	median	45.15997886657715
R2W1_D07932_Cy_F_IL-12.fcs	CD7+/HLA-DR-	CD7+/HLA-DR-	CD19- CD3-	Sm152Di	pErk1/2	IL-12	D07932	F	Cyno	median	27.19072151184082
R2W1_D07932_Cy_F_IL-12.fcs	CD7+/HLA-DR-	CD7+/HLA-DR-	CD19- CD3-	Sm154Di	pP38	IL-12	D07932	F	Cyno	median	12.647771835327148
R2W1_D07932_Cy_F_IL-12.fcs	CD7+/HLA-DR-	CD7+/HLA-DR-	CD19- CD3-	Gd160Di	pZap70/Syk	IL-12	D07932	F	Cyno	median	5.0501298904418945
R2W1_D07932_Cy_F_IL-12.fcs	CD7+/HLA-DR-	CD7+/HLA-DR-	CD19- CD3-	Dy161Di	pTBK1	IL-12	D07932	F	Cyno	median	10.008084297180176
R2W1_D07932_Cy_F_IL-12.fcs	CD7+/HLA-DR-	CD7+/HLA-DR-	CD19- CD3-	Ho165Di	pSTAT6	IL-12	D07932	F	Cyno	median	7.190249681472778
R2W1_D07932_Cy_F_IL-12.fcs	CD7+/HLA-DR-	CD7+/HLA-DR-	CD19- CD3-	Er170Di	pSTAT4	IL-12	D07932	F	Cyno	median	20.954519271850586
R2W1_D07932_Cy_F_IL-12.fcs	CD7+/HLA-DR-	CD7+/HLA-DR-	CD19- CD3-	Yb172Di	p4E-BP1	IL-12	D07932	F	Cyno	median	8.42678689956665
R2W1_D07932_Cy_F_IL-12.fcs	CD7+/HLA-DR-	CD7+/HLA-DR-	CD19- CD3-	Tm169Di	Ki67	IL-12	D07932	F	Cyno	median	17.170716285705566
R2W1_D07932_Cy_F_IL-12.fcs	CD7+/HLA-DR-	CD7+/HLA-DR-	CD19- CD3-	Dy163Di	IkBa	IL-12	D07932	F	Cyno	median	4.638875246047974
R2W1_D07932_Cy_F_IL-12.fcs	CD11b+/CD16-	CD11b+/CD16-	HLA-DR+/CD7-	La139Di	pSTAT3	IL-12	D07932	F	Cyno	median	48.817134857177734
R2W1_D07932_Cy_F_IL-12.fcs	CD11b+/CD16-	CD11b+/CD16-	HLA-DR+/CD7-	Nd144Di	pMAPKAPK2	IL-12	D07932	F	Cyno	median	16.364437103271484
R2W1_D07932_Cy_F_IL-12.fcs	CD11b+/CD16-	CD11b+/CD16-	HLA-DR+/CD7-	Nd145Di	pCREB	IL-12	D07932	F	Cyno	median	51.47292709350586
R2W1_D07932_Cy_F_IL-12.fcs	CD11b+/CD16-	CD11b+/CD16-	HLA-DR+/CD7-	Nd146Di	pPLCg2	IL-12	D07932	F	Cyno	median	10.646488189697266
R2W1_D07932_Cy_F_IL-12.fcs	CD11b+/CD16-	CD11b+/CD16-	HLA-DR+/CD7-	Sm147Di	pSTAT1	IL-12	D07932	F	Cyno	median	62.70779800415039
R2W1_D07932_Cy_F_IL-12.fcs	CD11b+/CD16-	CD11b+/CD16-	HLA-DR+/CD7-	Sm149Di	pSTAT5	IL-12	D07932	F	Cyno	median	17.402545928955078
R2W1_D07932_Cy_F_IL-12.fcs	CD11b+/CD16-	CD11b+/CD16-	HLA-DR+/CD7-	Sm150Di	pS6	IL-12	D07932	F	Cyno	median	75.10164642333984
R2W1_D07932_Cy_F_IL-12.fcs	CD11b+/CD16-	CD11b+/CD16-	HLA-DR+/CD7-	Sm152Di	pErk1/2	IL-12	D07932	F	Cyno	median	61.76443862915039
R2W1_D07932_Cy_F_IL-12.fcs	CD11b+/CD16-	CD11b+/CD16-	HLA-DR+/CD7-	Sm154Di	pP38	IL-12	D07932	F	Cyno	median	16.323652267456055
R2W1_D07932_Cy_F_IL-12.fcs	CD11b+/CD16-	CD11b+/CD16-	HLA-DR+/CD7-	Gd160Di	pZap70/Syk	IL-12	D07932	F	Cyno	median	4.028807640075684
R2W1_D07932_Cy_F_IL-12.fcs	CD11b+/CD16-	CD11b+/CD16-	HLA-DR+/CD7-	Dy161Di	pTBK1	IL-12	D07932	F	Cyno	median	15.060272216796875
R2W1_D07932_Cy_F_IL-12.fcs	CD11b+/CD16-	CD11b+/CD16-	HLA-DR+/CD7-	Ho165Di	pSTAT6	IL-12	D07932	F	Cyno	median	8.973001480102539
R2W1_D07932_Cy_F_IL-12.fcs	CD11b+/CD16-	CD11b+/CD16-	HLA-DR+/CD7-	Er170Di	pSTAT4	IL-12	D07932	F	Cyno	median	11.87170696258545
R2W1_D07932_Cy_F_IL-12.fcs	CD11b+/CD16-	CD11b+/CD16-	HLA-DR+/CD7-	Yb172Di	p4E-BP1	IL-12	D07932	F	Cyno	median	25.261188507080078
R2W1_D07932_Cy_F_IL-12.fcs	CD11b+/CD16-	CD11b+/CD16-	HLA-DR+/CD7-	Tm169Di	Ki67	IL-12	D07932	F	Cyno	median	82.48506164550781
R2W1_D07932_Cy_F_IL-12.fcs	CD11b+/CD16-	CD11b+/CD16-	HLA-DR+/CD7-	Dy163Di	IkBa	IL-12	D07932	F	Cyno	median	5.778420925140381
R2W1_D07932_Cy_F_IL-12.fcs	CD16+/CD11b-	CD16+/CD11b-	HLA-DR+/CD7-	La139Di	pSTAT3	IL-12	D07932	F	Cyno	median	44.71405792236328
R2W1_D07932_Cy_F_IL-12.fcs	CD16+/CD11b-	CD16+/CD11b-	HLA-DR+/CD7-	Nd144Di	pMAPKAPK2	IL-12	D07932	F	Cyno	median	13.947511672973633
R2W1_D07932_Cy_F_IL-12.fcs	CD16+/CD11b-	CD16+/CD11b-	HLA-DR+/CD7-	Nd145Di	pCREB	IL-12	D07932	F	Cyno	median	27.191160202026367
R2W1_D07932_Cy_F_IL-12.fcs	CD16+/CD11b-	CD16+/CD11b-	HLA-DR+/CD7-	Nd146Di	pPLCg2	IL-12	D07932	F	Cyno	median	9.675484657287598
R2W1_D07932_Cy_F_IL-12.fcs	CD16+/CD11b-	CD16+/CD11b-	HLA-DR+/CD7-	Sm147Di	pSTAT1	IL-12	D07932	F	Cyno	median	27.501066207885742
R2W1_D07932_Cy_F_IL-12.fcs	CD16+/CD11b-	CD16+/CD11b-	HLA-DR+/CD7-	Sm149Di	pSTAT5	IL-12	D07932	F	Cyno	median	12.71253776550293
R2W1_D07932_Cy_F_IL-12.fcs	CD16+/CD11b-	CD16+/CD11b-	HLA-DR+/CD7-	Sm150Di	pS6	IL-12	D07932	F	Cyno	median	52.9928092956543
R2W1_D07932_Cy_F_IL-12.fcs	CD16+/CD11b-	CD16+/CD11b-	HLA-DR+/CD7-	Sm152Di	pErk1/2	IL-12	D07932	F	Cyno	median	30.82737922668457
R2W1_D07932_Cy_F_IL-12.fcs	CD16+/CD11b-	CD16+/CD11b-	HLA-DR+/CD7-	Sm154Di	pP38	IL-12	D07932	F	Cyno	median	11.992349624633789
R2W1_D07932_Cy_F_IL-12.fcs	CD16+/CD11b-	CD16+/CD11b-	HLA-DR+/CD7-	Gd160Di	pZap70/Syk	IL-12	D07932	F	Cyno	median	5.931967258453369
R2W1_D07932_Cy_F_IL-12.fcs	CD16+/CD11b-	CD16+/CD11b-	HLA-DR+/CD7-	Dy161Di	pTBK1	IL-12	D07932	F	Cyno	median	12.206188201904297
R2W1_D07932_Cy_F_IL-12.fcs	CD16+/CD11b-	CD16+/CD11b-	HLA-DR+/CD7-	Ho165Di	pSTAT6	IL-12	D07932	F	Cyno	median	7.197267532348633
R2W1_D07932_Cy_F_IL-12.fcs	CD16+/CD11b-	CD16+/CD11b-	HLA-DR+/CD7-	Er170Di	pSTAT4	IL-12	D07932	F	Cyno	median	9.17375373840332
R2W1_D07932_Cy_F_IL-12.fcs	CD16+/CD11b-	CD16+/CD11b-	HLA-DR+/CD7-	Yb172Di	p4E-BP1	IL-12	D07932	F	Cyno	median	11.974080085754395
R2W1_D07932_Cy_F_IL-12.fcs	CD16+/CD11b-	CD16+/CD11b-	HLA-DR+/CD7-	Tm169Di	Ki67	IL-12	D07932	F	Cyno	median	20.65113639831543
R2W1_D07932_Cy_F_IL-12.fcs	CD16+/CD11b-	CD16+/CD11b-	HLA-DR+/CD7-	Dy163Di	IkBa	IL-12	D07932	F	Cyno	median	4.299755573272705
R2W1_D07932_Cy_F_IL-12.fcs	CD11b-/CD16-	CD11b-/CD16-	HLA-DR+/CD7-	La139Di	pSTAT3	IL-12	D07932	F	Cyno	median	44.60131072998047
R2W1_D07932_Cy_F_IL-12.fcs	CD11b-/CD16-	CD11b-/CD16-	HLA-DR+/CD7-	Nd144Di	pMAPKAPK2	IL-12	D07932	F	Cyno	median	12.547086715698242
R2W1_D07932_Cy_F_IL-12.fcs	CD11b-/CD16-	CD11b-/CD16-	HLA-DR+/CD7-	Nd145Di	pCREB	IL-12	D07932	F	Cyno	median	34.656484603881836
R2W1_D07932_Cy_F_IL-12.fcs	CD11b-/CD16-	CD11b-/CD16-	HLA-DR+/CD7-	Nd146Di	pPLCg2	IL-12	D07932	F	Cyno	median	8.541029453277588
R2W1_D07932_Cy_F_IL-12.fcs	CD11b-/CD16-	CD11b-/CD16-	HLA-DR+/CD7-	Sm147Di	pSTAT1	IL-12	D07932	F	Cyno	median	19.925546646118164
R2W1_D07932_Cy_F_IL-12.fcs	CD11b-/CD16-	CD11b-/CD16-	HLA-DR+/CD7-	Sm149Di	pSTAT5	IL-12	D07932	F	Cyno	median	14.787982940673828
R2W1_D07932_Cy_F_IL-12.fcs	CD11b-/CD16-	CD11b-/CD16-	HLA-DR+/CD7-	Sm150Di	pS6	IL-12	D07932	F	Cyno	median	61.44680976867676
R2W1_D07932_Cy_F_IL-12.fcs	CD11b-/CD16-	CD11b-/CD16-	HLA-DR+/CD7-	Sm152Di	pErk1/2	IL-12	D07932	F	Cyno	median	34.04286575317383
R2W1_D07932_Cy_F_IL-12.fcs	CD11b-/CD16-	CD11b-/CD16-	HLA-DR+/CD7-	Sm154Di	pP38	IL-12	D07932	F	Cyno	median	13.956407070159912
R2W1_D07932_Cy_F_IL-12.fcs	CD11b-/CD16-	CD11b-/CD16-	HLA-DR+/CD7-	Gd160Di	pZap70/Syk	IL-12	D07932	F	Cyno	median	4.502070665359497
R2W1_D07932_Cy_F_IL-12.fcs	CD11b-/CD16-	CD11b-/CD16-	HLA-DR+/CD7-	Dy161Di	pTBK1	IL-12	D07932	F	Cyno	median	15.740356922149658
R2W1_D07932_Cy_F_IL-12.fcs	CD11b-/CD16-	CD11b-/CD16-	HLA-DR+/CD7-	Ho165Di	pSTAT6	IL-12	D07932	F	Cyno	median	9.099029541015625
R2W1_D07932_Cy_F_IL-12.fcs	CD11b-/CD16-	CD11b-/CD16-	HLA-DR+/CD7-	Er170Di	pSTAT4	IL-12	D07932	F	Cyno	median	12.796956539154053
R2W1_D07932_Cy_F_IL-12.fcs	CD11b-/CD16-	CD11b-/CD16-	HLA-DR+/CD7-	Yb172Di	p4E-BP1	IL-12	D07932	F	Cyno	median	25.507307052612305
R2W1_D07932_Cy_F_IL-12.fcs	CD11b-/CD16-	CD11b-/CD16-	HLA-DR+/CD7-	Tm169Di	Ki67	IL-12	D07932	F	Cyno	median	172.12696075439453
R2W1_D07932_Cy_F_IL-12.fcs	CD11b-/CD16-	CD11b-/CD16-	HLA-DR+/CD7-	Dy163Di	IkBa	IL-12	D07932	F	Cyno	median	10.534180641174316
R2W1_D07932_Cy_F_IL-12.fcs	CD16+/CD11b+	CD16+/CD11b+	HLA-DR+/CD7-	La139Di	pSTAT3	IL-12	D07932	F	Cyno	median	49.706695556640625
R2W1_D07932_Cy_F_IL-12.fcs	CD16+/CD11b+	CD16+/CD11b+	HLA-DR+/CD7-	Nd144Di	pMAPKAPK2	IL-12	D07932	F	Cyno	median	16.842713356018066
R2W1_D07932_Cy_F_IL-12.fcs	CD16+/CD11b+	CD16+/CD11b+	HLA-DR+/CD7-	Nd145Di	pCREB	IL-12	D07932	F	Cyno	median	40.686317443847656
R2W1_D07932_Cy_F_IL-12.fcs	CD16+/CD11b+	CD16+/CD11b+	HLA-DR+/CD7-	Nd146Di	pPLCg2	IL-12	D07932	F	Cyno	median	11.13327407836914
R2W1_D07932_Cy_F_IL-12.fcs	CD16+/CD11b+	CD16+/CD11b+	HLA-DR+/CD7-	Sm147Di	pSTAT1	IL-12	D07932	F	Cyno	median	67.63658142089844
R2W1_D07932_Cy_F_IL-12.fcs	CD16+/CD11b+	CD16+/CD11b+	HLA-DR+/CD7-	Sm149Di	pSTAT5	IL-12	D07932	F	Cyno	median	17.299067497253418
R2W1_D07932_Cy_F_IL-12.fcs	CD16+/CD11b+	CD16+/CD11b+	HLA-DR+/CD7-	Sm150Di	pS6	IL-12	D07932	F	Cyno	median	69.18978118896484
R2W1_D07932_Cy_F_IL-12.fcs	CD16+/CD11b+	CD16+/CD11b+	HLA-DR+/CD7-	Sm152Di	pErk1/2	IL-12	D07932	F	Cyno	median	50.5556697845459
R2W1_D07932_Cy_F_IL-12.fcs	CD16+/CD11b+	CD16+/CD11b+	HLA-DR+/CD7-	Sm154Di	pP38	IL-12	D07932	F	Cyno	median	15.54337215423584
R2W1_D07932_Cy_F_IL-12.fcs	CD16+/CD11b+	CD16+/CD11b+	HLA-DR+/CD7-	Gd160Di	pZap70/Syk	IL-12	D07932	F	Cyno	median	5.847754001617432
R2W1_D07932_Cy_F_IL-12.fcs	CD16+/CD11b+	CD16+/CD11b+	HLA-DR+/CD7-	Dy161Di	pTBK1	IL-12	D07932	F	Cyno	median	15.00567102432251
R2W1_D07932_Cy_F_IL-12.fcs	CD16+/CD11b+	CD16+/CD11b+	HLA-DR+/CD7-	Ho165Di	pSTAT6	IL-12	D07932	F	Cyno	median	9.005554676055908
R2W1_D07932_Cy_F_IL-12.fcs	CD16+/CD11b+	CD16+/CD11b+	HLA-DR+/CD7-	Er170Di	pSTAT4	IL-12	D07932	F	Cyno	median	11.66441297531128
R2W1_D07932_Cy_F_IL-12.fcs	CD16+/CD11b+	CD16+/CD11b+	HLA-DR+/CD7-	Yb172Di	p4E-BP1	IL-12	D07932	F	Cyno	median	18.993006706237793
R2W1_D07932_Cy_F_IL-12.fcs	CD16+/CD11b+	CD16+/CD11b+	HLA-DR+/CD7-	Tm169Di	Ki67	IL-12	D07932	F	Cyno	median	26.938514709472656
R2W1_D07932_Cy_F_IL-12.fcs	CD16+/CD11b+	CD16+/CD11b+	HLA-DR+/CD7-	Dy163Di	IkBa	IL-12	D07932	F	Cyno	median	5.2930216789245605
R2W1_D07932_Cy_F_IL-12.fcs	CD1c+ B cells	CD1c+ B cells	B Cells	La139Di	pSTAT3	IL-12	D07932	F	Cyno	median	38.808799743652344
R2W1_D07932_Cy_F_IL-12.fcs	CD1c+ B cells	CD1c+ B cells	B Cells	Nd144Di	pMAPKAPK2	IL-12	D07932	F	Cyno	median	10.044770240783691
R2W1_D07932_Cy_F_IL-12.fcs	CD1c+ B cells	CD1c+ B cells	B Cells	Nd145Di	pCREB	IL-12	D07932	F	Cyno	median	22.721837997436523
R2W1_D07932_Cy_F_IL-12.fcs	CD1c+ B cells	CD1c+ B cells	B Cells	Nd146Di	pPLCg2	IL-12	D07932	F	Cyno	median	7.418838024139404
R2W1_D07932_Cy_F_IL-12.fcs	CD1c+ B cells	CD1c+ B cells	B Cells	Sm147Di	pSTAT1	IL-12	D07932	F	Cyno	median	12.337800025939941
R2W1_D07932_Cy_F_IL-12.fcs	CD1c+ B cells	CD1c+ B cells	B Cells	Sm149Di	pSTAT5	IL-12	D07932	F	Cyno	median	12.407391548156738
R2W1_D07932_Cy_F_IL-12.fcs	CD1c+ B cells	CD1c+ B cells	B Cells	Sm150Di	pS6	IL-12	D07932	F	Cyno	median	46.318519592285156
R2W1_D07932_Cy_F_IL-12.fcs	CD1c+ B cells	CD1c+ B cells	B Cells	Sm152Di	pErk1/2	IL-12	D07932	F	Cyno	median	27.478458404541016
R2W1_D07932_Cy_F_IL-12.fcs	CD1c+ B cells	CD1c+ B cells	B Cells	Sm154Di	pP38	IL-12	D07932	F	Cyno	median	12.258452415466309
R2W1_D07932_Cy_F_IL-12.fcs	CD1c+ B cells	CD1c+ B cells	B Cells	Gd160Di	pZap70/Syk	IL-12	D07932	F	Cyno	median	5.049315929412842
R2W1_D07932_Cy_F_IL-12.fcs	CD1c+ B cells	CD1c+ B cells	B Cells	Dy161Di	pTBK1	IL-12	D07932	F	Cyno	median	16.612468719482422
R2W1_D07932_Cy_F_IL-12.fcs	CD1c+ B cells	CD1c+ B cells	B Cells	Ho165Di	pSTAT6	IL-12	D07932	F	Cyno	median	8.694071769714355
R2W1_D07932_Cy_F_IL-12.fcs	CD1c+ B cells	CD1c+ B cells	B Cells	Er170Di	pSTAT4	IL-12	D07932	F	Cyno	median	11.584121704101562
R2W1_D07932_Cy_F_IL-12.fcs	CD1c+ B cells	CD1c+ B cells	B Cells	Yb172Di	p4E-BP1	IL-12	D07932	F	Cyno	median	29.687000274658203
R2W1_D07932_Cy_F_IL-12.fcs	CD1c+ B cells	CD1c+ B cells	B Cells	Tm169Di	Ki67	IL-12	D07932	F	Cyno	median	29.345565795898438
R2W1_D07932_Cy_F_IL-12.fcs	CD1c+ B cells	CD1c+ B cells	B Cells	Dy163Di	IkBa	IL-12	D07932	F	Cyno	median	9.32267951965332
R2W1_D07932_Cy_F_IL-12.fcs	B Cells	B Cells	CD45+ CD66-	La139Di	pSTAT3	IL-12	D07932	F	Cyno	median	29.36277198791504
R2W1_D07932_Cy_F_IL-12.fcs	B Cells	B Cells	CD45+ CD66-	Nd144Di	pMAPKAPK2	IL-12	D07932	F	Cyno	median	8.70156478881836
R2W1_D07932_Cy_F_IL-12.fcs	B Cells	B Cells	CD45+ CD66-	Nd145Di	pCREB	IL-12	D07932	F	Cyno	median	19.468353271484375
R2W1_D07932_Cy_F_IL-12.fcs	B Cells	B Cells	CD45+ CD66-	Nd146Di	pPLCg2	IL-12	D07932	F	Cyno	median	6.281881809234619
R2W1_D07932_Cy_F_IL-12.fcs	B Cells	B Cells	CD45+ CD66-	Sm147Di	pSTAT1	IL-12	D07932	F	Cyno	median	7.545966625213623
R2W1_D07932_Cy_F_IL-12.fcs	B Cells	B Cells	CD45+ CD66-	Sm149Di	pSTAT5	IL-12	D07932	F	Cyno	median	10.410637855529785
R2W1_D07932_Cy_F_IL-12.fcs	B Cells	B Cells	CD45+ CD66-	Sm150Di	pS6	IL-12	D07932	F	Cyno	median	36.957794189453125
R2W1_D07932_Cy_F_IL-12.fcs	B Cells	B Cells	CD45+ CD66-	Sm152Di	pErk1/2	IL-12	D07932	F	Cyno	median	23.221540451049805
R2W1_D07932_Cy_F_IL-12.fcs	B Cells	B Cells	CD45+ CD66-	Sm154Di	pP38	IL-12	D07932	F	Cyno	median	11.21280574798584
R2W1_D07932_Cy_F_IL-12.fcs	B Cells	B Cells	CD45+ CD66-	Gd160Di	pZap70/Syk	IL-12	D07932	F	Cyno	median	3.875762939453125
R2W1_D07932_Cy_F_IL-12.fcs	B Cells	B Cells	CD45+ CD66-	Dy161Di	pTBK1	IL-12	D07932	F	Cyno	median	12.809738159179688
R2W1_D07932_Cy_F_IL-12.fcs	B Cells	B Cells	CD45+ CD66-	Ho165Di	pSTAT6	IL-12	D07932	F	Cyno	median	7.145020008087158
R2W1_D07932_Cy_F_IL-12.fcs	B Cells	B Cells	CD45+ CD66-	Er170Di	pSTAT4	IL-12	D07932	F	Cyno	median	10.188739776611328
R2W1_D07932_Cy_F_IL-12.fcs	B Cells	B Cells	CD45+ CD66-	Yb172Di	p4E-BP1	IL-12	D07932	F	Cyno	median	22.135684967041016
R2W1_D07932_Cy_F_IL-12.fcs	B Cells	B Cells	CD45+ CD66-	Tm169Di	Ki67	IL-12	D07932	F	Cyno	median	20.0598087310791
R2W1_D07932_Cy_F_IL-12.fcs	B Cells	B Cells	CD45+ CD66-	Dy163Di	IkBa	IL-12	D07932	F	Cyno	median	4.828513145446777
R2W1_D07932_Cy_F_IL-6.fcs	Neutrophils	Neutrophils	Non-Basophils	La139Di	pSTAT3	IL-6	D07932	F	Cyno	median	38.03069305419922
R2W1_D07932_Cy_F_IL-6.fcs	Neutrophils	Neutrophils	Non-Basophils	Nd144Di	pMAPKAPK2	IL-6	D07932	F	Cyno	median	9.314959526062012
R2W1_D07932_Cy_F_IL-6.fcs	Neutrophils	Neutrophils	Non-Basophils	Nd145Di	pCREB	IL-6	D07932	F	Cyno	median	27.08951759338379
R2W1_D07932_Cy_F_IL-6.fcs	Neutrophils	Neutrophils	Non-Basophils	Nd146Di	pPLCg2	IL-6	D07932	F	Cyno	median	8.488725662231445
R2W1_D07932_Cy_F_IL-6.fcs	Neutrophils	Neutrophils	Non-Basophils	Sm147Di	pSTAT1	IL-6	D07932	F	Cyno	median	33.951725006103516
R2W1_D07932_Cy_F_IL-6.fcs	Neutrophils	Neutrophils	Non-Basophils	Sm149Di	pSTAT5	IL-6	D07932	F	Cyno	median	15.038249015808105
R2W1_D07932_Cy_F_IL-6.fcs	Neutrophils	Neutrophils	Non-Basophils	Sm150Di	pS6	IL-6	D07932	F	Cyno	median	57.35481643676758
R2W1_D07932_Cy_F_IL-6.fcs	Neutrophils	Neutrophils	Non-Basophils	Sm152Di	pErk1/2	IL-6	D07932	F	Cyno	median	71.80481719970703
R2W1_D07932_Cy_F_IL-6.fcs	Neutrophils	Neutrophils	Non-Basophils	Sm154Di	pP38	IL-6	D07932	F	Cyno	median	14.259984970092773
R2W1_D07932_Cy_F_IL-6.fcs	Neutrophils	Neutrophils	Non-Basophils	Gd160Di	pZap70/Syk	IL-6	D07932	F	Cyno	median	8.437098503112793
R2W1_D07932_Cy_F_IL-6.fcs	Neutrophils	Neutrophils	Non-Basophils	Dy161Di	pTBK1	IL-6	D07932	F	Cyno	median	9.132040023803711
R2W1_D07932_Cy_F_IL-6.fcs	Neutrophils	Neutrophils	Non-Basophils	Ho165Di	pSTAT6	IL-6	D07932	F	Cyno	median	6.123773574829102
R2W1_D07932_Cy_F_IL-6.fcs	Neutrophils	Neutrophils	Non-Basophils	Er170Di	pSTAT4	IL-6	D07932	F	Cyno	median	10.236717224121094
R2W1_D07932_Cy_F_IL-6.fcs	Neutrophils	Neutrophils	Non-Basophils	Yb172Di	p4E-BP1	IL-6	D07932	F	Cyno	median	11.551222801208496
R2W1_D07932_Cy_F_IL-6.fcs	Neutrophils	Neutrophils	Non-Basophils	Tm169Di	Ki67	IL-6	D07932	F	Cyno	median	19.47134780883789
R2W1_D07932_Cy_F_IL-6.fcs	Neutrophils	Neutrophils	Non-Basophils	Dy163Di	IkBa	IL-6	D07932	F	Cyno	median	3.1137471199035645
R2W1_D07932_Cy_F_IL-6.fcs	CD8+T cells	CD8+T cells	T Cells	La139Di	pSTAT3	IL-6	D07932	F	Cyno	median	23.903000831604004
R2W1_D07932_Cy_F_IL-6.fcs	CD8+T cells	CD8+T cells	T Cells	Nd144Di	pMAPKAPK2	IL-6	D07932	F	Cyno	median	6.912124156951904
R2W1_D07932_Cy_F_IL-6.fcs	CD8+T cells	CD8+T cells	T Cells	Nd145Di	pCREB	IL-6	D07932	F	Cyno	median	15.162508010864258
R2W1_D07932_Cy_F_IL-6.fcs	CD8+T cells	CD8+T cells	T Cells	Nd146Di	pPLCg2	IL-6	D07932	F	Cyno	median	4.69892692565918
R2W1_D07932_Cy_F_IL-6.fcs	CD8+T cells	CD8+T cells	T Cells	Sm147Di	pSTAT1	IL-6	D07932	F	Cyno	median	8.404009342193604
R2W1_D07932_Cy_F_IL-6.fcs	CD8+T cells	CD8+T cells	T Cells	Sm149Di	pSTAT5	IL-6	D07932	F	Cyno	median	8.32053279876709
R2W1_D07932_Cy_F_IL-6.fcs	CD8+T cells	CD8+T cells	T Cells	Sm150Di	pS6	IL-6	D07932	F	Cyno	median	31.559505462646484
R2W1_D07932_Cy_F_IL-6.fcs	CD8+T cells	CD8+T cells	T Cells	Sm152Di	pErk1/2	IL-6	D07932	F	Cyno	median	18.24339008331299
R2W1_D07932_Cy_F_IL-6.fcs	CD8+T cells	CD8+T cells	T Cells	Sm154Di	pP38	IL-6	D07932	F	Cyno	median	8.959536075592041
R2W1_D07932_Cy_F_IL-6.fcs	CD8+T cells	CD8+T cells	T Cells	Gd160Di	pZap70/Syk	IL-6	D07932	F	Cyno	median	3.511577606201172
R2W1_D07932_Cy_F_IL-6.fcs	CD8+T cells	CD8+T cells	T Cells	Dy161Di	pTBK1	IL-6	D07932	F	Cyno	median	6.201043128967285
R2W1_D07932_Cy_F_IL-6.fcs	CD8+T cells	CD8+T cells	T Cells	Ho165Di	pSTAT6	IL-6	D07932	F	Cyno	median	4.053998947143555
R2W1_D07932_Cy_F_IL-6.fcs	CD8+T cells	CD8+T cells	T Cells	Er170Di	pSTAT4	IL-6	D07932	F	Cyno	median	5.366654396057129
R2W1_D07932_Cy_F_IL-6.fcs	CD8+T cells	CD8+T cells	T Cells	Yb172Di	p4E-BP1	IL-6	D07932	F	Cyno	median	6.319222450256348
R2W1_D07932_Cy_F_IL-6.fcs	CD8+T cells	CD8+T cells	T Cells	Tm169Di	Ki67	IL-6	D07932	F	Cyno	median	12.291560173034668
R2W1_D07932_Cy_F_IL-6.fcs	CD8+T cells	CD8+T cells	T Cells	Dy163Di	IkBa	IL-6	D07932	F	Cyno	median	3.6700305938720703
R2W1_D07932_Cy_F_IL-6.fcs	CD4+T cells	CD4+T cells	T Cells	La139Di	pSTAT3	IL-6	D07932	F	Cyno	median	28.252613067626953
R2W1_D07932_Cy_F_IL-6.fcs	CD4+T cells	CD4+T cells	T Cells	Nd144Di	pMAPKAPK2	IL-6	D07932	F	Cyno	median	7.51202654838562
R2W1_D07932_Cy_F_IL-6.fcs	CD4+T cells	CD4+T cells	T Cells	Nd145Di	pCREB	IL-6	D07932	F	Cyno	median	17.070449829101562
R2W1_D07932_Cy_F_IL-6.fcs	CD4+T cells	CD4+T cells	T Cells	Nd146Di	pPLCg2	IL-6	D07932	F	Cyno	median	4.7287187576293945
R2W1_D07932_Cy_F_IL-6.fcs	CD4+T cells	CD4+T cells	T Cells	Sm147Di	pSTAT1	IL-6	D07932	F	Cyno	median	10.429893970489502
R2W1_D07932_Cy_F_IL-6.fcs	CD4+T cells	CD4+T cells	T Cells	Sm149Di	pSTAT5	IL-6	D07932	F	Cyno	median	10.595632076263428
R2W1_D07932_Cy_F_IL-6.fcs	CD4+T cells	CD4+T cells	T Cells	Sm150Di	pS6	IL-6	D07932	F	Cyno	median	34.45888328552246
R2W1_D07932_Cy_F_IL-6.fcs	CD4+T cells	CD4+T cells	T Cells	Sm152Di	pErk1/2	IL-6	D07932	F	Cyno	median	19.908708572387695
R2W1_D07932_Cy_F_IL-6.fcs	CD4+T cells	CD4+T cells	T Cells	Sm154Di	pP38	IL-6	D07932	F	Cyno	median	9.149896144866943
R2W1_D07932_Cy_F_IL-6.fcs	CD4+T cells	CD4+T cells	T Cells	Gd160Di	pZap70/Syk	IL-6	D07932	F	Cyno	median	3.8712635040283203
R2W1_D07932_Cy_F_IL-6.fcs	CD4+T cells	CD4+T cells	T Cells	Dy161Di	pTBK1	IL-6	D07932	F	Cyno	median	5.861198663711548
R2W1_D07932_Cy_F_IL-6.fcs	CD4+T cells	CD4+T cells	T Cells	Ho165Di	pSTAT6	IL-6	D07932	F	Cyno	median	3.7338122129440308
R2W1_D07932_Cy_F_IL-6.fcs	CD4+T cells	CD4+T cells	T Cells	Er170Di	pSTAT4	IL-6	D07932	F	Cyno	median	5.129810333251953
R2W1_D07932_Cy_F_IL-6.fcs	CD4+T cells	CD4+T cells	T Cells	Yb172Di	p4E-BP1	IL-6	D07932	F	Cyno	median	6.429745435714722
R2W1_D07932_Cy_F_IL-6.fcs	CD4+T cells	CD4+T cells	T Cells	Tm169Di	Ki67	IL-6	D07932	F	Cyno	median	11.192241191864014
R2W1_D07932_Cy_F_IL-6.fcs	CD4+T cells	CD4+T cells	T Cells	Dy163Di	IkBa	IL-6	D07932	F	Cyno	median	4.31087589263916
R2W1_D07932_Cy_F_IL-6.fcs	Basophils	Basophils	Singlets	La139Di	pSTAT3	IL-6	D07932	F	Cyno	median	74.2639274597168
R2W1_D07932_Cy_F_IL-6.fcs	Basophils	Basophils	Singlets	Nd144Di	pMAPKAPK2	IL-6	D07932	F	Cyno	median	16.971678733825684
R2W1_D07932_Cy_F_IL-6.fcs	Basophils	Basophils	Singlets	Nd145Di	pCREB	IL-6	D07932	F	Cyno	median	41.38035202026367
R2W1_D07932_Cy_F_IL-6.fcs	Basophils	Basophils	Singlets	Nd146Di	pPLCg2	IL-6	D07932	F	Cyno	median	13.387457847595215
R2W1_D07932_Cy_F_IL-6.fcs	Basophils	Basophils	Singlets	Sm147Di	pSTAT1	IL-6	D07932	F	Cyno	median	48.541215896606445
R2W1_D07932_Cy_F_IL-6.fcs	Basophils	Basophils	Singlets	Sm149Di	pSTAT5	IL-6	D07932	F	Cyno	median	23.12044048309326
R2W1_D07932_Cy_F_IL-6.fcs	Basophils	Basophils	Singlets	Sm150Di	pS6	IL-6	D07932	F	Cyno	median	78.24539566040039
R2W1_D07932_Cy_F_IL-6.fcs	Basophils	Basophils	Singlets	Sm152Di	pErk1/2	IL-6	D07932	F	Cyno	median	45.473379135131836
R2W1_D07932_Cy_F_IL-6.fcs	Basophils	Basophils	Singlets	Sm154Di	pP38	IL-6	D07932	F	Cyno	median	11.970397472381592
R2W1_D07932_Cy_F_IL-6.fcs	Basophils	Basophils	Singlets	Gd160Di	pZap70/Syk	IL-6	D07932	F	Cyno	median	4.026426792144775
R2W1_D07932_Cy_F_IL-6.fcs	Basophils	Basophils	Singlets	Dy161Di	pTBK1	IL-6	D07932	F	Cyno	median	22.423965454101562
R2W1_D07932_Cy_F_IL-6.fcs	Basophils	Basophils	Singlets	Ho165Di	pSTAT6	IL-6	D07932	F	Cyno	median	7.082843065261841
R2W1_D07932_Cy_F_IL-6.fcs	Basophils	Basophils	Singlets	Er170Di	pSTAT4	IL-6	D07932	F	Cyno	median	11.09782600402832
R2W1_D07932_Cy_F_IL-6.fcs	Basophils	Basophils	Singlets	Yb172Di	p4E-BP1	IL-6	D07932	F	Cyno	median	11.0324387550354
R2W1_D07932_Cy_F_IL-6.fcs	Basophils	Basophils	Singlets	Tm169Di	Ki67	IL-6	D07932	F	Cyno	median	52.39669418334961
R2W1_D07932_Cy_F_IL-6.fcs	Basophils	Basophils	Singlets	Dy163Di	IkBa	IL-6	D07932	F	Cyno	median	5.301251411437988
R2W1_D07932_Cy_F_IL-6.fcs	pDCs	pDCs	HLA-DR+ CD11c-	La139Di	pSTAT3	IL-6	D07932	F	Cyno	median	48.25461959838867
R2W1_D07932_Cy_F_IL-6.fcs	pDCs	pDCs	HLA-DR+ CD11c-	Nd144Di	pMAPKAPK2	IL-6	D07932	F	Cyno	median	14.481641292572021
R2W1_D07932_Cy_F_IL-6.fcs	pDCs	pDCs	HLA-DR+ CD11c-	Nd145Di	pCREB	IL-6	D07932	F	Cyno	median	39.016258239746094
R2W1_D07932_Cy_F_IL-6.fcs	pDCs	pDCs	HLA-DR+ CD11c-	Nd146Di	pPLCg2	IL-6	D07932	F	Cyno	median	8.984854698181152
R2W1_D07932_Cy_F_IL-6.fcs	pDCs	pDCs	HLA-DR+ CD11c-	Sm147Di	pSTAT1	IL-6	D07932	F	Cyno	median	13.029399871826172
R2W1_D07932_Cy_F_IL-6.fcs	pDCs	pDCs	HLA-DR+ CD11c-	Sm149Di	pSTAT5	IL-6	D07932	F	Cyno	median	16.835238456726074
R2W1_D07932_Cy_F_IL-6.fcs	pDCs	pDCs	HLA-DR+ CD11c-	Sm150Di	pS6	IL-6	D07932	F	Cyno	median	62.53887939453125
R2W1_D07932_Cy_F_IL-6.fcs	pDCs	pDCs	HLA-DR+ CD11c-	Sm152Di	pErk1/2	IL-6	D07932	F	Cyno	median	35.10788345336914
R2W1_D07932_Cy_F_IL-6.fcs	pDCs	pDCs	HLA-DR+ CD11c-	Sm154Di	pP38	IL-6	D07932	F	Cyno	median	14.28992509841919
R2W1_D07932_Cy_F_IL-6.fcs	pDCs	pDCs	HLA-DR+ CD11c-	Gd160Di	pZap70/Syk	IL-6	D07932	F	Cyno	median	4.865768194198608
R2W1_D07932_Cy_F_IL-6.fcs	pDCs	pDCs	HLA-DR+ CD11c-	Dy161Di	pTBK1	IL-6	D07932	F	Cyno	median	12.505002975463867
R2W1_D07932_Cy_F_IL-6.fcs	pDCs	pDCs	HLA-DR+ CD11c-	Ho165Di	pSTAT6	IL-6	D07932	F	Cyno	median	9.359323501586914
R2W1_D07932_Cy_F_IL-6.fcs	pDCs	pDCs	HLA-DR+ CD11c-	Er170Di	pSTAT4	IL-6	D07932	F	Cyno	median	8.221609830856323
R2W1_D07932_Cy_F_IL-6.fcs	pDCs	pDCs	HLA-DR+ CD11c-	Yb172Di	p4E-BP1	IL-6	D07932	F	Cyno	median	26.473142623901367
R2W1_D07932_Cy_F_IL-6.fcs	pDCs	pDCs	HLA-DR+ CD11c-	Tm169Di	Ki67	IL-6	D07932	F	Cyno	median	27.458702087402344
R2W1_D07932_Cy_F_IL-6.fcs	pDCs	pDCs	HLA-DR+ CD11c-	Dy163Di	IkBa	IL-6	D07932	F	Cyno	median	12.058866500854492
R2W1_D07932_Cy_F_IL-6.fcs	CD4+/CD8+	CD4+/CD8+	T Cells	La139Di	pSTAT3	IL-6	D07932	F	Cyno	median	27.5223445892334
R2W1_D07932_Cy_F_IL-6.fcs	CD4+/CD8+	CD4+/CD8+	T Cells	Nd144Di	pMAPKAPK2	IL-6	D07932	F	Cyno	median	8.025318145751953
R2W1_D07932_Cy_F_IL-6.fcs	CD4+/CD8+	CD4+/CD8+	T Cells	Nd145Di	pCREB	IL-6	D07932	F	Cyno	median	18.265737533569336
R2W1_D07932_Cy_F_IL-6.fcs	CD4+/CD8+	CD4+/CD8+	T Cells	Nd146Di	pPLCg2	IL-6	D07932	F	Cyno	median	5.648595809936523
R2W1_D07932_Cy_F_IL-6.fcs	CD4+/CD8+	CD4+/CD8+	T Cells	Sm147Di	pSTAT1	IL-6	D07932	F	Cyno	median	11.889421463012695
R2W1_D07932_Cy_F_IL-6.fcs	CD4+/CD8+	CD4+/CD8+	T Cells	Sm149Di	pSTAT5	IL-6	D07932	F	Cyno	median	10.240235328674316
R2W1_D07932_Cy_F_IL-6.fcs	CD4+/CD8+	CD4+/CD8+	T Cells	Sm150Di	pS6	IL-6	D07932	F	Cyno	median	36.67204284667969
R2W1_D07932_Cy_F_IL-6.fcs	CD4+/CD8+	CD4+/CD8+	T Cells	Sm152Di	pErk1/2	IL-6	D07932	F	Cyno	median	21.47733497619629
R2W1_D07932_Cy_F_IL-6.fcs	CD4+/CD8+	CD4+/CD8+	T Cells	Sm154Di	pP38	IL-6	D07932	F	Cyno	median	10.226800918579102
R2W1_D07932_Cy_F_IL-6.fcs	CD4+/CD8+	CD4+/CD8+	T Cells	Gd160Di	pZap70/Syk	IL-6	D07932	F	Cyno	median	4.234356880187988
R2W1_D07932_Cy_F_IL-6.fcs	CD4+/CD8+	CD4+/CD8+	T Cells	Dy161Di	pTBK1	IL-6	D07932	F	Cyno	median	6.8668532371521
R2W1_D07932_Cy_F_IL-6.fcs	CD4+/CD8+	CD4+/CD8+	T Cells	Ho165Di	pSTAT6	IL-6	D07932	F	Cyno	median	4.712176322937012
R2W1_D07932_Cy_F_IL-6.fcs	CD4+/CD8+	CD4+/CD8+	T Cells	Er170Di	pSTAT4	IL-6	D07932	F	Cyno	median	6.233543395996094
R2W1_D07932_Cy_F_IL-6.fcs	CD4+/CD8+	CD4+/CD8+	T Cells	Yb172Di	p4E-BP1	IL-6	D07932	F	Cyno	median	8.742218017578125
R2W1_D07932_Cy_F_IL-6.fcs	CD4+/CD8+	CD4+/CD8+	T Cells	Tm169Di	Ki67	IL-6	D07932	F	Cyno	median	14.74084186553955
R2W1_D07932_Cy_F_IL-6.fcs	CD4+/CD8+	CD4+/CD8+	T Cells	Dy163Di	IkBa	IL-6	D07932	F	Cyno	median	4.30328369140625
R2W1_D07932_Cy_F_IL-6.fcs	CD7+/HLA-DR-	CD7+/HLA-DR-	CD19- CD3-	La139Di	pSTAT3	IL-6	D07932	F	Cyno	median	39.32014846801758
R2W1_D07932_Cy_F_IL-6.fcs	CD7+/HLA-DR-	CD7+/HLA-DR-	CD19- CD3-	Nd144Di	pMAPKAPK2	IL-6	D07932	F	Cyno	median	9.193023681640625
R2W1_D07932_Cy_F_IL-6.fcs	CD7+/HLA-DR-	CD7+/HLA-DR-	CD19- CD3-	Nd145Di	pCREB	IL-6	D07932	F	Cyno	median	18.538057327270508
R2W1_D07932_Cy_F_IL-6.fcs	CD7+/HLA-DR-	CD7+/HLA-DR-	CD19- CD3-	Nd146Di	pPLCg2	IL-6	D07932	F	Cyno	median	7.246331691741943
R2W1_D07932_Cy_F_IL-6.fcs	CD7+/HLA-DR-	CD7+/HLA-DR-	CD19- CD3-	Sm147Di	pSTAT1	IL-6	D07932	F	Cyno	median	10.198935508728027
R2W1_D07932_Cy_F_IL-6.fcs	CD7+/HLA-DR-	CD7+/HLA-DR-	CD19- CD3-	Sm149Di	pSTAT5	IL-6	D07932	F	Cyno	median	10.982996940612793
R2W1_D07932_Cy_F_IL-6.fcs	CD7+/HLA-DR-	CD7+/HLA-DR-	CD19- CD3-	Sm150Di	pS6	IL-6	D07932	F	Cyno	median	40.71609878540039
R2W1_D07932_Cy_F_IL-6.fcs	CD7+/HLA-DR-	CD7+/HLA-DR-	CD19- CD3-	Sm152Di	pErk1/2	IL-6	D07932	F	Cyno	median	24.33998680114746
R2W1_D07932_Cy_F_IL-6.fcs	CD7+/HLA-DR-	CD7+/HLA-DR-	CD19- CD3-	Sm154Di	pP38	IL-6	D07932	F	Cyno	median	10.945685386657715
R2W1_D07932_Cy_F_IL-6.fcs	CD7+/HLA-DR-	CD7+/HLA-DR-	CD19- CD3-	Gd160Di	pZap70/Syk	IL-6	D07932	F	Cyno	median	4.427168369293213
R2W1_D07932_Cy_F_IL-6.fcs	CD7+/HLA-DR-	CD7+/HLA-DR-	CD19- CD3-	Dy161Di	pTBK1	IL-6	D07932	F	Cyno	median	8.458768844604492
R2W1_D07932_Cy_F_IL-6.fcs	CD7+/HLA-DR-	CD7+/HLA-DR-	CD19- CD3-	Ho165Di	pSTAT6	IL-6	D07932	F	Cyno	median	5.157950401306152
R2W1_D07932_Cy_F_IL-6.fcs	CD7+/HLA-DR-	CD7+/HLA-DR-	CD19- CD3-	Er170Di	pSTAT4	IL-6	D07932	F	Cyno	median	7.714109420776367
R2W1_D07932_Cy_F_IL-6.fcs	CD7+/HLA-DR-	CD7+/HLA-DR-	CD19- CD3-	Yb172Di	p4E-BP1	IL-6	D07932	F	Cyno	median	7.358657360076904
R2W1_D07932_Cy_F_IL-6.fcs	CD7+/HLA-DR-	CD7+/HLA-DR-	CD19- CD3-	Tm169Di	Ki67	IL-6	D07932	F	Cyno	median	15.019682884216309
R2W1_D07932_Cy_F_IL-6.fcs	CD7+/HLA-DR-	CD7+/HLA-DR-	CD19- CD3-	Dy163Di	IkBa	IL-6	D07932	F	Cyno	median	3.833407402038574
R2W1_D07932_Cy_F_IL-6.fcs	CD11b+/CD16-	CD11b+/CD16-	HLA-DR+/CD7-	La139Di	pSTAT3	IL-6	D07932	F	Cyno	median	48.51581573486328
R2W1_D07932_Cy_F_IL-6.fcs	CD11b+/CD16-	CD11b+/CD16-	HLA-DR+/CD7-	Nd144Di	pMAPKAPK2	IL-6	D07932	F	Cyno	median	16.374502182006836
R2W1_D07932_Cy_F_IL-6.fcs	CD11b+/CD16-	CD11b+/CD16-	HLA-DR+/CD7-	Nd145Di	pCREB	IL-6	D07932	F	Cyno	median	49.88736343383789
R2W1_D07932_Cy_F_IL-6.fcs	CD11b+/CD16-	CD11b+/CD16-	HLA-DR+/CD7-	Nd146Di	pPLCg2	IL-6	D07932	F	Cyno	median	10.461071014404297
R2W1_D07932_Cy_F_IL-6.fcs	CD11b+/CD16-	CD11b+/CD16-	HLA-DR+/CD7-	Sm147Di	pSTAT1	IL-6	D07932	F	Cyno	median	65.37891387939453
R2W1_D07932_Cy_F_IL-6.fcs	CD11b+/CD16-	CD11b+/CD16-	HLA-DR+/CD7-	Sm149Di	pSTAT5	IL-6	D07932	F	Cyno	median	17.074068069458008
R2W1_D07932_Cy_F_IL-6.fcs	CD11b+/CD16-	CD11b+/CD16-	HLA-DR+/CD7-	Sm150Di	pS6	IL-6	D07932	F	Cyno	median	72.93899536132812
R2W1_D07932_Cy_F_IL-6.fcs	CD11b+/CD16-	CD11b+/CD16-	HLA-DR+/CD7-	Sm152Di	pErk1/2	IL-6	D07932	F	Cyno	median	60.85378646850586
R2W1_D07932_Cy_F_IL-6.fcs	CD11b+/CD16-	CD11b+/CD16-	HLA-DR+/CD7-	Sm154Di	pP38	IL-6	D07932	F	Cyno	median	15.752796173095703
R2W1_D07932_Cy_F_IL-6.fcs	CD11b+/CD16-	CD11b+/CD16-	HLA-DR+/CD7-	Gd160Di	pZap70/Syk	IL-6	D07932	F	Cyno	median	4.170051097869873
R2W1_D07932_Cy_F_IL-6.fcs	CD11b+/CD16-	CD11b+/CD16-	HLA-DR+/CD7-	Dy161Di	pTBK1	IL-6	D07932	F	Cyno	median	14.880358695983887
R2W1_D07932_Cy_F_IL-6.fcs	CD11b+/CD16-	CD11b+/CD16-	HLA-DR+/CD7-	Ho165Di	pSTAT6	IL-6	D07932	F	Cyno	median	8.7520112991333
R2W1_D07932_Cy_F_IL-6.fcs	CD11b+/CD16-	CD11b+/CD16-	HLA-DR+/CD7-	Er170Di	pSTAT4	IL-6	D07932	F	Cyno	median	12.103240013122559
R2W1_D07932_Cy_F_IL-6.fcs	CD11b+/CD16-	CD11b+/CD16-	HLA-DR+/CD7-	Yb172Di	p4E-BP1	IL-6	D07932	F	Cyno	median	24.708267211914062
R2W1_D07932_Cy_F_IL-6.fcs	CD11b+/CD16-	CD11b+/CD16-	HLA-DR+/CD7-	Tm169Di	Ki67	IL-6	D07932	F	Cyno	median	83.76105499267578
R2W1_D07932_Cy_F_IL-6.fcs	CD11b+/CD16-	CD11b+/CD16-	HLA-DR+/CD7-	Dy163Di	IkBa	IL-6	D07932	F	Cyno	median	6.020755767822266
R2W1_D07932_Cy_F_IL-6.fcs	CD16+/CD11b-	CD16+/CD11b-	HLA-DR+/CD7-	La139Di	pSTAT3	IL-6	D07932	F	Cyno	median	44.18119812011719
R2W1_D07932_Cy_F_IL-6.fcs	CD16+/CD11b-	CD16+/CD11b-	HLA-DR+/CD7-	Nd144Di	pMAPKAPK2	IL-6	D07932	F	Cyno	median	14.980877876281738
R2W1_D07932_Cy_F_IL-6.fcs	CD16+/CD11b-	CD16+/CD11b-	HLA-DR+/CD7-	Nd145Di	pCREB	IL-6	D07932	F	Cyno	median	26.047813415527344
R2W1_D07932_Cy_F_IL-6.fcs	CD16+/CD11b-	CD16+/CD11b-	HLA-DR+/CD7-	Nd146Di	pPLCg2	IL-6	D07932	F	Cyno	median	9.2109375
R2W1_D07932_Cy_F_IL-6.fcs	CD16+/CD11b-	CD16+/CD11b-	HLA-DR+/CD7-	Sm147Di	pSTAT1	IL-6	D07932	F	Cyno	median	27.60479736328125
R2W1_D07932_Cy_F_IL-6.fcs	CD16+/CD11b-	CD16+/CD11b-	HLA-DR+/CD7-	Sm149Di	pSTAT5	IL-6	D07932	F	Cyno	median	12.31076717376709
R2W1_D07932_Cy_F_IL-6.fcs	CD16+/CD11b-	CD16+/CD11b-	HLA-DR+/CD7-	Sm150Di	pS6	IL-6	D07932	F	Cyno	median	51.42521667480469
R2W1_D07932_Cy_F_IL-6.fcs	CD16+/CD11b-	CD16+/CD11b-	HLA-DR+/CD7-	Sm152Di	pErk1/2	IL-6	D07932	F	Cyno	median	30.505794525146484
R2W1_D07932_Cy_F_IL-6.fcs	CD16+/CD11b-	CD16+/CD11b-	HLA-DR+/CD7-	Sm154Di	pP38	IL-6	D07932	F	Cyno	median	10.725846290588379
R2W1_D07932_Cy_F_IL-6.fcs	CD16+/CD11b-	CD16+/CD11b-	HLA-DR+/CD7-	Gd160Di	pZap70/Syk	IL-6	D07932	F	Cyno	median	6.306326866149902
R2W1_D07932_Cy_F_IL-6.fcs	CD16+/CD11b-	CD16+/CD11b-	HLA-DR+/CD7-	Dy161Di	pTBK1	IL-6	D07932	F	Cyno	median	10.879949569702148
R2W1_D07932_Cy_F_IL-6.fcs	CD16+/CD11b-	CD16+/CD11b-	HLA-DR+/CD7-	Ho165Di	pSTAT6	IL-6	D07932	F	Cyno	median	6.969027519226074
R2W1_D07932_Cy_F_IL-6.fcs	CD16+/CD11b-	CD16+/CD11b-	HLA-DR+/CD7-	Er170Di	pSTAT4	IL-6	D07932	F	Cyno	median	8.792454719543457
R2W1_D07932_Cy_F_IL-6.fcs	CD16+/CD11b-	CD16+/CD11b-	HLA-DR+/CD7-	Yb172Di	p4E-BP1	IL-6	D07932	F	Cyno	median	10.526041030883789
R2W1_D07932_Cy_F_IL-6.fcs	CD16+/CD11b-	CD16+/CD11b-	HLA-DR+/CD7-	Tm169Di	Ki67	IL-6	D07932	F	Cyno	median	20.201488494873047
R2W1_D07932_Cy_F_IL-6.fcs	CD16+/CD11b-	CD16+/CD11b-	HLA-DR+/CD7-	Dy163Di	IkBa	IL-6	D07932	F	Cyno	median	3.677889108657837
R2W1_D07932_Cy_F_IL-6.fcs	CD11b-/CD16-	CD11b-/CD16-	HLA-DR+/CD7-	La139Di	pSTAT3	IL-6	D07932	F	Cyno	median	42.03629684448242
R2W1_D07932_Cy_F_IL-6.fcs	CD11b-/CD16-	CD11b-/CD16-	HLA-DR+/CD7-	Nd144Di	pMAPKAPK2	IL-6	D07932	F	Cyno	median	13.08323860168457
R2W1_D07932_Cy_F_IL-6.fcs	CD11b-/CD16-	CD11b-/CD16-	HLA-DR+/CD7-	Nd145Di	pCREB	IL-6	D07932	F	Cyno	median	34.287715911865234
R2W1_D07932_Cy_F_IL-6.fcs	CD11b-/CD16-	CD11b-/CD16-	HLA-DR+/CD7-	Nd146Di	pPLCg2	IL-6	D07932	F	Cyno	median	8.199232578277588
R2W1_D07932_Cy_F_IL-6.fcs	CD11b-/CD16-	CD11b-/CD16-	HLA-DR+/CD7-	Sm147Di	pSTAT1	IL-6	D07932	F	Cyno	median	26.81545352935791
R2W1_D07932_Cy_F_IL-6.fcs	CD11b-/CD16-	CD11b-/CD16-	HLA-DR+/CD7-	Sm149Di	pSTAT5	IL-6	D07932	F	Cyno	median	13.730494499206543
R2W1_D07932_Cy_F_IL-6.fcs	CD11b-/CD16-	CD11b-/CD16-	HLA-DR+/CD7-	Sm150Di	pS6	IL-6	D07932	F	Cyno	median	60.082481384277344
R2W1_D07932_Cy_F_IL-6.fcs	CD11b-/CD16-	CD11b-/CD16-	HLA-DR+/CD7-	Sm152Di	pErk1/2	IL-6	D07932	F	Cyno	median	34.75761032104492
R2W1_D07932_Cy_F_IL-6.fcs	CD11b-/CD16-	CD11b-/CD16-	HLA-DR+/CD7-	Sm154Di	pP38	IL-6	D07932	F	Cyno	median	13.907178401947021
R2W1_D07932_Cy_F_IL-6.fcs	CD11b-/CD16-	CD11b-/CD16-	HLA-DR+/CD7-	Gd160Di	pZap70/Syk	IL-6	D07932	F	Cyno	median	4.882438659667969
R2W1_D07932_Cy_F_IL-6.fcs	CD11b-/CD16-	CD11b-/CD16-	HLA-DR+/CD7-	Dy161Di	pTBK1	IL-6	D07932	F	Cyno	median	15.815407276153564
R2W1_D07932_Cy_F_IL-6.fcs	CD11b-/CD16-	CD11b-/CD16-	HLA-DR+/CD7-	Ho165Di	pSTAT6	IL-6	D07932	F	Cyno	median	9.770589828491211
R2W1_D07932_Cy_F_IL-6.fcs	CD11b-/CD16-	CD11b-/CD16-	HLA-DR+/CD7-	Er170Di	pSTAT4	IL-6	D07932	F	Cyno	median	13.059122562408447
R2W1_D07932_Cy_F_IL-6.fcs	CD11b-/CD16-	CD11b-/CD16-	HLA-DR+/CD7-	Yb172Di	p4E-BP1	IL-6	D07932	F	Cyno	median	26.880553245544434
R2W1_D07932_Cy_F_IL-6.fcs	CD11b-/CD16-	CD11b-/CD16-	HLA-DR+/CD7-	Tm169Di	Ki67	IL-6	D07932	F	Cyno	median	223.6203842163086
R2W1_D07932_Cy_F_IL-6.fcs	CD11b-/CD16-	CD11b-/CD16-	HLA-DR+/CD7-	Dy163Di	IkBa	IL-6	D07932	F	Cyno	median	12.457156658172607
R2W1_D07932_Cy_F_IL-6.fcs	CD16+/CD11b+	CD16+/CD11b+	HLA-DR+/CD7-	La139Di	pSTAT3	IL-6	D07932	F	Cyno	median	51.375070571899414
R2W1_D07932_Cy_F_IL-6.fcs	CD16+/CD11b+	CD16+/CD11b+	HLA-DR+/CD7-	Nd144Di	pMAPKAPK2	IL-6	D07932	F	Cyno	median	16.39305019378662
R2W1_D07932_Cy_F_IL-6.fcs	CD16+/CD11b+	CD16+/CD11b+	HLA-DR+/CD7-	Nd145Di	pCREB	IL-6	D07932	F	Cyno	median	40.020681381225586
R2W1_D07932_Cy_F_IL-6.fcs	CD16+/CD11b+	CD16+/CD11b+	HLA-DR+/CD7-	Nd146Di	pPLCg2	IL-6	D07932	F	Cyno	median	10.962373733520508
R2W1_D07932_Cy_F_IL-6.fcs	CD16+/CD11b+	CD16+/CD11b+	HLA-DR+/CD7-	Sm147Di	pSTAT1	IL-6	D07932	F	Cyno	median	65.32022094726562
R2W1_D07932_Cy_F_IL-6.fcs	CD16+/CD11b+	CD16+/CD11b+	HLA-DR+/CD7-	Sm149Di	pSTAT5	IL-6	D07932	F	Cyno	median	16.29117488861084
R2W1_D07932_Cy_F_IL-6.fcs	CD16+/CD11b+	CD16+/CD11b+	HLA-DR+/CD7-	Sm150Di	pS6	IL-6	D07932	F	Cyno	median	64.94993591308594
R2W1_D07932_Cy_F_IL-6.fcs	CD16+/CD11b+	CD16+/CD11b+	HLA-DR+/CD7-	Sm152Di	pErk1/2	IL-6	D07932	F	Cyno	median	48.12300491333008
R2W1_D07932_Cy_F_IL-6.fcs	CD16+/CD11b+	CD16+/CD11b+	HLA-DR+/CD7-	Sm154Di	pP38	IL-6	D07932	F	Cyno	median	14.713551998138428
R2W1_D07932_Cy_F_IL-6.fcs	CD16+/CD11b+	CD16+/CD11b+	HLA-DR+/CD7-	Gd160Di	pZap70/Syk	IL-6	D07932	F	Cyno	median	5.296581745147705
R2W1_D07932_Cy_F_IL-6.fcs	CD16+/CD11b+	CD16+/CD11b+	HLA-DR+/CD7-	Dy161Di	pTBK1	IL-6	D07932	F	Cyno	median	14.288491249084473
R2W1_D07932_Cy_F_IL-6.fcs	CD16+/CD11b+	CD16+/CD11b+	HLA-DR+/CD7-	Ho165Di	pSTAT6	IL-6	D07932	F	Cyno	median	8.634752750396729
R2W1_D07932_Cy_F_IL-6.fcs	CD16+/CD11b+	CD16+/CD11b+	HLA-DR+/CD7-	Er170Di	pSTAT4	IL-6	D07932	F	Cyno	median	12.589277267456055
R2W1_D07932_Cy_F_IL-6.fcs	CD16+/CD11b+	CD16+/CD11b+	HLA-DR+/CD7-	Yb172Di	p4E-BP1	IL-6	D07932	F	Cyno	median	17.297761917114258
R2W1_D07932_Cy_F_IL-6.fcs	CD16+/CD11b+	CD16+/CD11b+	HLA-DR+/CD7-	Tm169Di	Ki67	IL-6	D07932	F	Cyno	median	26.319486618041992
R2W1_D07932_Cy_F_IL-6.fcs	CD16+/CD11b+	CD16+/CD11b+	HLA-DR+/CD7-	Dy163Di	IkBa	IL-6	D07932	F	Cyno	median	5.110352516174316
R2W1_D07932_Cy_F_IL-6.fcs	CD1c+ B cells	CD1c+ B cells	B Cells	La139Di	pSTAT3	IL-6	D07932	F	Cyno	median	34.059316635131836
R2W1_D07932_Cy_F_IL-6.fcs	CD1c+ B cells	CD1c+ B cells	B Cells	Nd144Di	pMAPKAPK2	IL-6	D07932	F	Cyno	median	9.371527194976807
R2W1_D07932_Cy_F_IL-6.fcs	CD1c+ B cells	CD1c+ B cells	B Cells	Nd145Di	pCREB	IL-6	D07932	F	Cyno	median	18.84117603302002
R2W1_D07932_Cy_F_IL-6.fcs	CD1c+ B cells	CD1c+ B cells	B Cells	Nd146Di	pPLCg2	IL-6	D07932	F	Cyno	median	7.585435390472412
R2W1_D07932_Cy_F_IL-6.fcs	CD1c+ B cells	CD1c+ B cells	B Cells	Sm147Di	pSTAT1	IL-6	D07932	F	Cyno	median	9.95284652709961
R2W1_D07932_Cy_F_IL-6.fcs	CD1c+ B cells	CD1c+ B cells	B Cells	Sm149Di	pSTAT5	IL-6	D07932	F	Cyno	median	12.703352451324463
R2W1_D07932_Cy_F_IL-6.fcs	CD1c+ B cells	CD1c+ B cells	B Cells	Sm150Di	pS6	IL-6	D07932	F	Cyno	median	39.466983795166016
R2W1_D07932_Cy_F_IL-6.fcs	CD1c+ B cells	CD1c+ B cells	B Cells	Sm152Di	pErk1/2	IL-6	D07932	F	Cyno	median	25.733657836914062
R2W1_D07932_Cy_F_IL-6.fcs	CD1c+ B cells	CD1c+ B cells	B Cells	Sm154Di	pP38	IL-6	D07932	F	Cyno	median	12.109101295471191
R2W1_D07932_Cy_F_IL-6.fcs	CD1c+ B cells	CD1c+ B cells	B Cells	Gd160Di	pZap70/Syk	IL-6	D07932	F	Cyno	median	4.963353157043457
R2W1_D07932_Cy_F_IL-6.fcs	CD1c+ B cells	CD1c+ B cells	B Cells	Dy161Di	pTBK1	IL-6	D07932	F	Cyno	median	14.504294395446777
R2W1_D07932_Cy_F_IL-6.fcs	CD1c+ B cells	CD1c+ B cells	B Cells	Ho165Di	pSTAT6	IL-6	D07932	F	Cyno	median	7.3052144050598145
R2W1_D07932_Cy_F_IL-6.fcs	CD1c+ B cells	CD1c+ B cells	B Cells	Er170Di	pSTAT4	IL-6	D07932	F	Cyno	median	10.850105285644531
R2W1_D07932_Cy_F_IL-6.fcs	CD1c+ B cells	CD1c+ B cells	B Cells	Yb172Di	p4E-BP1	IL-6	D07932	F	Cyno	median	31.550528526306152
R2W1_D07932_Cy_F_IL-6.fcs	CD1c+ B cells	CD1c+ B cells	B Cells	Tm169Di	Ki67	IL-6	D07932	F	Cyno	median	24.793416023254395
R2W1_D07932_Cy_F_IL-6.fcs	CD1c+ B cells	CD1c+ B cells	B Cells	Dy163Di	IkBa	IL-6	D07932	F	Cyno	median	9.071913719177246
R2W1_D07932_Cy_F_IL-6.fcs	B Cells	B Cells	CD45+ CD66-	La139Di	pSTAT3	IL-6	D07932	F	Cyno	median	29.963842391967773
R2W1_D07932_Cy_F_IL-6.fcs	B Cells	B Cells	CD45+ CD66-	Nd144Di	pMAPKAPK2	IL-6	D07932	F	Cyno	median	8.965309143066406
R2W1_D07932_Cy_F_IL-6.fcs	B Cells	B Cells	CD45+ CD66-	Nd145Di	pCREB	IL-6	D07932	F	Cyno	median	18.763185501098633
R2W1_D07932_Cy_F_IL-6.fcs	B Cells	B Cells	CD45+ CD66-	Nd146Di	pPLCg2	IL-6	D07932	F	Cyno	median	6.353402137756348
R2W1_D07932_Cy_F_IL-6.fcs	B Cells	B Cells	CD45+ CD66-	Sm147Di	pSTAT1	IL-6	D07932	F	Cyno	median	7.966104984283447
R2W1_D07932_Cy_F_IL-6.fcs	B Cells	B Cells	CD45+ CD66-	Sm149Di	pSTAT5	IL-6	D07932	F	Cyno	median	10.443530082702637
R2W1_D07932_Cy_F_IL-6.fcs	B Cells	B Cells	CD45+ CD66-	Sm150Di	pS6	IL-6	D07932	F	Cyno	median	36.77162551879883
R2W1_D07932_Cy_F_IL-6.fcs	B Cells	B Cells	CD45+ CD66-	Sm152Di	pErk1/2	IL-6	D07932	F	Cyno	median	22.686330795288086
R2W1_D07932_Cy_F_IL-6.fcs	B Cells	B Cells	CD45+ CD66-	Sm154Di	pP38	IL-6	D07932	F	Cyno	median	11.258928298950195
R2W1_D07932_Cy_F_IL-6.fcs	B Cells	B Cells	CD45+ CD66-	Gd160Di	pZap70/Syk	IL-6	D07932	F	Cyno	median	4.22668981552124
R2W1_D07932_Cy_F_IL-6.fcs	B Cells	B Cells	CD45+ CD66-	Dy161Di	pTBK1	IL-6	D07932	F	Cyno	median	12.502324104309082
R2W1_D07932_Cy_F_IL-6.fcs	B Cells	B Cells	CD45+ CD66-	Ho165Di	pSTAT6	IL-6	D07932	F	Cyno	median	7.06593656539917
R2W1_D07932_Cy_F_IL-6.fcs	B Cells	B Cells	CD45+ CD66-	Er170Di	pSTAT4	IL-6	D07932	F	Cyno	median	9.923297882080078
R2W1_D07932_Cy_F_IL-6.fcs	B Cells	B Cells	CD45+ CD66-	Yb172Di	p4E-BP1	IL-6	D07932	F	Cyno	median	23.915555953979492
R2W1_D07932_Cy_F_IL-6.fcs	B Cells	B Cells	CD45+ CD66-	Tm169Di	Ki67	IL-6	D07932	F	Cyno	median	20.406044006347656
R2W1_D07932_Cy_F_IL-6.fcs	B Cells	B Cells	CD45+ CD66-	Dy163Di	IkBa	IL-6	D07932	F	Cyno	median	5.518791198730469
R2W1_D07932_Cy_F_IL-4.fcs	Neutrophils	Neutrophils	Non-Basophils	La139Di	pSTAT3	IL-4	D07932	F	Cyno	median	38.17873954772949
R2W1_D07932_Cy_F_IL-4.fcs	Neutrophils	Neutrophils	Non-Basophils	Nd144Di	pMAPKAPK2	IL-4	D07932	F	Cyno	median	9.381650924682617
R2W1_D07932_Cy_F_IL-4.fcs	Neutrophils	Neutrophils	Non-Basophils	Nd145Di	pCREB	IL-4	D07932	F	Cyno	median	28.661237716674805
R2W1_D07932_Cy_F_IL-4.fcs	Neutrophils	Neutrophils	Non-Basophils	Nd146Di	pPLCg2	IL-4	D07932	F	Cyno	median	8.481003284454346
R2W1_D07932_Cy_F_IL-4.fcs	Neutrophils	Neutrophils	Non-Basophils	Sm147Di	pSTAT1	IL-4	D07932	F	Cyno	median	32.87899589538574
R2W1_D07932_Cy_F_IL-4.fcs	Neutrophils	Neutrophils	Non-Basophils	Sm149Di	pSTAT5	IL-4	D07932	F	Cyno	median	16.0938663482666
R2W1_D07932_Cy_F_IL-4.fcs	Neutrophils	Neutrophils	Non-Basophils	Sm150Di	pS6	IL-4	D07932	F	Cyno	median	60.302785873413086
R2W1_D07932_Cy_F_IL-4.fcs	Neutrophils	Neutrophils	Non-Basophils	Sm152Di	pErk1/2	IL-4	D07932	F	Cyno	median	81.40449905395508
R2W1_D07932_Cy_F_IL-4.fcs	Neutrophils	Neutrophils	Non-Basophils	Sm154Di	pP38	IL-4	D07932	F	Cyno	median	14.997534275054932
R2W1_D07932_Cy_F_IL-4.fcs	Neutrophils	Neutrophils	Non-Basophils	Gd160Di	pZap70/Syk	IL-4	D07932	F	Cyno	median	8.24109411239624
R2W1_D07932_Cy_F_IL-4.fcs	Neutrophils	Neutrophils	Non-Basophils	Dy161Di	pTBK1	IL-4	D07932	F	Cyno	median	10.052970886230469
R2W1_D07932_Cy_F_IL-4.fcs	Neutrophils	Neutrophils	Non-Basophils	Ho165Di	pSTAT6	IL-4	D07932	F	Cyno	median	10.05091905593872
R2W1_D07932_Cy_F_IL-4.fcs	Neutrophils	Neutrophils	Non-Basophils	Er170Di	pSTAT4	IL-4	D07932	F	Cyno	median	11.096331119537354
R2W1_D07932_Cy_F_IL-4.fcs	Neutrophils	Neutrophils	Non-Basophils	Yb172Di	p4E-BP1	IL-4	D07932	F	Cyno	median	13.074784755706787
R2W1_D07932_Cy_F_IL-4.fcs	Neutrophils	Neutrophils	Non-Basophils	Tm169Di	Ki67	IL-4	D07932	F	Cyno	median	20.926522254943848
R2W1_D07932_Cy_F_IL-4.fcs	Neutrophils	Neutrophils	Non-Basophils	Dy163Di	IkBa	IL-4	D07932	F	Cyno	median	3.504650115966797
R2W1_D07932_Cy_F_IL-4.fcs	CD8+T cells	CD8+T cells	T Cells	La139Di	pSTAT3	IL-4	D07932	F	Cyno	median	24.042380332946777
R2W1_D07932_Cy_F_IL-4.fcs	CD8+T cells	CD8+T cells	T Cells	Nd144Di	pMAPKAPK2	IL-4	D07932	F	Cyno	median	6.799489259719849
R2W1_D07932_Cy_F_IL-4.fcs	CD8+T cells	CD8+T cells	T Cells	Nd145Di	pCREB	IL-4	D07932	F	Cyno	median	15.39224910736084
R2W1_D07932_Cy_F_IL-4.fcs	CD8+T cells	CD8+T cells	T Cells	Nd146Di	pPLCg2	IL-4	D07932	F	Cyno	median	4.6471123695373535
R2W1_D07932_Cy_F_IL-4.fcs	CD8+T cells	CD8+T cells	T Cells	Sm147Di	pSTAT1	IL-4	D07932	F	Cyno	median	7.442819595336914
R2W1_D07932_Cy_F_IL-4.fcs	CD8+T cells	CD8+T cells	T Cells	Sm149Di	pSTAT5	IL-4	D07932	F	Cyno	median	8.84614086151123
R2W1_D07932_Cy_F_IL-4.fcs	CD8+T cells	CD8+T cells	T Cells	Sm150Di	pS6	IL-4	D07932	F	Cyno	median	32.01319885253906
R2W1_D07932_Cy_F_IL-4.fcs	CD8+T cells	CD8+T cells	T Cells	Sm152Di	pErk1/2	IL-4	D07932	F	Cyno	median	18.200008392333984
R2W1_D07932_Cy_F_IL-4.fcs	CD8+T cells	CD8+T cells	T Cells	Sm154Di	pP38	IL-4	D07932	F	Cyno	median	10.38077688217163
R2W1_D07932_Cy_F_IL-4.fcs	CD8+T cells	CD8+T cells	T Cells	Gd160Di	pZap70/Syk	IL-4	D07932	F	Cyno	median	3.4742627143859863
R2W1_D07932_Cy_F_IL-4.fcs	CD8+T cells	CD8+T cells	T Cells	Dy161Di	pTBK1	IL-4	D07932	F	Cyno	median	6.345984935760498
R2W1_D07932_Cy_F_IL-4.fcs	CD8+T cells	CD8+T cells	T Cells	Ho165Di	pSTAT6	IL-4	D07932	F	Cyno	median	43.559181213378906
R2W1_D07932_Cy_F_IL-4.fcs	CD8+T cells	CD8+T cells	T Cells	Er170Di	pSTAT4	IL-4	D07932	F	Cyno	median	5.508120775222778
R2W1_D07932_Cy_F_IL-4.fcs	CD8+T cells	CD8+T cells	T Cells	Yb172Di	p4E-BP1	IL-4	D07932	F	Cyno	median	6.4642493724823
R2W1_D07932_Cy_F_IL-4.fcs	CD8+T cells	CD8+T cells	T Cells	Tm169Di	Ki67	IL-4	D07932	F	Cyno	median	12.100988388061523
R2W1_D07932_Cy_F_IL-4.fcs	CD8+T cells	CD8+T cells	T Cells	Dy163Di	IkBa	IL-4	D07932	F	Cyno	median	3.9178675413131714
R2W1_D07932_Cy_F_IL-4.fcs	CD4+T cells	CD4+T cells	T Cells	La139Di	pSTAT3	IL-4	D07932	F	Cyno	median	26.591179847717285
R2W1_D07932_Cy_F_IL-4.fcs	CD4+T cells	CD4+T cells	T Cells	Nd144Di	pMAPKAPK2	IL-4	D07932	F	Cyno	median	7.253462314605713
R2W1_D07932_Cy_F_IL-4.fcs	CD4+T cells	CD4+T cells	T Cells	Nd145Di	pCREB	IL-4	D07932	F	Cyno	median	16.848308563232422
R2W1_D07932_Cy_F_IL-4.fcs	CD4+T cells	CD4+T cells	T Cells	Nd146Di	pPLCg2	IL-4	D07932	F	Cyno	median	4.52322793006897
R2W1_D07932_Cy_F_IL-4.fcs	CD4+T cells	CD4+T cells	T Cells	Sm147Di	pSTAT1	IL-4	D07932	F	Cyno	median	7.684993743896484
R2W1_D07932_Cy_F_IL-4.fcs	CD4+T cells	CD4+T cells	T Cells	Sm149Di	pSTAT5	IL-4	D07932	F	Cyno	median	11.2285475730896
R2W1_D07932_Cy_F_IL-4.fcs	CD4+T cells	CD4+T cells	T Cells	Sm150Di	pS6	IL-4	D07932	F	Cyno	median	33.91555213928223
R2W1_D07932_Cy_F_IL-4.fcs	CD4+T cells	CD4+T cells	T Cells	Sm152Di	pErk1/2	IL-4	D07932	F	Cyno	median	19.308768272399902
R2W1_D07932_Cy_F_IL-4.fcs	CD4+T cells	CD4+T cells	T Cells	Sm154Di	pP38	IL-4	D07932	F	Cyno	median	10.21337080001831
R2W1_D07932_Cy_F_IL-4.fcs	CD4+T cells	CD4+T cells	T Cells	Gd160Di	pZap70/Syk	IL-4	D07932	F	Cyno	median	3.791919708251953
R2W1_D07932_Cy_F_IL-4.fcs	CD4+T cells	CD4+T cells	T Cells	Dy161Di	pTBK1	IL-4	D07932	F	Cyno	median	5.9895548820495605
R2W1_D07932_Cy_F_IL-4.fcs	CD4+T cells	CD4+T cells	T Cells	Ho165Di	pSTAT6	IL-4	D07932	F	Cyno	median	33.725616455078125
R2W1_D07932_Cy_F_IL-4.fcs	CD4+T cells	CD4+T cells	T Cells	Er170Di	pSTAT4	IL-4	D07932	F	Cyno	median	5.0118019580841064
R2W1_D07932_Cy_F_IL-4.fcs	CD4+T cells	CD4+T cells	T Cells	Yb172Di	p4E-BP1	IL-4	D07932	F	Cyno	median	6.529310941696167
R2W1_D07932_Cy_F_IL-4.fcs	CD4+T cells	CD4+T cells	T Cells	Tm169Di	Ki67	IL-4	D07932	F	Cyno	median	11.2960205078125
R2W1_D07932_Cy_F_IL-4.fcs	CD4+T cells	CD4+T cells	T Cells	Dy163Di	IkBa	IL-4	D07932	F	Cyno	median	4.778530597686768
R2W1_D07932_Cy_F_IL-4.fcs	Basophils	Basophils	Singlets	La139Di	pSTAT3	IL-4	D07932	F	Cyno	median	73.93668746948242
R2W1_D07932_Cy_F_IL-4.fcs	Basophils	Basophils	Singlets	Nd144Di	pMAPKAPK2	IL-4	D07932	F	Cyno	median	17.176464080810547
R2W1_D07932_Cy_F_IL-4.fcs	Basophils	Basophils	Singlets	Nd145Di	pCREB	IL-4	D07932	F	Cyno	median	42.600358963012695
R2W1_D07932_Cy_F_IL-4.fcs	Basophils	Basophils	Singlets	Nd146Di	pPLCg2	IL-4	D07932	F	Cyno	median	12.839998245239258
R2W1_D07932_Cy_F_IL-4.fcs	Basophils	Basophils	Singlets	Sm147Di	pSTAT1	IL-4	D07932	F	Cyno	median	43.738887786865234
R2W1_D07932_Cy_F_IL-4.fcs	Basophils	Basophils	Singlets	Sm149Di	pSTAT5	IL-4	D07932	F	Cyno	median	24.345510482788086
R2W1_D07932_Cy_F_IL-4.fcs	Basophils	Basophils	Singlets	Sm150Di	pS6	IL-4	D07932	F	Cyno	median	79.24137878417969
R2W1_D07932_Cy_F_IL-4.fcs	Basophils	Basophils	Singlets	Sm152Di	pErk1/2	IL-4	D07932	F	Cyno	median	45.42523002624512
R2W1_D07932_Cy_F_IL-4.fcs	Basophils	Basophils	Singlets	Sm154Di	pP38	IL-4	D07932	F	Cyno	median	11.05178689956665
R2W1_D07932_Cy_F_IL-4.fcs	Basophils	Basophils	Singlets	Gd160Di	pZap70/Syk	IL-4	D07932	F	Cyno	median	4.076523542404175
R2W1_D07932_Cy_F_IL-4.fcs	Basophils	Basophils	Singlets	Dy161Di	pTBK1	IL-4	D07932	F	Cyno	median	24.19075584411621
R2W1_D07932_Cy_F_IL-4.fcs	Basophils	Basophils	Singlets	Ho165Di	pSTAT6	IL-4	D07932	F	Cyno	median	7.522308111190796
R2W1_D07932_Cy_F_IL-4.fcs	Basophils	Basophils	Singlets	Er170Di	pSTAT4	IL-4	D07932	F	Cyno	median	12.362766742706299
R2W1_D07932_Cy_F_IL-4.fcs	Basophils	Basophils	Singlets	Yb172Di	p4E-BP1	IL-4	D07932	F	Cyno	median	11.566693782806396
R2W1_D07932_Cy_F_IL-4.fcs	Basophils	Basophils	Singlets	Tm169Di	Ki67	IL-4	D07932	F	Cyno	median	54.21708869934082
R2W1_D07932_Cy_F_IL-4.fcs	Basophils	Basophils	Singlets	Dy163Di	IkBa	IL-4	D07932	F	Cyno	median	6.671110391616821
R2W1_D07932_Cy_F_IL-4.fcs	pDCs	pDCs	HLA-DR+ CD11c-	La139Di	pSTAT3	IL-4	D07932	F	Cyno	median	60.765106201171875
R2W1_D07932_Cy_F_IL-4.fcs	pDCs	pDCs	HLA-DR+ CD11c-	Nd144Di	pMAPKAPK2	IL-4	D07932	F	Cyno	median	12.782398700714111
R2W1_D07932_Cy_F_IL-4.fcs	pDCs	pDCs	HLA-DR+ CD11c-	Nd145Di	pCREB	IL-4	D07932	F	Cyno	median	49.48320198059082
R2W1_D07932_Cy_F_IL-4.fcs	pDCs	pDCs	HLA-DR+ CD11c-	Nd146Di	pPLCg2	IL-4	D07932	F	Cyno	median	11.09294080734253
R2W1_D07932_Cy_F_IL-4.fcs	pDCs	pDCs	HLA-DR+ CD11c-	Sm147Di	pSTAT1	IL-4	D07932	F	Cyno	median	10.785709381103516
R2W1_D07932_Cy_F_IL-4.fcs	pDCs	pDCs	HLA-DR+ CD11c-	Sm149Di	pSTAT5	IL-4	D07932	F	Cyno	median	13.857907772064209
R2W1_D07932_Cy_F_IL-4.fcs	pDCs	pDCs	HLA-DR+ CD11c-	Sm150Di	pS6	IL-4	D07932	F	Cyno	median	79.42200469970703
R2W1_D07932_Cy_F_IL-4.fcs	pDCs	pDCs	HLA-DR+ CD11c-	Sm152Di	pErk1/2	IL-4	D07932	F	Cyno	median	52.1841926574707
R2W1_D07932_Cy_F_IL-4.fcs	pDCs	pDCs	HLA-DR+ CD11c-	Sm154Di	pP38	IL-4	D07932	F	Cyno	median	18.31104612350464
R2W1_D07932_Cy_F_IL-4.fcs	pDCs	pDCs	HLA-DR+ CD11c-	Gd160Di	pZap70/Syk	IL-4	D07932	F	Cyno	median	5.252148151397705
R2W1_D07932_Cy_F_IL-4.fcs	pDCs	pDCs	HLA-DR+ CD11c-	Dy161Di	pTBK1	IL-4	D07932	F	Cyno	median	16.75814151763916
R2W1_D07932_Cy_F_IL-4.fcs	pDCs	pDCs	HLA-DR+ CD11c-	Ho165Di	pSTAT6	IL-4	D07932	F	Cyno	median	40.49985885620117
R2W1_D07932_Cy_F_IL-4.fcs	pDCs	pDCs	HLA-DR+ CD11c-	Er170Di	pSTAT4	IL-4	D07932	F	Cyno	median	16.654459953308105
R2W1_D07932_Cy_F_IL-4.fcs	pDCs	pDCs	HLA-DR+ CD11c-	Yb172Di	p4E-BP1	IL-4	D07932	F	Cyno	median	29.280537605285645
R2W1_D07932_Cy_F_IL-4.fcs	pDCs	pDCs	HLA-DR+ CD11c-	Tm169Di	Ki67	IL-4	D07932	F	Cyno	median	158.71405410766602
R2W1_D07932_Cy_F_IL-4.fcs	pDCs	pDCs	HLA-DR+ CD11c-	Dy163Di	IkBa	IL-4	D07932	F	Cyno	median	19.780741691589355
R2W1_D07932_Cy_F_IL-4.fcs	CD4+/CD8+	CD4+/CD8+	T Cells	La139Di	pSTAT3	IL-4	D07932	F	Cyno	median	27.479625701904297
R2W1_D07932_Cy_F_IL-4.fcs	CD4+/CD8+	CD4+/CD8+	T Cells	Nd144Di	pMAPKAPK2	IL-4	D07932	F	Cyno	median	8.026755332946777
R2W1_D07932_Cy_F_IL-4.fcs	CD4+/CD8+	CD4+/CD8+	T Cells	Nd145Di	pCREB	IL-4	D07932	F	Cyno	median	18.52177619934082
R2W1_D07932_Cy_F_IL-4.fcs	CD4+/CD8+	CD4+/CD8+	T Cells	Nd146Di	pPLCg2	IL-4	D07932	F	Cyno	median	5.679054260253906
R2W1_D07932_Cy_F_IL-4.fcs	CD4+/CD8+	CD4+/CD8+	T Cells	Sm147Di	pSTAT1	IL-4	D07932	F	Cyno	median	10.479019165039062
R2W1_D07932_Cy_F_IL-4.fcs	CD4+/CD8+	CD4+/CD8+	T Cells	Sm149Di	pSTAT5	IL-4	D07932	F	Cyno	median	11.1322603225708
R2W1_D07932_Cy_F_IL-4.fcs	CD4+/CD8+	CD4+/CD8+	T Cells	Sm150Di	pS6	IL-4	D07932	F	Cyno	median	37.24167251586914
R2W1_D07932_Cy_F_IL-4.fcs	CD4+/CD8+	CD4+/CD8+	T Cells	Sm152Di	pErk1/2	IL-4	D07932	F	Cyno	median	21.87766456604004
R2W1_D07932_Cy_F_IL-4.fcs	CD4+/CD8+	CD4+/CD8+	T Cells	Sm154Di	pP38	IL-4	D07932	F	Cyno	median	11.530332565307617
R2W1_D07932_Cy_F_IL-4.fcs	CD4+/CD8+	CD4+/CD8+	T Cells	Gd160Di	pZap70/Syk	IL-4	D07932	F	Cyno	median	4.1067214012146
R2W1_D07932_Cy_F_IL-4.fcs	CD4+/CD8+	CD4+/CD8+	T Cells	Dy161Di	pTBK1	IL-4	D07932	F	Cyno	median	7.195860385894775
R2W1_D07932_Cy_F_IL-4.fcs	CD4+/CD8+	CD4+/CD8+	T Cells	Ho165Di	pSTAT6	IL-4	D07932	F	Cyno	median	38.889312744140625
R2W1_D07932_Cy_F_IL-4.fcs	CD4+/CD8+	CD4+/CD8+	T Cells	Er170Di	pSTAT4	IL-4	D07932	F	Cyno	median	6.29724645614624
R2W1_D07932_Cy_F_IL-4.fcs	CD4+/CD8+	CD4+/CD8+	T Cells	Yb172Di	p4E-BP1	IL-4	D07932	F	Cyno	median	8.728775978088379
R2W1_D07932_Cy_F_IL-4.fcs	CD4+/CD8+	CD4+/CD8+	T Cells	Tm169Di	Ki67	IL-4	D07932	F	Cyno	median	14.528365135192871
R2W1_D07932_Cy_F_IL-4.fcs	CD4+/CD8+	CD4+/CD8+	T Cells	Dy163Di	IkBa	IL-4	D07932	F	Cyno	median	4.756904602050781
R2W1_D07932_Cy_F_IL-4.fcs	CD7+/HLA-DR-	CD7+/HLA-DR-	CD19- CD3-	La139Di	pSTAT3	IL-4	D07932	F	Cyno	median	40.356483459472656
R2W1_D07932_Cy_F_IL-4.fcs	CD7+/HLA-DR-	CD7+/HLA-DR-	CD19- CD3-	Nd144Di	pMAPKAPK2	IL-4	D07932	F	Cyno	median	9.206995010375977
R2W1_D07932_Cy_F_IL-4.fcs	CD7+/HLA-DR-	CD7+/HLA-DR-	CD19- CD3-	Nd145Di	pCREB	IL-4	D07932	F	Cyno	median	19.379148483276367
R2W1_D07932_Cy_F_IL-4.fcs	CD7+/HLA-DR-	CD7+/HLA-DR-	CD19- CD3-	Nd146Di	pPLCg2	IL-4	D07932	F	Cyno	median	7.679684638977051
R2W1_D07932_Cy_F_IL-4.fcs	CD7+/HLA-DR-	CD7+/HLA-DR-	CD19- CD3-	Sm147Di	pSTAT1	IL-4	D07932	F	Cyno	median	9.380960464477539
R2W1_D07932_Cy_F_IL-4.fcs	CD7+/HLA-DR-	CD7+/HLA-DR-	CD19- CD3-	Sm149Di	pSTAT5	IL-4	D07932	F	Cyno	median	11.936994552612305
R2W1_D07932_Cy_F_IL-4.fcs	CD7+/HLA-DR-	CD7+/HLA-DR-	CD19- CD3-	Sm150Di	pS6	IL-4	D07932	F	Cyno	median	42.1216926574707
R2W1_D07932_Cy_F_IL-4.fcs	CD7+/HLA-DR-	CD7+/HLA-DR-	CD19- CD3-	Sm152Di	pErk1/2	IL-4	D07932	F	Cyno	median	25.06722068786621
R2W1_D07932_Cy_F_IL-4.fcs	CD7+/HLA-DR-	CD7+/HLA-DR-	CD19- CD3-	Sm154Di	pP38	IL-4	D07932	F	Cyno	median	12.579401016235352
R2W1_D07932_Cy_F_IL-4.fcs	CD7+/HLA-DR-	CD7+/HLA-DR-	CD19- CD3-	Gd160Di	pZap70/Syk	IL-4	D07932	F	Cyno	median	4.505481719970703
R2W1_D07932_Cy_F_IL-4.fcs	CD7+/HLA-DR-	CD7+/HLA-DR-	CD19- CD3-	Dy161Di	pTBK1	IL-4	D07932	F	Cyno	median	8.688227653503418
R2W1_D07932_Cy_F_IL-4.fcs	CD7+/HLA-DR-	CD7+/HLA-DR-	CD19- CD3-	Ho165Di	pSTAT6	IL-4	D07932	F	Cyno	median	49.20054244995117
R2W1_D07932_Cy_F_IL-4.fcs	CD7+/HLA-DR-	CD7+/HLA-DR-	CD19- CD3-	Er170Di	pSTAT4	IL-4	D07932	F	Cyno	median	8.179566383361816
R2W1_D07932_Cy_F_IL-4.fcs	CD7+/HLA-DR-	CD7+/HLA-DR-	CD19- CD3-	Yb172Di	p4E-BP1	IL-4	D07932	F	Cyno	median	7.738065719604492
R2W1_D07932_Cy_F_IL-4.fcs	CD7+/HLA-DR-	CD7+/HLA-DR-	CD19- CD3-	Tm169Di	Ki67	IL-4	D07932	F	Cyno	median	15.43072509765625
R2W1_D07932_Cy_F_IL-4.fcs	CD7+/HLA-DR-	CD7+/HLA-DR-	CD19- CD3-	Dy163Di	IkBa	IL-4	D07932	F	Cyno	median	4.237740993499756
R2W1_D07932_Cy_F_IL-4.fcs	CD11b+/CD16-	CD11b+/CD16-	HLA-DR+/CD7-	La139Di	pSTAT3	IL-4	D07932	F	Cyno	median	50.36329460144043
R2W1_D07932_Cy_F_IL-4.fcs	CD11b+/CD16-	CD11b+/CD16-	HLA-DR+/CD7-	Nd144Di	pMAPKAPK2	IL-4	D07932	F	Cyno	median	16.680431365966797
R2W1_D07932_Cy_F_IL-4.fcs	CD11b+/CD16-	CD11b+/CD16-	HLA-DR+/CD7-	Nd145Di	pCREB	IL-4	D07932	F	Cyno	median	53.412147521972656
R2W1_D07932_Cy_F_IL-4.fcs	CD11b+/CD16-	CD11b+/CD16-	HLA-DR+/CD7-	Nd146Di	pPLCg2	IL-4	D07932	F	Cyno	median	11.084535121917725
R2W1_D07932_Cy_F_IL-4.fcs	CD11b+/CD16-	CD11b+/CD16-	HLA-DR+/CD7-	Sm147Di	pSTAT1	IL-4	D07932	F	Cyno	median	56.50790977478027
R2W1_D07932_Cy_F_IL-4.fcs	CD11b+/CD16-	CD11b+/CD16-	HLA-DR+/CD7-	Sm149Di	pSTAT5	IL-4	D07932	F	Cyno	median	19.3291597366333
R2W1_D07932_Cy_F_IL-4.fcs	CD11b+/CD16-	CD11b+/CD16-	HLA-DR+/CD7-	Sm150Di	pS6	IL-4	D07932	F	Cyno	median	77.03625106811523
R2W1_D07932_Cy_F_IL-4.fcs	CD11b+/CD16-	CD11b+/CD16-	HLA-DR+/CD7-	Sm152Di	pErk1/2	IL-4	D07932	F	Cyno	median	66.4073486328125
R2W1_D07932_Cy_F_IL-4.fcs	CD11b+/CD16-	CD11b+/CD16-	HLA-DR+/CD7-	Sm154Di	pP38	IL-4	D07932	F	Cyno	median	19.36153221130371
R2W1_D07932_Cy_F_IL-4.fcs	CD11b+/CD16-	CD11b+/CD16-	HLA-DR+/CD7-	Gd160Di	pZap70/Syk	IL-4	D07932	F	Cyno	median	4.3455235958099365
R2W1_D07932_Cy_F_IL-4.fcs	CD11b+/CD16-	CD11b+/CD16-	HLA-DR+/CD7-	Dy161Di	pTBK1	IL-4	D07932	F	Cyno	median	15.652702331542969
R2W1_D07932_Cy_F_IL-4.fcs	CD11b+/CD16-	CD11b+/CD16-	HLA-DR+/CD7-	Ho165Di	pSTAT6	IL-4	D07932	F	Cyno	median	98.64133834838867
R2W1_D07932_Cy_F_IL-4.fcs	CD11b+/CD16-	CD11b+/CD16-	HLA-DR+/CD7-	Er170Di	pSTAT4	IL-4	D07932	F	Cyno	median	11.736579895019531
R2W1_D07932_Cy_F_IL-4.fcs	CD11b+/CD16-	CD11b+/CD16-	HLA-DR+/CD7-	Yb172Di	p4E-BP1	IL-4	D07932	F	Cyno	median	27.10489559173584
R2W1_D07932_Cy_F_IL-4.fcs	CD11b+/CD16-	CD11b+/CD16-	HLA-DR+/CD7-	Tm169Di	Ki67	IL-4	D07932	F	Cyno	median	81.99588775634766
R2W1_D07932_Cy_F_IL-4.fcs	CD11b+/CD16-	CD11b+/CD16-	HLA-DR+/CD7-	Dy163Di	IkBa	IL-4	D07932	F	Cyno	median	6.404278755187988
R2W1_D07932_Cy_F_IL-4.fcs	CD16+/CD11b-	CD16+/CD11b-	HLA-DR+/CD7-	La139Di	pSTAT3	IL-4	D07932	F	Cyno	median	44.97671890258789
R2W1_D07932_Cy_F_IL-4.fcs	CD16+/CD11b-	CD16+/CD11b-	HLA-DR+/CD7-	Nd144Di	pMAPKAPK2	IL-4	D07932	F	Cyno	median	14.7416353225708
R2W1_D07932_Cy_F_IL-4.fcs	CD16+/CD11b-	CD16+/CD11b-	HLA-DR+/CD7-	Nd145Di	pCREB	IL-4	D07932	F	Cyno	median	27.147560119628906
R2W1_D07932_Cy_F_IL-4.fcs	CD16+/CD11b-	CD16+/CD11b-	HLA-DR+/CD7-	Nd146Di	pPLCg2	IL-4	D07932	F	Cyno	median	8.934671401977539
R2W1_D07932_Cy_F_IL-4.fcs	CD16+/CD11b-	CD16+/CD11b-	HLA-DR+/CD7-	Sm147Di	pSTAT1	IL-4	D07932	F	Cyno	median	23.578487396240234
R2W1_D07932_Cy_F_IL-4.fcs	CD16+/CD11b-	CD16+/CD11b-	HLA-DR+/CD7-	Sm149Di	pSTAT5	IL-4	D07932	F	Cyno	median	12.538415908813477
R2W1_D07932_Cy_F_IL-4.fcs	CD16+/CD11b-	CD16+/CD11b-	HLA-DR+/CD7-	Sm150Di	pS6	IL-4	D07932	F	Cyno	median	54.954917907714844
R2W1_D07932_Cy_F_IL-4.fcs	CD16+/CD11b-	CD16+/CD11b-	HLA-DR+/CD7-	Sm152Di	pErk1/2	IL-4	D07932	F	Cyno	median	31.593595504760742
R2W1_D07932_Cy_F_IL-4.fcs	CD16+/CD11b-	CD16+/CD11b-	HLA-DR+/CD7-	Sm154Di	pP38	IL-4	D07932	F	Cyno	median	12.532783508300781
R2W1_D07932_Cy_F_IL-4.fcs	CD16+/CD11b-	CD16+/CD11b-	HLA-DR+/CD7-	Gd160Di	pZap70/Syk	IL-4	D07932	F	Cyno	median	6.103172302246094
R2W1_D07932_Cy_F_IL-4.fcs	CD16+/CD11b-	CD16+/CD11b-	HLA-DR+/CD7-	Dy161Di	pTBK1	IL-4	D07932	F	Cyno	median	11.905899047851562
R2W1_D07932_Cy_F_IL-4.fcs	CD16+/CD11b-	CD16+/CD11b-	HLA-DR+/CD7-	Ho165Di	pSTAT6	IL-4	D07932	F	Cyno	median	8.129056930541992
R2W1_D07932_Cy_F_IL-4.fcs	CD16+/CD11b-	CD16+/CD11b-	HLA-DR+/CD7-	Er170Di	pSTAT4	IL-4	D07932	F	Cyno	median	9.175129890441895
R2W1_D07932_Cy_F_IL-4.fcs	CD16+/CD11b-	CD16+/CD11b-	HLA-DR+/CD7-	Yb172Di	p4E-BP1	IL-4	D07932	F	Cyno	median	11.719464302062988
R2W1_D07932_Cy_F_IL-4.fcs	CD16+/CD11b-	CD16+/CD11b-	HLA-DR+/CD7-	Tm169Di	Ki67	IL-4	D07932	F	Cyno	median	21.619609832763672
R2W1_D07932_Cy_F_IL-4.fcs	CD16+/CD11b-	CD16+/CD11b-	HLA-DR+/CD7-	Dy163Di	IkBa	IL-4	D07932	F	Cyno	median	4.482126712799072
R2W1_D07932_Cy_F_IL-4.fcs	CD11b-/CD16-	CD11b-/CD16-	HLA-DR+/CD7-	La139Di	pSTAT3	IL-4	D07932	F	Cyno	median	44.22900199890137
R2W1_D07932_Cy_F_IL-4.fcs	CD11b-/CD16-	CD11b-/CD16-	HLA-DR+/CD7-	Nd144Di	pMAPKAPK2	IL-4	D07932	F	Cyno	median	12.578105926513672
R2W1_D07932_Cy_F_IL-4.fcs	CD11b-/CD16-	CD11b-/CD16-	HLA-DR+/CD7-	Nd145Di	pCREB	IL-4	D07932	F	Cyno	median	35.27411079406738
R2W1_D07932_Cy_F_IL-4.fcs	CD11b-/CD16-	CD11b-/CD16-	HLA-DR+/CD7-	Nd146Di	pPLCg2	IL-4	D07932	F	Cyno	median	8.44568681716919
R2W1_D07932_Cy_F_IL-4.fcs	CD11b-/CD16-	CD11b-/CD16-	HLA-DR+/CD7-	Sm147Di	pSTAT1	IL-4	D07932	F	Cyno	median	22.418110847473145
R2W1_D07932_Cy_F_IL-4.fcs	CD11b-/CD16-	CD11b-/CD16-	HLA-DR+/CD7-	Sm149Di	pSTAT5	IL-4	D07932	F	Cyno	median	14.14279556274414
R2W1_D07932_Cy_F_IL-4.fcs	CD11b-/CD16-	CD11b-/CD16-	HLA-DR+/CD7-	Sm150Di	pS6	IL-4	D07932	F	Cyno	median	59.95420265197754
R2W1_D07932_Cy_F_IL-4.fcs	CD11b-/CD16-	CD11b-/CD16-	HLA-DR+/CD7-	Sm152Di	pErk1/2	IL-4	D07932	F	Cyno	median	33.516456604003906
R2W1_D07932_Cy_F_IL-4.fcs	CD11b-/CD16-	CD11b-/CD16-	HLA-DR+/CD7-	Sm154Di	pP38	IL-4	D07932	F	Cyno	median	16.221789360046387
R2W1_D07932_Cy_F_IL-4.fcs	CD11b-/CD16-	CD11b-/CD16-	HLA-DR+/CD7-	Gd160Di	pZap70/Syk	IL-4	D07932	F	Cyno	median	4.294969797134399
R2W1_D07932_Cy_F_IL-4.fcs	CD11b-/CD16-	CD11b-/CD16-	HLA-DR+/CD7-	Dy161Di	pTBK1	IL-4	D07932	F	Cyno	median	15.609973430633545
R2W1_D07932_Cy_F_IL-4.fcs	CD11b-/CD16-	CD11b-/CD16-	HLA-DR+/CD7-	Ho165Di	pSTAT6	IL-4	D07932	F	Cyno	median	60.66102409362793
R2W1_D07932_Cy_F_IL-4.fcs	CD11b-/CD16-	CD11b-/CD16-	HLA-DR+/CD7-	Er170Di	pSTAT4	IL-4	D07932	F	Cyno	median	12.272904396057129
R2W1_D07932_Cy_F_IL-4.fcs	CD11b-/CD16-	CD11b-/CD16-	HLA-DR+/CD7-	Yb172Di	p4E-BP1	IL-4	D07932	F	Cyno	median	26.11837673187256
R2W1_D07932_Cy_F_IL-4.fcs	CD11b-/CD16-	CD11b-/CD16-	HLA-DR+/CD7-	Tm169Di	Ki67	IL-4	D07932	F	Cyno	median	190.74822235107422
R2W1_D07932_Cy_F_IL-4.fcs	CD11b-/CD16-	CD11b-/CD16-	HLA-DR+/CD7-	Dy163Di	IkBa	IL-4	D07932	F	Cyno	median	11.323822021484375
R2W1_D07932_Cy_F_IL-4.fcs	CD16+/CD11b+	CD16+/CD11b+	HLA-DR+/CD7-	La139Di	pSTAT3	IL-4	D07932	F	Cyno	median	52.56659698486328
R2W1_D07932_Cy_F_IL-4.fcs	CD16+/CD11b+	CD16+/CD11b+	HLA-DR+/CD7-	Nd144Di	pMAPKAPK2	IL-4	D07932	F	Cyno	median	16.431982040405273
R2W1_D07932_Cy_F_IL-4.fcs	CD16+/CD11b+	CD16+/CD11b+	HLA-DR+/CD7-	Nd145Di	pCREB	IL-4	D07932	F	Cyno	median	42.36517333984375
R2W1_D07932_Cy_F_IL-4.fcs	CD16+/CD11b+	CD16+/CD11b+	HLA-DR+/CD7-	Nd146Di	pPLCg2	IL-4	D07932	F	Cyno	median	11.684258460998535
R2W1_D07932_Cy_F_IL-4.fcs	CD16+/CD11b+	CD16+/CD11b+	HLA-DR+/CD7-	Sm147Di	pSTAT1	IL-4	D07932	F	Cyno	median	59.82435607910156
R2W1_D07932_Cy_F_IL-4.fcs	CD16+/CD11b+	CD16+/CD11b+	HLA-DR+/CD7-	Sm149Di	pSTAT5	IL-4	D07932	F	Cyno	median	18.82777214050293
R2W1_D07932_Cy_F_IL-4.fcs	CD16+/CD11b+	CD16+/CD11b+	HLA-DR+/CD7-	Sm150Di	pS6	IL-4	D07932	F	Cyno	median	70.82504272460938
R2W1_D07932_Cy_F_IL-4.fcs	CD16+/CD11b+	CD16+/CD11b+	HLA-DR+/CD7-	Sm152Di	pErk1/2	IL-4	D07932	F	Cyno	median	52.60881423950195
R2W1_D07932_Cy_F_IL-4.fcs	CD16+/CD11b+	CD16+/CD11b+	HLA-DR+/CD7-	Sm154Di	pP38	IL-4	D07932	F	Cyno	median	17.401674270629883
R2W1_D07932_Cy_F_IL-4.fcs	CD16+/CD11b+	CD16+/CD11b+	HLA-DR+/CD7-	Gd160Di	pZap70/Syk	IL-4	D07932	F	Cyno	median	5.609638690948486
R2W1_D07932_Cy_F_IL-4.fcs	CD16+/CD11b+	CD16+/CD11b+	HLA-DR+/CD7-	Dy161Di	pTBK1	IL-4	D07932	F	Cyno	median	16.150304794311523
R2W1_D07932_Cy_F_IL-4.fcs	CD16+/CD11b+	CD16+/CD11b+	HLA-DR+/CD7-	Ho165Di	pSTAT6	IL-4	D07932	F	Cyno	median	76.42611694335938
R2W1_D07932_Cy_F_IL-4.fcs	CD16+/CD11b+	CD16+/CD11b+	HLA-DR+/CD7-	Er170Di	pSTAT4	IL-4	D07932	F	Cyno	median	12.236888885498047
R2W1_D07932_Cy_F_IL-4.fcs	CD16+/CD11b+	CD16+/CD11b+	HLA-DR+/CD7-	Yb172Di	p4E-BP1	IL-4	D07932	F	Cyno	median	18.508365631103516
R2W1_D07932_Cy_F_IL-4.fcs	CD16+/CD11b+	CD16+/CD11b+	HLA-DR+/CD7-	Tm169Di	Ki67	IL-4	D07932	F	Cyno	median	27.07710075378418
R2W1_D07932_Cy_F_IL-4.fcs	CD16+/CD11b+	CD16+/CD11b+	HLA-DR+/CD7-	Dy163Di	IkBa	IL-4	D07932	F	Cyno	median	5.214096546173096
R2W1_D07932_Cy_F_IL-4.fcs	CD1c+ B cells	CD1c+ B cells	B Cells	La139Di	pSTAT3	IL-4	D07932	F	Cyno	median	34.90252685546875
R2W1_D07932_Cy_F_IL-4.fcs	CD1c+ B cells	CD1c+ B cells	B Cells	Nd144Di	pMAPKAPK2	IL-4	D07932	F	Cyno	median	10.238680839538574
R2W1_D07932_Cy_F_IL-4.fcs	CD1c+ B cells	CD1c+ B cells	B Cells	Nd145Di	pCREB	IL-4	D07932	F	Cyno	median	20.474380493164062
R2W1_D07932_Cy_F_IL-4.fcs	CD1c+ B cells	CD1c+ B cells	B Cells	Nd146Di	pPLCg2	IL-4	D07932	F	Cyno	median	7.648797512054443
R2W1_D07932_Cy_F_IL-4.fcs	CD1c+ B cells	CD1c+ B cells	B Cells	Sm147Di	pSTAT1	IL-4	D07932	F	Cyno	median	10.334111213684082
R2W1_D07932_Cy_F_IL-4.fcs	CD1c+ B cells	CD1c+ B cells	B Cells	Sm149Di	pSTAT5	IL-4	D07932	F	Cyno	median	13.168604850769043
R2W1_D07932_Cy_F_IL-4.fcs	CD1c+ B cells	CD1c+ B cells	B Cells	Sm150Di	pS6	IL-4	D07932	F	Cyno	median	42.5877685546875
R2W1_D07932_Cy_F_IL-4.fcs	CD1c+ B cells	CD1c+ B cells	B Cells	Sm152Di	pErk1/2	IL-4	D07932	F	Cyno	median	24.780134201049805
R2W1_D07932_Cy_F_IL-4.fcs	CD1c+ B cells	CD1c+ B cells	B Cells	Sm154Di	pP38	IL-4	D07932	F	Cyno	median	13.339131355285645
R2W1_D07932_Cy_F_IL-4.fcs	CD1c+ B cells	CD1c+ B cells	B Cells	Gd160Di	pZap70/Syk	IL-4	D07932	F	Cyno	median	5.338100910186768
R2W1_D07932_Cy_F_IL-4.fcs	CD1c+ B cells	CD1c+ B cells	B Cells	Dy161Di	pTBK1	IL-4	D07932	F	Cyno	median	15.799494743347168
R2W1_D07932_Cy_F_IL-4.fcs	CD1c+ B cells	CD1c+ B cells	B Cells	Ho165Di	pSTAT6	IL-4	D07932	F	Cyno	median	57.76357650756836
R2W1_D07932_Cy_F_IL-4.fcs	CD1c+ B cells	CD1c+ B cells	B Cells	Er170Di	pSTAT4	IL-4	D07932	F	Cyno	median	10.217355728149414
R2W1_D07932_Cy_F_IL-4.fcs	CD1c+ B cells	CD1c+ B cells	B Cells	Yb172Di	p4E-BP1	IL-4	D07932	F	Cyno	median	30.915414810180664
R2W1_D07932_Cy_F_IL-4.fcs	CD1c+ B cells	CD1c+ B cells	B Cells	Tm169Di	Ki67	IL-4	D07932	F	Cyno	median	22.471956253051758
R2W1_D07932_Cy_F_IL-4.fcs	CD1c+ B cells	CD1c+ B cells	B Cells	Dy163Di	IkBa	IL-4	D07932	F	Cyno	median	9.677177429199219
R2W1_D07932_Cy_F_IL-4.fcs	B Cells	B Cells	CD45+ CD66-	La139Di	pSTAT3	IL-4	D07932	F	Cyno	median	29.121944427490234
R2W1_D07932_Cy_F_IL-4.fcs	B Cells	B Cells	CD45+ CD66-	Nd144Di	pMAPKAPK2	IL-4	D07932	F	Cyno	median	8.662090301513672
R2W1_D07932_Cy_F_IL-4.fcs	B Cells	B Cells	CD45+ CD66-	Nd145Di	pCREB	IL-4	D07932	F	Cyno	median	19.42405891418457
R2W1_D07932_Cy_F_IL-4.fcs	B Cells	B Cells	CD45+ CD66-	Nd146Di	pPLCg2	IL-4	D07932	F	Cyno	median	6.133613586425781
R2W1_D07932_Cy_F_IL-4.fcs	B Cells	B Cells	CD45+ CD66-	Sm147Di	pSTAT1	IL-4	D07932	F	Cyno	median	7.427957534790039
R2W1_D07932_Cy_F_IL-4.fcs	B Cells	B Cells	CD45+ CD66-	Sm149Di	pSTAT5	IL-4	D07932	F	Cyno	median	10.892888069152832
R2W1_D07932_Cy_F_IL-4.fcs	B Cells	B Cells	CD45+ CD66-	Sm150Di	pS6	IL-4	D07932	F	Cyno	median	36.969112396240234
R2W1_D07932_Cy_F_IL-4.fcs	B Cells	B Cells	CD45+ CD66-	Sm152Di	pErk1/2	IL-4	D07932	F	Cyno	median	22.733049392700195
R2W1_D07932_Cy_F_IL-4.fcs	B Cells	B Cells	CD45+ CD66-	Sm154Di	pP38	IL-4	D07932	F	Cyno	median	12.971181869506836
R2W1_D07932_Cy_F_IL-4.fcs	B Cells	B Cells	CD45+ CD66-	Gd160Di	pZap70/Syk	IL-4	D07932	F	Cyno	median	4.130425930023193
R2W1_D07932_Cy_F_IL-4.fcs	B Cells	B Cells	CD45+ CD66-	Dy161Di	pTBK1	IL-4	D07932	F	Cyno	median	12.664755821228027
R2W1_D07932_Cy_F_IL-4.fcs	B Cells	B Cells	CD45+ CD66-	Ho165Di	pSTAT6	IL-4	D07932	F	Cyno	median	59.12639236450195
R2W1_D07932_Cy_F_IL-4.fcs	B Cells	B Cells	CD45+ CD66-	Er170Di	pSTAT4	IL-4	D07932	F	Cyno	median	9.905355453491211
R2W1_D07932_Cy_F_IL-4.fcs	B Cells	B Cells	CD45+ CD66-	Yb172Di	p4E-BP1	IL-4	D07932	F	Cyno	median	22.252193450927734
R2W1_D07932_Cy_F_IL-4.fcs	B Cells	B Cells	CD45+ CD66-	Tm169Di	Ki67	IL-4	D07932	F	Cyno	median	19.1602725982666
R2W1_D07932_Cy_F_IL-4.fcs	B Cells	B Cells	CD45+ CD66-	Dy163Di	IkBa	IL-4	D07932	F	Cyno	median	4.975949287414551
R2W1_D07932_Cy_F_IL-2.fcs	Neutrophils	Neutrophils	Non-Basophils	La139Di	pSTAT3	IL-2	D07932	F	Cyno	median	40.87172317504883
R2W1_D07932_Cy_F_IL-2.fcs	Neutrophils	Neutrophils	Non-Basophils	Nd144Di	pMAPKAPK2	IL-2	D07932	F	Cyno	median	10.071395874023438
R2W1_D07932_Cy_F_IL-2.fcs	Neutrophils	Neutrophils	Non-Basophils	Nd145Di	pCREB	IL-2	D07932	F	Cyno	median	30.55489158630371
R2W1_D07932_Cy_F_IL-2.fcs	Neutrophils	Neutrophils	Non-Basophils	Nd146Di	pPLCg2	IL-2	D07932	F	Cyno	median	9.036767959594727
R2W1_D07932_Cy_F_IL-2.fcs	Neutrophils	Neutrophils	Non-Basophils	Sm147Di	pSTAT1	IL-2	D07932	F	Cyno	median	34.20218276977539
R2W1_D07932_Cy_F_IL-2.fcs	Neutrophils	Neutrophils	Non-Basophils	Sm149Di	pSTAT5	IL-2	D07932	F	Cyno	median	17.624164581298828
R2W1_D07932_Cy_F_IL-2.fcs	Neutrophils	Neutrophils	Non-Basophils	Sm150Di	pS6	IL-2	D07932	F	Cyno	median	64.00298309326172
R2W1_D07932_Cy_F_IL-2.fcs	Neutrophils	Neutrophils	Non-Basophils	Sm152Di	pErk1/2	IL-2	D07932	F	Cyno	median	85.06330108642578
R2W1_D07932_Cy_F_IL-2.fcs	Neutrophils	Neutrophils	Non-Basophils	Sm154Di	pP38	IL-2	D07932	F	Cyno	median	16.06195640563965
R2W1_D07932_Cy_F_IL-2.fcs	Neutrophils	Neutrophils	Non-Basophils	Gd160Di	pZap70/Syk	IL-2	D07932	F	Cyno	median	8.592997550964355
R2W1_D07932_Cy_F_IL-2.fcs	Neutrophils	Neutrophils	Non-Basophils	Dy161Di	pTBK1	IL-2	D07932	F	Cyno	median	11.280681610107422
R2W1_D07932_Cy_F_IL-2.fcs	Neutrophils	Neutrophils	Non-Basophils	Ho165Di	pSTAT6	IL-2	D07932	F	Cyno	median	7.899644374847412
R2W1_D07932_Cy_F_IL-2.fcs	Neutrophils	Neutrophils	Non-Basophils	Er170Di	pSTAT4	IL-2	D07932	F	Cyno	median	12.238874435424805
R2W1_D07932_Cy_F_IL-2.fcs	Neutrophils	Neutrophils	Non-Basophils	Yb172Di	p4E-BP1	IL-2	D07932	F	Cyno	median	14.210738182067871
R2W1_D07932_Cy_F_IL-2.fcs	Neutrophils	Neutrophils	Non-Basophils	Tm169Di	Ki67	IL-2	D07932	F	Cyno	median	22.555381774902344
R2W1_D07932_Cy_F_IL-2.fcs	Neutrophils	Neutrophils	Non-Basophils	Dy163Di	IkBa	IL-2	D07932	F	Cyno	median	3.9508371353149414
R2W1_D07932_Cy_F_IL-2.fcs	CD8+T cells	CD8+T cells	T Cells	La139Di	pSTAT3	IL-2	D07932	F	Cyno	median	24.776395797729492
R2W1_D07932_Cy_F_IL-2.fcs	CD8+T cells	CD8+T cells	T Cells	Nd144Di	pMAPKAPK2	IL-2	D07932	F	Cyno	median	7.269626617431641
R2W1_D07932_Cy_F_IL-2.fcs	CD8+T cells	CD8+T cells	T Cells	Nd145Di	pCREB	IL-2	D07932	F	Cyno	median	15.89220142364502
R2W1_D07932_Cy_F_IL-2.fcs	CD8+T cells	CD8+T cells	T Cells	Nd146Di	pPLCg2	IL-2	D07932	F	Cyno	median	4.830361604690552
R2W1_D07932_Cy_F_IL-2.fcs	CD8+T cells	CD8+T cells	T Cells	Sm147Di	pSTAT1	IL-2	D07932	F	Cyno	median	7.163222789764404
R2W1_D07932_Cy_F_IL-2.fcs	CD8+T cells	CD8+T cells	T Cells	Sm149Di	pSTAT5	IL-2	D07932	F	Cyno	median	14.36856746673584
R2W1_D07932_Cy_F_IL-2.fcs	CD8+T cells	CD8+T cells	T Cells	Sm150Di	pS6	IL-2	D07932	F	Cyno	median	32.83591651916504
R2W1_D07932_Cy_F_IL-2.fcs	CD8+T cells	CD8+T cells	T Cells	Sm152Di	pErk1/2	IL-2	D07932	F	Cyno	median	18.934043884277344
R2W1_D07932_Cy_F_IL-2.fcs	CD8+T cells	CD8+T cells	T Cells	Sm154Di	pP38	IL-2	D07932	F	Cyno	median	9.674529075622559
R2W1_D07932_Cy_F_IL-2.fcs	CD8+T cells	CD8+T cells	T Cells	Gd160Di	pZap70/Syk	IL-2	D07932	F	Cyno	median	3.566015601158142
R2W1_D07932_Cy_F_IL-2.fcs	CD8+T cells	CD8+T cells	T Cells	Dy161Di	pTBK1	IL-2	D07932	F	Cyno	median	6.401158571243286
R2W1_D07932_Cy_F_IL-2.fcs	CD8+T cells	CD8+T cells	T Cells	Ho165Di	pSTAT6	IL-2	D07932	F	Cyno	median	4.378776788711548
R2W1_D07932_Cy_F_IL-2.fcs	CD8+T cells	CD8+T cells	T Cells	Er170Di	pSTAT4	IL-2	D07932	F	Cyno	median	5.824788570404053
R2W1_D07932_Cy_F_IL-2.fcs	CD8+T cells	CD8+T cells	T Cells	Yb172Di	p4E-BP1	IL-2	D07932	F	Cyno	median	6.925690412521362
R2W1_D07932_Cy_F_IL-2.fcs	CD8+T cells	CD8+T cells	T Cells	Tm169Di	Ki67	IL-2	D07932	F	Cyno	median	12.629449844360352
R2W1_D07932_Cy_F_IL-2.fcs	CD8+T cells	CD8+T cells	T Cells	Dy163Di	IkBa	IL-2	D07932	F	Cyno	median	4.103044509887695
R2W1_D07932_Cy_F_IL-2.fcs	CD4+T cells	CD4+T cells	T Cells	La139Di	pSTAT3	IL-2	D07932	F	Cyno	median	27.835786819458008
R2W1_D07932_Cy_F_IL-2.fcs	CD4+T cells	CD4+T cells	T Cells	Nd144Di	pMAPKAPK2	IL-2	D07932	F	Cyno	median	7.948176383972168
R2W1_D07932_Cy_F_IL-2.fcs	CD4+T cells	CD4+T cells	T Cells	Nd145Di	pCREB	IL-2	D07932	F	Cyno	median	17.55739402770996
R2W1_D07932_Cy_F_IL-2.fcs	CD4+T cells	CD4+T cells	T Cells	Nd146Di	pPLCg2	IL-2	D07932	F	Cyno	median	4.755494117736816
R2W1_D07932_Cy_F_IL-2.fcs	CD4+T cells	CD4+T cells	T Cells	Sm147Di	pSTAT1	IL-2	D07932	F	Cyno	median	7.71370792388916
R2W1_D07932_Cy_F_IL-2.fcs	CD4+T cells	CD4+T cells	T Cells	Sm149Di	pSTAT5	IL-2	D07932	F	Cyno	median	14.93421459197998
R2W1_D07932_Cy_F_IL-2.fcs	CD4+T cells	CD4+T cells	T Cells	Sm150Di	pS6	IL-2	D07932	F	Cyno	median	35.05413818359375
R2W1_D07932_Cy_F_IL-2.fcs	CD4+T cells	CD4+T cells	T Cells	Sm152Di	pErk1/2	IL-2	D07932	F	Cyno	median	19.943506240844727
R2W1_D07932_Cy_F_IL-2.fcs	CD4+T cells	CD4+T cells	T Cells	Sm154Di	pP38	IL-2	D07932	F	Cyno	median	9.936474800109863
R2W1_D07932_Cy_F_IL-2.fcs	CD4+T cells	CD4+T cells	T Cells	Gd160Di	pZap70/Syk	IL-2	D07932	F	Cyno	median	3.9019155502319336
R2W1_D07932_Cy_F_IL-2.fcs	CD4+T cells	CD4+T cells	T Cells	Dy161Di	pTBK1	IL-2	D07932	F	Cyno	median	6.1644134521484375
R2W1_D07932_Cy_F_IL-2.fcs	CD4+T cells	CD4+T cells	T Cells	Ho165Di	pSTAT6	IL-2	D07932	F	Cyno	median	4.139434337615967
R2W1_D07932_Cy_F_IL-2.fcs	CD4+T cells	CD4+T cells	T Cells	Er170Di	pSTAT4	IL-2	D07932	F	Cyno	median	5.32080078125
R2W1_D07932_Cy_F_IL-2.fcs	CD4+T cells	CD4+T cells	T Cells	Yb172Di	p4E-BP1	IL-2	D07932	F	Cyno	median	6.775769233703613
R2W1_D07932_Cy_F_IL-2.fcs	CD4+T cells	CD4+T cells	T Cells	Tm169Di	Ki67	IL-2	D07932	F	Cyno	median	11.756908416748047
R2W1_D07932_Cy_F_IL-2.fcs	CD4+T cells	CD4+T cells	T Cells	Dy163Di	IkBa	IL-2	D07932	F	Cyno	median	4.937705993652344
R2W1_D07932_Cy_F_IL-2.fcs	Basophils	Basophils	Singlets	La139Di	pSTAT3	IL-2	D07932	F	Cyno	median	77.7531509399414
R2W1_D07932_Cy_F_IL-2.fcs	Basophils	Basophils	Singlets	Nd144Di	pMAPKAPK2	IL-2	D07932	F	Cyno	median	17.003725051879883
R2W1_D07932_Cy_F_IL-2.fcs	Basophils	Basophils	Singlets	Nd145Di	pCREB	IL-2	D07932	F	Cyno	median	42.76366424560547
R2W1_D07932_Cy_F_IL-2.fcs	Basophils	Basophils	Singlets	Nd146Di	pPLCg2	IL-2	D07932	F	Cyno	median	14.138389587402344
R2W1_D07932_Cy_F_IL-2.fcs	Basophils	Basophils	Singlets	Sm147Di	pSTAT1	IL-2	D07932	F	Cyno	median	43.77845764160156
R2W1_D07932_Cy_F_IL-2.fcs	Basophils	Basophils	Singlets	Sm149Di	pSTAT5	IL-2	D07932	F	Cyno	median	25.72262191772461
R2W1_D07932_Cy_F_IL-2.fcs	Basophils	Basophils	Singlets	Sm150Di	pS6	IL-2	D07932	F	Cyno	median	80.14472961425781
R2W1_D07932_Cy_F_IL-2.fcs	Basophils	Basophils	Singlets	Sm152Di	pErk1/2	IL-2	D07932	F	Cyno	median	50.69562911987305
R2W1_D07932_Cy_F_IL-2.fcs	Basophils	Basophils	Singlets	Sm154Di	pP38	IL-2	D07932	F	Cyno	median	12.742445945739746
R2W1_D07932_Cy_F_IL-2.fcs	Basophils	Basophils	Singlets	Gd160Di	pZap70/Syk	IL-2	D07932	F	Cyno	median	3.988849401473999
R2W1_D07932_Cy_F_IL-2.fcs	Basophils	Basophils	Singlets	Dy161Di	pTBK1	IL-2	D07932	F	Cyno	median	23.408855438232422
R2W1_D07932_Cy_F_IL-2.fcs	Basophils	Basophils	Singlets	Ho165Di	pSTAT6	IL-2	D07932	F	Cyno	median	8.25793170928955
R2W1_D07932_Cy_F_IL-2.fcs	Basophils	Basophils	Singlets	Er170Di	pSTAT4	IL-2	D07932	F	Cyno	median	13.605034828186035
R2W1_D07932_Cy_F_IL-2.fcs	Basophils	Basophils	Singlets	Yb172Di	p4E-BP1	IL-2	D07932	F	Cyno	median	13.108929634094238
R2W1_D07932_Cy_F_IL-2.fcs	Basophils	Basophils	Singlets	Tm169Di	Ki67	IL-2	D07932	F	Cyno	median	53.91569519042969
R2W1_D07932_Cy_F_IL-2.fcs	Basophils	Basophils	Singlets	Dy163Di	IkBa	IL-2	D07932	F	Cyno	median	7.3454365730285645
R2W1_D07932_Cy_F_IL-2.fcs	pDCs	pDCs	HLA-DR+ CD11c-	La139Di	pSTAT3	IL-2	D07932	F	Cyno	median	47.579233169555664
R2W1_D07932_Cy_F_IL-2.fcs	pDCs	pDCs	HLA-DR+ CD11c-	Nd144Di	pMAPKAPK2	IL-2	D07932	F	Cyno	median	15.863565921783447
R2W1_D07932_Cy_F_IL-2.fcs	pDCs	pDCs	HLA-DR+ CD11c-	Nd145Di	pCREB	IL-2	D07932	F	Cyno	median	34.6915283203125
R2W1_D07932_Cy_F_IL-2.fcs	pDCs	pDCs	HLA-DR+ CD11c-	Nd146Di	pPLCg2	IL-2	D07932	F	Cyno	median	11.59022855758667
R2W1_D07932_Cy_F_IL-2.fcs	pDCs	pDCs	HLA-DR+ CD11c-	Sm147Di	pSTAT1	IL-2	D07932	F	Cyno	median	9.728063583374023
R2W1_D07932_Cy_F_IL-2.fcs	pDCs	pDCs	HLA-DR+ CD11c-	Sm149Di	pSTAT5	IL-2	D07932	F	Cyno	median	14.290241241455078
R2W1_D07932_Cy_F_IL-2.fcs	pDCs	pDCs	HLA-DR+ CD11c-	Sm150Di	pS6	IL-2	D07932	F	Cyno	median	71.29949951171875
R2W1_D07932_Cy_F_IL-2.fcs	pDCs	pDCs	HLA-DR+ CD11c-	Sm152Di	pErk1/2	IL-2	D07932	F	Cyno	median	39.762020111083984
R2W1_D07932_Cy_F_IL-2.fcs	pDCs	pDCs	HLA-DR+ CD11c-	Sm154Di	pP38	IL-2	D07932	F	Cyno	median	12.664319038391113
R2W1_D07932_Cy_F_IL-2.fcs	pDCs	pDCs	HLA-DR+ CD11c-	Gd160Di	pZap70/Syk	IL-2	D07932	F	Cyno	median	3.7590500116348267
R2W1_D07932_Cy_F_IL-2.fcs	pDCs	pDCs	HLA-DR+ CD11c-	Dy161Di	pTBK1	IL-2	D07932	F	Cyno	median	14.386892318725586
R2W1_D07932_Cy_F_IL-2.fcs	pDCs	pDCs	HLA-DR+ CD11c-	Ho165Di	pSTAT6	IL-2	D07932	F	Cyno	median	10.551680088043213
R2W1_D07932_Cy_F_IL-2.fcs	pDCs	pDCs	HLA-DR+ CD11c-	Er170Di	pSTAT4	IL-2	D07932	F	Cyno	median	11.365482330322266
R2W1_D07932_Cy_F_IL-2.fcs	pDCs	pDCs	HLA-DR+ CD11c-	Yb172Di	p4E-BP1	IL-2	D07932	F	Cyno	median	30.78786277770996
R2W1_D07932_Cy_F_IL-2.fcs	pDCs	pDCs	HLA-DR+ CD11c-	Tm169Di	Ki67	IL-2	D07932	F	Cyno	median	157.1636734008789
R2W1_D07932_Cy_F_IL-2.fcs	pDCs	pDCs	HLA-DR+ CD11c-	Dy163Di	IkBa	IL-2	D07932	F	Cyno	median	16.20285654067993
R2W1_D07932_Cy_F_IL-2.fcs	CD4+/CD8+	CD4+/CD8+	T Cells	La139Di	pSTAT3	IL-2	D07932	F	Cyno	median	33.02609062194824
R2W1_D07932_Cy_F_IL-2.fcs	CD4+/CD8+	CD4+/CD8+	T Cells	Nd144Di	pMAPKAPK2	IL-2	D07932	F	Cyno	median	9.294315814971924
R2W1_D07932_Cy_F_IL-2.fcs	CD4+/CD8+	CD4+/CD8+	T Cells	Nd145Di	pCREB	IL-2	D07932	F	Cyno	median	21.301276206970215
R2W1_D07932_Cy_F_IL-2.fcs	CD4+/CD8+	CD4+/CD8+	T Cells	Nd146Di	pPLCg2	IL-2	D07932	F	Cyno	median	6.3387017250061035
R2W1_D07932_Cy_F_IL-2.fcs	CD4+/CD8+	CD4+/CD8+	T Cells	Sm147Di	pSTAT1	IL-2	D07932	F	Cyno	median	11.229102611541748
R2W1_D07932_Cy_F_IL-2.fcs	CD4+/CD8+	CD4+/CD8+	T Cells	Sm149Di	pSTAT5	IL-2	D07932	F	Cyno	median	18.593502044677734
R2W1_D07932_Cy_F_IL-2.fcs	CD4+/CD8+	CD4+/CD8+	T Cells	Sm150Di	pS6	IL-2	D07932	F	Cyno	median	42.29823875427246
R2W1_D07932_Cy_F_IL-2.fcs	CD4+/CD8+	CD4+/CD8+	T Cells	Sm152Di	pErk1/2	IL-2	D07932	F	Cyno	median	25.2094087600708
R2W1_D07932_Cy_F_IL-2.fcs	CD4+/CD8+	CD4+/CD8+	T Cells	Sm154Di	pP38	IL-2	D07932	F	Cyno	median	12.068678855895996
R2W1_D07932_Cy_F_IL-2.fcs	CD4+/CD8+	CD4+/CD8+	T Cells	Gd160Di	pZap70/Syk	IL-2	D07932	F	Cyno	median	4.6094887256622314
R2W1_D07932_Cy_F_IL-2.fcs	CD4+/CD8+	CD4+/CD8+	T Cells	Dy161Di	pTBK1	IL-2	D07932	F	Cyno	median	7.90240216255188
R2W1_D07932_Cy_F_IL-2.fcs	CD4+/CD8+	CD4+/CD8+	T Cells	Ho165Di	pSTAT6	IL-2	D07932	F	Cyno	median	5.6013407707214355
R2W1_D07932_Cy_F_IL-2.fcs	CD4+/CD8+	CD4+/CD8+	T Cells	Er170Di	pSTAT4	IL-2	D07932	F	Cyno	median	7.342974901199341
R2W1_D07932_Cy_F_IL-2.fcs	CD4+/CD8+	CD4+/CD8+	T Cells	Yb172Di	p4E-BP1	IL-2	D07932	F	Cyno	median	9.408163070678711
R2W1_D07932_Cy_F_IL-2.fcs	CD4+/CD8+	CD4+/CD8+	T Cells	Tm169Di	Ki67	IL-2	D07932	F	Cyno	median	15.951829433441162
R2W1_D07932_Cy_F_IL-2.fcs	CD4+/CD8+	CD4+/CD8+	T Cells	Dy163Di	IkBa	IL-2	D07932	F	Cyno	median	5.169673681259155
R2W1_D07932_Cy_F_IL-2.fcs	CD7+/HLA-DR-	CD7+/HLA-DR-	CD19- CD3-	La139Di	pSTAT3	IL-2	D07932	F	Cyno	median	51.81741142272949
R2W1_D07932_Cy_F_IL-2.fcs	CD7+/HLA-DR-	CD7+/HLA-DR-	CD19- CD3-	Nd144Di	pMAPKAPK2	IL-2	D07932	F	Cyno	median	11.94715690612793
R2W1_D07932_Cy_F_IL-2.fcs	CD7+/HLA-DR-	CD7+/HLA-DR-	CD19- CD3-	Nd145Di	pCREB	IL-2	D07932	F	Cyno	median	27.173364639282227
R2W1_D07932_Cy_F_IL-2.fcs	CD7+/HLA-DR-	CD7+/HLA-DR-	CD19- CD3-	Nd146Di	pPLCg2	IL-2	D07932	F	Cyno	median	9.897293090820312
R2W1_D07932_Cy_F_IL-2.fcs	CD7+/HLA-DR-	CD7+/HLA-DR-	CD19- CD3-	Sm147Di	pSTAT1	IL-2	D07932	F	Cyno	median	11.676893711090088
R2W1_D07932_Cy_F_IL-2.fcs	CD7+/HLA-DR-	CD7+/HLA-DR-	CD19- CD3-	Sm149Di	pSTAT5	IL-2	D07932	F	Cyno	median	33.24138641357422
R2W1_D07932_Cy_F_IL-2.fcs	CD7+/HLA-DR-	CD7+/HLA-DR-	CD19- CD3-	Sm150Di	pS6	IL-2	D07932	F	Cyno	median	50.827775955200195
R2W1_D07932_Cy_F_IL-2.fcs	CD7+/HLA-DR-	CD7+/HLA-DR-	CD19- CD3-	Sm152Di	pErk1/2	IL-2	D07932	F	Cyno	median	35.28859901428223
R2W1_D07932_Cy_F_IL-2.fcs	CD7+/HLA-DR-	CD7+/HLA-DR-	CD19- CD3-	Sm154Di	pP38	IL-2	D07932	F	Cyno	median	14.556408882141113
R2W1_D07932_Cy_F_IL-2.fcs	CD7+/HLA-DR-	CD7+/HLA-DR-	CD19- CD3-	Gd160Di	pZap70/Syk	IL-2	D07932	F	Cyno	median	5.789551258087158
R2W1_D07932_Cy_F_IL-2.fcs	CD7+/HLA-DR-	CD7+/HLA-DR-	CD19- CD3-	Dy161Di	pTBK1	IL-2	D07932	F	Cyno	median	11.545599460601807
R2W1_D07932_Cy_F_IL-2.fcs	CD7+/HLA-DR-	CD7+/HLA-DR-	CD19- CD3-	Ho165Di	pSTAT6	IL-2	D07932	F	Cyno	median	7.519325494766235
R2W1_D07932_Cy_F_IL-2.fcs	CD7+/HLA-DR-	CD7+/HLA-DR-	CD19- CD3-	Er170Di	pSTAT4	IL-2	D07932	F	Cyno	median	10.805418491363525
R2W1_D07932_Cy_F_IL-2.fcs	CD7+/HLA-DR-	CD7+/HLA-DR-	CD19- CD3-	Yb172Di	p4E-BP1	IL-2	D07932	F	Cyno	median	9.874698162078857
R2W1_D07932_Cy_F_IL-2.fcs	CD7+/HLA-DR-	CD7+/HLA-DR-	CD19- CD3-	Tm169Di	Ki67	IL-2	D07932	F	Cyno	median	19.919203758239746
R2W1_D07932_Cy_F_IL-2.fcs	CD7+/HLA-DR-	CD7+/HLA-DR-	CD19- CD3-	Dy163Di	IkBa	IL-2	D07932	F	Cyno	median	5.137801170349121
R2W1_D07932_Cy_F_IL-2.fcs	CD11b+/CD16-	CD11b+/CD16-	HLA-DR+/CD7-	La139Di	pSTAT3	IL-2	D07932	F	Cyno	median	50.47528839111328
R2W1_D07932_Cy_F_IL-2.fcs	CD11b+/CD16-	CD11b+/CD16-	HLA-DR+/CD7-	Nd144Di	pMAPKAPK2	IL-2	D07932	F	Cyno	median	17.674772262573242
R2W1_D07932_Cy_F_IL-2.fcs	CD11b+/CD16-	CD11b+/CD16-	HLA-DR+/CD7-	Nd145Di	pCREB	IL-2	D07932	F	Cyno	median	54.095672607421875
R2W1_D07932_Cy_F_IL-2.fcs	CD11b+/CD16-	CD11b+/CD16-	HLA-DR+/CD7-	Nd146Di	pPLCg2	IL-2	D07932	F	Cyno	median	10.86488151550293
R2W1_D07932_Cy_F_IL-2.fcs	CD11b+/CD16-	CD11b+/CD16-	HLA-DR+/CD7-	Sm147Di	pSTAT1	IL-2	D07932	F	Cyno	median	53.977783203125
R2W1_D07932_Cy_F_IL-2.fcs	CD11b+/CD16-	CD11b+/CD16-	HLA-DR+/CD7-	Sm149Di	pSTAT5	IL-2	D07932	F	Cyno	median	17.99056053161621
R2W1_D07932_Cy_F_IL-2.fcs	CD11b+/CD16-	CD11b+/CD16-	HLA-DR+/CD7-	Sm150Di	pS6	IL-2	D07932	F	Cyno	median	77.94947814941406
R2W1_D07932_Cy_F_IL-2.fcs	CD11b+/CD16-	CD11b+/CD16-	HLA-DR+/CD7-	Sm152Di	pErk1/2	IL-2	D07932	F	Cyno	median	67.6417007446289
R2W1_D07932_Cy_F_IL-2.fcs	CD11b+/CD16-	CD11b+/CD16-	HLA-DR+/CD7-	Sm154Di	pP38	IL-2	D07932	F	Cyno	median	18.961252212524414
R2W1_D07932_Cy_F_IL-2.fcs	CD11b+/CD16-	CD11b+/CD16-	HLA-DR+/CD7-	Gd160Di	pZap70/Syk	IL-2	D07932	F	Cyno	median	4.289182662963867
R2W1_D07932_Cy_F_IL-2.fcs	CD11b+/CD16-	CD11b+/CD16-	HLA-DR+/CD7-	Dy161Di	pTBK1	IL-2	D07932	F	Cyno	median	17.82198715209961
R2W1_D07932_Cy_F_IL-2.fcs	CD11b+/CD16-	CD11b+/CD16-	HLA-DR+/CD7-	Ho165Di	pSTAT6	IL-2	D07932	F	Cyno	median	9.672029495239258
R2W1_D07932_Cy_F_IL-2.fcs	CD11b+/CD16-	CD11b+/CD16-	HLA-DR+/CD7-	Er170Di	pSTAT4	IL-2	D07932	F	Cyno	median	12.374585151672363
R2W1_D07932_Cy_F_IL-2.fcs	CD11b+/CD16-	CD11b+/CD16-	HLA-DR+/CD7-	Yb172Di	p4E-BP1	IL-2	D07932	F	Cyno	median	29.957517623901367
R2W1_D07932_Cy_F_IL-2.fcs	CD11b+/CD16-	CD11b+/CD16-	HLA-DR+/CD7-	Tm169Di	Ki67	IL-2	D07932	F	Cyno	median	83.68203735351562
R2W1_D07932_Cy_F_IL-2.fcs	CD11b+/CD16-	CD11b+/CD16-	HLA-DR+/CD7-	Dy163Di	IkBa	IL-2	D07932	F	Cyno	median	5.967194557189941
R2W1_D07932_Cy_F_IL-2.fcs	CD16+/CD11b-	CD16+/CD11b-	HLA-DR+/CD7-	La139Di	pSTAT3	IL-2	D07932	F	Cyno	median	43.59639358520508
R2W1_D07932_Cy_F_IL-2.fcs	CD16+/CD11b-	CD16+/CD11b-	HLA-DR+/CD7-	Nd144Di	pMAPKAPK2	IL-2	D07932	F	Cyno	median	14.571372985839844
R2W1_D07932_Cy_F_IL-2.fcs	CD16+/CD11b-	CD16+/CD11b-	HLA-DR+/CD7-	Nd145Di	pCREB	IL-2	D07932	F	Cyno	median	25.172866821289062
R2W1_D07932_Cy_F_IL-2.fcs	CD16+/CD11b-	CD16+/CD11b-	HLA-DR+/CD7-	Nd146Di	pPLCg2	IL-2	D07932	F	Cyno	median	8.742694854736328
R2W1_D07932_Cy_F_IL-2.fcs	CD16+/CD11b-	CD16+/CD11b-	HLA-DR+/CD7-	Sm147Di	pSTAT1	IL-2	D07932	F	Cyno	median	21.64838981628418
R2W1_D07932_Cy_F_IL-2.fcs	CD16+/CD11b-	CD16+/CD11b-	HLA-DR+/CD7-	Sm149Di	pSTAT5	IL-2	D07932	F	Cyno	median	11.615933418273926
R2W1_D07932_Cy_F_IL-2.fcs	CD16+/CD11b-	CD16+/CD11b-	HLA-DR+/CD7-	Sm150Di	pS6	IL-2	D07932	F	Cyno	median	51.94138717651367
R2W1_D07932_Cy_F_IL-2.fcs	CD16+/CD11b-	CD16+/CD11b-	HLA-DR+/CD7-	Sm152Di	pErk1/2	IL-2	D07932	F	Cyno	median	29.967227935791016
R2W1_D07932_Cy_F_IL-2.fcs	CD16+/CD11b-	CD16+/CD11b-	HLA-DR+/CD7-	Sm154Di	pP38	IL-2	D07932	F	Cyno	median	12.282907485961914
R2W1_D07932_Cy_F_IL-2.fcs	CD16+/CD11b-	CD16+/CD11b-	HLA-DR+/CD7-	Gd160Di	pZap70/Syk	IL-2	D07932	F	Cyno	median	6.314591407775879
R2W1_D07932_Cy_F_IL-2.fcs	CD16+/CD11b-	CD16+/CD11b-	HLA-DR+/CD7-	Dy161Di	pTBK1	IL-2	D07932	F	Cyno	median	11.546865463256836
R2W1_D07932_Cy_F_IL-2.fcs	CD16+/CD11b-	CD16+/CD11b-	HLA-DR+/CD7-	Ho165Di	pSTAT6	IL-2	D07932	F	Cyno	median	7.648431777954102
R2W1_D07932_Cy_F_IL-2.fcs	CD16+/CD11b-	CD16+/CD11b-	HLA-DR+/CD7-	Er170Di	pSTAT4	IL-2	D07932	F	Cyno	median	9.622381210327148
R2W1_D07932_Cy_F_IL-2.fcs	CD16+/CD11b-	CD16+/CD11b-	HLA-DR+/CD7-	Yb172Di	p4E-BP1	IL-2	D07932	F	Cyno	median	13.289668083190918
R2W1_D07932_Cy_F_IL-2.fcs	CD16+/CD11b-	CD16+/CD11b-	HLA-DR+/CD7-	Tm169Di	Ki67	IL-2	D07932	F	Cyno	median	21.273950576782227
R2W1_D07932_Cy_F_IL-2.fcs	CD16+/CD11b-	CD16+/CD11b-	HLA-DR+/CD7-	Dy163Di	IkBa	IL-2	D07932	F	Cyno	median	4.281132698059082
R2W1_D07932_Cy_F_IL-2.fcs	CD11b-/CD16-	CD11b-/CD16-	HLA-DR+/CD7-	La139Di	pSTAT3	IL-2	D07932	F	Cyno	median	46.30125427246094
R2W1_D07932_Cy_F_IL-2.fcs	CD11b-/CD16-	CD11b-/CD16-	HLA-DR+/CD7-	Nd144Di	pMAPKAPK2	IL-2	D07932	F	Cyno	median	13.400375366210938
R2W1_D07932_Cy_F_IL-2.fcs	CD11b-/CD16-	CD11b-/CD16-	HLA-DR+/CD7-	Nd145Di	pCREB	IL-2	D07932	F	Cyno	median	35.37702178955078
R2W1_D07932_Cy_F_IL-2.fcs	CD11b-/CD16-	CD11b-/CD16-	HLA-DR+/CD7-	Nd146Di	pPLCg2	IL-2	D07932	F	Cyno	median	8.797256469726562
R2W1_D07932_Cy_F_IL-2.fcs	CD11b-/CD16-	CD11b-/CD16-	HLA-DR+/CD7-	Sm147Di	pSTAT1	IL-2	D07932	F	Cyno	median	22.591922760009766
R2W1_D07932_Cy_F_IL-2.fcs	CD11b-/CD16-	CD11b-/CD16-	HLA-DR+/CD7-	Sm149Di	pSTAT5	IL-2	D07932	F	Cyno	median	15.604312896728516
R2W1_D07932_Cy_F_IL-2.fcs	CD11b-/CD16-	CD11b-/CD16-	HLA-DR+/CD7-	Sm150Di	pS6	IL-2	D07932	F	Cyno	median	62.22365188598633
R2W1_D07932_Cy_F_IL-2.fcs	CD11b-/CD16-	CD11b-/CD16-	HLA-DR+/CD7-	Sm152Di	pErk1/2	IL-2	D07932	F	Cyno	median	35.5498046875
R2W1_D07932_Cy_F_IL-2.fcs	CD11b-/CD16-	CD11b-/CD16-	HLA-DR+/CD7-	Sm154Di	pP38	IL-2	D07932	F	Cyno	median	15.158379554748535
R2W1_D07932_Cy_F_IL-2.fcs	CD11b-/CD16-	CD11b-/CD16-	HLA-DR+/CD7-	Gd160Di	pZap70/Syk	IL-2	D07932	F	Cyno	median	5.2656660079956055
R2W1_D07932_Cy_F_IL-2.fcs	CD11b-/CD16-	CD11b-/CD16-	HLA-DR+/CD7-	Dy161Di	pTBK1	IL-2	D07932	F	Cyno	median	16.23127555847168
R2W1_D07932_Cy_F_IL-2.fcs	CD11b-/CD16-	CD11b-/CD16-	HLA-DR+/CD7-	Ho165Di	pSTAT6	IL-2	D07932	F	Cyno	median	10.029053688049316
R2W1_D07932_Cy_F_IL-2.fcs	CD11b-/CD16-	CD11b-/CD16-	HLA-DR+/CD7-	Er170Di	pSTAT4	IL-2	D07932	F	Cyno	median	14.020307540893555
R2W1_D07932_Cy_F_IL-2.fcs	CD11b-/CD16-	CD11b-/CD16-	HLA-DR+/CD7-	Yb172Di	p4E-BP1	IL-2	D07932	F	Cyno	median	28.643430709838867
R2W1_D07932_Cy_F_IL-2.fcs	CD11b-/CD16-	CD11b-/CD16-	HLA-DR+/CD7-	Tm169Di	Ki67	IL-2	D07932	F	Cyno	median	183.61221313476562
R2W1_D07932_Cy_F_IL-2.fcs	CD11b-/CD16-	CD11b-/CD16-	HLA-DR+/CD7-	Dy163Di	IkBa	IL-2	D07932	F	Cyno	median	13.1263427734375
R2W1_D07932_Cy_F_IL-2.fcs	CD16+/CD11b+	CD16+/CD11b+	HLA-DR+/CD7-	La139Di	pSTAT3	IL-2	D07932	F	Cyno	median	51.81680679321289
R2W1_D07932_Cy_F_IL-2.fcs	CD16+/CD11b+	CD16+/CD11b+	HLA-DR+/CD7-	Nd144Di	pMAPKAPK2	IL-2	D07932	F	Cyno	median	17.37672233581543
R2W1_D07932_Cy_F_IL-2.fcs	CD16+/CD11b+	CD16+/CD11b+	HLA-DR+/CD7-	Nd145Di	pCREB	IL-2	D07932	F	Cyno	median	38.70219039916992
R2W1_D07932_Cy_F_IL-2.fcs	CD16+/CD11b+	CD16+/CD11b+	HLA-DR+/CD7-	Nd146Di	pPLCg2	IL-2	D07932	F	Cyno	median	11.378667831420898
R2W1_D07932_Cy_F_IL-2.fcs	CD16+/CD11b+	CD16+/CD11b+	HLA-DR+/CD7-	Sm147Di	pSTAT1	IL-2	D07932	F	Cyno	median	56.15643310546875
R2W1_D07932_Cy_F_IL-2.fcs	CD16+/CD11b+	CD16+/CD11b+	HLA-DR+/CD7-	Sm149Di	pSTAT5	IL-2	D07932	F	Cyno	median	17.383358001708984
R2W1_D07932_Cy_F_IL-2.fcs	CD16+/CD11b+	CD16+/CD11b+	HLA-DR+/CD7-	Sm150Di	pS6	IL-2	D07932	F	Cyno	median	71.47906494140625
R2W1_D07932_Cy_F_IL-2.fcs	CD16+/CD11b+	CD16+/CD11b+	HLA-DR+/CD7-	Sm152Di	pErk1/2	IL-2	D07932	F	Cyno	median	48.04523849487305
R2W1_D07932_Cy_F_IL-2.fcs	CD16+/CD11b+	CD16+/CD11b+	HLA-DR+/CD7-	Sm154Di	pP38	IL-2	D07932	F	Cyno	median	15.727272033691406
R2W1_D07932_Cy_F_IL-2.fcs	CD16+/CD11b+	CD16+/CD11b+	HLA-DR+/CD7-	Gd160Di	pZap70/Syk	IL-2	D07932	F	Cyno	median	5.710141658782959
R2W1_D07932_Cy_F_IL-2.fcs	CD16+/CD11b+	CD16+/CD11b+	HLA-DR+/CD7-	Dy161Di	pTBK1	IL-2	D07932	F	Cyno	median	15.529572486877441
R2W1_D07932_Cy_F_IL-2.fcs	CD16+/CD11b+	CD16+/CD11b+	HLA-DR+/CD7-	Ho165Di	pSTAT6	IL-2	D07932	F	Cyno	median	9.098969459533691
R2W1_D07932_Cy_F_IL-2.fcs	CD16+/CD11b+	CD16+/CD11b+	HLA-DR+/CD7-	Er170Di	pSTAT4	IL-2	D07932	F	Cyno	median	13.306083679199219
R2W1_D07932_Cy_F_IL-2.fcs	CD16+/CD11b+	CD16+/CD11b+	HLA-DR+/CD7-	Yb172Di	p4E-BP1	IL-2	D07932	F	Cyno	median	19.7072696685791
R2W1_D07932_Cy_F_IL-2.fcs	CD16+/CD11b+	CD16+/CD11b+	HLA-DR+/CD7-	Tm169Di	Ki67	IL-2	D07932	F	Cyno	median	26.99617576599121
R2W1_D07932_Cy_F_IL-2.fcs	CD16+/CD11b+	CD16+/CD11b+	HLA-DR+/CD7-	Dy163Di	IkBa	IL-2	D07932	F	Cyno	median	5.2056989669799805
R2W1_D07932_Cy_F_IL-2.fcs	CD1c+ B cells	CD1c+ B cells	B Cells	La139Di	pSTAT3	IL-2	D07932	F	Cyno	median	39.82584571838379
R2W1_D07932_Cy_F_IL-2.fcs	CD1c+ B cells	CD1c+ B cells	B Cells	Nd144Di	pMAPKAPK2	IL-2	D07932	F	Cyno	median	11.07241678237915
R2W1_D07932_Cy_F_IL-2.fcs	CD1c+ B cells	CD1c+ B cells	B Cells	Nd145Di	pCREB	IL-2	D07932	F	Cyno	median	24.381224632263184
R2W1_D07932_Cy_F_IL-2.fcs	CD1c+ B cells	CD1c+ B cells	B Cells	Nd146Di	pPLCg2	IL-2	D07932	F	Cyno	median	8.237268447875977
R2W1_D07932_Cy_F_IL-2.fcs	CD1c+ B cells	CD1c+ B cells	B Cells	Sm147Di	pSTAT1	IL-2	D07932	F	Cyno	median	13.234800815582275
R2W1_D07932_Cy_F_IL-2.fcs	CD1c+ B cells	CD1c+ B cells	B Cells	Sm149Di	pSTAT5	IL-2	D07932	F	Cyno	median	14.477687358856201
R2W1_D07932_Cy_F_IL-2.fcs	CD1c+ B cells	CD1c+ B cells	B Cells	Sm150Di	pS6	IL-2	D07932	F	Cyno	median	48.15814208984375
R2W1_D07932_Cy_F_IL-2.fcs	CD1c+ B cells	CD1c+ B cells	B Cells	Sm152Di	pErk1/2	IL-2	D07932	F	Cyno	median	29.57181739807129
R2W1_D07932_Cy_F_IL-2.fcs	CD1c+ B cells	CD1c+ B cells	B Cells	Sm154Di	pP38	IL-2	D07932	F	Cyno	median	13.456807613372803
R2W1_D07932_Cy_F_IL-2.fcs	CD1c+ B cells	CD1c+ B cells	B Cells	Gd160Di	pZap70/Syk	IL-2	D07932	F	Cyno	median	5.810697793960571
R2W1_D07932_Cy_F_IL-2.fcs	CD1c+ B cells	CD1c+ B cells	B Cells	Dy161Di	pTBK1	IL-2	D07932	F	Cyno	median	16.63041877746582
R2W1_D07932_Cy_F_IL-2.fcs	CD1c+ B cells	CD1c+ B cells	B Cells	Ho165Di	pSTAT6	IL-2	D07932	F	Cyno	median	8.979290962219238
R2W1_D07932_Cy_F_IL-2.fcs	CD1c+ B cells	CD1c+ B cells	B Cells	Er170Di	pSTAT4	IL-2	D07932	F	Cyno	median	12.291780948638916
R2W1_D07932_Cy_F_IL-2.fcs	CD1c+ B cells	CD1c+ B cells	B Cells	Yb172Di	p4E-BP1	IL-2	D07932	F	Cyno	median	34.96965026855469
R2W1_D07932_Cy_F_IL-2.fcs	CD1c+ B cells	CD1c+ B cells	B Cells	Tm169Di	Ki67	IL-2	D07932	F	Cyno	median	33.15565490722656
R2W1_D07932_Cy_F_IL-2.fcs	CD1c+ B cells	CD1c+ B cells	B Cells	Dy163Di	IkBa	IL-2	D07932	F	Cyno	median	10.46259880065918
R2W1_D07932_Cy_F_IL-2.fcs	B Cells	B Cells	CD45+ CD66-	La139Di	pSTAT3	IL-2	D07932	F	Cyno	median	31.039584159851074
R2W1_D07932_Cy_F_IL-2.fcs	B Cells	B Cells	CD45+ CD66-	Nd144Di	pMAPKAPK2	IL-2	D07932	F	Cyno	median	9.434008598327637
R2W1_D07932_Cy_F_IL-2.fcs	B Cells	B Cells	CD45+ CD66-	Nd145Di	pCREB	IL-2	D07932	F	Cyno	median	20.428757667541504
R2W1_D07932_Cy_F_IL-2.fcs	B Cells	B Cells	CD45+ CD66-	Nd146Di	pPLCg2	IL-2	D07932	F	Cyno	median	6.534453392028809
R2W1_D07932_Cy_F_IL-2.fcs	B Cells	B Cells	CD45+ CD66-	Sm147Di	pSTAT1	IL-2	D07932	F	Cyno	median	8.181885242462158
R2W1_D07932_Cy_F_IL-2.fcs	B Cells	B Cells	CD45+ CD66-	Sm149Di	pSTAT5	IL-2	D07932	F	Cyno	median	10.959941864013672
R2W1_D07932_Cy_F_IL-2.fcs	B Cells	B Cells	CD45+ CD66-	Sm150Di	pS6	IL-2	D07932	F	Cyno	median	39.65936470031738
R2W1_D07932_Cy_F_IL-2.fcs	B Cells	B Cells	CD45+ CD66-	Sm152Di	pErk1/2	IL-2	D07932	F	Cyno	median	24.291502952575684
R2W1_D07932_Cy_F_IL-2.fcs	B Cells	B Cells	CD45+ CD66-	Sm154Di	pP38	IL-2	D07932	F	Cyno	median	12.111452102661133
R2W1_D07932_Cy_F_IL-2.fcs	B Cells	B Cells	CD45+ CD66-	Gd160Di	pZap70/Syk	IL-2	D07932	F	Cyno	median	4.3557188510894775
R2W1_D07932_Cy_F_IL-2.fcs	B Cells	B Cells	CD45+ CD66-	Dy161Di	pTBK1	IL-2	D07932	F	Cyno	median	13.291390895843506
R2W1_D07932_Cy_F_IL-2.fcs	B Cells	B Cells	CD45+ CD66-	Ho165Di	pSTAT6	IL-2	D07932	F	Cyno	median	7.5560431480407715
R2W1_D07932_Cy_F_IL-2.fcs	B Cells	B Cells	CD45+ CD66-	Er170Di	pSTAT4	IL-2	D07932	F	Cyno	median	10.600408554077148
R2W1_D07932_Cy_F_IL-2.fcs	B Cells	B Cells	CD45+ CD66-	Yb172Di	p4E-BP1	IL-2	D07932	F	Cyno	median	23.265453338623047
R2W1_D07932_Cy_F_IL-2.fcs	B Cells	B Cells	CD45+ CD66-	Tm169Di	Ki67	IL-2	D07932	F	Cyno	median	20.64116382598877
R2W1_D07932_Cy_F_IL-2.fcs	B Cells	B Cells	CD45+ CD66-	Dy163Di	IkBa	IL-2	D07932	F	Cyno	median	5.161778211593628
R2W1_D07932_Cy_F_IFNg.fcs	Neutrophils	Neutrophils	Non-Basophils	La139Di	pSTAT3	IFNg	D07932	F	Cyno	median	37.56743240356445
R2W1_D07932_Cy_F_IFNg.fcs	Neutrophils	Neutrophils	Non-Basophils	Nd144Di	pMAPKAPK2	IFNg	D07932	F	Cyno	median	9.198680877685547
R2W1_D07932_Cy_F_IFNg.fcs	Neutrophils	Neutrophils	Non-Basophils	Nd145Di	pCREB	IFNg	D07932	F	Cyno	median	27.07888412475586
R2W1_D07932_Cy_F_IFNg.fcs	Neutrophils	Neutrophils	Non-Basophils	Nd146Di	pPLCg2	IFNg	D07932	F	Cyno	median	8.50717544555664
R2W1_D07932_Cy_F_IFNg.fcs	Neutrophils	Neutrophils	Non-Basophils	Sm147Di	pSTAT1	IFNg	D07932	F	Cyno	median	47.14440155029297
R2W1_D07932_Cy_F_IFNg.fcs	Neutrophils	Neutrophils	Non-Basophils	Sm149Di	pSTAT5	IFNg	D07932	F	Cyno	median	18.21103858947754
R2W1_D07932_Cy_F_IFNg.fcs	Neutrophils	Neutrophils	Non-Basophils	Sm150Di	pS6	IFNg	D07932	F	Cyno	median	57.640830993652344
R2W1_D07932_Cy_F_IFNg.fcs	Neutrophils	Neutrophils	Non-Basophils	Sm152Di	pErk1/2	IFNg	D07932	F	Cyno	median	73.83978271484375
R2W1_D07932_Cy_F_IFNg.fcs	Neutrophils	Neutrophils	Non-Basophils	Sm154Di	pP38	IFNg	D07932	F	Cyno	median	14.264163970947266
R2W1_D07932_Cy_F_IFNg.fcs	Neutrophils	Neutrophils	Non-Basophils	Gd160Di	pZap70/Syk	IFNg	D07932	F	Cyno	median	8.269064903259277
R2W1_D07932_Cy_F_IFNg.fcs	Neutrophils	Neutrophils	Non-Basophils	Dy161Di	pTBK1	IFNg	D07932	F	Cyno	median	9.454297065734863
R2W1_D07932_Cy_F_IFNg.fcs	Neutrophils	Neutrophils	Non-Basophils	Ho165Di	pSTAT6	IFNg	D07932	F	Cyno	median	6.350783824920654
R2W1_D07932_Cy_F_IFNg.fcs	Neutrophils	Neutrophils	Non-Basophils	Er170Di	pSTAT4	IFNg	D07932	F	Cyno	median	10.743118286132812
R2W1_D07932_Cy_F_IFNg.fcs	Neutrophils	Neutrophils	Non-Basophils	Yb172Di	p4E-BP1	IFNg	D07932	F	Cyno	median	12.126845359802246
R2W1_D07932_Cy_F_IFNg.fcs	Neutrophils	Neutrophils	Non-Basophils	Tm169Di	Ki67	IFNg	D07932	F	Cyno	median	19.275705337524414
R2W1_D07932_Cy_F_IFNg.fcs	Neutrophils	Neutrophils	Non-Basophils	Dy163Di	IkBa	IFNg	D07932	F	Cyno	median	3.2630815505981445
R2W1_D07932_Cy_F_IFNg.fcs	CD8+T cells	CD8+T cells	T Cells	La139Di	pSTAT3	IFNg	D07932	F	Cyno	median	23.579975128173828
R2W1_D07932_Cy_F_IFNg.fcs	CD8+T cells	CD8+T cells	T Cells	Nd144Di	pMAPKAPK2	IFNg	D07932	F	Cyno	median	7.058462619781494
R2W1_D07932_Cy_F_IFNg.fcs	CD8+T cells	CD8+T cells	T Cells	Nd145Di	pCREB	IFNg	D07932	F	Cyno	median	15.016114234924316
R2W1_D07932_Cy_F_IFNg.fcs	CD8+T cells	CD8+T cells	T Cells	Nd146Di	pPLCg2	IFNg	D07932	F	Cyno	median	4.649228096008301
R2W1_D07932_Cy_F_IFNg.fcs	CD8+T cells	CD8+T cells	T Cells	Sm147Di	pSTAT1	IFNg	D07932	F	Cyno	median	7.888275623321533
R2W1_D07932_Cy_F_IFNg.fcs	CD8+T cells	CD8+T cells	T Cells	Sm149Di	pSTAT5	IFNg	D07932	F	Cyno	median	8.251859664916992
R2W1_D07932_Cy_F_IFNg.fcs	CD8+T cells	CD8+T cells	T Cells	Sm150Di	pS6	IFNg	D07932	F	Cyno	median	31.232751846313477
R2W1_D07932_Cy_F_IFNg.fcs	CD8+T cells	CD8+T cells	T Cells	Sm152Di	pErk1/2	IFNg	D07932	F	Cyno	median	17.907123565673828
R2W1_D07932_Cy_F_IFNg.fcs	CD8+T cells	CD8+T cells	T Cells	Sm154Di	pP38	IFNg	D07932	F	Cyno	median	8.889876365661621
R2W1_D07932_Cy_F_IFNg.fcs	CD8+T cells	CD8+T cells	T Cells	Gd160Di	pZap70/Syk	IFNg	D07932	F	Cyno	median	3.504925489425659
R2W1_D07932_Cy_F_IFNg.fcs	CD8+T cells	CD8+T cells	T Cells	Dy161Di	pTBK1	IFNg	D07932	F	Cyno	median	6.125225067138672
R2W1_D07932_Cy_F_IFNg.fcs	CD8+T cells	CD8+T cells	T Cells	Ho165Di	pSTAT6	IFNg	D07932	F	Cyno	median	3.9683468341827393
R2W1_D07932_Cy_F_IFNg.fcs	CD8+T cells	CD8+T cells	T Cells	Er170Di	pSTAT4	IFNg	D07932	F	Cyno	median	5.363668441772461
R2W1_D07932_Cy_F_IFNg.fcs	CD8+T cells	CD8+T cells	T Cells	Yb172Di	p4E-BP1	IFNg	D07932	F	Cyno	median	6.301577568054199
R2W1_D07932_Cy_F_IFNg.fcs	CD8+T cells	CD8+T cells	T Cells	Tm169Di	Ki67	IFNg	D07932	F	Cyno	median	12.239921569824219
R2W1_D07932_Cy_F_IFNg.fcs	CD8+T cells	CD8+T cells	T Cells	Dy163Di	IkBa	IFNg	D07932	F	Cyno	median	3.7497408390045166
R2W1_D07932_Cy_F_IFNg.fcs	CD4+T cells	CD4+T cells	T Cells	La139Di	pSTAT3	IFNg	D07932	F	Cyno	median	25.91851043701172
R2W1_D07932_Cy_F_IFNg.fcs	CD4+T cells	CD4+T cells	T Cells	Nd144Di	pMAPKAPK2	IFNg	D07932	F	Cyno	median	7.538051605224609
R2W1_D07932_Cy_F_IFNg.fcs	CD4+T cells	CD4+T cells	T Cells	Nd145Di	pCREB	IFNg	D07932	F	Cyno	median	16.37844467163086
R2W1_D07932_Cy_F_IFNg.fcs	CD4+T cells	CD4+T cells	T Cells	Nd146Di	pPLCg2	IFNg	D07932	F	Cyno	median	4.466109752655029
R2W1_D07932_Cy_F_IFNg.fcs	CD4+T cells	CD4+T cells	T Cells	Sm147Di	pSTAT1	IFNg	D07932	F	Cyno	median	8.669832229614258
R2W1_D07932_Cy_F_IFNg.fcs	CD4+T cells	CD4+T cells	T Cells	Sm149Di	pSTAT5	IFNg	D07932	F	Cyno	median	9.206296920776367
R2W1_D07932_Cy_F_IFNg.fcs	CD4+T cells	CD4+T cells	T Cells	Sm150Di	pS6	IFNg	D07932	F	Cyno	median	32.980743408203125
R2W1_D07932_Cy_F_IFNg.fcs	CD4+T cells	CD4+T cells	T Cells	Sm152Di	pErk1/2	IFNg	D07932	F	Cyno	median	18.923696517944336
R2W1_D07932_Cy_F_IFNg.fcs	CD4+T cells	CD4+T cells	T Cells	Sm154Di	pP38	IFNg	D07932	F	Cyno	median	8.774364471435547
R2W1_D07932_Cy_F_IFNg.fcs	CD4+T cells	CD4+T cells	T Cells	Gd160Di	pZap70/Syk	IFNg	D07932	F	Cyno	median	3.77508544921875
R2W1_D07932_Cy_F_IFNg.fcs	CD4+T cells	CD4+T cells	T Cells	Dy161Di	pTBK1	IFNg	D07932	F	Cyno	median	5.784387111663818
R2W1_D07932_Cy_F_IFNg.fcs	CD4+T cells	CD4+T cells	T Cells	Ho165Di	pSTAT6	IFNg	D07932	F	Cyno	median	3.6631836891174316
R2W1_D07932_Cy_F_IFNg.fcs	CD4+T cells	CD4+T cells	T Cells	Er170Di	pSTAT4	IFNg	D07932	F	Cyno	median	4.912802219390869
R2W1_D07932_Cy_F_IFNg.fcs	CD4+T cells	CD4+T cells	T Cells	Yb172Di	p4E-BP1	IFNg	D07932	F	Cyno	median	6.504510402679443
R2W1_D07932_Cy_F_IFNg.fcs	CD4+T cells	CD4+T cells	T Cells	Tm169Di	Ki67	IFNg	D07932	F	Cyno	median	11.410242080688477
R2W1_D07932_Cy_F_IFNg.fcs	CD4+T cells	CD4+T cells	T Cells	Dy163Di	IkBa	IFNg	D07932	F	Cyno	median	4.360509872436523
R2W1_D07932_Cy_F_IFNg.fcs	Basophils	Basophils	Singlets	La139Di	pSTAT3	IFNg	D07932	F	Cyno	median	73.81915283203125
R2W1_D07932_Cy_F_IFNg.fcs	Basophils	Basophils	Singlets	Nd144Di	pMAPKAPK2	IFNg	D07932	F	Cyno	median	18.2632999420166
R2W1_D07932_Cy_F_IFNg.fcs	Basophils	Basophils	Singlets	Nd145Di	pCREB	IFNg	D07932	F	Cyno	median	42.22373580932617
R2W1_D07932_Cy_F_IFNg.fcs	Basophils	Basophils	Singlets	Nd146Di	pPLCg2	IFNg	D07932	F	Cyno	median	12.645450592041016
R2W1_D07932_Cy_F_IFNg.fcs	Basophils	Basophils	Singlets	Sm147Di	pSTAT1	IFNg	D07932	F	Cyno	median	55.566978454589844
R2W1_D07932_Cy_F_IFNg.fcs	Basophils	Basophils	Singlets	Sm149Di	pSTAT5	IFNg	D07932	F	Cyno	median	25.07113265991211
R2W1_D07932_Cy_F_IFNg.fcs	Basophils	Basophils	Singlets	Sm150Di	pS6	IFNg	D07932	F	Cyno	median	75.7293930053711
R2W1_D07932_Cy_F_IFNg.fcs	Basophils	Basophils	Singlets	Sm152Di	pErk1/2	IFNg	D07932	F	Cyno	median	45.03395462036133
R2W1_D07932_Cy_F_IFNg.fcs	Basophils	Basophils	Singlets	Sm154Di	pP38	IFNg	D07932	F	Cyno	median	11.912528991699219
R2W1_D07932_Cy_F_IFNg.fcs	Basophils	Basophils	Singlets	Gd160Di	pZap70/Syk	IFNg	D07932	F	Cyno	median	3.9381632804870605
R2W1_D07932_Cy_F_IFNg.fcs	Basophils	Basophils	Singlets	Dy161Di	pTBK1	IFNg	D07932	F	Cyno	median	22.726306915283203
R2W1_D07932_Cy_F_IFNg.fcs	Basophils	Basophils	Singlets	Ho165Di	pSTAT6	IFNg	D07932	F	Cyno	median	7.4832868576049805
R2W1_D07932_Cy_F_IFNg.fcs	Basophils	Basophils	Singlets	Er170Di	pSTAT4	IFNg	D07932	F	Cyno	median	11.937093734741211
R2W1_D07932_Cy_F_IFNg.fcs	Basophils	Basophils	Singlets	Yb172Di	p4E-BP1	IFNg	D07932	F	Cyno	median	10.392573356628418
R2W1_D07932_Cy_F_IFNg.fcs	Basophils	Basophils	Singlets	Tm169Di	Ki67	IFNg	D07932	F	Cyno	median	52.409427642822266
R2W1_D07932_Cy_F_IFNg.fcs	Basophils	Basophils	Singlets	Dy163Di	IkBa	IFNg	D07932	F	Cyno	median	5.52239990234375
R2W1_D07932_Cy_F_IFNg.fcs	pDCs	pDCs	HLA-DR+ CD11c-	La139Di	pSTAT3	IFNg	D07932	F	Cyno	median	51.98347473144531
R2W1_D07932_Cy_F_IFNg.fcs	pDCs	pDCs	HLA-DR+ CD11c-	Nd144Di	pMAPKAPK2	IFNg	D07932	F	Cyno	median	10.270833969116211
R2W1_D07932_Cy_F_IFNg.fcs	pDCs	pDCs	HLA-DR+ CD11c-	Nd145Di	pCREB	IFNg	D07932	F	Cyno	median	32.80438232421875
R2W1_D07932_Cy_F_IFNg.fcs	pDCs	pDCs	HLA-DR+ CD11c-	Nd146Di	pPLCg2	IFNg	D07932	F	Cyno	median	10.811738014221191
R2W1_D07932_Cy_F_IFNg.fcs	pDCs	pDCs	HLA-DR+ CD11c-	Sm147Di	pSTAT1	IFNg	D07932	F	Cyno	median	14.336143493652344
R2W1_D07932_Cy_F_IFNg.fcs	pDCs	pDCs	HLA-DR+ CD11c-	Sm149Di	pSTAT5	IFNg	D07932	F	Cyno	median	12.816121101379395
R2W1_D07932_Cy_F_IFNg.fcs	pDCs	pDCs	HLA-DR+ CD11c-	Sm150Di	pS6	IFNg	D07932	F	Cyno	median	66.67823791503906
R2W1_D07932_Cy_F_IFNg.fcs	pDCs	pDCs	HLA-DR+ CD11c-	Sm152Di	pErk1/2	IFNg	D07932	F	Cyno	median	38.09025955200195
R2W1_D07932_Cy_F_IFNg.fcs	pDCs	pDCs	HLA-DR+ CD11c-	Sm154Di	pP38	IFNg	D07932	F	Cyno	median	12.318990707397461
R2W1_D07932_Cy_F_IFNg.fcs	pDCs	pDCs	HLA-DR+ CD11c-	Gd160Di	pZap70/Syk	IFNg	D07932	F	Cyno	median	5.963125705718994
R2W1_D07932_Cy_F_IFNg.fcs	pDCs	pDCs	HLA-DR+ CD11c-	Dy161Di	pTBK1	IFNg	D07932	F	Cyno	median	11.358274459838867
R2W1_D07932_Cy_F_IFNg.fcs	pDCs	pDCs	HLA-DR+ CD11c-	Ho165Di	pSTAT6	IFNg	D07932	F	Cyno	median	8.654240608215332
R2W1_D07932_Cy_F_IFNg.fcs	pDCs	pDCs	HLA-DR+ CD11c-	Er170Di	pSTAT4	IFNg	D07932	F	Cyno	median	10.435163497924805
R2W1_D07932_Cy_F_IFNg.fcs	pDCs	pDCs	HLA-DR+ CD11c-	Yb172Di	p4E-BP1	IFNg	D07932	F	Cyno	median	31.367467880249023
R2W1_D07932_Cy_F_IFNg.fcs	pDCs	pDCs	HLA-DR+ CD11c-	Tm169Di	Ki67	IFNg	D07932	F	Cyno	median	73.52242279052734
R2W1_D07932_Cy_F_IFNg.fcs	pDCs	pDCs	HLA-DR+ CD11c-	Dy163Di	IkBa	IFNg	D07932	F	Cyno	median	11.060230255126953
R2W1_D07932_Cy_F_IFNg.fcs	CD4+/CD8+	CD4+/CD8+	T Cells	La139Di	pSTAT3	IFNg	D07932	F	Cyno	median	25.69215965270996
R2W1_D07932_Cy_F_IFNg.fcs	CD4+/CD8+	CD4+/CD8+	T Cells	Nd144Di	pMAPKAPK2	IFNg	D07932	F	Cyno	median	7.871513843536377
R2W1_D07932_Cy_F_IFNg.fcs	CD4+/CD8+	CD4+/CD8+	T Cells	Nd145Di	pCREB	IFNg	D07932	F	Cyno	median	17.29627227783203
R2W1_D07932_Cy_F_IFNg.fcs	CD4+/CD8+	CD4+/CD8+	T Cells	Nd146Di	pPLCg2	IFNg	D07932	F	Cyno	median	5.222967147827148
R2W1_D07932_Cy_F_IFNg.fcs	CD4+/CD8+	CD4+/CD8+	T Cells	Sm147Di	pSTAT1	IFNg	D07932	F	Cyno	median	10.891754150390625
R2W1_D07932_Cy_F_IFNg.fcs	CD4+/CD8+	CD4+/CD8+	T Cells	Sm149Di	pSTAT5	IFNg	D07932	F	Cyno	median	9.771200180053711
R2W1_D07932_Cy_F_IFNg.fcs	CD4+/CD8+	CD4+/CD8+	T Cells	Sm150Di	pS6	IFNg	D07932	F	Cyno	median	34.76020812988281
R2W1_D07932_Cy_F_IFNg.fcs	CD4+/CD8+	CD4+/CD8+	T Cells	Sm152Di	pErk1/2	IFNg	D07932	F	Cyno	median	20.325477600097656
R2W1_D07932_Cy_F_IFNg.fcs	CD4+/CD8+	CD4+/CD8+	T Cells	Sm154Di	pP38	IFNg	D07932	F	Cyno	median	9.775127410888672
R2W1_D07932_Cy_F_IFNg.fcs	CD4+/CD8+	CD4+/CD8+	T Cells	Gd160Di	pZap70/Syk	IFNg	D07932	F	Cyno	median	3.9447829723358154
R2W1_D07932_Cy_F_IFNg.fcs	CD4+/CD8+	CD4+/CD8+	T Cells	Dy161Di	pTBK1	IFNg	D07932	F	Cyno	median	6.745942115783691
R2W1_D07932_Cy_F_IFNg.fcs	CD4+/CD8+	CD4+/CD8+	T Cells	Ho165Di	pSTAT6	IFNg	D07932	F	Cyno	median	4.554459095001221
R2W1_D07932_Cy_F_IFNg.fcs	CD4+/CD8+	CD4+/CD8+	T Cells	Er170Di	pSTAT4	IFNg	D07932	F	Cyno	median	6.047606468200684
R2W1_D07932_Cy_F_IFNg.fcs	CD4+/CD8+	CD4+/CD8+	T Cells	Yb172Di	p4E-BP1	IFNg	D07932	F	Cyno	median	8.638025283813477
R2W1_D07932_Cy_F_IFNg.fcs	CD4+/CD8+	CD4+/CD8+	T Cells	Tm169Di	Ki67	IFNg	D07932	F	Cyno	median	14.28139591217041
R2W1_D07932_Cy_F_IFNg.fcs	CD4+/CD8+	CD4+/CD8+	T Cells	Dy163Di	IkBa	IFNg	D07932	F	Cyno	median	4.353694915771484
R2W1_D07932_Cy_F_IFNg.fcs	CD7+/HLA-DR-	CD7+/HLA-DR-	CD19- CD3-	La139Di	pSTAT3	IFNg	D07932	F	Cyno	median	37.79300498962402
R2W1_D07932_Cy_F_IFNg.fcs	CD7+/HLA-DR-	CD7+/HLA-DR-	CD19- CD3-	Nd144Di	pMAPKAPK2	IFNg	D07932	F	Cyno	median	9.445628643035889
R2W1_D07932_Cy_F_IFNg.fcs	CD7+/HLA-DR-	CD7+/HLA-DR-	CD19- CD3-	Nd145Di	pCREB	IFNg	D07932	F	Cyno	median	18.355788230895996
R2W1_D07932_Cy_F_IFNg.fcs	CD7+/HLA-DR-	CD7+/HLA-DR-	CD19- CD3-	Nd146Di	pPLCg2	IFNg	D07932	F	Cyno	median	7.1061882972717285
R2W1_D07932_Cy_F_IFNg.fcs	CD7+/HLA-DR-	CD7+/HLA-DR-	CD19- CD3-	Sm147Di	pSTAT1	IFNg	D07932	F	Cyno	median	9.259114265441895
R2W1_D07932_Cy_F_IFNg.fcs	CD7+/HLA-DR-	CD7+/HLA-DR-	CD19- CD3-	Sm149Di	pSTAT5	IFNg	D07932	F	Cyno	median	10.83392333984375
R2W1_D07932_Cy_F_IFNg.fcs	CD7+/HLA-DR-	CD7+/HLA-DR-	CD19- CD3-	Sm150Di	pS6	IFNg	D07932	F	Cyno	median	39.22340965270996
R2W1_D07932_Cy_F_IFNg.fcs	CD7+/HLA-DR-	CD7+/HLA-DR-	CD19- CD3-	Sm152Di	pErk1/2	IFNg	D07932	F	Cyno	median	23.450157165527344
R2W1_D07932_Cy_F_IFNg.fcs	CD7+/HLA-DR-	CD7+/HLA-DR-	CD19- CD3-	Sm154Di	pP38	IFNg	D07932	F	Cyno	median	10.66793155670166
R2W1_D07932_Cy_F_IFNg.fcs	CD7+/HLA-DR-	CD7+/HLA-DR-	CD19- CD3-	Gd160Di	pZap70/Syk	IFNg	D07932	F	Cyno	median	4.291302442550659
R2W1_D07932_Cy_F_IFNg.fcs	CD7+/HLA-DR-	CD7+/HLA-DR-	CD19- CD3-	Dy161Di	pTBK1	IFNg	D07932	F	Cyno	median	7.852823257446289
R2W1_D07932_Cy_F_IFNg.fcs	CD7+/HLA-DR-	CD7+/HLA-DR-	CD19- CD3-	Ho165Di	pSTAT6	IFNg	D07932	F	Cyno	median	4.854742527008057
R2W1_D07932_Cy_F_IFNg.fcs	CD7+/HLA-DR-	CD7+/HLA-DR-	CD19- CD3-	Er170Di	pSTAT4	IFNg	D07932	F	Cyno	median	7.524794816970825
R2W1_D07932_Cy_F_IFNg.fcs	CD7+/HLA-DR-	CD7+/HLA-DR-	CD19- CD3-	Yb172Di	p4E-BP1	IFNg	D07932	F	Cyno	median	7.413707256317139
R2W1_D07932_Cy_F_IFNg.fcs	CD7+/HLA-DR-	CD7+/HLA-DR-	CD19- CD3-	Tm169Di	Ki67	IFNg	D07932	F	Cyno	median	14.530192375183105
R2W1_D07932_Cy_F_IFNg.fcs	CD7+/HLA-DR-	CD7+/HLA-DR-	CD19- CD3-	Dy163Di	IkBa	IFNg	D07932	F	Cyno	median	3.74239981174469
R2W1_D07932_Cy_F_IFNg.fcs	CD11b+/CD16-	CD11b+/CD16-	HLA-DR+/CD7-	La139Di	pSTAT3	IFNg	D07932	F	Cyno	median	49.054874420166016
R2W1_D07932_Cy_F_IFNg.fcs	CD11b+/CD16-	CD11b+/CD16-	HLA-DR+/CD7-	Nd144Di	pMAPKAPK2	IFNg	D07932	F	Cyno	median	16.872352600097656
R2W1_D07932_Cy_F_IFNg.fcs	CD11b+/CD16-	CD11b+/CD16-	HLA-DR+/CD7-	Nd145Di	pCREB	IFNg	D07932	F	Cyno	median	49.9072380065918
R2W1_D07932_Cy_F_IFNg.fcs	CD11b+/CD16-	CD11b+/CD16-	HLA-DR+/CD7-	Nd146Di	pPLCg2	IFNg	D07932	F	Cyno	median	10.805265426635742
R2W1_D07932_Cy_F_IFNg.fcs	CD11b+/CD16-	CD11b+/CD16-	HLA-DR+/CD7-	Sm147Di	pSTAT1	IFNg	D07932	F	Cyno	median	119.1357650756836
R2W1_D07932_Cy_F_IFNg.fcs	CD11b+/CD16-	CD11b+/CD16-	HLA-DR+/CD7-	Sm149Di	pSTAT5	IFNg	D07932	F	Cyno	median	25.020755767822266
R2W1_D07932_Cy_F_IFNg.fcs	CD11b+/CD16-	CD11b+/CD16-	HLA-DR+/CD7-	Sm150Di	pS6	IFNg	D07932	F	Cyno	median	73.87735748291016
R2W1_D07932_Cy_F_IFNg.fcs	CD11b+/CD16-	CD11b+/CD16-	HLA-DR+/CD7-	Sm152Di	pErk1/2	IFNg	D07932	F	Cyno	median	60.4981803894043
R2W1_D07932_Cy_F_IFNg.fcs	CD11b+/CD16-	CD11b+/CD16-	HLA-DR+/CD7-	Sm154Di	pP38	IFNg	D07932	F	Cyno	median	15.716361999511719
R2W1_D07932_Cy_F_IFNg.fcs	CD11b+/CD16-	CD11b+/CD16-	HLA-DR+/CD7-	Gd160Di	pZap70/Syk	IFNg	D07932	F	Cyno	median	4.180803298950195
R2W1_D07932_Cy_F_IFNg.fcs	CD11b+/CD16-	CD11b+/CD16-	HLA-DR+/CD7-	Dy161Di	pTBK1	IFNg	D07932	F	Cyno	median	14.875197410583496
R2W1_D07932_Cy_F_IFNg.fcs	CD11b+/CD16-	CD11b+/CD16-	HLA-DR+/CD7-	Ho165Di	pSTAT6	IFNg	D07932	F	Cyno	median	9.15160083770752
R2W1_D07932_Cy_F_IFNg.fcs	CD11b+/CD16-	CD11b+/CD16-	HLA-DR+/CD7-	Er170Di	pSTAT4	IFNg	D07932	F	Cyno	median	12.012276649475098
R2W1_D07932_Cy_F_IFNg.fcs	CD11b+/CD16-	CD11b+/CD16-	HLA-DR+/CD7-	Yb172Di	p4E-BP1	IFNg	D07932	F	Cyno	median	25.289121627807617
R2W1_D07932_Cy_F_IFNg.fcs	CD11b+/CD16-	CD11b+/CD16-	HLA-DR+/CD7-	Tm169Di	Ki67	IFNg	D07932	F	Cyno	median	84.52667999267578
R2W1_D07932_Cy_F_IFNg.fcs	CD11b+/CD16-	CD11b+/CD16-	HLA-DR+/CD7-	Dy163Di	IkBa	IFNg	D07932	F	Cyno	median	6.253818988800049
R2W1_D07932_Cy_F_IFNg.fcs	CD16+/CD11b-	CD16+/CD11b-	HLA-DR+/CD7-	La139Di	pSTAT3	IFNg	D07932	F	Cyno	median	44.74959373474121
R2W1_D07932_Cy_F_IFNg.fcs	CD16+/CD11b-	CD16+/CD11b-	HLA-DR+/CD7-	Nd144Di	pMAPKAPK2	IFNg	D07932	F	Cyno	median	14.874836921691895
R2W1_D07932_Cy_F_IFNg.fcs	CD16+/CD11b-	CD16+/CD11b-	HLA-DR+/CD7-	Nd145Di	pCREB	IFNg	D07932	F	Cyno	median	27.742131233215332
R2W1_D07932_Cy_F_IFNg.fcs	CD16+/CD11b-	CD16+/CD11b-	HLA-DR+/CD7-	Nd146Di	pPLCg2	IFNg	D07932	F	Cyno	median	9.528968334197998
R2W1_D07932_Cy_F_IFNg.fcs	CD16+/CD11b-	CD16+/CD11b-	HLA-DR+/CD7-	Sm147Di	pSTAT1	IFNg	D07932	F	Cyno	median	72.22824478149414
R2W1_D07932_Cy_F_IFNg.fcs	CD16+/CD11b-	CD16+/CD11b-	HLA-DR+/CD7-	Sm149Di	pSTAT5	IFNg	D07932	F	Cyno	median	16.10459327697754
R2W1_D07932_Cy_F_IFNg.fcs	CD16+/CD11b-	CD16+/CD11b-	HLA-DR+/CD7-	Sm150Di	pS6	IFNg	D07932	F	Cyno	median	51.99507141113281
R2W1_D07932_Cy_F_IFNg.fcs	CD16+/CD11b-	CD16+/CD11b-	HLA-DR+/CD7-	Sm152Di	pErk1/2	IFNg	D07932	F	Cyno	median	31.58983039855957
R2W1_D07932_Cy_F_IFNg.fcs	CD16+/CD11b-	CD16+/CD11b-	HLA-DR+/CD7-	Sm154Di	pP38	IFNg	D07932	F	Cyno	median	11.652756214141846
R2W1_D07932_Cy_F_IFNg.fcs	CD16+/CD11b-	CD16+/CD11b-	HLA-DR+/CD7-	Gd160Di	pZap70/Syk	IFNg	D07932	F	Cyno	median	5.976840019226074
R2W1_D07932_Cy_F_IFNg.fcs	CD16+/CD11b-	CD16+/CD11b-	HLA-DR+/CD7-	Dy161Di	pTBK1	IFNg	D07932	F	Cyno	median	11.279660701751709
R2W1_D07932_Cy_F_IFNg.fcs	CD16+/CD11b-	CD16+/CD11b-	HLA-DR+/CD7-	Ho165Di	pSTAT6	IFNg	D07932	F	Cyno	median	7.482568025588989
R2W1_D07932_Cy_F_IFNg.fcs	CD16+/CD11b-	CD16+/CD11b-	HLA-DR+/CD7-	Er170Di	pSTAT4	IFNg	D07932	F	Cyno	median	8.667900562286377
R2W1_D07932_Cy_F_IFNg.fcs	CD16+/CD11b-	CD16+/CD11b-	HLA-DR+/CD7-	Yb172Di	p4E-BP1	IFNg	D07932	F	Cyno	median	10.761937141418457
R2W1_D07932_Cy_F_IFNg.fcs	CD16+/CD11b-	CD16+/CD11b-	HLA-DR+/CD7-	Tm169Di	Ki67	IFNg	D07932	F	Cyno	median	19.981258392333984
R2W1_D07932_Cy_F_IFNg.fcs	CD16+/CD11b-	CD16+/CD11b-	HLA-DR+/CD7-	Dy163Di	IkBa	IFNg	D07932	F	Cyno	median	4.466611623764038
R2W1_D07932_Cy_F_IFNg.fcs	CD11b-/CD16-	CD11b-/CD16-	HLA-DR+/CD7-	La139Di	pSTAT3	IFNg	D07932	F	Cyno	median	45.935028076171875
R2W1_D07932_Cy_F_IFNg.fcs	CD11b-/CD16-	CD11b-/CD16-	HLA-DR+/CD7-	Nd144Di	pMAPKAPK2	IFNg	D07932	F	Cyno	median	13.550280570983887
R2W1_D07932_Cy_F_IFNg.fcs	CD11b-/CD16-	CD11b-/CD16-	HLA-DR+/CD7-	Nd145Di	pCREB	IFNg	D07932	F	Cyno	median	35.23123550415039
R2W1_D07932_Cy_F_IFNg.fcs	CD11b-/CD16-	CD11b-/CD16-	HLA-DR+/CD7-	Nd146Di	pPLCg2	IFNg	D07932	F	Cyno	median	9.189005851745605
R2W1_D07932_Cy_F_IFNg.fcs	CD11b-/CD16-	CD11b-/CD16-	HLA-DR+/CD7-	Sm147Di	pSTAT1	IFNg	D07932	F	Cyno	median	37.091630935668945
R2W1_D07932_Cy_F_IFNg.fcs	CD11b-/CD16-	CD11b-/CD16-	HLA-DR+/CD7-	Sm149Di	pSTAT5	IFNg	D07932	F	Cyno	median	15.902700901031494
R2W1_D07932_Cy_F_IFNg.fcs	CD11b-/CD16-	CD11b-/CD16-	HLA-DR+/CD7-	Sm150Di	pS6	IFNg	D07932	F	Cyno	median	63.32489776611328
R2W1_D07932_Cy_F_IFNg.fcs	CD11b-/CD16-	CD11b-/CD16-	HLA-DR+/CD7-	Sm152Di	pErk1/2	IFNg	D07932	F	Cyno	median	34.85296440124512
R2W1_D07932_Cy_F_IFNg.fcs	CD11b-/CD16-	CD11b-/CD16-	HLA-DR+/CD7-	Sm154Di	pP38	IFNg	D07932	F	Cyno	median	14.667701244354248
R2W1_D07932_Cy_F_IFNg.fcs	CD11b-/CD16-	CD11b-/CD16-	HLA-DR+/CD7-	Gd160Di	pZap70/Syk	IFNg	D07932	F	Cyno	median	4.964498996734619
R2W1_D07932_Cy_F_IFNg.fcs	CD11b-/CD16-	CD11b-/CD16-	HLA-DR+/CD7-	Dy161Di	pTBK1	IFNg	D07932	F	Cyno	median	15.8728609085083
R2W1_D07932_Cy_F_IFNg.fcs	CD11b-/CD16-	CD11b-/CD16-	HLA-DR+/CD7-	Ho165Di	pSTAT6	IFNg	D07932	F	Cyno	median	10.459388732910156
R2W1_D07932_Cy_F_IFNg.fcs	CD11b-/CD16-	CD11b-/CD16-	HLA-DR+/CD7-	Er170Di	pSTAT4	IFNg	D07932	F	Cyno	median	13.592411994934082
R2W1_D07932_Cy_F_IFNg.fcs	CD11b-/CD16-	CD11b-/CD16-	HLA-DR+/CD7-	Yb172Di	p4E-BP1	IFNg	D07932	F	Cyno	median	27.816407203674316
R2W1_D07932_Cy_F_IFNg.fcs	CD11b-/CD16-	CD11b-/CD16-	HLA-DR+/CD7-	Tm169Di	Ki67	IFNg	D07932	F	Cyno	median	217.88172912597656
R2W1_D07932_Cy_F_IFNg.fcs	CD11b-/CD16-	CD11b-/CD16-	HLA-DR+/CD7-	Dy163Di	IkBa	IFNg	D07932	F	Cyno	median	12.226549625396729
R2W1_D07932_Cy_F_IFNg.fcs	CD16+/CD11b+	CD16+/CD11b+	HLA-DR+/CD7-	La139Di	pSTAT3	IFNg	D07932	F	Cyno	median	55.10295104980469
R2W1_D07932_Cy_F_IFNg.fcs	CD16+/CD11b+	CD16+/CD11b+	HLA-DR+/CD7-	Nd144Di	pMAPKAPK2	IFNg	D07932	F	Cyno	median	18.11543083190918
R2W1_D07932_Cy_F_IFNg.fcs	CD16+/CD11b+	CD16+/CD11b+	HLA-DR+/CD7-	Nd145Di	pCREB	IFNg	D07932	F	Cyno	median	41.70922088623047
R2W1_D07932_Cy_F_IFNg.fcs	CD16+/CD11b+	CD16+/CD11b+	HLA-DR+/CD7-	Nd146Di	pPLCg2	IFNg	D07932	F	Cyno	median	12.120807647705078
R2W1_D07932_Cy_F_IFNg.fcs	CD16+/CD11b+	CD16+/CD11b+	HLA-DR+/CD7-	Sm147Di	pSTAT1	IFNg	D07932	F	Cyno	median	158.47401428222656
R2W1_D07932_Cy_F_IFNg.fcs	CD16+/CD11b+	CD16+/CD11b+	HLA-DR+/CD7-	Sm149Di	pSTAT5	IFNg	D07932	F	Cyno	median	28.514646530151367
R2W1_D07932_Cy_F_IFNg.fcs	CD16+/CD11b+	CD16+/CD11b+	HLA-DR+/CD7-	Sm150Di	pS6	IFNg	D07932	F	Cyno	median	71.09211730957031
R2W1_D07932_Cy_F_IFNg.fcs	CD16+/CD11b+	CD16+/CD11b+	HLA-DR+/CD7-	Sm152Di	pErk1/2	IFNg	D07932	F	Cyno	median	52.788177490234375
R2W1_D07932_Cy_F_IFNg.fcs	CD16+/CD11b+	CD16+/CD11b+	HLA-DR+/CD7-	Sm154Di	pP38	IFNg	D07932	F	Cyno	median	15.576519966125488
R2W1_D07932_Cy_F_IFNg.fcs	CD16+/CD11b+	CD16+/CD11b+	HLA-DR+/CD7-	Gd160Di	pZap70/Syk	IFNg	D07932	F	Cyno	median	5.555665493011475
R2W1_D07932_Cy_F_IFNg.fcs	CD16+/CD11b+	CD16+/CD11b+	HLA-DR+/CD7-	Dy161Di	pTBK1	IFNg	D07932	F	Cyno	median	14.649147033691406
R2W1_D07932_Cy_F_IFNg.fcs	CD16+/CD11b+	CD16+/CD11b+	HLA-DR+/CD7-	Ho165Di	pSTAT6	IFNg	D07932	F	Cyno	median	9.447639465332031
R2W1_D07932_Cy_F_IFNg.fcs	CD16+/CD11b+	CD16+/CD11b+	HLA-DR+/CD7-	Er170Di	pSTAT4	IFNg	D07932	F	Cyno	median	12.91685962677002
R2W1_D07932_Cy_F_IFNg.fcs	CD16+/CD11b+	CD16+/CD11b+	HLA-DR+/CD7-	Yb172Di	p4E-BP1	IFNg	D07932	F	Cyno	median	18.22019386291504
R2W1_D07932_Cy_F_IFNg.fcs	CD16+/CD11b+	CD16+/CD11b+	HLA-DR+/CD7-	Tm169Di	Ki67	IFNg	D07932	F	Cyno	median	26.835981369018555
R2W1_D07932_Cy_F_IFNg.fcs	CD16+/CD11b+	CD16+/CD11b+	HLA-DR+/CD7-	Dy163Di	IkBa	IFNg	D07932	F	Cyno	median	5.100747585296631
R2W1_D07932_Cy_F_IFNg.fcs	CD1c+ B cells	CD1c+ B cells	B Cells	La139Di	pSTAT3	IFNg	D07932	F	Cyno	median	34.3233642578125
R2W1_D07932_Cy_F_IFNg.fcs	CD1c+ B cells	CD1c+ B cells	B Cells	Nd144Di	pMAPKAPK2	IFNg	D07932	F	Cyno	median	10.11671257019043
R2W1_D07932_Cy_F_IFNg.fcs	CD1c+ B cells	CD1c+ B cells	B Cells	Nd145Di	pCREB	IFNg	D07932	F	Cyno	median	19.041837692260742
R2W1_D07932_Cy_F_IFNg.fcs	CD1c+ B cells	CD1c+ B cells	B Cells	Nd146Di	pPLCg2	IFNg	D07932	F	Cyno	median	6.789114952087402
R2W1_D07932_Cy_F_IFNg.fcs	CD1c+ B cells	CD1c+ B cells	B Cells	Sm147Di	pSTAT1	IFNg	D07932	F	Cyno	median	8.982680320739746
R2W1_D07932_Cy_F_IFNg.fcs	CD1c+ B cells	CD1c+ B cells	B Cells	Sm149Di	pSTAT5	IFNg	D07932	F	Cyno	median	10.488451957702637
R2W1_D07932_Cy_F_IFNg.fcs	CD1c+ B cells	CD1c+ B cells	B Cells	Sm150Di	pS6	IFNg	D07932	F	Cyno	median	40.876399993896484
R2W1_D07932_Cy_F_IFNg.fcs	CD1c+ B cells	CD1c+ B cells	B Cells	Sm152Di	pErk1/2	IFNg	D07932	F	Cyno	median	21.20879554748535
R2W1_D07932_Cy_F_IFNg.fcs	CD1c+ B cells	CD1c+ B cells	B Cells	Sm154Di	pP38	IFNg	D07932	F	Cyno	median	10.92998218536377
R2W1_D07932_Cy_F_IFNg.fcs	CD1c+ B cells	CD1c+ B cells	B Cells	Gd160Di	pZap70/Syk	IFNg	D07932	F	Cyno	median	4.788034915924072
R2W1_D07932_Cy_F_IFNg.fcs	CD1c+ B cells	CD1c+ B cells	B Cells	Dy161Di	pTBK1	IFNg	D07932	F	Cyno	median	15.306352615356445
R2W1_D07932_Cy_F_IFNg.fcs	CD1c+ B cells	CD1c+ B cells	B Cells	Ho165Di	pSTAT6	IFNg	D07932	F	Cyno	median	6.654014587402344
R2W1_D07932_Cy_F_IFNg.fcs	CD1c+ B cells	CD1c+ B cells	B Cells	Er170Di	pSTAT4	IFNg	D07932	F	Cyno	median	9.797799110412598
R2W1_D07932_Cy_F_IFNg.fcs	CD1c+ B cells	CD1c+ B cells	B Cells	Yb172Di	p4E-BP1	IFNg	D07932	F	Cyno	median	29.502941131591797
R2W1_D07932_Cy_F_IFNg.fcs	CD1c+ B cells	CD1c+ B cells	B Cells	Tm169Di	Ki67	IFNg	D07932	F	Cyno	median	22.738582611083984
R2W1_D07932_Cy_F_IFNg.fcs	CD1c+ B cells	CD1c+ B cells	B Cells	Dy163Di	IkBa	IFNg	D07932	F	Cyno	median	8.551490783691406
R2W1_D07932_Cy_F_IFNg.fcs	B Cells	B Cells	CD45+ CD66-	La139Di	pSTAT3	IFNg	D07932	F	Cyno	median	28.980121612548828
R2W1_D07932_Cy_F_IFNg.fcs	B Cells	B Cells	CD45+ CD66-	Nd144Di	pMAPKAPK2	IFNg	D07932	F	Cyno	median	8.959147930145264
R2W1_D07932_Cy_F_IFNg.fcs	B Cells	B Cells	CD45+ CD66-	Nd145Di	pCREB	IFNg	D07932	F	Cyno	median	18.61801528930664
R2W1_D07932_Cy_F_IFNg.fcs	B Cells	B Cells	CD45+ CD66-	Nd146Di	pPLCg2	IFNg	D07932	F	Cyno	median	6.139445543289185
R2W1_D07932_Cy_F_IFNg.fcs	B Cells	B Cells	CD45+ CD66-	Sm147Di	pSTAT1	IFNg	D07932	F	Cyno	median	9.5306077003479
R2W1_D07932_Cy_F_IFNg.fcs	B Cells	B Cells	CD45+ CD66-	Sm149Di	pSTAT5	IFNg	D07932	F	Cyno	median	10.223165512084961
R2W1_D07932_Cy_F_IFNg.fcs	B Cells	B Cells	CD45+ CD66-	Sm150Di	pS6	IFNg	D07932	F	Cyno	median	36.308475494384766
R2W1_D07932_Cy_F_IFNg.fcs	B Cells	B Cells	CD45+ CD66-	Sm152Di	pErk1/2	IFNg	D07932	F	Cyno	median	22.288222312927246
R2W1_D07932_Cy_F_IFNg.fcs	B Cells	B Cells	CD45+ CD66-	Sm154Di	pP38	IFNg	D07932	F	Cyno	median	11.112710952758789
R2W1_D07932_Cy_F_IFNg.fcs	B Cells	B Cells	CD45+ CD66-	Gd160Di	pZap70/Syk	IFNg	D07932	F	Cyno	median	4.1065661907196045
R2W1_D07932_Cy_F_IFNg.fcs	B Cells	B Cells	CD45+ CD66-	Dy161Di	pTBK1	IFNg	D07932	F	Cyno	median	12.358419418334961
R2W1_D07932_Cy_F_IFNg.fcs	B Cells	B Cells	CD45+ CD66-	Ho165Di	pSTAT6	IFNg	D07932	F	Cyno	median	6.795895099639893
R2W1_D07932_Cy_F_IFNg.fcs	B Cells	B Cells	CD45+ CD66-	Er170Di	pSTAT4	IFNg	D07932	F	Cyno	median	9.94365406036377
R2W1_D07932_Cy_F_IFNg.fcs	B Cells	B Cells	CD45+ CD66-	Yb172Di	p4E-BP1	IFNg	D07932	F	Cyno	median	23.20353889465332
R2W1_D07932_Cy_F_IFNg.fcs	B Cells	B Cells	CD45+ CD66-	Tm169Di	Ki67	IFNg	D07932	F	Cyno	median	19.93724822998047
R2W1_D07932_Cy_F_IFNg.fcs	B Cells	B Cells	CD45+ CD66-	Dy163Di	IkBa	IFNg	D07932	F	Cyno	median	5.0069739818573
R2W1_D07932_Cy_F_IFNb.fcs	Neutrophils	Neutrophils	Non-Basophils	La139Di	pSTAT3	IFNb	D07932	F	Cyno	median	41.276527404785156
R2W1_D07932_Cy_F_IFNb.fcs	Neutrophils	Neutrophils	Non-Basophils	Nd144Di	pMAPKAPK2	IFNb	D07932	F	Cyno	median	9.202494621276855
R2W1_D07932_Cy_F_IFNb.fcs	Neutrophils	Neutrophils	Non-Basophils	Nd145Di	pCREB	IFNb	D07932	F	Cyno	median	26.40481185913086
R2W1_D07932_Cy_F_IFNb.fcs	Neutrophils	Neutrophils	Non-Basophils	Nd146Di	pPLCg2	IFNb	D07932	F	Cyno	median	8.765811920166016
R2W1_D07932_Cy_F_IFNb.fcs	Neutrophils	Neutrophils	Non-Basophils	Sm147Di	pSTAT1	IFNb	D07932	F	Cyno	median	49.68110275268555
R2W1_D07932_Cy_F_IFNb.fcs	Neutrophils	Neutrophils	Non-Basophils	Sm149Di	pSTAT5	IFNb	D07932	F	Cyno	median	27.997446060180664
R2W1_D07932_Cy_F_IFNb.fcs	Neutrophils	Neutrophils	Non-Basophils	Sm150Di	pS6	IFNb	D07932	F	Cyno	median	57.478885650634766
R2W1_D07932_Cy_F_IFNb.fcs	Neutrophils	Neutrophils	Non-Basophils	Sm152Di	pErk1/2	IFNb	D07932	F	Cyno	median	66.7920150756836
R2W1_D07932_Cy_F_IFNb.fcs	Neutrophils	Neutrophils	Non-Basophils	Sm154Di	pP38	IFNb	D07932	F	Cyno	median	14.031964302062988
R2W1_D07932_Cy_F_IFNb.fcs	Neutrophils	Neutrophils	Non-Basophils	Gd160Di	pZap70/Syk	IFNb	D07932	F	Cyno	median	8.476335525512695
R2W1_D07932_Cy_F_IFNb.fcs	Neutrophils	Neutrophils	Non-Basophils	Dy161Di	pTBK1	IFNb	D07932	F	Cyno	median	8.031543731689453
R2W1_D07932_Cy_F_IFNb.fcs	Neutrophils	Neutrophils	Non-Basophils	Ho165Di	pSTAT6	IFNb	D07932	F	Cyno	median	5.839252948760986
R2W1_D07932_Cy_F_IFNb.fcs	Neutrophils	Neutrophils	Non-Basophils	Er170Di	pSTAT4	IFNb	D07932	F	Cyno	median	8.836404800415039
R2W1_D07932_Cy_F_IFNb.fcs	Neutrophils	Neutrophils	Non-Basophils	Yb172Di	p4E-BP1	IFNb	D07932	F	Cyno	median	9.725875854492188
R2W1_D07932_Cy_F_IFNb.fcs	Neutrophils	Neutrophils	Non-Basophils	Tm169Di	Ki67	IFNb	D07932	F	Cyno	median	16.931371688842773
R2W1_D07932_Cy_F_IFNb.fcs	Neutrophils	Neutrophils	Non-Basophils	Dy163Di	IkBa	IFNb	D07932	F	Cyno	median	2.8606951236724854
R2W1_D07932_Cy_F_IFNb.fcs	CD8+T cells	CD8+T cells	T Cells	La139Di	pSTAT3	IFNb	D07932	F	Cyno	median	24.430124282836914
R2W1_D07932_Cy_F_IFNb.fcs	CD8+T cells	CD8+T cells	T Cells	Nd144Di	pMAPKAPK2	IFNb	D07932	F	Cyno	median	6.795584201812744
R2W1_D07932_Cy_F_IFNb.fcs	CD8+T cells	CD8+T cells	T Cells	Nd145Di	pCREB	IFNb	D07932	F	Cyno	median	15.356839179992676
R2W1_D07932_Cy_F_IFNb.fcs	CD8+T cells	CD8+T cells	T Cells	Nd146Di	pPLCg2	IFNb	D07932	F	Cyno	median	4.849941253662109
R2W1_D07932_Cy_F_IFNb.fcs	CD8+T cells	CD8+T cells	T Cells	Sm147Di	pSTAT1	IFNb	D07932	F	Cyno	median	16.659236907958984
R2W1_D07932_Cy_F_IFNb.fcs	CD8+T cells	CD8+T cells	T Cells	Sm149Di	pSTAT5	IFNb	D07932	F	Cyno	median	12.233057022094727
R2W1_D07932_Cy_F_IFNb.fcs	CD8+T cells	CD8+T cells	T Cells	Sm150Di	pS6	IFNb	D07932	F	Cyno	median	32.30910873413086
R2W1_D07932_Cy_F_IFNb.fcs	CD8+T cells	CD8+T cells	T Cells	Sm152Di	pErk1/2	IFNb	D07932	F	Cyno	median	18.605802536010742
R2W1_D07932_Cy_F_IFNb.fcs	CD8+T cells	CD8+T cells	T Cells	Sm154Di	pP38	IFNb	D07932	F	Cyno	median	9.141467094421387
R2W1_D07932_Cy_F_IFNb.fcs	CD8+T cells	CD8+T cells	T Cells	Gd160Di	pZap70/Syk	IFNb	D07932	F	Cyno	median	3.515097141265869
R2W1_D07932_Cy_F_IFNb.fcs	CD8+T cells	CD8+T cells	T Cells	Dy161Di	pTBK1	IFNb	D07932	F	Cyno	median	6.1477155685424805
R2W1_D07932_Cy_F_IFNb.fcs	CD8+T cells	CD8+T cells	T Cells	Ho165Di	pSTAT6	IFNb	D07932	F	Cyno	median	5.24600887298584
R2W1_D07932_Cy_F_IFNb.fcs	CD8+T cells	CD8+T cells	T Cells	Er170Di	pSTAT4	IFNb	D07932	F	Cyno	median	13.535675048828125
R2W1_D07932_Cy_F_IFNb.fcs	CD8+T cells	CD8+T cells	T Cells	Yb172Di	p4E-BP1	IFNb	D07932	F	Cyno	median	6.076699733734131
R2W1_D07932_Cy_F_IFNb.fcs	CD8+T cells	CD8+T cells	T Cells	Tm169Di	Ki67	IFNb	D07932	F	Cyno	median	12.352640151977539
R2W1_D07932_Cy_F_IFNb.fcs	CD8+T cells	CD8+T cells	T Cells	Dy163Di	IkBa	IFNb	D07932	F	Cyno	median	3.4673047065734863
R2W1_D07932_Cy_F_IFNb.fcs	CD4+T cells	CD4+T cells	T Cells	La139Di	pSTAT3	IFNb	D07932	F	Cyno	median	27.215537071228027
R2W1_D07932_Cy_F_IFNb.fcs	CD4+T cells	CD4+T cells	T Cells	Nd144Di	pMAPKAPK2	IFNb	D07932	F	Cyno	median	7.253326892852783
R2W1_D07932_Cy_F_IFNb.fcs	CD4+T cells	CD4+T cells	T Cells	Nd145Di	pCREB	IFNb	D07932	F	Cyno	median	16.801815032958984
R2W1_D07932_Cy_F_IFNb.fcs	CD4+T cells	CD4+T cells	T Cells	Nd146Di	pPLCg2	IFNb	D07932	F	Cyno	median	4.695006847381592
R2W1_D07932_Cy_F_IFNb.fcs	CD4+T cells	CD4+T cells	T Cells	Sm147Di	pSTAT1	IFNb	D07932	F	Cyno	median	18.157530784606934
R2W1_D07932_Cy_F_IFNb.fcs	CD4+T cells	CD4+T cells	T Cells	Sm149Di	pSTAT5	IFNb	D07932	F	Cyno	median	17.18923568725586
R2W1_D07932_Cy_F_IFNb.fcs	CD4+T cells	CD4+T cells	T Cells	Sm150Di	pS6	IFNb	D07932	F	Cyno	median	34.09857749938965
R2W1_D07932_Cy_F_IFNb.fcs	CD4+T cells	CD4+T cells	T Cells	Sm152Di	pErk1/2	IFNb	D07932	F	Cyno	median	19.72360610961914
R2W1_D07932_Cy_F_IFNb.fcs	CD4+T cells	CD4+T cells	T Cells	Sm154Di	pP38	IFNb	D07932	F	Cyno	median	9.16537857055664
R2W1_D07932_Cy_F_IFNb.fcs	CD4+T cells	CD4+T cells	T Cells	Gd160Di	pZap70/Syk	IFNb	D07932	F	Cyno	median	3.8080496788024902
R2W1_D07932_Cy_F_IFNb.fcs	CD4+T cells	CD4+T cells	T Cells	Dy161Di	pTBK1	IFNb	D07932	F	Cyno	median	5.819318056106567
R2W1_D07932_Cy_F_IFNb.fcs	CD4+T cells	CD4+T cells	T Cells	Ho165Di	pSTAT6	IFNb	D07932	F	Cyno	median	4.425123691558838
R2W1_D07932_Cy_F_IFNb.fcs	CD4+T cells	CD4+T cells	T Cells	Er170Di	pSTAT4	IFNb	D07932	F	Cyno	median	6.430202007293701
R2W1_D07932_Cy_F_IFNb.fcs	CD4+T cells	CD4+T cells	T Cells	Yb172Di	p4E-BP1	IFNb	D07932	F	Cyno	median	6.462276220321655
R2W1_D07932_Cy_F_IFNb.fcs	CD4+T cells	CD4+T cells	T Cells	Tm169Di	Ki67	IFNb	D07932	F	Cyno	median	11.534133911132812
R2W1_D07932_Cy_F_IFNb.fcs	CD4+T cells	CD4+T cells	T Cells	Dy163Di	IkBa	IFNb	D07932	F	Cyno	median	4.135036468505859
R2W1_D07932_Cy_F_IFNb.fcs	Basophils	Basophils	Singlets	La139Di	pSTAT3	IFNb	D07932	F	Cyno	median	80.58793258666992
R2W1_D07932_Cy_F_IFNb.fcs	Basophils	Basophils	Singlets	Nd144Di	pMAPKAPK2	IFNb	D07932	F	Cyno	median	17.892488479614258
R2W1_D07932_Cy_F_IFNb.fcs	Basophils	Basophils	Singlets	Nd145Di	pCREB	IFNb	D07932	F	Cyno	median	45.62268829345703
R2W1_D07932_Cy_F_IFNb.fcs	Basophils	Basophils	Singlets	Nd146Di	pPLCg2	IFNb	D07932	F	Cyno	median	14.963173389434814
R2W1_D07932_Cy_F_IFNb.fcs	Basophils	Basophils	Singlets	Sm147Di	pSTAT1	IFNb	D07932	F	Cyno	median	70.01571655273438
R2W1_D07932_Cy_F_IFNb.fcs	Basophils	Basophils	Singlets	Sm149Di	pSTAT5	IFNb	D07932	F	Cyno	median	55.80622863769531
R2W1_D07932_Cy_F_IFNb.fcs	Basophils	Basophils	Singlets	Sm150Di	pS6	IFNb	D07932	F	Cyno	median	83.12669372558594
R2W1_D07932_Cy_F_IFNb.fcs	Basophils	Basophils	Singlets	Sm152Di	pErk1/2	IFNb	D07932	F	Cyno	median	48.332908630371094
R2W1_D07932_Cy_F_IFNb.fcs	Basophils	Basophils	Singlets	Sm154Di	pP38	IFNb	D07932	F	Cyno	median	13.69283151626587
R2W1_D07932_Cy_F_IFNb.fcs	Basophils	Basophils	Singlets	Gd160Di	pZap70/Syk	IFNb	D07932	F	Cyno	median	3.867881655693054
R2W1_D07932_Cy_F_IFNb.fcs	Basophils	Basophils	Singlets	Dy161Di	pTBK1	IFNb	D07932	F	Cyno	median	20.142396926879883
R2W1_D07932_Cy_F_IFNb.fcs	Basophils	Basophils	Singlets	Ho165Di	pSTAT6	IFNb	D07932	F	Cyno	median	9.634171962738037
R2W1_D07932_Cy_F_IFNb.fcs	Basophils	Basophils	Singlets	Er170Di	pSTAT4	IFNb	D07932	F	Cyno	median	11.822983741760254
R2W1_D07932_Cy_F_IFNb.fcs	Basophils	Basophils	Singlets	Yb172Di	p4E-BP1	IFNb	D07932	F	Cyno	median	10.336243629455566
R2W1_D07932_Cy_F_IFNb.fcs	Basophils	Basophils	Singlets	Tm169Di	Ki67	IFNb	D07932	F	Cyno	median	51.337575912475586
R2W1_D07932_Cy_F_IFNb.fcs	Basophils	Basophils	Singlets	Dy163Di	IkBa	IFNb	D07932	F	Cyno	median	5.517620801925659
R2W1_D07932_Cy_F_IFNb.fcs	pDCs	pDCs	HLA-DR+ CD11c-	La139Di	pSTAT3	IFNb	D07932	F	Cyno	median	41.82175827026367
R2W1_D07932_Cy_F_IFNb.fcs	pDCs	pDCs	HLA-DR+ CD11c-	Nd144Di	pMAPKAPK2	IFNb	D07932	F	Cyno	median	3.4282844066619873
R2W1_D07932_Cy_F_IFNb.fcs	pDCs	pDCs	HLA-DR+ CD11c-	Nd145Di	pCREB	IFNb	D07932	F	Cyno	median	34.3929328918457
R2W1_D07932_Cy_F_IFNb.fcs	pDCs	pDCs	HLA-DR+ CD11c-	Nd146Di	pPLCg2	IFNb	D07932	F	Cyno	median	3.917968273162842
R2W1_D07932_Cy_F_IFNb.fcs	pDCs	pDCs	HLA-DR+ CD11c-	Sm147Di	pSTAT1	IFNb	D07932	F	Cyno	median	41.01748275756836
R2W1_D07932_Cy_F_IFNb.fcs	pDCs	pDCs	HLA-DR+ CD11c-	Sm149Di	pSTAT5	IFNb	D07932	F	Cyno	median	20.195571899414062
R2W1_D07932_Cy_F_IFNb.fcs	pDCs	pDCs	HLA-DR+ CD11c-	Sm150Di	pS6	IFNb	D07932	F	Cyno	median	70.4139404296875
R2W1_D07932_Cy_F_IFNb.fcs	pDCs	pDCs	HLA-DR+ CD11c-	Sm152Di	pErk1/2	IFNb	D07932	F	Cyno	median	43.23321533203125
R2W1_D07932_Cy_F_IFNb.fcs	pDCs	pDCs	HLA-DR+ CD11c-	Sm154Di	pP38	IFNb	D07932	F	Cyno	median	15.312748908996582
R2W1_D07932_Cy_F_IFNb.fcs	pDCs	pDCs	HLA-DR+ CD11c-	Gd160Di	pZap70/Syk	IFNb	D07932	F	Cyno	median	4.085476875305176
R2W1_D07932_Cy_F_IFNb.fcs	pDCs	pDCs	HLA-DR+ CD11c-	Dy161Di	pTBK1	IFNb	D07932	F	Cyno	median	13.400221824645996
R2W1_D07932_Cy_F_IFNb.fcs	pDCs	pDCs	HLA-DR+ CD11c-	Ho165Di	pSTAT6	IFNb	D07932	F	Cyno	median	13.231874465942383
R2W1_D07932_Cy_F_IFNb.fcs	pDCs	pDCs	HLA-DR+ CD11c-	Er170Di	pSTAT4	IFNb	D07932	F	Cyno	median	9.602771759033203
R2W1_D07932_Cy_F_IFNb.fcs	pDCs	pDCs	HLA-DR+ CD11c-	Yb172Di	p4E-BP1	IFNb	D07932	F	Cyno	median	35.50058364868164
R2W1_D07932_Cy_F_IFNb.fcs	pDCs	pDCs	HLA-DR+ CD11c-	Tm169Di	Ki67	IFNb	D07932	F	Cyno	median	546.1333618164062
R2W1_D07932_Cy_F_IFNb.fcs	pDCs	pDCs	HLA-DR+ CD11c-	Dy163Di	IkBa	IFNb	D07932	F	Cyno	median	19.86332130432129
R2W1_D07932_Cy_F_IFNb.fcs	CD4+/CD8+	CD4+/CD8+	T Cells	La139Di	pSTAT3	IFNb	D07932	F	Cyno	median	28.423843383789062
R2W1_D07932_Cy_F_IFNb.fcs	CD4+/CD8+	CD4+/CD8+	T Cells	Nd144Di	pMAPKAPK2	IFNb	D07932	F	Cyno	median	7.880343437194824
R2W1_D07932_Cy_F_IFNb.fcs	CD4+/CD8+	CD4+/CD8+	T Cells	Nd145Di	pCREB	IFNb	D07932	F	Cyno	median	18.230037689208984
R2W1_D07932_Cy_F_IFNb.fcs	CD4+/CD8+	CD4+/CD8+	T Cells	Nd146Di	pPLCg2	IFNb	D07932	F	Cyno	median	5.8228583335876465
R2W1_D07932_Cy_F_IFNb.fcs	CD4+/CD8+	CD4+/CD8+	T Cells	Sm147Di	pSTAT1	IFNb	D07932	F	Cyno	median	23.017337799072266
R2W1_D07932_Cy_F_IFNb.fcs	CD4+/CD8+	CD4+/CD8+	T Cells	Sm149Di	pSTAT5	IFNb	D07932	F	Cyno	median	16.537538528442383
R2W1_D07932_Cy_F_IFNb.fcs	CD4+/CD8+	CD4+/CD8+	T Cells	Sm150Di	pS6	IFNb	D07932	F	Cyno	median	37.410675048828125
R2W1_D07932_Cy_F_IFNb.fcs	CD4+/CD8+	CD4+/CD8+	T Cells	Sm152Di	pErk1/2	IFNb	D07932	F	Cyno	median	21.922231674194336
R2W1_D07932_Cy_F_IFNb.fcs	CD4+/CD8+	CD4+/CD8+	T Cells	Sm154Di	pP38	IFNb	D07932	F	Cyno	median	10.557485580444336
R2W1_D07932_Cy_F_IFNb.fcs	CD4+/CD8+	CD4+/CD8+	T Cells	Gd160Di	pZap70/Syk	IFNb	D07932	F	Cyno	median	4.1008992195129395
R2W1_D07932_Cy_F_IFNb.fcs	CD4+/CD8+	CD4+/CD8+	T Cells	Dy161Di	pTBK1	IFNb	D07932	F	Cyno	median	6.928590297698975
R2W1_D07932_Cy_F_IFNb.fcs	CD4+/CD8+	CD4+/CD8+	T Cells	Ho165Di	pSTAT6	IFNb	D07932	F	Cyno	median	6.088278293609619
R2W1_D07932_Cy_F_IFNb.fcs	CD4+/CD8+	CD4+/CD8+	T Cells	Er170Di	pSTAT4	IFNb	D07932	F	Cyno	median	16.0849552154541
R2W1_D07932_Cy_F_IFNb.fcs	CD4+/CD8+	CD4+/CD8+	T Cells	Yb172Di	p4E-BP1	IFNb	D07932	F	Cyno	median	8.48947525024414
R2W1_D07932_Cy_F_IFNb.fcs	CD4+/CD8+	CD4+/CD8+	T Cells	Tm169Di	Ki67	IFNb	D07932	F	Cyno	median	14.696532249450684
R2W1_D07932_Cy_F_IFNb.fcs	CD4+/CD8+	CD4+/CD8+	T Cells	Dy163Di	IkBa	IFNb	D07932	F	Cyno	median	4.182581901550293
R2W1_D07932_Cy_F_IFNb.fcs	CD7+/HLA-DR-	CD7+/HLA-DR-	CD19- CD3-	La139Di	pSTAT3	IFNb	D07932	F	Cyno	median	41.006141662597656
R2W1_D07932_Cy_F_IFNb.fcs	CD7+/HLA-DR-	CD7+/HLA-DR-	CD19- CD3-	Nd144Di	pMAPKAPK2	IFNb	D07932	F	Cyno	median	9.31448221206665
R2W1_D07932_Cy_F_IFNb.fcs	CD7+/HLA-DR-	CD7+/HLA-DR-	CD19- CD3-	Nd145Di	pCREB	IFNb	D07932	F	Cyno	median	19.2877197265625
R2W1_D07932_Cy_F_IFNb.fcs	CD7+/HLA-DR-	CD7+/HLA-DR-	CD19- CD3-	Nd146Di	pPLCg2	IFNb	D07932	F	Cyno	median	7.472544193267822
R2W1_D07932_Cy_F_IFNb.fcs	CD7+/HLA-DR-	CD7+/HLA-DR-	CD19- CD3-	Sm147Di	pSTAT1	IFNb	D07932	F	Cyno	median	20.799344062805176
R2W1_D07932_Cy_F_IFNb.fcs	CD7+/HLA-DR-	CD7+/HLA-DR-	CD19- CD3-	Sm149Di	pSTAT5	IFNb	D07932	F	Cyno	median	14.243362426757812
R2W1_D07932_Cy_F_IFNb.fcs	CD7+/HLA-DR-	CD7+/HLA-DR-	CD19- CD3-	Sm150Di	pS6	IFNb	D07932	F	Cyno	median	41.54665946960449
R2W1_D07932_Cy_F_IFNb.fcs	CD7+/HLA-DR-	CD7+/HLA-DR-	CD19- CD3-	Sm152Di	pErk1/2	IFNb	D07932	F	Cyno	median	24.862316131591797
R2W1_D07932_Cy_F_IFNb.fcs	CD7+/HLA-DR-	CD7+/HLA-DR-	CD19- CD3-	Sm154Di	pP38	IFNb	D07932	F	Cyno	median	10.93027639389038
R2W1_D07932_Cy_F_IFNb.fcs	CD7+/HLA-DR-	CD7+/HLA-DR-	CD19- CD3-	Gd160Di	pZap70/Syk	IFNb	D07932	F	Cyno	median	4.348289966583252
R2W1_D07932_Cy_F_IFNb.fcs	CD7+/HLA-DR-	CD7+/HLA-DR-	CD19- CD3-	Dy161Di	pTBK1	IFNb	D07932	F	Cyno	median	8.131786823272705
R2W1_D07932_Cy_F_IFNb.fcs	CD7+/HLA-DR-	CD7+/HLA-DR-	CD19- CD3-	Ho165Di	pSTAT6	IFNb	D07932	F	Cyno	median	7.106415510177612
R2W1_D07932_Cy_F_IFNb.fcs	CD7+/HLA-DR-	CD7+/HLA-DR-	CD19- CD3-	Er170Di	pSTAT4	IFNb	D07932	F	Cyno	median	23.138272285461426
R2W1_D07932_Cy_F_IFNb.fcs	CD7+/HLA-DR-	CD7+/HLA-DR-	CD19- CD3-	Yb172Di	p4E-BP1	IFNb	D07932	F	Cyno	median	7.165978908538818
R2W1_D07932_Cy_F_IFNb.fcs	CD7+/HLA-DR-	CD7+/HLA-DR-	CD19- CD3-	Tm169Di	Ki67	IFNb	D07932	F	Cyno	median	14.946913719177246
R2W1_D07932_Cy_F_IFNb.fcs	CD7+/HLA-DR-	CD7+/HLA-DR-	CD19- CD3-	Dy163Di	IkBa	IFNb	D07932	F	Cyno	median	3.730462908744812
R2W1_D07932_Cy_F_IFNb.fcs	CD11b+/CD16-	CD11b+/CD16-	HLA-DR+/CD7-	La139Di	pSTAT3	IFNb	D07932	F	Cyno	median	48.95219039916992
R2W1_D07932_Cy_F_IFNb.fcs	CD11b+/CD16-	CD11b+/CD16-	HLA-DR+/CD7-	Nd144Di	pMAPKAPK2	IFNb	D07932	F	Cyno	median	16.340290069580078
R2W1_D07932_Cy_F_IFNb.fcs	CD11b+/CD16-	CD11b+/CD16-	HLA-DR+/CD7-	Nd145Di	pCREB	IFNb	D07932	F	Cyno	median	48.25857162475586
R2W1_D07932_Cy_F_IFNb.fcs	CD11b+/CD16-	CD11b+/CD16-	HLA-DR+/CD7-	Nd146Di	pPLCg2	IFNb	D07932	F	Cyno	median	10.514493942260742
R2W1_D07932_Cy_F_IFNb.fcs	CD11b+/CD16-	CD11b+/CD16-	HLA-DR+/CD7-	Sm147Di	pSTAT1	IFNb	D07932	F	Cyno	median	128.30113220214844
R2W1_D07932_Cy_F_IFNb.fcs	CD11b+/CD16-	CD11b+/CD16-	HLA-DR+/CD7-	Sm149Di	pSTAT5	IFNb	D07932	F	Cyno	median	27.870665550231934
R2W1_D07932_Cy_F_IFNb.fcs	CD11b+/CD16-	CD11b+/CD16-	HLA-DR+/CD7-	Sm150Di	pS6	IFNb	D07932	F	Cyno	median	71.07062530517578
R2W1_D07932_Cy_F_IFNb.fcs	CD11b+/CD16-	CD11b+/CD16-	HLA-DR+/CD7-	Sm152Di	pErk1/2	IFNb	D07932	F	Cyno	median	58.279266357421875
R2W1_D07932_Cy_F_IFNb.fcs	CD11b+/CD16-	CD11b+/CD16-	HLA-DR+/CD7-	Sm154Di	pP38	IFNb	D07932	F	Cyno	median	15.265210628509521
R2W1_D07932_Cy_F_IFNb.fcs	CD11b+/CD16-	CD11b+/CD16-	HLA-DR+/CD7-	Gd160Di	pZap70/Syk	IFNb	D07932	F	Cyno	median	3.971872925758362
R2W1_D07932_Cy_F_IFNb.fcs	CD11b+/CD16-	CD11b+/CD16-	HLA-DR+/CD7-	Dy161Di	pTBK1	IFNb	D07932	F	Cyno	median	14.274797439575195
R2W1_D07932_Cy_F_IFNb.fcs	CD11b+/CD16-	CD11b+/CD16-	HLA-DR+/CD7-	Ho165Di	pSTAT6	IFNb	D07932	F	Cyno	median	11.532048225402832
R2W1_D07932_Cy_F_IFNb.fcs	CD11b+/CD16-	CD11b+/CD16-	HLA-DR+/CD7-	Er170Di	pSTAT4	IFNb	D07932	F	Cyno	median	11.345212459564209
R2W1_D07932_Cy_F_IFNb.fcs	CD11b+/CD16-	CD11b+/CD16-	HLA-DR+/CD7-	Yb172Di	p4E-BP1	IFNb	D07932	F	Cyno	median	21.718721389770508
R2W1_D07932_Cy_F_IFNb.fcs	CD11b+/CD16-	CD11b+/CD16-	HLA-DR+/CD7-	Tm169Di	Ki67	IFNb	D07932	F	Cyno	median	78.96857452392578
[truncated: 577,073 more rows]
