# Supplementary material for: A Comprehensive Atlas of Immunological Differences Between Humans, Mice, and Non-Human Primates
Source: Front Immunol. 2022 Mar 11;13:867015. doi: 10.3389/fimmu.2022.867015 (PMC8962947; doi:10.3389/fimmu.2022.867015)
Supplement: Supplementary file 17 [file DataSheet_8.csv]

filename	population	uniquePopulationName	parentPopulation	channel	reagent	Condition	Donor	Gender	Species	percentOf	statistic	value
R35W7_MS4_Ms_F_IL-12.fcs	Neutrophils	Neutrophils	Non-Basophils			IL-12	MS4	F	Mouse		eventCount	8787
R35W7_MS4_Ms_F_IL-12.fcs	Neutrophils	Neutrophils	Non-Basophils			IL-12	MS4	F	Mouse	Non-Basophils	percent	4.069638192630467
R35W7_MS4_Ms_F_IL-12.fcs	B Cells	B Cells	CD45+ CD66-			IL-12	MS4	F	Mouse		eventCount	84422
R35W7_MS4_Ms_F_IL-12.fcs	B Cells	B Cells	CD45+ CD66-			IL-12	MS4	F	Mouse	CD45+ CD66-	percent	53.6929740318385
R35W7_MS4_Ms_F_IL-12.fcs	Mouse Basophils	Mouse Basophils	ms NK1.1-			IL-12	MS4	F	Mouse		eventCount	297
R35W7_MS4_Ms_F_IL-12.fcs	Mouse Basophils	Mouse Basophils	ms NK1.1-			IL-12	MS4	F	Mouse	ms NK1.1-	percent	2.9026583268178263
R35W7_MS4_Ms_F_IL-12.fcs	ms NK1.1+/CD115-	ms NK1.1+/CD115-	CD19- CD3-			IL-12	MS4	F	Mouse		eventCount	6395
R35W7_MS4_Ms_F_IL-12.fcs	ms NK1.1+/CD115-	ms NK1.1+/CD115-	CD19- CD3-			IL-12	MS4	F	Mouse	CD19- CD3-	percent	37.83799775161233
R35W7_MS4_Ms_F_IL-12.fcs	Mouse pDCs	Mouse pDCs	FcεRIα-			IL-12	MS4	F	Mouse		eventCount	36
R35W7_MS4_Ms_F_IL-12.fcs	Mouse pDCs	Mouse pDCs	FcεRIα-			IL-12	MS4	F	Mouse	FcεRIα-	percent	0.36246476037051956
R35W7_MS4_Ms_F_IL-12.fcs	Mouse Ly6C+	Mouse Ly6C+	ms CD115+/NK1.1-			IL-12	MS4	F	Mouse		eventCount	2496
R35W7_MS4_Ms_F_IL-12.fcs	Mouse Ly6C+	Mouse Ly6C+	ms CD115+/NK1.1-			IL-12	MS4	F	Mouse	ms CD115+/NK1.1-	percent	47.66087454649609
R35W7_MS4_Ms_F_IL-12.fcs	Mouse Ly6C-	Mouse Ly6C-	ms CD115+/NK1.1-			IL-12	MS4	F	Mouse		eventCount	2662
R35W7_MS4_Ms_F_IL-12.fcs	Mouse Ly6C-	Mouse Ly6C-	ms CD115+/NK1.1-			IL-12	MS4	F	Mouse	ms CD115+/NK1.1-	percent	50.83062822226466
R35W7_MS4_Ms_F_IL-12.fcs	CD8+T cells	CD8+T cells	T Cells			IL-12	MS4	F	Mouse		eventCount	14029
R35W7_MS4_Ms_F_IL-12.fcs	CD8+T cells	CD8+T cells	T Cells			IL-12	MS4	F	Mouse	T Cells	percent	35.61835123264021
R35W7_MS4_Ms_F_IL-12.fcs	CD4+T cells	CD4+T cells	T Cells			IL-12	MS4	F	Mouse		eventCount	23034
R35W7_MS4_Ms_F_IL-12.fcs	CD4+T cells	CD4+T cells	T Cells			IL-12	MS4	F	Mouse	T Cells	percent	58.48122476959403
R35W7_MS4_Ms_F_IL-12.fcs	CD4+/CD8+	CD4+/CD8+	T Cells			IL-12	MS4	F	Mouse		eventCount	617
R35W7_MS4_Ms_F_IL-12.fcs	CD4+/CD8+	CD4+/CD8+	T Cells			IL-12	MS4	F	Mouse	T Cells	percent	1.5665067154137151
R35W7_MS4_Ms_F_IL-4.fcs	Neutrophils	Neutrophils	Non-Basophils			IL-4	MS4	F	Mouse		eventCount	5852
R35W7_MS4_Ms_F_IL-4.fcs	Neutrophils	Neutrophils	Non-Basophils			IL-4	MS4	F	Mouse	Non-Basophils	percent	4.393855210007057
R35W7_MS4_Ms_F_IL-4.fcs	B Cells	B Cells	CD45+ CD66-			IL-4	MS4	F	Mouse		eventCount	52302
R35W7_MS4_Ms_F_IL-4.fcs	B Cells	B Cells	CD45+ CD66-			IL-4	MS4	F	Mouse	CD45+ CD66-	percent	50.70725677444374
R35W7_MS4_Ms_F_IL-4.fcs	Mouse Basophils	Mouse Basophils	ms NK1.1-			IL-4	MS4	F	Mouse		eventCount	233
R35W7_MS4_Ms_F_IL-4.fcs	Mouse Basophils	Mouse Basophils	ms NK1.1-			IL-4	MS4	F	Mouse	ms NK1.1-	percent	2.7299355594610426
R35W7_MS4_Ms_F_IL-4.fcs	ms NK1.1+/CD115-	ms NK1.1+/CD115-	CD19- CD3-			IL-4	MS4	F	Mouse		eventCount	5300
R35W7_MS4_Ms_F_IL-4.fcs	ms NK1.1+/CD115-	ms NK1.1+/CD115-	CD19- CD3-			IL-4	MS4	F	Mouse	CD19- CD3-	percent	37.90587898726935
R35W7_MS4_Ms_F_IL-4.fcs	Mouse pDCs	Mouse pDCs	FcεRIα-			IL-4	MS4	F	Mouse		eventCount	44
R35W7_MS4_Ms_F_IL-4.fcs	Mouse pDCs	Mouse pDCs	FcεRIα-			IL-4	MS4	F	Mouse	FcεRIα-	percent	0.5300566196843753
R35W7_MS4_Ms_F_IL-4.fcs	Mouse Ly6C+	Mouse Ly6C+	ms CD115+/NK1.1-			IL-4	MS4	F	Mouse		eventCount	2136
R35W7_MS4_Ms_F_IL-4.fcs	Mouse Ly6C+	Mouse Ly6C+	ms CD115+/NK1.1-			IL-4	MS4	F	Mouse	ms CD115+/NK1.1-	percent	46.62737393582187
R35W7_MS4_Ms_F_IL-4.fcs	Mouse Ly6C-	Mouse Ly6C-	ms CD115+/NK1.1-			IL-4	MS4	F	Mouse		eventCount	2369
R35W7_MS4_Ms_F_IL-4.fcs	Mouse Ly6C-	Mouse Ly6C-	ms CD115+/NK1.1-			IL-4	MS4	F	Mouse	ms CD115+/NK1.1-	percent	51.71359965073128
R35W7_MS4_Ms_F_IL-4.fcs	CD8+T cells	CD8+T cells	T Cells			IL-4	MS4	F	Mouse		eventCount	11221
R35W7_MS4_Ms_F_IL-4.fcs	CD8+T cells	CD8+T cells	T Cells			IL-4	MS4	F	Mouse	T Cells	percent	37.01345823987334
R35W7_MS4_Ms_F_IL-4.fcs	CD4+T cells	CD4+T cells	T Cells			IL-4	MS4	F	Mouse		eventCount	17579
R35W7_MS4_Ms_F_IL-4.fcs	CD4+T cells	CD4+T cells	T Cells			IL-4	MS4	F	Mouse	T Cells	percent	57.98588204248582
R35W7_MS4_Ms_F_IL-4.fcs	CD4+/CD8+	CD4+/CD8+	T Cells			IL-4	MS4	F	Mouse		eventCount	238
R35W7_MS4_Ms_F_IL-4.fcs	CD4+/CD8+	CD4+/CD8+	T Cells			IL-4	MS4	F	Mouse	T Cells	percent	0.7850639926111624
R35W9_MS5_Ms_M_Basal.fcs	Neutrophils	Neutrophils	Non-Basophils			Basal	MS5	M	Mouse		eventCount	2850
R35W9_MS5_Ms_M_Basal.fcs	Neutrophils	Neutrophils	Non-Basophils			Basal	MS5	M	Mouse	Non-Basophils	percent	5.186061322900555
R35W9_MS5_Ms_M_Basal.fcs	B Cells	B Cells	CD45+ CD66-			Basal	MS5	M	Mouse		eventCount	17706
R35W9_MS5_Ms_M_Basal.fcs	B Cells	B Cells	CD45+ CD66-			Basal	MS5	M	Mouse	CD45+ CD66-	percent	49.19563224139368
R35W9_MS5_Ms_M_Basal.fcs	Mouse Basophils	Mouse Basophils	ms NK1.1-			Basal	MS5	M	Mouse		eventCount	181
R35W9_MS5_Ms_M_Basal.fcs	Mouse Basophils	Mouse Basophils	ms NK1.1-			Basal	MS5	M	Mouse	ms NK1.1-	percent	3.8081211866189775
R35W9_MS5_Ms_M_Basal.fcs	ms NK1.1+/CD115-	ms NK1.1+/CD115-	CD19- CD3-			Basal	MS5	M	Mouse		eventCount	2175
R35W9_MS5_Ms_M_Basal.fcs	ms NK1.1+/CD115-	ms NK1.1+/CD115-	CD19- CD3-			Basal	MS5	M	Mouse	CD19- CD3-	percent	31.160458452722064
R35W9_MS5_Ms_M_Basal.fcs	Mouse pDCs	Mouse pDCs	FcεRIα-			Basal	MS5	M	Mouse		eventCount	44
R35W9_MS5_Ms_M_Basal.fcs	Mouse pDCs	Mouse pDCs	FcεRIα-			Basal	MS5	M	Mouse	FcεRIα-	percent	0.9630115999124534
R35W9_MS5_Ms_M_Basal.fcs	Mouse Ly6C+	Mouse Ly6C+	ms CD115+/NK1.1-			Basal	MS5	M	Mouse		eventCount	960
R35W9_MS5_Ms_M_Basal.fcs	Mouse Ly6C+	Mouse Ly6C+	ms CD115+/NK1.1-			Basal	MS5	M	Mouse	ms CD115+/NK1.1-	percent	50.68637803590285
R35W9_MS5_Ms_M_Basal.fcs	Mouse Ly6C-	Mouse Ly6C-	ms CD115+/NK1.1-			Basal	MS5	M	Mouse		eventCount	924
R35W9_MS5_Ms_M_Basal.fcs	Mouse Ly6C-	Mouse Ly6C-	ms CD115+/NK1.1-			Basal	MS5	M	Mouse	ms CD115+/NK1.1-	percent	48.78563885955649
R35W9_MS5_Ms_M_Basal.fcs	CD8+T cells	CD8+T cells	T Cells			Basal	MS5	M	Mouse		eventCount	3316
R35W9_MS5_Ms_M_Basal.fcs	CD8+T cells	CD8+T cells	T Cells			Basal	MS5	M	Mouse	T Cells	percent	34.06266050333847
R35W9_MS5_Ms_M_Basal.fcs	CD4+T cells	CD4+T cells	T Cells			Basal	MS5	M	Mouse		eventCount	5920
R35W9_MS5_Ms_M_Basal.fcs	CD4+T cells	CD4+T cells	T Cells			Basal	MS5	M	Mouse	T Cells	percent	60.81150487930149
R35W9_MS5_Ms_M_Basal.fcs	CD4+/CD8+	CD4+/CD8+	T Cells			Basal	MS5	M	Mouse		eventCount	50
R35W9_MS5_Ms_M_Basal.fcs	CD4+/CD8+	CD4+/CD8+	T Cells			Basal	MS5	M	Mouse	T Cells	percent	0.5136106831022085
R35W9_MS5_Ms_M_IFNa2.fcs	Neutrophils	Neutrophils	Non-Basophils			IFNa2	MS5	M	Mouse		eventCount	2968
R35W9_MS5_Ms_M_IFNa2.fcs	Neutrophils	Neutrophils	Non-Basophils			IFNa2	MS5	M	Mouse	Non-Basophils	percent	6.14518199511367
R35W9_MS5_Ms_M_IFNa2.fcs	B Cells	B Cells	CD45+ CD66-			IFNa2	MS5	M	Mouse		eventCount	15740
R35W9_MS5_Ms_M_IFNa2.fcs	B Cells	B Cells	CD45+ CD66-			IFNa2	MS5	M	Mouse	CD45+ CD66-	percent	47.583058738172255
R35W9_MS5_Ms_M_IFNa2.fcs	Mouse Basophils	Mouse Basophils	ms NK1.1-			IFNa2	MS5	M	Mouse		eventCount	164
R35W9_MS5_Ms_M_IFNa2.fcs	Mouse Basophils	Mouse Basophils	ms NK1.1-			IFNa2	MS5	M	Mouse	ms NK1.1-	percent	3.4482758620689653
R35W9_MS5_Ms_M_IFNa2.fcs	ms NK1.1+/CD115-	ms NK1.1+/CD115-	CD19- CD3-			IFNa2	MS5	M	Mouse		eventCount	2222
R35W9_MS5_Ms_M_IFNa2.fcs	ms NK1.1+/CD115-	ms NK1.1+/CD115-	CD19- CD3-			IFNa2	MS5	M	Mouse	CD19- CD3-	percent	31.580443433769187
R35W9_MS5_Ms_M_IFNa2.fcs	Mouse pDCs	Mouse pDCs	FcεRIα-			IFNa2	MS5	M	Mouse		eventCount	37
R35W9_MS5_Ms_M_IFNa2.fcs	Mouse pDCs	Mouse pDCs	FcεRIα-			IFNa2	MS5	M	Mouse	FcεRIα-	percent	0.8061002178649237
R35W9_MS5_Ms_M_IFNa2.fcs	Mouse Ly6C+	Mouse Ly6C+	ms CD115+/NK1.1-			IFNa2	MS5	M	Mouse		eventCount	995
R35W9_MS5_Ms_M_IFNa2.fcs	Mouse Ly6C+	Mouse Ly6C+	ms CD115+/NK1.1-			IFNa2	MS5	M	Mouse	ms CD115+/NK1.1-	percent	51.50103519668737
R35W9_MS5_Ms_M_IFNa2.fcs	Mouse Ly6C-	Mouse Ly6C-	ms CD115+/NK1.1-			IFNa2	MS5	M	Mouse		eventCount	927
R35W9_MS5_Ms_M_IFNa2.fcs	Mouse Ly6C-	Mouse Ly6C-	ms CD115+/NK1.1-			IFNa2	MS5	M	Mouse	ms CD115+/NK1.1-	percent	47.98136645962733
R35W9_MS5_Ms_M_IFNa2.fcs	CD8+T cells	CD8+T cells	T Cells			IFNa2	MS5	M	Mouse		eventCount	3097
R35W9_MS5_Ms_M_IFNa2.fcs	CD8+T cells	CD8+T cells	T Cells			IFNa2	MS5	M	Mouse	T Cells	percent	34.395824078187474
R35W9_MS5_Ms_M_IFNa2.fcs	CD4+T cells	CD4+T cells	T Cells			IFNa2	MS5	M	Mouse		eventCount	5459
R35W9_MS5_Ms_M_IFNa2.fcs	CD4+T cells	CD4+T cells	T Cells			IFNa2	MS5	M	Mouse	T Cells	percent	60.62860950688583
R35W9_MS5_Ms_M_IFNa2.fcs	CD4+/CD8+	CD4+/CD8+	T Cells			IFNa2	MS5	M	Mouse		eventCount	39
R35W9_MS5_Ms_M_IFNa2.fcs	CD4+/CD8+	CD4+/CD8+	T Cells			IFNa2	MS5	M	Mouse	T Cells	percent	0.43314082629942247
R35W9_MS5_Ms_M_GM-CSF.fcs	Neutrophils	Neutrophils	Non-Basophils			GM-CSF	MS5	M	Mouse		eventCount	2734
R35W9_MS5_Ms_M_GM-CSF.fcs	Neutrophils	Neutrophils	Non-Basophils			GM-CSF	MS5	M	Mouse	Non-Basophils	percent	5.339739458213707
R35W9_MS5_Ms_M_GM-CSF.fcs	B Cells	B Cells	CD45+ CD66-			GM-CSF	MS5	M	Mouse		eventCount	16279
R35W9_MS5_Ms_M_GM-CSF.fcs	B Cells	B Cells	CD45+ CD66-			GM-CSF	MS5	M	Mouse	CD45+ CD66-	percent	48.46815732277369
R35W9_MS5_Ms_M_GM-CSF.fcs	Mouse Basophils	Mouse Basophils	ms NK1.1-			GM-CSF	MS5	M	Mouse		eventCount	173
R35W9_MS5_Ms_M_GM-CSF.fcs	Mouse Basophils	Mouse Basophils	ms NK1.1-			GM-CSF	MS5	M	Mouse	ms NK1.1-	percent	3.8308237378210808
R35W9_MS5_Ms_M_GM-CSF.fcs	ms NK1.1+/CD115-	ms NK1.1+/CD115-	CD19- CD3-			GM-CSF	MS5	M	Mouse		eventCount	2184
R35W9_MS5_Ms_M_GM-CSF.fcs	ms NK1.1+/CD115-	ms NK1.1+/CD115-	CD19- CD3-			GM-CSF	MS5	M	Mouse	CD19- CD3-	percent	32.30769230769231
R35W9_MS5_Ms_M_GM-CSF.fcs	Mouse pDCs	Mouse pDCs	FcεRIα-			GM-CSF	MS5	M	Mouse		eventCount	39
R35W9_MS5_Ms_M_GM-CSF.fcs	Mouse pDCs	Mouse pDCs	FcεRIα-			GM-CSF	MS5	M	Mouse	FcεRIα-	percent	0.8984105044920525
R35W9_MS5_Ms_M_GM-CSF.fcs	Mouse Ly6C+	Mouse Ly6C+	ms CD115+/NK1.1-			GM-CSF	MS5	M	Mouse		eventCount	894
R35W9_MS5_Ms_M_GM-CSF.fcs	Mouse Ly6C+	Mouse Ly6C+	ms CD115+/NK1.1-			GM-CSF	MS5	M	Mouse	ms CD115+/NK1.1-	percent	50.62287655719139
R35W9_MS5_Ms_M_GM-CSF.fcs	Mouse Ly6C-	Mouse Ly6C-	ms CD115+/NK1.1-			GM-CSF	MS5	M	Mouse		eventCount	856
R35W9_MS5_Ms_M_GM-CSF.fcs	Mouse Ly6C-	Mouse Ly6C-	ms CD115+/NK1.1-			GM-CSF	MS5	M	Mouse	ms CD115+/NK1.1-	percent	48.47112117780294
R35W9_MS5_Ms_M_GM-CSF.fcs	CD8+T cells	CD8+T cells	T Cells			GM-CSF	MS5	M	Mouse		eventCount	3076
R35W9_MS5_Ms_M_GM-CSF.fcs	CD8+T cells	CD8+T cells	T Cells			GM-CSF	MS5	M	Mouse	T Cells	percent	33.44205262013481
R35W9_MS5_Ms_M_GM-CSF.fcs	CD4+T cells	CD4+T cells	T Cells			GM-CSF	MS5	M	Mouse		eventCount	5662
R35W9_MS5_Ms_M_GM-CSF.fcs	CD4+T cells	CD4+T cells	T Cells			GM-CSF	MS5	M	Mouse	T Cells	percent	61.55686018699717
R35W9_MS5_Ms_M_GM-CSF.fcs	CD4+/CD8+	CD4+/CD8+	T Cells			GM-CSF	MS5	M	Mouse		eventCount	39
R35W9_MS5_Ms_M_GM-CSF.fcs	CD4+/CD8+	CD4+/CD8+	T Cells			GM-CSF	MS5	M	Mouse	T Cells	percent	0.42400521852576645
R35W9_MS5_Ms_M_LPS.fcs	Neutrophils	Neutrophils	Non-Basophils			LPS	MS5	M	Mouse		eventCount	3624
R35W9_MS5_Ms_M_LPS.fcs	Neutrophils	Neutrophils	Non-Basophils			LPS	MS5	M	Mouse	Non-Basophils	percent	5.561608937861604
R35W9_MS5_Ms_M_LPS.fcs	B Cells	B Cells	CD45+ CD66-			LPS	MS5	M	Mouse		eventCount	20683
R35W9_MS5_Ms_M_LPS.fcs	B Cells	B Cells	CD45+ CD66-			LPS	MS5	M	Mouse	CD45+ CD66-	percent	49.0630040800835
R35W9_MS5_Ms_M_LPS.fcs	Mouse Basophils	Mouse Basophils	ms NK1.1-			LPS	MS5	M	Mouse		eventCount	186
R35W9_MS5_Ms_M_LPS.fcs	Mouse Basophils	Mouse Basophils	ms NK1.1-			LPS	MS5	M	Mouse	ms NK1.1-	percent	3.4740381023533806
R35W9_MS5_Ms_M_LPS.fcs	ms NK1.1+/CD115-	ms NK1.1+/CD115-	CD19- CD3-			LPS	MS5	M	Mouse		eventCount	2564
R35W9_MS5_Ms_M_LPS.fcs	ms NK1.1+/CD115-	ms NK1.1+/CD115-	CD19- CD3-			LPS	MS5	M	Mouse	CD19- CD3-	percent	32.058014503625905
R35W9_MS5_Ms_M_LPS.fcs	Mouse pDCs	Mouse pDCs	FcεRIα-			LPS	MS5	M	Mouse		eventCount	33
R35W9_MS5_Ms_M_LPS.fcs	Mouse pDCs	Mouse pDCs	FcεRIα-			LPS	MS5	M	Mouse	FcεRIα-	percent	0.6387921022067363
R35W9_MS5_Ms_M_LPS.fcs	Mouse Ly6C+	Mouse Ly6C+	ms CD115+/NK1.1-			LPS	MS5	M	Mouse		eventCount	1095
R35W9_MS5_Ms_M_LPS.fcs	Mouse Ly6C+	Mouse Ly6C+	ms CD115+/NK1.1-			LPS	MS5	M	Mouse	ms CD115+/NK1.1-	percent	51.822053951727405
R35W9_MS5_Ms_M_LPS.fcs	Mouse Ly6C-	Mouse Ly6C-	ms CD115+/NK1.1-			LPS	MS5	M	Mouse		eventCount	1005
R35W9_MS5_Ms_M_LPS.fcs	Mouse Ly6C-	Mouse Ly6C-	ms CD115+/NK1.1-			LPS	MS5	M	Mouse	ms CD115+/NK1.1-	percent	47.56270705158543
R35W9_MS5_Ms_M_LPS.fcs	CD8+T cells	CD8+T cells	T Cells			LPS	MS5	M	Mouse		eventCount	3993
R35W9_MS5_Ms_M_LPS.fcs	CD8+T cells	CD8+T cells	T Cells			LPS	MS5	M	Mouse	T Cells	percent	34.577416002771045
R35W9_MS5_Ms_M_LPS.fcs	CD4+T cells	CD4+T cells	T Cells			LPS	MS5	M	Mouse		eventCount	6974
R35W9_MS5_Ms_M_LPS.fcs	CD4+T cells	CD4+T cells	T Cells			LPS	MS5	M	Mouse	T Cells	percent	60.39140976792518
R35W9_MS5_Ms_M_LPS.fcs	CD4+/CD8+	CD4+/CD8+	T Cells			LPS	MS5	M	Mouse		eventCount	66
R35W9_MS5_Ms_M_LPS.fcs	CD4+/CD8+	CD4+/CD8+	T Cells			LPS	MS5	M	Mouse	T Cells	percent	0.571527537235885
R35W9_MS5_Ms_M_IL-2.fcs	Neutrophils	Neutrophils	Non-Basophils			IL-2	MS5	M	Mouse		eventCount	4505
R35W9_MS5_Ms_M_IL-2.fcs	Neutrophils	Neutrophils	Non-Basophils			IL-2	MS5	M	Mouse	Non-Basophils	percent	5.795181187851345
R35W9_MS5_Ms_M_IL-2.fcs	B Cells	B Cells	CD45+ CD66-			IL-2	MS5	M	Mouse		eventCount	23624
R35W9_MS5_Ms_M_IL-2.fcs	B Cells	B Cells	CD45+ CD66-			IL-2	MS5	M	Mouse	CD45+ CD66-	percent	47.440608872020405
R35W9_MS5_Ms_M_IL-2.fcs	Mouse Basophils	Mouse Basophils	ms NK1.1-			IL-2	MS5	M	Mouse		eventCount	260
R35W9_MS5_Ms_M_IL-2.fcs	Mouse Basophils	Mouse Basophils	ms NK1.1-			IL-2	MS5	M	Mouse	ms NK1.1-	percent	4.007398273736128
R35W9_MS5_Ms_M_IL-2.fcs	ms NK1.1+/CD115-	ms NK1.1+/CD115-	CD19- CD3-			IL-2	MS5	M	Mouse		eventCount	2873
R35W9_MS5_Ms_M_IL-2.fcs	ms NK1.1+/CD115-	ms NK1.1+/CD115-	CD19- CD3-			IL-2	MS5	M	Mouse	CD19- CD3-	percent	30.392467999576855
R35W9_MS5_Ms_M_IL-2.fcs	Mouse pDCs	Mouse pDCs	FcεRIα-			IL-2	MS5	M	Mouse		eventCount	32
R35W9_MS5_Ms_M_IL-2.fcs	Mouse pDCs	Mouse pDCs	FcεRIα-			IL-2	MS5	M	Mouse	FcεRIα-	percent	0.5142214366061385
R35W9_MS5_Ms_M_IL-2.fcs	Mouse Ly6C+	Mouse Ly6C+	ms CD115+/NK1.1-			IL-2	MS5	M	Mouse		eventCount	1273
R35W9_MS5_Ms_M_IL-2.fcs	Mouse Ly6C+	Mouse Ly6C+	ms CD115+/NK1.1-			IL-2	MS5	M	Mouse	ms CD115+/NK1.1-	percent	50.67675159235669
R35W9_MS5_Ms_M_IL-2.fcs	Mouse Ly6C-	Mouse Ly6C-	ms CD115+/NK1.1-			IL-2	MS5	M	Mouse		eventCount	1216
R35W9_MS5_Ms_M_IL-2.fcs	Mouse Ly6C-	Mouse Ly6C-	ms CD115+/NK1.1-			IL-2	MS5	M	Mouse	ms CD115+/NK1.1-	percent	48.40764331210191
R35W9_MS5_Ms_M_IL-2.fcs	CD8+T cells	CD8+T cells	T Cells			IL-2	MS5	M	Mouse		eventCount	4795
R35W9_MS5_Ms_M_IL-2.fcs	CD8+T cells	CD8+T cells	T Cells			IL-2	MS5	M	Mouse	T Cells	percent	34.12811387900356
R35W9_MS5_Ms_M_IL-2.fcs	CD4+T cells	CD4+T cells	T Cells			IL-2	MS5	M	Mouse		eventCount	8554
R35W9_MS5_Ms_M_IL-2.fcs	CD4+T cells	CD4+T cells	T Cells			IL-2	MS5	M	Mouse	T Cells	percent	60.88256227758007
R35W9_MS5_Ms_M_IL-2.fcs	CD4+/CD8+	CD4+/CD8+	T Cells			IL-2	MS5	M	Mouse		eventCount	67
R35W9_MS5_Ms_M_IL-2.fcs	CD4+/CD8+	CD4+/CD8+	T Cells			IL-2	MS5	M	Mouse	T Cells	percent	0.47686832740213525
R35W9_MS5_Ms_M_R848.fcs	Neutrophils	Neutrophils	Non-Basophils			R848	MS5	M	Mouse		eventCount	4961
R35W9_MS5_Ms_M_R848.fcs	Neutrophils	Neutrophils	Non-Basophils			R848	MS5	M	Mouse	Non-Basophils	percent	5.198193572723367
R35W9_MS5_Ms_M_R848.fcs	B Cells	B Cells	CD45+ CD66-			R848	MS5	M	Mouse		eventCount	29364
R35W9_MS5_Ms_M_R848.fcs	B Cells	B Cells	CD45+ CD66-			R848	MS5	M	Mouse	CD45+ CD66-	percent	49.60218922616936
R35W9_MS5_Ms_M_R848.fcs	Mouse Basophils	Mouse Basophils	ms NK1.1-			R848	MS5	M	Mouse		eventCount	283
R35W9_MS5_Ms_M_R848.fcs	Mouse Basophils	Mouse Basophils	ms NK1.1-			R848	MS5	M	Mouse	ms NK1.1-	percent	3.9630303879008544
R35W9_MS5_Ms_M_R848.fcs	ms NK1.1+/CD115-	ms NK1.1+/CD115-	CD19- CD3-			R848	MS5	M	Mouse		eventCount	3464
R35W9_MS5_Ms_M_R848.fcs	ms NK1.1+/CD115-	ms NK1.1+/CD115-	CD19- CD3-			R848	MS5	M	Mouse	CD19- CD3-	percent	32.349645125140086
R35W9_MS5_Ms_M_R848.fcs	Mouse pDCs	Mouse pDCs	FcεRIα-			R848	MS5	M	Mouse		eventCount	49
R35W9_MS5_Ms_M_R848.fcs	Mouse pDCs	Mouse pDCs	FcεRIα-			R848	MS5	M	Mouse	FcεRIα-	percent	0.7149110008754013
R35W9_MS5_Ms_M_R848.fcs	Mouse Ly6C+	Mouse Ly6C+	ms CD115+/NK1.1-			R848	MS5	M	Mouse		eventCount	1498
R35W9_MS5_Ms_M_R848.fcs	Mouse Ly6C+	Mouse Ly6C+	ms CD115+/NK1.1-			R848	MS5	M	Mouse	ms CD115+/NK1.1-	percent	54.8919017955295
R35W9_MS5_Ms_M_R848.fcs	Mouse Ly6C-	Mouse Ly6C-	ms CD115+/NK1.1-			R848	MS5	M	Mouse		eventCount	1210
R35W9_MS5_Ms_M_R848.fcs	Mouse Ly6C-	Mouse Ly6C-	ms CD115+/NK1.1-			R848	MS5	M	Mouse	ms CD115+/NK1.1-	percent	44.3385855624771
R35W9_MS5_Ms_M_R848.fcs	CD8+T cells	CD8+T cells	T Cells			R848	MS5	M	Mouse		eventCount	5602
R35W9_MS5_Ms_M_R848.fcs	CD8+T cells	CD8+T cells	T Cells			R848	MS5	M	Mouse	T Cells	percent	34.38708489349948
R35W9_MS5_Ms_M_R848.fcs	CD4+T cells	CD4+T cells	T Cells			R848	MS5	M	Mouse		eventCount	9851
R35W9_MS5_Ms_M_R848.fcs	CD4+T cells	CD4+T cells	T Cells			R848	MS5	M	Mouse	T Cells	percent	60.46897059726229
R35W9_MS5_Ms_M_R848.fcs	CD4+/CD8+	CD4+/CD8+	T Cells			R848	MS5	M	Mouse		eventCount	72
R35W9_MS5_Ms_M_R848.fcs	CD4+/CD8+	CD4+/CD8+	T Cells			R848	MS5	M	Mouse	T Cells	percent	0.4419618194094899
R35W9_MS5_Ms_M_TNFa.fcs	Neutrophils	Neutrophils	Non-Basophils			TNFa	MS5	M	Mouse		eventCount	4550
R35W9_MS5_Ms_M_TNFa.fcs	Neutrophils	Neutrophils	Non-Basophils			TNFa	MS5	M	Mouse	Non-Basophils	percent	5.736041249070257
R35W9_MS5_Ms_M_TNFa.fcs	B Cells	B Cells	CD45+ CD66-			TNFa	MS5	M	Mouse		eventCount	25251
R35W9_MS5_Ms_M_TNFa.fcs	B Cells	B Cells	CD45+ CD66-			TNFa	MS5	M	Mouse	CD45+ CD66-	percent	48.53161637516817
R35W9_MS5_Ms_M_TNFa.fcs	Mouse Basophils	Mouse Basophils	ms NK1.1-			TNFa	MS5	M	Mouse		eventCount	252
R35W9_MS5_Ms_M_TNFa.fcs	Mouse Basophils	Mouse Basophils	ms NK1.1-			TNFa	MS5	M	Mouse	ms NK1.1-	percent	4.40251572327044
R35W9_MS5_Ms_M_TNFa.fcs	ms NK1.1+/CD115-	ms NK1.1+/CD115-	CD19- CD3-			TNFa	MS5	M	Mouse		eventCount	3236
R35W9_MS5_Ms_M_TNFa.fcs	ms NK1.1+/CD115-	ms NK1.1+/CD115-	CD19- CD3-			TNFa	MS5	M	Mouse	CD19- CD3-	percent	35.745056887219704
R35W9_MS5_Ms_M_TNFa.fcs	Mouse pDCs	Mouse pDCs	FcεRIα-			TNFa	MS5	M	Mouse		eventCount	50
R35W9_MS5_Ms_M_TNFa.fcs	Mouse pDCs	Mouse pDCs	FcεRIα-			TNFa	MS5	M	Mouse	FcεRIα-	percent	0.9142439202779301
R35W9_MS5_Ms_M_TNFa.fcs	Mouse Ly6C+	Mouse Ly6C+	ms CD115+/NK1.1-			TNFa	MS5	M	Mouse		eventCount	730
R35W9_MS5_Ms_M_TNFa.fcs	Mouse Ly6C+	Mouse Ly6C+	ms CD115+/NK1.1-			TNFa	MS5	M	Mouse	ms CD115+/NK1.1-	percent	50.27548209366391
R35W9_MS5_Ms_M_TNFa.fcs	Mouse Ly6C-	Mouse Ly6C-	ms CD115+/NK1.1-			TNFa	MS5	M	Mouse		eventCount	711
R35W9_MS5_Ms_M_TNFa.fcs	Mouse Ly6C-	Mouse Ly6C-	ms CD115+/NK1.1-			TNFa	MS5	M	Mouse	ms CD115+/NK1.1-	percent	48.96694214876033
R35W9_MS5_Ms_M_TNFa.fcs	CD8+T cells	CD8+T cells	T Cells			TNFa	MS5	M	Mouse		eventCount	5319
R35W9_MS5_Ms_M_TNFa.fcs	CD8+T cells	CD8+T cells	T Cells			TNFa	MS5	M	Mouse	T Cells	percent	34.692147143229846
R35W9_MS5_Ms_M_TNFa.fcs	CD4+T cells	CD4+T cells	T Cells			TNFa	MS5	M	Mouse		eventCount	9202
R35W9_MS5_Ms_M_TNFa.fcs	CD4+T cells	CD4+T cells	T Cells			TNFa	MS5	M	Mouse	T Cells	percent	60.01826245760501
R35W9_MS5_Ms_M_TNFa.fcs	CD4+/CD8+	CD4+/CD8+	T Cells			TNFa	MS5	M	Mouse		eventCount	63
R35W9_MS5_Ms_M_TNFa.fcs	CD4+/CD8+	CD4+/CD8+	T Cells			TNFa	MS5	M	Mouse	T Cells	percent	0.41090529611270543
R35W9_MS5_Ms_M_IFNg.fcs	Neutrophils	Neutrophils	Non-Basophils			IFNg	MS5	M	Mouse		eventCount	3359
R35W9_MS5_Ms_M_IFNg.fcs	Neutrophils	Neutrophils	Non-Basophils			IFNg	MS5	M	Mouse	Non-Basophils	percent	5.181003501303349
R35W9_MS5_Ms_M_IFNg.fcs	B Cells	B Cells	CD45+ CD66-			IFNg	MS5	M	Mouse		eventCount	19699
R35W9_MS5_Ms_M_IFNg.fcs	B Cells	B Cells	CD45+ CD66-			IFNg	MS5	M	Mouse	CD45+ CD66-	percent	49.19461578802787
R35W9_MS5_Ms_M_IFNg.fcs	Mouse Basophils	Mouse Basophils	ms NK1.1-			IFNg	MS5	M	Mouse		eventCount	170
R35W9_MS5_Ms_M_IFNg.fcs	Mouse Basophils	Mouse Basophils	ms NK1.1-			IFNg	MS5	M	Mouse	ms NK1.1-	percent	3.447576556479416
R35W9_MS5_Ms_M_IFNg.fcs	ms NK1.1+/CD115-	ms NK1.1+/CD115-	CD19- CD3-			IFNg	MS5	M	Mouse		eventCount	2371
R35W9_MS5_Ms_M_IFNg.fcs	ms NK1.1+/CD115-	ms NK1.1+/CD115-	CD19- CD3-			IFNg	MS5	M	Mouse	CD19- CD3-	percent	32.184064069499115
R35W9_MS5_Ms_M_IFNg.fcs	Mouse pDCs	Mouse pDCs	FcεRIα-			IFNg	MS5	M	Mouse		eventCount	39
R35W9_MS5_Ms_M_IFNg.fcs	Mouse pDCs	Mouse pDCs	FcεRIα-			IFNg	MS5	M	Mouse	FcεRIα-	percent	0.819327731092437
R35W9_MS5_Ms_M_IFNg.fcs	Mouse Ly6C+	Mouse Ly6C+	ms CD115+/NK1.1-			IFNg	MS5	M	Mouse		eventCount	951
R35W9_MS5_Ms_M_IFNg.fcs	Mouse Ly6C+	Mouse Ly6C+	ms CD115+/NK1.1-			IFNg	MS5	M	Mouse	ms CD115+/NK1.1-	percent	50.15822784810127
R35W9_MS5_Ms_M_IFNg.fcs	Mouse Ly6C-	Mouse Ly6C-	ms CD115+/NK1.1-			IFNg	MS5	M	Mouse		eventCount	933
R35W9_MS5_Ms_M_IFNg.fcs	Mouse Ly6C-	Mouse Ly6C-	ms CD115+/NK1.1-			IFNg	MS5	M	Mouse	ms CD115+/NK1.1-	percent	49.20886075949367
R35W9_MS5_Ms_M_IFNg.fcs	CD8+T cells	CD8+T cells	T Cells			IFNg	MS5	M	Mouse		eventCount	3751
R35W9_MS5_Ms_M_IFNg.fcs	CD8+T cells	CD8+T cells	T Cells			IFNg	MS5	M	Mouse	T Cells	percent	34.18702150929639
R35W9_MS5_Ms_M_IFNg.fcs	CD4+T cells	CD4+T cells	T Cells			IFNg	MS5	M	Mouse		eventCount	6645
R35W9_MS5_Ms_M_IFNg.fcs	CD4+T cells	CD4+T cells	T Cells			IFNg	MS5	M	Mouse	T Cells	percent	60.563251913962816
R35W9_MS5_Ms_M_IFNg.fcs	CD4+/CD8+	CD4+/CD8+	T Cells			IFNg	MS5	M	Mouse		eventCount	62
R35W9_MS5_Ms_M_IFNg.fcs	CD4+/CD8+	CD4+/CD8+	T Cells			IFNg	MS5	M	Mouse	T Cells	percent	0.5650747356908494
R35W9_MS5_Ms_M_IFNb.fcs	Neutrophils	Neutrophils	Non-Basophils			IFNb	MS5	M	Mouse		eventCount	3367
R35W9_MS5_Ms_M_IFNb.fcs	Neutrophils	Neutrophils	Non-Basophils			IFNb	MS5	M	Mouse	Non-Basophils	percent	5.847008769644873
R35W9_MS5_Ms_M_IFNb.fcs	B Cells	B Cells	CD45+ CD66-			IFNb	MS5	M	Mouse		eventCount	18391
R35W9_MS5_Ms_M_IFNb.fcs	B Cells	B Cells	CD45+ CD66-			IFNb	MS5	M	Mouse	CD45+ CD66-	percent	48.65730084398233
R35W9_MS5_Ms_M_IFNb.fcs	Mouse Basophils	Mouse Basophils	ms NK1.1-			IFNb	MS5	M	Mouse		eventCount	186
R35W9_MS5_Ms_M_IFNb.fcs	Mouse Basophils	Mouse Basophils	ms NK1.1-			IFNb	MS5	M	Mouse	ms NK1.1-	percent	3.725215301421991
R35W9_MS5_Ms_M_IFNb.fcs	ms NK1.1+/CD115-	ms NK1.1+/CD115-	CD19- CD3-			IFNb	MS5	M	Mouse		eventCount	2283
R35W9_MS5_Ms_M_IFNb.fcs	ms NK1.1+/CD115-	ms NK1.1+/CD115-	CD19- CD3-			IFNb	MS5	M	Mouse	CD19- CD3-	percent	31.12050163576881
R35W9_MS5_Ms_M_IFNb.fcs	Mouse pDCs	Mouse pDCs	FcεRIα-			IFNb	MS5	M	Mouse		eventCount	29
R35W9_MS5_Ms_M_IFNb.fcs	Mouse pDCs	Mouse pDCs	FcεRIα-			IFNb	MS5	M	Mouse	FcεRIα-	percent	0.6032868733097566
R35W9_MS5_Ms_M_IFNb.fcs	Mouse Ly6C+	Mouse Ly6C+	ms CD115+/NK1.1-			IFNb	MS5	M	Mouse		eventCount	1053
R35W9_MS5_Ms_M_IFNb.fcs	Mouse Ly6C+	Mouse Ly6C+	ms CD115+/NK1.1-			IFNb	MS5	M	Mouse	ms CD115+/NK1.1-	percent	53.697093319734826
R35W9_MS5_Ms_M_IFNb.fcs	Mouse Ly6C-	Mouse Ly6C-	ms CD115+/NK1.1-			IFNb	MS5	M	Mouse		eventCount	895
R35W9_MS5_Ms_M_IFNb.fcs	Mouse Ly6C-	Mouse Ly6C-	ms CD115+/NK1.1-			IFNb	MS5	M	Mouse	ms CD115+/NK1.1-	percent	45.639979602243756
R35W9_MS5_Ms_M_IFNb.fcs	CD8+T cells	CD8+T cells	T Cells			IFNb	MS5	M	Mouse		eventCount	3467
R35W9_MS5_Ms_M_IFNb.fcs	CD8+T cells	CD8+T cells	T Cells			IFNb	MS5	M	Mouse	T Cells	percent	34.09381453436916
R35W9_MS5_Ms_M_IFNb.fcs	CD4+T cells	CD4+T cells	T Cells			IFNb	MS5	M	Mouse		eventCount	6177
R35W9_MS5_Ms_M_IFNb.fcs	CD4+T cells	CD4+T cells	T Cells			IFNb	MS5	M	Mouse	T Cells	percent	60.74343593273675
R35W9_MS5_Ms_M_IFNb.fcs	CD4+/CD8+	CD4+/CD8+	T Cells			IFNb	MS5	M	Mouse		eventCount	58
R35W9_MS5_Ms_M_IFNb.fcs	CD4+/CD8+	CD4+/CD8+	T Cells			IFNb	MS5	M	Mouse	T Cells	percent	0.5703609007768708
R35W9_MS5_Ms_M_CD40L.fcs	Neutrophils	Neutrophils	Non-Basophils			CD40L	MS5	M	Mouse		eventCount	3797
R35W9_MS5_Ms_M_CD40L.fcs	Neutrophils	Neutrophils	Non-Basophils			CD40L	MS5	M	Mouse	Non-Basophils	percent	5.135869932775155
R35W9_MS5_Ms_M_CD40L.fcs	B Cells	B Cells	CD45+ CD66-			CD40L	MS5	M	Mouse		eventCount	21578
R35W9_MS5_Ms_M_CD40L.fcs	B Cells	B Cells	CD45+ CD66-			CD40L	MS5	M	Mouse	CD45+ CD66-	percent	49.43300268035097
R35W9_MS5_Ms_M_CD40L.fcs	Mouse Basophils	Mouse Basophils	ms NK1.1-			CD40L	MS5	M	Mouse		eventCount	224
R35W9_MS5_Ms_M_CD40L.fcs	Mouse Basophils	Mouse Basophils	ms NK1.1-			CD40L	MS5	M	Mouse	ms NK1.1-	percent	4.119919073018209
R35W9_MS5_Ms_M_CD40L.fcs	ms NK1.1+/CD115-	ms NK1.1+/CD115-	CD19- CD3-			CD40L	MS5	M	Mouse		eventCount	2507
R35W9_MS5_Ms_M_CD40L.fcs	ms NK1.1+/CD115-	ms NK1.1+/CD115-	CD19- CD3-			CD40L	MS5	M	Mouse	CD19- CD3-	percent	31.20099564405725
R35W9_MS5_Ms_M_CD40L.fcs	Mouse pDCs	Mouse pDCs	FcεRIα-			CD40L	MS5	M	Mouse		eventCount	33
R35W9_MS5_Ms_M_CD40L.fcs	Mouse pDCs	Mouse pDCs	FcεRIα-			CD40L	MS5	M	Mouse	FcεRIα-	percent	0.6332757628094415
R35W9_MS5_Ms_M_CD40L.fcs	Mouse Ly6C+	Mouse Ly6C+	ms CD115+/NK1.1-			CD40L	MS5	M	Mouse		eventCount	1101
R35W9_MS5_Ms_M_CD40L.fcs	Mouse Ly6C+	Mouse Ly6C+	ms CD115+/NK1.1-			CD40L	MS5	M	Mouse	ms CD115+/NK1.1-	percent	51.2093023255814
R35W9_MS5_Ms_M_CD40L.fcs	Mouse Ly6C-	Mouse Ly6C-	ms CD115+/NK1.1-			CD40L	MS5	M	Mouse		eventCount	1038
R35W9_MS5_Ms_M_CD40L.fcs	Mouse Ly6C-	Mouse Ly6C-	ms CD115+/NK1.1-			CD40L	MS5	M	Mouse	ms CD115+/NK1.1-	percent	48.27906976744186
R35W9_MS5_Ms_M_CD40L.fcs	CD8+T cells	CD8+T cells	T Cells			CD40L	MS5	M	Mouse		eventCount	3799
R35W9_MS5_Ms_M_CD40L.fcs	CD8+T cells	CD8+T cells	T Cells			CD40L	MS5	M	Mouse	T Cells	percent	33.58974358974359
R35W9_MS5_Ms_M_CD40L.fcs	CD4+T cells	CD4+T cells	T Cells			CD40L	MS5	M	Mouse		eventCount	6872
R35W9_MS5_Ms_M_CD40L.fcs	CD4+T cells	CD4+T cells	T Cells			CD40L	MS5	M	Mouse	T Cells	percent	60.760389036251105
R35W9_MS5_Ms_M_CD40L.fcs	CD4+/CD8+	CD4+/CD8+	T Cells			CD40L	MS5	M	Mouse		eventCount	69
R35W9_MS5_Ms_M_CD40L.fcs	CD4+/CD8+	CD4+/CD8+	T Cells			CD40L	MS5	M	Mouse	T Cells	percent	0.610079575596817
R35W9_MS5_Ms_M_PMAIono.fcs	Neutrophils	Neutrophils	Non-Basophils			PMAIono	MS5	M	Mouse		eventCount	3863
R35W9_MS5_Ms_M_PMAIono.fcs	Neutrophils	Neutrophils	Non-Basophils			PMAIono	MS5	M	Mouse	Non-Basophils	percent	4.536540110154663
R35W9_MS5_Ms_M_PMAIono.fcs	B Cells	B Cells	CD45+ CD66-			PMAIono	MS5	M	Mouse		eventCount	23445
R35W9_MS5_Ms_M_PMAIono.fcs	B Cells	B Cells	CD45+ CD66-			PMAIono	MS5	M	Mouse	CD45+ CD66-	percent	50.14758726899384
R35W9_MS5_Ms_M_PMAIono.fcs	Mouse Basophils	Mouse Basophils	ms NK1.1-			PMAIono	MS5	M	Mouse		eventCount	213
R35W9_MS5_Ms_M_PMAIono.fcs	Mouse Basophils	Mouse Basophils	ms NK1.1-			PMAIono	MS5	M	Mouse	ms NK1.1-	percent	3.9429840799703815
R35W9_MS5_Ms_M_PMAIono.fcs	ms NK1.1+/CD115-	ms NK1.1+/CD115-	CD19- CD3-			PMAIono	MS5	M	Mouse		eventCount	2736
R35W9_MS5_Ms_M_PMAIono.fcs	ms NK1.1+/CD115-	ms NK1.1+/CD115-	CD19- CD3-			PMAIono	MS5	M	Mouse	CD19- CD3-	percent	33.071437205366855
R35W9_MS5_Ms_M_PMAIono.fcs	Mouse pDCs	Mouse pDCs	FcεRIα-			PMAIono	MS5	M	Mouse		eventCount	51
R35W9_MS5_Ms_M_PMAIono.fcs	Mouse pDCs	Mouse pDCs	FcεRIα-			PMAIono	MS5	M	Mouse	FcεRIα-	percent	0.9830377794911334
R35W9_MS5_Ms_M_PMAIono.fcs	Mouse Ly6C+	Mouse Ly6C+	ms CD115+/NK1.1-			PMAIono	MS5	M	Mouse		eventCount	1049
R35W9_MS5_Ms_M_PMAIono.fcs	Mouse Ly6C+	Mouse Ly6C+	ms CD115+/NK1.1-			PMAIono	MS5	M	Mouse	ms CD115+/NK1.1-	percent	51.07108081791626
R35W9_MS5_Ms_M_PMAIono.fcs	Mouse Ly6C-	Mouse Ly6C-	ms CD115+/NK1.1-			PMAIono	MS5	M	Mouse		eventCount	987
R35W9_MS5_Ms_M_PMAIono.fcs	Mouse Ly6C-	Mouse Ly6C-	ms CD115+/NK1.1-			PMAIono	MS5	M	Mouse	ms CD115+/NK1.1-	percent	48.05258033106134
R35W9_MS5_Ms_M_PMAIono.fcs	CD8+T cells	CD8+T cells	T Cells			PMAIono	MS5	M	Mouse		eventCount	4092
R35W9_MS5_Ms_M_PMAIono.fcs	CD8+T cells	CD8+T cells	T Cells			PMAIono	MS5	M	Mouse	T Cells	percent	34.14837686722857
R35W9_MS5_Ms_M_PMAIono.fcs	CD4+T cells	CD4+T cells	T Cells			PMAIono	MS5	M	Mouse		eventCount	7251
R35W9_MS5_Ms_M_PMAIono.fcs	CD4+T cells	CD4+T cells	T Cells			PMAIono	MS5	M	Mouse	T Cells	percent	60.51072352499374
R35W9_MS5_Ms_M_PMAIono.fcs	CD4+/CD8+	CD4+/CD8+	T Cells			PMAIono	MS5	M	Mouse		eventCount	73
R35W9_MS5_Ms_M_PMAIono.fcs	CD4+/CD8+	CD4+/CD8+	T Cells			PMAIono	MS5	M	Mouse	T Cells	percent	0.6091963615121422
R35W9_MS5_Ms_M_IL-12.fcs	Neutrophils	Neutrophils	Non-Basophils			IL-12	MS5	M	Mouse		eventCount	4814
R35W9_MS5_Ms_M_IL-12.fcs	Neutrophils	Neutrophils	Non-Basophils			IL-12	MS5	M	Mouse	Non-Basophils	percent	4.134211588502529
R35W9_MS5_Ms_M_IL-12.fcs	B Cells	B Cells	CD45+ CD66-			IL-12	MS5	M	Mouse		eventCount	31271
R35W9_MS5_Ms_M_IL-12.fcs	B Cells	B Cells	CD45+ CD66-			IL-12	MS5	M	Mouse	CD45+ CD66-	percent	51.54192282968799
R35W9_MS5_Ms_M_IL-12.fcs	Mouse Basophils	Mouse Basophils	ms NK1.1-			IL-12	MS5	M	Mouse		eventCount	262
R35W9_MS5_Ms_M_IL-12.fcs	Mouse Basophils	Mouse Basophils	ms NK1.1-			IL-12	MS5	M	Mouse	ms NK1.1-	percent	4.055099829747717
R35W9_MS5_Ms_M_IL-12.fcs	ms NK1.1+/CD115-	ms NK1.1+/CD115-	CD19- CD3-			IL-12	MS5	M	Mouse		eventCount	3214
R35W9_MS5_Ms_M_IL-12.fcs	ms NK1.1+/CD115-	ms NK1.1+/CD115-	CD19- CD3-			IL-12	MS5	M	Mouse	CD19- CD3-	percent	32.689178193653376
R35W9_MS5_Ms_M_IL-12.fcs	Mouse pDCs	Mouse pDCs	FcεRIα-			IL-12	MS5	M	Mouse		eventCount	42
R35W9_MS5_Ms_M_IL-12.fcs	Mouse pDCs	Mouse pDCs	FcεRIα-			IL-12	MS5	M	Mouse	FcεRIα-	percent	0.6779661016949152
R35W9_MS5_Ms_M_IL-12.fcs	Mouse Ly6C+	Mouse Ly6C+	ms CD115+/NK1.1-			IL-12	MS5	M	Mouse		eventCount	1221
R35W9_MS5_Ms_M_IL-12.fcs	Mouse Ly6C+	Mouse Ly6C+	ms CD115+/NK1.1-			IL-12	MS5	M	Mouse	ms CD115+/NK1.1-	percent	50.267599835323175
R35W9_MS5_Ms_M_IL-12.fcs	Mouse Ly6C-	Mouse Ly6C-	ms CD115+/NK1.1-			IL-12	MS5	M	Mouse		eventCount	1197
R35W9_MS5_Ms_M_IL-12.fcs	Mouse Ly6C-	Mouse Ly6C-	ms CD115+/NK1.1-			IL-12	MS5	M	Mouse	ms CD115+/NK1.1-	percent	49.279538904899134
R35W9_MS5_Ms_M_IL-12.fcs	CD8+T cells	CD8+T cells	T Cells			IL-12	MS5	M	Mouse		eventCount	4901
R35W9_MS5_Ms_M_IL-12.fcs	CD8+T cells	CD8+T cells	T Cells			IL-12	MS5	M	Mouse	T Cells	percent	33.31520630820474
R35W9_MS5_Ms_M_IL-12.fcs	CD4+T cells	CD4+T cells	T Cells			IL-12	MS5	M	Mouse		eventCount	9011
R35W9_MS5_Ms_M_IL-12.fcs	CD4+T cells	CD4+T cells	T Cells			IL-12	MS5	M	Mouse	T Cells	percent	61.2534837876419
R35W9_MS5_Ms_M_IL-12.fcs	CD4+/CD8+	CD4+/CD8+	T Cells			IL-12	MS5	M	Mouse		eventCount	88
R35W9_MS5_Ms_M_IL-12.fcs	CD4+/CD8+	CD4+/CD8+	T Cells			IL-12	MS5	M	Mouse	T Cells	percent	0.5981918292434233
R35W9_MS5_Ms_M_IL-4.fcs	Neutrophils	Neutrophils	Non-Basophils			IL-4	MS5	M	Mouse		eventCount	3445
R35W9_MS5_Ms_M_IL-4.fcs	Neutrophils	Neutrophils	Non-Basophils			IL-4	MS5	M	Mouse	Non-Basophils	percent	5.564619037619732
R35W9_MS5_Ms_M_IL-4.fcs	B Cells	B Cells	CD45+ CD66-			IL-4	MS5	M	Mouse		eventCount	19924
R35W9_MS5_Ms_M_IL-4.fcs	B Cells	B Cells	CD45+ CD66-			IL-4	MS5	M	Mouse	CD45+ CD66-	percent	49.271706605336696
R35W9_MS5_Ms_M_IL-4.fcs	Mouse Basophils	Mouse Basophils	ms NK1.1-			IL-4	MS5	M	Mouse		eventCount	180
R35W9_MS5_Ms_M_IL-4.fcs	Mouse Basophils	Mouse Basophils	ms NK1.1-			IL-4	MS5	M	Mouse	ms NK1.1-	percent	3.4602076124567476
R35W9_MS5_Ms_M_IL-4.fcs	ms NK1.1+/CD115-	ms NK1.1+/CD115-	CD19- CD3-			IL-4	MS5	M	Mouse		eventCount	2480
R35W9_MS5_Ms_M_IL-4.fcs	ms NK1.1+/CD115-	ms NK1.1+/CD115-	CD19- CD3-			IL-4	MS5	M	Mouse	CD19- CD3-	percent	31.954645019971654
R35W9_MS5_Ms_M_IL-4.fcs	Mouse pDCs	Mouse pDCs	FcεRIα-			IL-4	MS5	M	Mouse		eventCount	46
R35W9_MS5_Ms_M_IL-4.fcs	Mouse pDCs	Mouse pDCs	FcεRIα-			IL-4	MS5	M	Mouse	FcεRIα-	percent	0.9161521609241187
R35W9_MS5_Ms_M_IL-4.fcs	Mouse Ly6C+	Mouse Ly6C+	ms CD115+/NK1.1-			IL-4	MS5	M	Mouse		eventCount	1089
R35W9_MS5_Ms_M_IL-4.fcs	Mouse Ly6C+	Mouse Ly6C+	ms CD115+/NK1.1-			IL-4	MS5	M	Mouse	ms CD115+/NK1.1-	percent	51.222953904045156
R35W9_MS5_Ms_M_IL-4.fcs	Mouse Ly6C-	Mouse Ly6C-	ms CD115+/NK1.1-			IL-4	MS5	M	Mouse		eventCount	1022
R35W9_MS5_Ms_M_IL-4.fcs	Mouse Ly6C-	Mouse Ly6C-	ms CD115+/NK1.1-			IL-4	MS5	M	Mouse	ms CD115+/NK1.1-	percent	48.07149576669802
R35W9_MS5_Ms_M_IL-4.fcs	CD8+T cells	CD8+T cells	T Cells			IL-4	MS5	M	Mouse		eventCount	3820
R35W9_MS5_Ms_M_IL-4.fcs	CD8+T cells	CD8+T cells	T Cells			IL-4	MS5	M	Mouse	T Cells	percent	34.30624158060171
R35W9_MS5_Ms_M_IL-4.fcs	CD4+T cells	CD4+T cells	T Cells			IL-4	MS5	M	Mouse		eventCount	6759
R35W9_MS5_Ms_M_IL-4.fcs	CD4+T cells	CD4+T cells	T Cells			IL-4	MS5	M	Mouse	T Cells	percent	60.700493938033226
R35W9_MS5_Ms_M_IL-4.fcs	CD4+/CD8+	CD4+/CD8+	T Cells			IL-4	MS5	M	Mouse		eventCount	57
R35W9_MS5_Ms_M_IL-4.fcs	CD4+/CD8+	CD4+/CD8+	T Cells			IL-4	MS5	M	Mouse	T Cells	percent	0.5118994162550516
R35W11_MS6_Ms_F_GM-CSF.fcs	Neutrophils	Neutrophils	Non-Basophils			GM-CSF	MS6	F	Mouse		eventCount	1744
R35W11_MS6_Ms_F_GM-CSF.fcs	Neutrophils	Neutrophils	Non-Basophils			GM-CSF	MS6	F	Mouse	Non-Basophils	percent	4.1617945352583225
R35W11_MS6_Ms_F_GM-CSF.fcs	B Cells	B Cells	CD45+ CD66-			GM-CSF	MS6	F	Mouse		eventCount	11729
R35W11_MS6_Ms_F_GM-CSF.fcs	B Cells	B Cells	CD45+ CD66-			GM-CSF	MS6	F	Mouse	CD45+ CD66-	percent	35.322993525071524
R35W11_MS6_Ms_F_GM-CSF.fcs	Mouse Basophils	Mouse Basophils	ms NK1.1-			GM-CSF	MS6	F	Mouse		eventCount	44
R35W11_MS6_Ms_F_GM-CSF.fcs	Mouse Basophils	Mouse Basophils	ms NK1.1-			GM-CSF	MS6	F	Mouse	ms NK1.1-	percent	0.7641542202153525
R35W11_MS6_Ms_F_GM-CSF.fcs	ms NK1.1+/CD115-	ms NK1.1+/CD115-	CD19- CD3-			GM-CSF	MS6	F	Mouse		eventCount	2417
R35W11_MS6_Ms_F_GM-CSF.fcs	ms NK1.1+/CD115-	ms NK1.1+/CD115-	CD19- CD3-			GM-CSF	MS6	F	Mouse	CD19- CD3-	percent	29.41104891701144
R35W11_MS6_Ms_F_GM-CSF.fcs	Mouse pDCs	Mouse pDCs	FcεRIα-			GM-CSF	MS6	F	Mouse		eventCount	53
R35W11_MS6_Ms_F_GM-CSF.fcs	Mouse pDCs	Mouse pDCs	FcεRIα-			GM-CSF	MS6	F	Mouse	FcεRIα-	percent	0.9278711484593838
R35W11_MS6_Ms_F_GM-CSF.fcs	Mouse Ly6C+	Mouse Ly6C+	ms CD115+/NK1.1-			GM-CSF	MS6	F	Mouse		eventCount	583
R35W11_MS6_Ms_F_GM-CSF.fcs	Mouse Ly6C+	Mouse Ly6C+	ms CD115+/NK1.1-			GM-CSF	MS6	F	Mouse	ms CD115+/NK1.1-	percent	41.67262330235883
R35W11_MS6_Ms_F_GM-CSF.fcs	Mouse Ly6C-	Mouse Ly6C-	ms CD115+/NK1.1-			GM-CSF	MS6	F	Mouse		eventCount	810
R35W11_MS6_Ms_F_GM-CSF.fcs	Mouse Ly6C-	Mouse Ly6C-	ms CD115+/NK1.1-			GM-CSF	MS6	F	Mouse	ms CD115+/NK1.1-	percent	57.898498927805576
R35W11_MS6_Ms_F_GM-CSF.fcs	CD8+T cells	CD8+T cells	T Cells			GM-CSF	MS6	F	Mouse		eventCount	3866
R35W11_MS6_Ms_F_GM-CSF.fcs	CD8+T cells	CD8+T cells	T Cells			GM-CSF	MS6	F	Mouse	T Cells	percent	34.091710758377424
R35W11_MS6_Ms_F_GM-CSF.fcs	CD4+T cells	CD4+T cells	T Cells			GM-CSF	MS6	F	Mouse		eventCount	6669
R35W11_MS6_Ms_F_GM-CSF.fcs	CD4+T cells	CD4+T cells	T Cells			GM-CSF	MS6	F	Mouse	T Cells	percent	58.80952380952381
R35W11_MS6_Ms_F_GM-CSF.fcs	CD4+/CD8+	CD4+/CD8+	T Cells			GM-CSF	MS6	F	Mouse		eventCount	94
R35W11_MS6_Ms_F_GM-CSF.fcs	CD4+/CD8+	CD4+/CD8+	T Cells			GM-CSF	MS6	F	Mouse	T Cells	percent	0.8289241622574955
R35W11_MS6_Ms_F_Basal.fcs	Neutrophils	Neutrophils	Non-Basophils			Basal	MS6	F	Mouse		eventCount	1446
R35W11_MS6_Ms_F_Basal.fcs	Neutrophils	Neutrophils	Non-Basophils			Basal	MS6	F	Mouse	Non-Basophils	percent	3.758382284139939
R35W11_MS6_Ms_F_Basal.fcs	B Cells	B Cells	CD45+ CD66-			Basal	MS6	F	Mouse		eventCount	11187
R35W11_MS6_Ms_F_Basal.fcs	B Cells	B Cells	CD45+ CD66-			Basal	MS6	F	Mouse	CD45+ CD66-	percent	37.04181980729115
R35W11_MS6_Ms_F_Basal.fcs	Mouse Basophils	Mouse Basophils	ms NK1.1-			Basal	MS6	F	Mouse		eventCount	57
R35W11_MS6_Ms_F_Basal.fcs	Mouse Basophils	Mouse Basophils	ms NK1.1-			Basal	MS6	F	Mouse	ms NK1.1-	percent	1.0817992028847978
R35W11_MS6_Ms_F_Basal.fcs	ms NK1.1+/CD115-	ms NK1.1+/CD115-	CD19- CD3-			Basal	MS6	F	Mouse		eventCount	2069
R35W11_MS6_Ms_F_Basal.fcs	ms NK1.1+/CD115-	ms NK1.1+/CD115-	CD19- CD3-			Basal	MS6	F	Mouse	CD19- CD3-	percent	28.107594076891726
R35W11_MS6_Ms_F_Basal.fcs	Mouse pDCs	Mouse pDCs	FcεRIα-			Basal	MS6	F	Mouse		eventCount	55
R35W11_MS6_Ms_F_Basal.fcs	Mouse pDCs	Mouse pDCs	FcεRIα-			Basal	MS6	F	Mouse	FcεRIα-	percent	1.0554596046824025
R35W11_MS6_Ms_F_Basal.fcs	Mouse Ly6C+	Mouse Ly6C+	ms CD115+/NK1.1-			Basal	MS6	F	Mouse		eventCount	574
R35W11_MS6_Ms_F_Basal.fcs	Mouse Ly6C+	Mouse Ly6C+	ms CD115+/NK1.1-			Basal	MS6	F	Mouse	ms CD115+/NK1.1-	percent	42.143906020558006
R35W11_MS6_Ms_F_Basal.fcs	Mouse Ly6C-	Mouse Ly6C-	ms CD115+/NK1.1-			Basal	MS6	F	Mouse		eventCount	784
R35W11_MS6_Ms_F_Basal.fcs	Mouse Ly6C-	Mouse Ly6C-	ms CD115+/NK1.1-			Basal	MS6	F	Mouse	ms CD115+/NK1.1-	percent	57.562408223201174
R35W11_MS6_Ms_F_Basal.fcs	CD8+T cells	CD8+T cells	T Cells			Basal	MS6	F	Mouse		eventCount	3464
R35W11_MS6_Ms_F_Basal.fcs	CD8+T cells	CD8+T cells	T Cells			Basal	MS6	F	Mouse	T Cells	percent	34.11463462674808
R35W11_MS6_Ms_F_Basal.fcs	CD4+T cells	CD4+T cells	T Cells			Basal	MS6	F	Mouse		eventCount	6039
R35W11_MS6_Ms_F_Basal.fcs	CD4+T cells	CD4+T cells	T Cells			Basal	MS6	F	Mouse	T Cells	percent	59.47409887728974
R35W11_MS6_Ms_F_Basal.fcs	CD4+/CD8+	CD4+/CD8+	T Cells			Basal	MS6	F	Mouse		eventCount	65
R35W11_MS6_Ms_F_Basal.fcs	CD4+/CD8+	CD4+/CD8+	T Cells			Basal	MS6	F	Mouse	T Cells	percent	0.6401418160330904
R35W11_MS6_Ms_F_LPS.fcs	Neutrophils	Neutrophils	Non-Basophils			LPS	MS6	F	Mouse		eventCount	1615
R35W11_MS6_Ms_F_LPS.fcs	Neutrophils	Neutrophils	Non-Basophils			LPS	MS6	F	Mouse	Non-Basophils	percent	4.059420872712648
R35W11_MS6_Ms_F_LPS.fcs	B Cells	B Cells	CD45+ CD66-			LPS	MS6	F	Mouse		eventCount	11266
R35W11_MS6_Ms_F_LPS.fcs	B Cells	B Cells	CD45+ CD66-			LPS	MS6	F	Mouse	CD45+ CD66-	percent	35.682386849523326
R35W11_MS6_Ms_F_LPS.fcs	Mouse Basophils	Mouse Basophils	ms NK1.1-			LPS	MS6	F	Mouse		eventCount	64
R35W11_MS6_Ms_F_LPS.fcs	Mouse Basophils	Mouse Basophils	ms NK1.1-			LPS	MS6	F	Mouse	ms NK1.1-	percent	1.147982062780269
R35W11_MS6_Ms_F_LPS.fcs	ms NK1.1+/CD115-	ms NK1.1+/CD115-	CD19- CD3-			LPS	MS6	F	Mouse		eventCount	2329
R35W11_MS6_Ms_F_LPS.fcs	ms NK1.1+/CD115-	ms NK1.1+/CD115-	CD19- CD3-			LPS	MS6	F	Mouse	CD19- CD3-	percent	29.325107025938053
R35W11_MS6_Ms_F_LPS.fcs	Mouse pDCs	Mouse pDCs	FcεRIα-			LPS	MS6	F	Mouse		eventCount	38
R35W11_MS6_Ms_F_LPS.fcs	Mouse pDCs	Mouse pDCs	FcεRIα-			LPS	MS6	F	Mouse	FcεRIα-	percent	0.6897803594118714
R35W11_MS6_Ms_F_LPS.fcs	Mouse Ly6C+	Mouse Ly6C+	ms CD115+/NK1.1-			LPS	MS6	F	Mouse		eventCount	560
R35W11_MS6_Ms_F_LPS.fcs	Mouse Ly6C+	Mouse Ly6C+	ms CD115+/NK1.1-			LPS	MS6	F	Mouse	ms CD115+/NK1.1-	percent	39.603960396039604
R35W11_MS6_Ms_F_LPS.fcs	Mouse Ly6C-	Mouse Ly6C-	ms CD115+/NK1.1-			LPS	MS6	F	Mouse		eventCount	844
R35W11_MS6_Ms_F_LPS.fcs	Mouse Ly6C-	Mouse Ly6C-	ms CD115+/NK1.1-			LPS	MS6	F	Mouse	ms CD115+/NK1.1-	percent	59.68882602545969
R35W11_MS6_Ms_F_LPS.fcs	CD8+T cells	CD8+T cells	T Cells			LPS	MS6	F	Mouse		eventCount	3617
R35W11_MS6_Ms_F_LPS.fcs	CD8+T cells	CD8+T cells	T Cells			LPS	MS6	F	Mouse	T Cells	percent	34.13874469089193
R35W11_MS6_Ms_F_LPS.fcs	CD4+T cells	CD4+T cells	T Cells			LPS	MS6	F	Mouse		eventCount	6222
R35W11_MS6_Ms_F_LPS.fcs	CD4+T cells	CD4+T cells	T Cells			LPS	MS6	F	Mouse	T Cells	percent	58.72581406323738
R35W11_MS6_Ms_F_LPS.fcs	CD4+/CD8+	CD4+/CD8+	T Cells			LPS	MS6	F	Mouse		eventCount	94
R35W11_MS6_Ms_F_LPS.fcs	CD4+/CD8+	CD4+/CD8+	T Cells			LPS	MS6	F	Mouse	T Cells	percent	0.8872109485606419
R35W11_MS6_Ms_F_IFNa2.fcs	Neutrophils	Neutrophils	Non-Basophils			IFNa2	MS6	F	Mouse		eventCount	1837
R35W11_MS6_Ms_F_IFNa2.fcs	Neutrophils	Neutrophils	Non-Basophils			IFNa2	MS6	F	Mouse	Non-Basophils	percent	4.576140298433102
R35W11_MS6_Ms_F_IFNa2.fcs	B Cells	B Cells	CD45+ CD66-			IFNa2	MS6	F	Mouse		eventCount	11769
R35W11_MS6_Ms_F_IFNa2.fcs	B Cells	B Cells	CD45+ CD66-			IFNa2	MS6	F	Mouse	CD45+ CD66-	percent	34.936325585537446
R35W11_MS6_Ms_F_IFNa2.fcs	Mouse Basophils	Mouse Basophils	ms NK1.1-			IFNa2	MS6	F	Mouse		eventCount	66
R35W11_MS6_Ms_F_IFNa2.fcs	Mouse Basophils	Mouse Basophils	ms NK1.1-			IFNa2	MS6	F	Mouse	ms NK1.1-	percent	1.1107371255469538
R35W11_MS6_Ms_F_IFNa2.fcs	ms NK1.1+/CD115-	ms NK1.1+/CD115-	CD19- CD3-			IFNa2	MS6	F	Mouse		eventCount	2495
R35W11_MS6_Ms_F_IFNa2.fcs	ms NK1.1+/CD115-	ms NK1.1+/CD115-	CD19- CD3-			IFNa2	MS6	F	Mouse	CD19- CD3-	percent	29.484755376979436
R35W11_MS6_Ms_F_IFNa2.fcs	Mouse pDCs	Mouse pDCs	FcεRIα-			IFNa2	MS6	F	Mouse		eventCount	55
R35W11_MS6_Ms_F_IFNa2.fcs	Mouse pDCs	Mouse pDCs	FcεRIα-			IFNa2	MS6	F	Mouse	FcεRIα-	percent	0.9361702127659575
R35W11_MS6_Ms_F_IFNa2.fcs	Mouse Ly6C+	Mouse Ly6C+	ms CD115+/NK1.1-			IFNa2	MS6	F	Mouse		eventCount	725
R35W11_MS6_Ms_F_IFNa2.fcs	Mouse Ly6C+	Mouse Ly6C+	ms CD115+/NK1.1-			IFNa2	MS6	F	Mouse	ms CD115+/NK1.1-	percent	44.58794587945879
R35W11_MS6_Ms_F_IFNa2.fcs	Mouse Ly6C-	Mouse Ly6C-	ms CD115+/NK1.1-			IFNa2	MS6	F	Mouse		eventCount	891
R35W11_MS6_Ms_F_IFNa2.fcs	Mouse Ly6C-	Mouse Ly6C-	ms CD115+/NK1.1-			IFNa2	MS6	F	Mouse	ms CD115+/NK1.1-	percent	54.7970479704797
R35W11_MS6_Ms_F_IFNa2.fcs	CD8+T cells	CD8+T cells	T Cells			IFNa2	MS6	F	Mouse		eventCount	4073
R35W11_MS6_Ms_F_IFNa2.fcs	CD8+T cells	CD8+T cells	T Cells			IFNa2	MS6	F	Mouse	T Cells	percent	34.50232952138924
R35W11_MS6_Ms_F_IFNa2.fcs	CD4+T cells	CD4+T cells	T Cells			IFNa2	MS6	F	Mouse		eventCount	6970
R35W11_MS6_Ms_F_IFNa2.fcs	CD4+T cells	CD4+T cells	T Cells			IFNa2	MS6	F	Mouse	T Cells	percent	59.04277848369335
R35W11_MS6_Ms_F_IFNa2.fcs	CD4+/CD8+	CD4+/CD8+	T Cells			IFNa2	MS6	F	Mouse		eventCount	77
R35W11_MS6_Ms_F_IFNa2.fcs	CD4+/CD8+	CD4+/CD8+	T Cells			IFNa2	MS6	F	Mouse	T Cells	percent	0.652265988987717
R35W11_MS6_Ms_F_IL-6.fcs	Neutrophils	Neutrophils	Non-Basophils			IL-6	MS6	F	Mouse		eventCount	2426
R35W11_MS6_Ms_F_IL-6.fcs	Neutrophils	Neutrophils	Non-Basophils			IL-6	MS6	F	Mouse	Non-Basophils	percent	4.254871354157532
R35W11_MS6_Ms_F_IL-6.fcs	B Cells	B Cells	CD45+ CD66-			IL-6	MS6	F	Mouse		eventCount	16249
R35W11_MS6_Ms_F_IL-6.fcs	B Cells	B Cells	CD45+ CD66-			IL-6	MS6	F	Mouse	CD45+ CD66-	percent	36.10086647411686
R35W11_MS6_Ms_F_IL-6.fcs	Mouse Basophils	Mouse Basophils	ms NK1.1-			IL-6	MS6	F	Mouse		eventCount	71
R35W11_MS6_Ms_F_IL-6.fcs	Mouse Basophils	Mouse Basophils	ms NK1.1-			IL-6	MS6	F	Mouse	ms NK1.1-	percent	0.912831061969658
R35W11_MS6_Ms_F_IL-6.fcs	ms NK1.1+/CD115-	ms NK1.1+/CD115-	CD19- CD3-			IL-6	MS6	F	Mouse		eventCount	3285
R35W11_MS6_Ms_F_IL-6.fcs	ms NK1.1+/CD115-	ms NK1.1+/CD115-	CD19- CD3-			IL-6	MS6	F	Mouse	CD19- CD3-	percent	29.57594309894661
R35W11_MS6_Ms_F_IL-6.fcs	Mouse pDCs	Mouse pDCs	FcεRIα-			IL-6	MS6	F	Mouse		eventCount	72
R35W11_MS6_Ms_F_IL-6.fcs	Mouse pDCs	Mouse pDCs	FcεRIα-			IL-6	MS6	F	Mouse	FcεRIα-	percent	0.9344581440622972
R35W11_MS6_Ms_F_IL-6.fcs	Mouse Ly6C+	Mouse Ly6C+	ms CD115+/NK1.1-			IL-6	MS6	F	Mouse		eventCount	880
R35W11_MS6_Ms_F_IL-6.fcs	Mouse Ly6C+	Mouse Ly6C+	ms CD115+/NK1.1-			IL-6	MS6	F	Mouse	ms CD115+/NK1.1-	percent	44.89795918367347
R35W11_MS6_Ms_F_IL-6.fcs	Mouse Ly6C-	Mouse Ly6C-	ms CD115+/NK1.1-			IL-6	MS6	F	Mouse		eventCount	1067
R35W11_MS6_Ms_F_IL-6.fcs	Mouse Ly6C-	Mouse Ly6C-	ms CD115+/NK1.1-			IL-6	MS6	F	Mouse	ms CD115+/NK1.1-	percent	54.43877551020408
R35W11_MS6_Ms_F_IL-6.fcs	CD8+T cells	CD8+T cells	T Cells			IL-6	MS6	F	Mouse		eventCount	5309
R35W11_MS6_Ms_F_IL-6.fcs	CD8+T cells	CD8+T cells	T Cells			IL-6	MS6	F	Mouse	T Cells	percent	34.89090431125131
R35W11_MS6_Ms_F_IL-6.fcs	CD4+T cells	CD4+T cells	T Cells			IL-6	MS6	F	Mouse		eventCount	8935
R35W11_MS6_Ms_F_IL-6.fcs	CD4+T cells	CD4+T cells	T Cells			IL-6	MS6	F	Mouse	T Cells	percent	58.72108307045215
R35W11_MS6_Ms_F_IL-6.fcs	CD4+/CD8+	CD4+/CD8+	T Cells			IL-6	MS6	F	Mouse		eventCount	128
R35W11_MS6_Ms_F_IL-6.fcs	CD4+/CD8+	CD4+/CD8+	T Cells			IL-6	MS6	F	Mouse	T Cells	percent	0.8412197686645636
R35W11_MS6_Ms_F_IL-2.fcs	Neutrophils	Neutrophils	Non-Basophils			IL-2	MS6	F	Mouse		eventCount	2629
R35W11_MS6_Ms_F_IL-2.fcs	Neutrophils	Neutrophils	Non-Basophils			IL-2	MS6	F	Mouse	Non-Basophils	percent	4.641186335951982
R35W11_MS6_Ms_F_IL-2.fcs	B Cells	B Cells	CD45+ CD66-			IL-2	MS6	F	Mouse		eventCount	16325
R35W11_MS6_Ms_F_IL-2.fcs	B Cells	B Cells	CD45+ CD66-			IL-2	MS6	F	Mouse	CD45+ CD66-	percent	36.439732142857146
R35W11_MS6_Ms_F_IL-2.fcs	Mouse Basophils	Mouse Basophils	ms NK1.1-			IL-2	MS6	F	Mouse		eventCount	63
R35W11_MS6_Ms_F_IL-2.fcs	Mouse Basophils	Mouse Basophils	ms NK1.1-			IL-2	MS6	F	Mouse	ms NK1.1-	percent	0.8284023668639053
R35W11_MS6_Ms_F_IL-2.fcs	ms NK1.1+/CD115-	ms NK1.1+/CD115-	CD19- CD3-			IL-2	MS6	F	Mouse		eventCount	2985
R35W11_MS6_Ms_F_IL-2.fcs	ms NK1.1+/CD115-	ms NK1.1+/CD115-	CD19- CD3-			IL-2	MS6	F	Mouse	CD19- CD3-	percent	28.099406947190058
R35W11_MS6_Ms_F_IL-2.fcs	Mouse pDCs	Mouse pDCs	FcεRIα-			IL-2	MS6	F	Mouse		eventCount	51
R35W11_MS6_Ms_F_IL-2.fcs	Mouse pDCs	Mouse pDCs	FcεRIα-			IL-2	MS6	F	Mouse	FcεRIα-	percent	0.6763925729442971
R35W11_MS6_Ms_F_IL-2.fcs	Mouse Ly6C+	Mouse Ly6C+	ms CD115+/NK1.1-			IL-2	MS6	F	Mouse		eventCount	867
R35W11_MS6_Ms_F_IL-2.fcs	Mouse Ly6C+	Mouse Ly6C+	ms CD115+/NK1.1-			IL-2	MS6	F	Mouse	ms CD115+/NK1.1-	percent	43.65558912386707
R35W11_MS6_Ms_F_IL-2.fcs	Mouse Ly6C-	Mouse Ly6C-	ms CD115+/NK1.1-			IL-2	MS6	F	Mouse		eventCount	1106
R35W11_MS6_Ms_F_IL-2.fcs	Mouse Ly6C-	Mouse Ly6C-	ms CD115+/NK1.1-			IL-2	MS6	F	Mouse	ms CD115+/NK1.1-	percent	55.68982880161128
R35W11_MS6_Ms_F_IL-2.fcs	CD8+T cells	CD8+T cells	T Cells			IL-2	MS6	F	Mouse		eventCount	5266
R35W11_MS6_Ms_F_IL-2.fcs	CD8+T cells	CD8+T cells	T Cells			IL-2	MS6	F	Mouse	T Cells	percent	34.38459027097617
R35W11_MS6_Ms_F_IL-2.fcs	CD4+T cells	CD4+T cells	T Cells			IL-2	MS6	F	Mouse		eventCount	9049
R35W11_MS6_Ms_F_IL-2.fcs	CD4+T cells	CD4+T cells	T Cells			IL-2	MS6	F	Mouse	T Cells	percent	59.085863532484495
R35W11_MS6_Ms_F_IL-2.fcs	CD4+/CD8+	CD4+/CD8+	T Cells			IL-2	MS6	F	Mouse		eventCount	114
R35W11_MS6_Ms_F_IL-2.fcs	CD4+/CD8+	CD4+/CD8+	T Cells			IL-2	MS6	F	Mouse	T Cells	percent	0.7443682664054848
R35W11_MS6_Ms_F_R848.fcs	Neutrophils	Neutrophils	Non-Basophils			R848	MS6	F	Mouse		eventCount	3098
R35W11_MS6_Ms_F_R848.fcs	Neutrophils	Neutrophils	Non-Basophils			R848	MS6	F	Mouse	Non-Basophils	percent	4.009421752860175
R35W11_MS6_Ms_F_R848.fcs	B Cells	B Cells	CD45+ CD66-			R848	MS6	F	Mouse		eventCount	21494
R35W11_MS6_Ms_F_R848.fcs	B Cells	B Cells	CD45+ CD66-			R848	MS6	F	Mouse	CD45+ CD66-	percent	37.93036511549932
R35W11_MS6_Ms_F_R848.fcs	Mouse Basophils	Mouse Basophils	ms NK1.1-			R848	MS6	F	Mouse		eventCount	92
R35W11_MS6_Ms_F_R848.fcs	Mouse Basophils	Mouse Basophils	ms NK1.1-			R848	MS6	F	Mouse	ms NK1.1-	percent	0.9837467921300257
R35W11_MS6_Ms_F_R848.fcs	ms NK1.1+/CD115-	ms NK1.1+/CD115-	CD19- CD3-			R848	MS6	F	Mouse		eventCount	3681
R35W11_MS6_Ms_F_R848.fcs	ms NK1.1+/CD115-	ms NK1.1+/CD115-	CD19- CD3-			R848	MS6	F	Mouse	CD19- CD3-	percent	28.14435354384892
R35W11_MS6_Ms_F_R848.fcs	Mouse pDCs	Mouse pDCs	FcεRIα-			R848	MS6	F	Mouse		eventCount	68
R35W11_MS6_Ms_F_R848.fcs	Mouse pDCs	Mouse pDCs	FcεRIα-			R848	MS6	F	Mouse	FcεRIα-	percent	0.734341252699784
R35W11_MS6_Ms_F_R848.fcs	Mouse Ly6C+	Mouse Ly6C+	ms CD115+/NK1.1-			R848	MS6	F	Mouse		eventCount	789
R35W11_MS6_Ms_F_R848.fcs	Mouse Ly6C+	Mouse Ly6C+	ms CD115+/NK1.1-			R848	MS6	F	Mouse	ms CD115+/NK1.1-	percent	42.32832618025751
R35W11_MS6_Ms_F_R848.fcs	Mouse Ly6C-	Mouse Ly6C-	ms CD115+/NK1.1-			R848	MS6	F	Mouse		eventCount	1060
R35W11_MS6_Ms_F_R848.fcs	Mouse Ly6C-	Mouse Ly6C-	ms CD115+/NK1.1-			R848	MS6	F	Mouse	ms CD115+/NK1.1-	percent	56.86695278969957
R35W11_MS6_Ms_F_R848.fcs	CD8+T cells	CD8+T cells	T Cells			R848	MS6	F	Mouse		eventCount	6337
R35W11_MS6_Ms_F_R848.fcs	CD8+T cells	CD8+T cells	T Cells			R848	MS6	F	Mouse	T Cells	percent	34.06073636119323
R35W11_MS6_Ms_F_R848.fcs	CD4+T cells	CD4+T cells	T Cells			R848	MS6	F	Mouse		eventCount	10989
R35W11_MS6_Ms_F_R848.fcs	CD4+T cells	CD4+T cells	T Cells			R848	MS6	F	Mouse	T Cells	percent	59.06476753560871
R35W11_MS6_Ms_F_R848.fcs	CD4+/CD8+	CD4+/CD8+	T Cells			R848	MS6	F	Mouse		eventCount	167
R35W11_MS6_Ms_F_R848.fcs	CD4+/CD8+	CD4+/CD8+	T Cells			R848	MS6	F	Mouse	T Cells	percent	0.8976081698468154
R35W11_MS6_Ms_F_TNFa.fcs	Neutrophils	Neutrophils	Non-Basophils			TNFa	MS6	F	Mouse		eventCount	2884
R35W11_MS6_Ms_F_TNFa.fcs	Neutrophils	Neutrophils	Non-Basophils			TNFa	MS6	F	Mouse	Non-Basophils	percent	3.9410751865314713
R35W11_MS6_Ms_F_TNFa.fcs	B Cells	B Cells	CD45+ CD66-			TNFa	MS6	F	Mouse		eventCount	21506
R35W11_MS6_Ms_F_TNFa.fcs	B Cells	B Cells	CD45+ CD66-			TNFa	MS6	F	Mouse	CD45+ CD66-	percent	38.29211402524794
R35W11_MS6_Ms_F_TNFa.fcs	Mouse Basophils	Mouse Basophils	ms NK1.1-			TNFa	MS6	F	Mouse		eventCount	82
R35W11_MS6_Ms_F_TNFa.fcs	Mouse Basophils	Mouse Basophils	ms NK1.1-			TNFa	MS6	F	Mouse	ms NK1.1-	percent	0.9389671361502347
R35W11_MS6_Ms_F_TNFa.fcs	ms NK1.1+/CD115-	ms NK1.1+/CD115-	CD19- CD3-			TNFa	MS6	F	Mouse		eventCount	3735
R35W11_MS6_Ms_F_TNFa.fcs	ms NK1.1+/CD115-	ms NK1.1+/CD115-	CD19- CD3-			TNFa	MS6	F	Mouse	CD19- CD3-	percent	29.858501878647374
R35W11_MS6_Ms_F_TNFa.fcs	Mouse pDCs	Mouse pDCs	FcεRIα-			TNFa	MS6	F	Mouse		eventCount	70
R35W11_MS6_Ms_F_TNFa.fcs	Mouse pDCs	Mouse pDCs	FcεRIα-			TNFa	MS6	F	Mouse	FcεRIα-	percent	0.8094357076780758
R35W11_MS6_Ms_F_TNFa.fcs	Mouse Ly6C+	Mouse Ly6C+	ms CD115+/NK1.1-			TNFa	MS6	F	Mouse		eventCount	425
R35W11_MS6_Ms_F_TNFa.fcs	Mouse Ly6C+	Mouse Ly6C+	ms CD115+/NK1.1-			TNFa	MS6	F	Mouse	ms CD115+/NK1.1-	percent	40.66985645933014
R35W11_MS6_Ms_F_TNFa.fcs	Mouse Ly6C-	Mouse Ly6C-	ms CD115+/NK1.1-			TNFa	MS6	F	Mouse		eventCount	610
R35W11_MS6_Ms_F_TNFa.fcs	Mouse Ly6C-	Mouse Ly6C-	ms CD115+/NK1.1-			TNFa	MS6	F	Mouse	ms CD115+/NK1.1-	percent	58.3732057416268
R35W11_MS6_Ms_F_TNFa.fcs	CD8+T cells	CD8+T cells	T Cells			TNFa	MS6	F	Mouse		eventCount	6713
R35W11_MS6_Ms_F_TNFa.fcs	CD8+T cells	CD8+T cells	T Cells			TNFa	MS6	F	Mouse	T Cells	percent	34.13679125349606
R35W11_MS6_Ms_F_TNFa.fcs	CD4+T cells	CD4+T cells	T Cells			TNFa	MS6	F	Mouse		eventCount	11727
R35W11_MS6_Ms_F_TNFa.fcs	CD4+T cells	CD4+T cells	T Cells			TNFa	MS6	F	Mouse	T Cells	percent	59.63386727688787
R35W11_MS6_Ms_F_TNFa.fcs	CD4+/CD8+	CD4+/CD8+	T Cells			TNFa	MS6	F	Mouse		eventCount	83
R35W11_MS6_Ms_F_TNFa.fcs	CD4+/CD8+	CD4+/CD8+	T Cells			TNFa	MS6	F	Mouse	T Cells	percent	0.4220696669209255
R35W11_MS6_Ms_F_IFNg.fcs	Neutrophils	Neutrophils	Non-Basophils			IFNg	MS6	F	Mouse		eventCount	1523
R35W11_MS6_Ms_F_IFNg.fcs	Neutrophils	Neutrophils	Non-Basophils			IFNg	MS6	F	Mouse	Non-Basophils	percent	3.542601939940918
R35W11_MS6_Ms_F_IFNg.fcs	B Cells	B Cells	CD45+ CD66-			IFNg	MS6	F	Mouse		eventCount	12452
R35W11_MS6_Ms_F_IFNg.fcs	B Cells	B Cells	CD45+ CD66-			IFNg	MS6	F	Mouse	CD45+ CD66-	percent	37.64207980652962
R35W11_MS6_Ms_F_IFNg.fcs	Mouse Basophils	Mouse Basophils	ms NK1.1-			IFNg	MS6	F	Mouse		eventCount	51
R35W11_MS6_Ms_F_IFNg.fcs	Mouse Basophils	Mouse Basophils	ms NK1.1-			IFNg	MS6	F	Mouse	ms NK1.1-	percent	0.8749356664951107
R35W11_MS6_Ms_F_IFNg.fcs	ms NK1.1+/CD115-	ms NK1.1+/CD115-	CD19- CD3-			IFNg	MS6	F	Mouse		eventCount	2227
R35W11_MS6_Ms_F_IFNg.fcs	ms NK1.1+/CD115-	ms NK1.1+/CD115-	CD19- CD3-			IFNg	MS6	F	Mouse	CD19- CD3-	percent	27.517607809217843
R35W11_MS6_Ms_F_IFNg.fcs	Mouse pDCs	Mouse pDCs	FcεRIα-			IFNg	MS6	F	Mouse		eventCount	56
R35W11_MS6_Ms_F_IFNg.fcs	Mouse pDCs	Mouse pDCs	FcεRIα-			IFNg	MS6	F	Mouse	FcεRIα-	percent	0.9691934925579785
R35W11_MS6_Ms_F_IFNg.fcs	Mouse Ly6C+	Mouse Ly6C+	ms CD115+/NK1.1-			IFNg	MS6	F	Mouse		eventCount	593
R35W11_MS6_Ms_F_IFNg.fcs	Mouse Ly6C+	Mouse Ly6C+	ms CD115+/NK1.1-			IFNg	MS6	F	Mouse	ms CD115+/NK1.1-	percent	41.848976711362035
R35W11_MS6_Ms_F_IFNg.fcs	Mouse Ly6C-	Mouse Ly6C-	ms CD115+/NK1.1-			IFNg	MS6	F	Mouse		eventCount	808
R35W11_MS6_Ms_F_IFNg.fcs	Mouse Ly6C-	Mouse Ly6C-	ms CD115+/NK1.1-			IFNg	MS6	F	Mouse	ms CD115+/NK1.1-	percent	57.021877205363445
R35W11_MS6_Ms_F_IFNg.fcs	CD8+T cells	CD8+T cells	T Cells			IFNg	MS6	F	Mouse		eventCount	3642
R35W11_MS6_Ms_F_IFNg.fcs	CD8+T cells	CD8+T cells	T Cells			IFNg	MS6	F	Mouse	T Cells	percent	33.93905507408443
R35W11_MS6_Ms_F_IFNg.fcs	CD4+T cells	CD4+T cells	T Cells			IFNg	MS6	F	Mouse		eventCount	6356
R35W11_MS6_Ms_F_IFNg.fcs	CD4+T cells	CD4+T cells	T Cells			IFNg	MS6	F	Mouse	T Cells	percent	59.230267449445535
R35W11_MS6_Ms_F_IFNg.fcs	CD4+/CD8+	CD4+/CD8+	T Cells			IFNg	MS6	F	Mouse		eventCount	91
R35W11_MS6_Ms_F_IFNg.fcs	CD4+/CD8+	CD4+/CD8+	T Cells			IFNg	MS6	F	Mouse	T Cells	percent	0.8480104370515329
R35W11_MS6_Ms_F_IFNb.fcs	Neutrophils	Neutrophils	Non-Basophils			IFNb	MS6	F	Mouse		eventCount	1698
R35W11_MS6_Ms_F_IFNb.fcs	Neutrophils	Neutrophils	Non-Basophils			IFNb	MS6	F	Mouse	Non-Basophils	percent	4.080945971928475
R35W11_MS6_Ms_F_IFNb.fcs	B Cells	B Cells	CD45+ CD66-			IFNb	MS6	F	Mouse		eventCount	11563
R35W11_MS6_Ms_F_IFNb.fcs	B Cells	B Cells	CD45+ CD66-			IFNb	MS6	F	Mouse	CD45+ CD66-	percent	35.879852297762746
R35W11_MS6_Ms_F_IFNb.fcs	Mouse Basophils	Mouse Basophils	ms NK1.1-			IFNb	MS6	F	Mouse		eventCount	55
R35W11_MS6_Ms_F_IFNb.fcs	Mouse Basophils	Mouse Basophils	ms NK1.1-			IFNb	MS6	F	Mouse	ms NK1.1-	percent	0.935692412385165
R35W11_MS6_Ms_F_IFNb.fcs	ms NK1.1+/CD115-	ms NK1.1+/CD115-	CD19- CD3-			IFNb	MS6	F	Mouse		eventCount	2246
R35W11_MS6_Ms_F_IFNb.fcs	ms NK1.1+/CD115-	ms NK1.1+/CD115-	CD19- CD3-			IFNb	MS6	F	Mouse	CD19- CD3-	percent	27.548141788298786
R35W11_MS6_Ms_F_IFNb.fcs	Mouse pDCs	Mouse pDCs	FcεRIα-			IFNb	MS6	F	Mouse		eventCount	53
R35W11_MS6_Ms_F_IFNb.fcs	Mouse pDCs	Mouse pDCs	FcεRIα-			IFNb	MS6	F	Mouse	FcεRIα-	percent	0.9101837540786536
R35W11_MS6_Ms_F_IFNb.fcs	Mouse Ly6C+	Mouse Ly6C+	ms CD115+/NK1.1-			IFNb	MS6	F	Mouse		eventCount	629
R35W11_MS6_Ms_F_IFNb.fcs	Mouse Ly6C+	Mouse Ly6C+	ms CD115+/NK1.1-			IFNb	MS6	F	Mouse	ms CD115+/NK1.1-	percent	43.65024288688411
R35W11_MS6_Ms_F_IFNb.fcs	Mouse Ly6C-	Mouse Ly6C-	ms CD115+/NK1.1-			IFNb	MS6	F	Mouse		eventCount	798
R35W11_MS6_Ms_F_IFNb.fcs	Mouse Ly6C-	Mouse Ly6C-	ms CD115+/NK1.1-			IFNb	MS6	F	Mouse	ms CD115+/NK1.1-	percent	55.378209576682856
R35W11_MS6_Ms_F_IFNb.fcs	CD8+T cells	CD8+T cells	T Cells			IFNb	MS6	F	Mouse		eventCount	3630
R35W11_MS6_Ms_F_IFNb.fcs	CD8+T cells	CD8+T cells	T Cells			IFNb	MS6	F	Mouse	T Cells	percent	34.15827608920674
R35W11_MS6_Ms_F_IFNb.fcs	CD4+T cells	CD4+T cells	T Cells			IFNb	MS6	F	Mouse		eventCount	6283
R35W11_MS6_Ms_F_IFNb.fcs	CD4+T cells	CD4+T cells	T Cells			IFNb	MS6	F	Mouse	T Cells	percent	59.12298861390797
R35W11_MS6_Ms_F_IFNb.fcs	CD4+/CD8+	CD4+/CD8+	T Cells			IFNb	MS6	F	Mouse		eventCount	110
R35W11_MS6_Ms_F_IFNb.fcs	CD4+/CD8+	CD4+/CD8+	T Cells			IFNb	MS6	F	Mouse	T Cells	percent	1.0350992754305073
R35W11_MS6_Ms_F_CD40L.fcs	Neutrophils	Neutrophils	Non-Basophils			CD40L	MS6	F	Mouse		eventCount	2107
R35W11_MS6_Ms_F_CD40L.fcs	Neutrophils	Neutrophils	Non-Basophils			CD40L	MS6	F	Mouse	Non-Basophils	percent	4.1458423517374365
R35W11_MS6_Ms_F_CD40L.fcs	B Cells	B Cells	CD45+ CD66-			CD40L	MS6	F	Mouse		eventCount	14270
R35W11_MS6_Ms_F_CD40L.fcs	B Cells	B Cells	CD45+ CD66-			CD40L	MS6	F	Mouse	CD45+ CD66-	percent	37.15468534381753
R35W11_MS6_Ms_F_CD40L.fcs	Mouse Basophils	Mouse Basophils	ms NK1.1-			CD40L	MS6	F	Mouse		eventCount	50
R35W11_MS6_Ms_F_CD40L.fcs	Mouse Basophils	Mouse Basophils	ms NK1.1-			CD40L	MS6	F	Mouse	ms NK1.1-	percent	0.7618467164406522
R35W11_MS6_Ms_F_CD40L.fcs	ms NK1.1+/CD115-	ms NK1.1+/CD115-	CD19- CD3-			CD40L	MS6	F	Mouse		eventCount	2436
R35W11_MS6_Ms_F_CD40L.fcs	ms NK1.1+/CD115-	ms NK1.1+/CD115-	CD19- CD3-			CD40L	MS6	F	Mouse	CD19- CD3-	percent	26.976744186046513
R35W11_MS6_Ms_F_CD40L.fcs	Mouse pDCs	Mouse pDCs	FcεRIα-			CD40L	MS6	F	Mouse		eventCount	55
R35W11_MS6_Ms_F_CD40L.fcs	Mouse pDCs	Mouse pDCs	FcεRIα-			CD40L	MS6	F	Mouse	FcεRIα-	percent	0.8449838684897834
R35W11_MS6_Ms_F_CD40L.fcs	Mouse Ly6C+	Mouse Ly6C+	ms CD115+/NK1.1-			CD40L	MS6	F	Mouse		eventCount	710
R35W11_MS6_Ms_F_CD40L.fcs	Mouse Ly6C+	Mouse Ly6C+	ms CD115+/NK1.1-			CD40L	MS6	F	Mouse	ms CD115+/NK1.1-	percent	43.69230769230769
R35W11_MS6_Ms_F_CD40L.fcs	Mouse Ly6C-	Mouse Ly6C-	ms CD115+/NK1.1-			CD40L	MS6	F	Mouse		eventCount	908
R35W11_MS6_Ms_F_CD40L.fcs	Mouse Ly6C-	Mouse Ly6C-	ms CD115+/NK1.1-			CD40L	MS6	F	Mouse	ms CD115+/NK1.1-	percent	55.87692307692308
R35W11_MS6_Ms_F_CD40L.fcs	CD8+T cells	CD8+T cells	T Cells			CD40L	MS6	F	Mouse		eventCount	4212
R35W11_MS6_Ms_F_CD40L.fcs	CD8+T cells	CD8+T cells	T Cells			CD40L	MS6	F	Mouse	T Cells	percent	33.65830270097491
R35W11_MS6_Ms_F_CD40L.fcs	CD4+T cells	CD4+T cells	T Cells			CD40L	MS6	F	Mouse		eventCount	7400
R35W11_MS6_Ms_F_CD40L.fcs	CD4+T cells	CD4+T cells	T Cells			CD40L	MS6	F	Mouse	T Cells	percent	59.13377017740131
R35W11_MS6_Ms_F_CD40L.fcs	CD4+/CD8+	CD4+/CD8+	T Cells			CD40L	MS6	F	Mouse		eventCount	127
R35W11_MS6_Ms_F_CD40L.fcs	CD4+/CD8+	CD4+/CD8+	T Cells			CD40L	MS6	F	Mouse	T Cells	percent	1.01486335304459
R35W11_MS6_Ms_F_PMAIono.fcs	Neutrophils	Neutrophils	Non-Basophils			PMAIono	MS6	F	Mouse		eventCount	1929
R35W11_MS6_Ms_F_PMAIono.fcs	Neutrophils	Neutrophils	Non-Basophils			PMAIono	MS6	F	Mouse	Non-Basophils	percent	3.189062293347441
R35W11_MS6_Ms_F_PMAIono.fcs	B Cells	B Cells	CD45+ CD66-			PMAIono	MS6	F	Mouse		eventCount	14900
R35W11_MS6_Ms_F_PMAIono.fcs	B Cells	B Cells	CD45+ CD66-			PMAIono	MS6	F	Mouse	CD45+ CD66-	percent	37.83934784264926
R35W11_MS6_Ms_F_PMAIono.fcs	Mouse Basophils	Mouse Basophils	ms NK1.1-			PMAIono	MS6	F	Mouse		eventCount	57
R35W11_MS6_Ms_F_PMAIono.fcs	Mouse Basophils	Mouse Basophils	ms NK1.1-			PMAIono	MS6	F	Mouse	ms NK1.1-	percent	0.7952008928571429
R35W11_MS6_Ms_F_PMAIono.fcs	ms NK1.1+/CD115-	ms NK1.1+/CD115-	CD19- CD3-			PMAIono	MS6	F	Mouse		eventCount	2400
R35W11_MS6_Ms_F_PMAIono.fcs	ms NK1.1+/CD115-	ms NK1.1+/CD115-	CD19- CD3-			PMAIono	MS6	F	Mouse	CD19- CD3-	percent	24.986985944820407
R35W11_MS6_Ms_F_PMAIono.fcs	Mouse pDCs	Mouse pDCs	FcεRIα-			PMAIono	MS6	F	Mouse		eventCount	53
R35W11_MS6_Ms_F_PMAIono.fcs	Mouse pDCs	Mouse pDCs	FcεRIα-			PMAIono	MS6	F	Mouse	FcεRIα-	percent	0.7454289732770746
R35W11_MS6_Ms_F_PMAIono.fcs	Mouse Ly6C+	Mouse Ly6C+	ms CD115+/NK1.1-			PMAIono	MS6	F	Mouse		eventCount	470
R35W11_MS6_Ms_F_PMAIono.fcs	Mouse Ly6C+	Mouse Ly6C+	ms CD115+/NK1.1-			PMAIono	MS6	F	Mouse	ms CD115+/NK1.1-	percent	40.58721934369603
R35W11_MS6_Ms_F_PMAIono.fcs	Mouse Ly6C-	Mouse Ly6C-	ms CD115+/NK1.1-			PMAIono	MS6	F	Mouse		eventCount	677
R35W11_MS6_Ms_F_PMAIono.fcs	Mouse Ly6C-	Mouse Ly6C-	ms CD115+/NK1.1-			PMAIono	MS6	F	Mouse	ms CD115+/NK1.1-	percent	58.46286701208981
R35W11_MS6_Ms_F_PMAIono.fcs	CD8+T cells	CD8+T cells	T Cells			PMAIono	MS6	F	Mouse		eventCount	3971
R35W11_MS6_Ms_F_PMAIono.fcs	CD8+T cells	CD8+T cells	T Cells			PMAIono	MS6	F	Mouse	T Cells	percent	33.504893688828886
R35W11_MS6_Ms_F_PMAIono.fcs	CD4+T cells	CD4+T cells	T Cells			PMAIono	MS6	F	Mouse		eventCount	6982
R35W11_MS6_Ms_F_PMAIono.fcs	CD4+T cells	CD4+T cells	T Cells			PMAIono	MS6	F	Mouse	T Cells	percent	58.90988862639217
R35W11_MS6_Ms_F_PMAIono.fcs	CD4+/CD8+	CD4+/CD8+	T Cells			PMAIono	MS6	F	Mouse		eventCount	111
R35W11_MS6_Ms_F_PMAIono.fcs	CD4+/CD8+	CD4+/CD8+	T Cells			PMAIono	MS6	F	Mouse	T Cells	percent	0.936550793115086
R35W11_MS6_Ms_F_IL-12.fcs	Neutrophils	Neutrophils	Non-Basophils			IL-12	MS6	F	Mouse		eventCount	2453
R35W11_MS6_Ms_F_IL-12.fcs	Neutrophils	Neutrophils	Non-Basophils			IL-12	MS6	F	Mouse	Non-Basophils	percent	3.6362288763711827
R35W11_MS6_Ms_F_IL-12.fcs	B Cells	B Cells	CD45+ CD66-			IL-12	MS6	F	Mouse		eventCount	19157
R35W11_MS6_Ms_F_IL-12.fcs	B Cells	B Cells	CD45+ CD66-			IL-12	MS6	F	Mouse	CD45+ CD66-	percent	39.001995195244106
R35W11_MS6_Ms_F_IL-12.fcs	Mouse Basophils	Mouse Basophils	ms NK1.1-			IL-12	MS6	F	Mouse		eventCount	79
R35W11_MS6_Ms_F_IL-12.fcs	Mouse Basophils	Mouse Basophils	ms NK1.1-			IL-12	MS6	F	Mouse	ms NK1.1-	percent	0.9887359198998749
R35W11_MS6_Ms_F_IL-12.fcs	ms NK1.1+/CD115-	ms NK1.1+/CD115-	CD19- CD3-			IL-12	MS6	F	Mouse		eventCount	2992
R35W11_MS6_Ms_F_IL-12.fcs	ms NK1.1+/CD115-	ms NK1.1+/CD115-	CD19- CD3-			IL-12	MS6	F	Mouse	CD19- CD3-	percent	27.13093942691331
R35W11_MS6_Ms_F_IL-12.fcs	Mouse pDCs	Mouse pDCs	FcεRIα-			IL-12	MS6	F	Mouse		eventCount	62
R35W11_MS6_Ms_F_IL-12.fcs	Mouse pDCs	Mouse pDCs	FcεRIα-			IL-12	MS6	F	Mouse	FcεRIα-	percent	0.783917056517891
R35W11_MS6_Ms_F_IL-12.fcs	Mouse Ly6C+	Mouse Ly6C+	ms CD115+/NK1.1-			IL-12	MS6	F	Mouse		eventCount	723
R35W11_MS6_Ms_F_IL-12.fcs	Mouse Ly6C+	Mouse Ly6C+	ms CD115+/NK1.1-			IL-12	MS6	F	Mouse	ms CD115+/NK1.1-	percent	42.13286713286713
R35W11_MS6_Ms_F_IL-12.fcs	Mouse Ly6C-	Mouse Ly6C-	ms CD115+/NK1.1-			IL-12	MS6	F	Mouse		eventCount	980
R35W11_MS6_Ms_F_IL-12.fcs	Mouse Ly6C-	Mouse Ly6C-	ms CD115+/NK1.1-			IL-12	MS6	F	Mouse	ms CD115+/NK1.1-	percent	57.10955710955711
R35W11_MS6_Ms_F_IL-12.fcs	CD8+T cells	CD8+T cells	T Cells			IL-12	MS6	F	Mouse		eventCount	5163
R35W11_MS6_Ms_F_IL-12.fcs	CD8+T cells	CD8+T cells	T Cells			IL-12	MS6	F	Mouse	T Cells	percent	33.668079556569936
R35W11_MS6_Ms_F_IL-12.fcs	CD4+T cells	CD4+T cells	T Cells			IL-12	MS6	F	Mouse		eventCount	9064
R35W11_MS6_Ms_F_IL-12.fcs	CD4+T cells	CD4+T cells	T Cells			IL-12	MS6	F	Mouse	T Cells	percent	59.10661884577763
R35W11_MS6_Ms_F_IL-12.fcs	CD4+/CD8+	CD4+/CD8+	T Cells			IL-12	MS6	F	Mouse		eventCount	179
R35W11_MS6_Ms_F_IL-12.fcs	CD4+/CD8+	CD4+/CD8+	T Cells			IL-12	MS6	F	Mouse	T Cells	percent	1.1672644277795892
R35W11_MS6_Ms_F_IL-4.fcs	Neutrophils	Neutrophils	Non-Basophils			IL-4	MS6	F	Mouse		eventCount	2010
R35W11_MS6_Ms_F_IL-4.fcs	Neutrophils	Neutrophils	Non-Basophils			IL-4	MS6	F	Mouse	Non-Basophils	percent	4.186191815057795
R35W11_MS6_Ms_F_IL-4.fcs	B Cells	B Cells	CD45+ CD66-			IL-4	MS6	F	Mouse		eventCount	13485
R35W11_MS6_Ms_F_IL-4.fcs	B Cells	B Cells	CD45+ CD66-			IL-4	MS6	F	Mouse	CD45+ CD66-	percent	36.43905207122977
R35W11_MS6_Ms_F_IL-4.fcs	Mouse Basophils	Mouse Basophils	ms NK1.1-			IL-4	MS6	F	Mouse		eventCount	51
R35W11_MS6_Ms_F_IL-4.fcs	Mouse Basophils	Mouse Basophils	ms NK1.1-			IL-4	MS6	F	Mouse	ms NK1.1-	percent	0.8166533226581265
R35W11_MS6_Ms_F_IL-4.fcs	ms NK1.1+/CD115-	ms NK1.1+/CD115-	CD19- CD3-			IL-4	MS6	F	Mouse		eventCount	2448
R35W11_MS6_Ms_F_IL-4.fcs	ms NK1.1+/CD115-	ms NK1.1+/CD115-	CD19- CD3-			IL-4	MS6	F	Mouse	CD19- CD3-	percent	28.034814475492443
R35W11_MS6_Ms_F_IL-4.fcs	Mouse pDCs	Mouse pDCs	FcεRIα-			IL-4	MS6	F	Mouse		eventCount	43
R35W11_MS6_Ms_F_IL-4.fcs	Mouse pDCs	Mouse pDCs	FcεRIα-			IL-4	MS6	F	Mouse	FcεRIα-	percent	0.6942202131094608
R35W11_MS6_Ms_F_IL-4.fcs	Mouse Ly6C+	Mouse Ly6C+	ms CD115+/NK1.1-			IL-4	MS6	F	Mouse		eventCount	582
R35W11_MS6_Ms_F_IL-4.fcs	Mouse Ly6C+	Mouse Ly6C+	ms CD115+/NK1.1-			IL-4	MS6	F	Mouse	ms CD115+/NK1.1-	percent	39.03420523138833
R35W11_MS6_Ms_F_IL-4.fcs	Mouse Ly6C-	Mouse Ly6C-	ms CD115+/NK1.1-			IL-4	MS6	F	Mouse		eventCount	890
R35W11_MS6_Ms_F_IL-4.fcs	Mouse Ly6C-	Mouse Ly6C-	ms CD115+/NK1.1-			IL-4	MS6	F	Mouse	ms CD115+/NK1.1-	percent	59.691482226693495
R35W11_MS6_Ms_F_IL-4.fcs	CD8+T cells	CD8+T cells	T Cells			IL-4	MS6	F	Mouse		eventCount	4130
R35W11_MS6_Ms_F_IL-4.fcs	CD8+T cells	CD8+T cells	T Cells			IL-4	MS6	F	Mouse	T Cells	percent	33.25817361894025
R35W11_MS6_Ms_F_IL-4.fcs	CD4+T cells	CD4+T cells	T Cells			IL-4	MS6	F	Mouse		eventCount	7478
R35W11_MS6_Ms_F_IL-4.fcs	CD4+T cells	CD4+T cells	T Cells			IL-4	MS6	F	Mouse	T Cells	percent	60.21903688194556
R35W11_MS6_Ms_F_IL-4.fcs	CD4+/CD8+	CD4+/CD8+	T Cells			IL-4	MS6	F	Mouse		eventCount	117
R35W11_MS6_Ms_F_IL-4.fcs	CD4+/CD8+	CD4+/CD8+	T Cells			IL-4	MS6	F	Mouse	T Cells	percent	0.9421807054276051
R35W1_MS1_Ms_M_Basal.fcs	Neutrophils	Neutrophils	Non-Basophils			Basal	MS1	M	Mouse		eventCount	4234
R35W1_MS1_Ms_M_Basal.fcs	Neutrophils	Neutrophils	Non-Basophils			Basal	MS1	M	Mouse	Non-Basophils	percent	5.518122222367032
R35W1_MS1_Ms_M_Basal.fcs	B Cells	B Cells	CD45+ CD66-			Basal	MS1	M	Mouse		eventCount	23229
R35W1_MS1_Ms_M_Basal.fcs	B Cells	B Cells	CD45+ CD66-			Basal	MS1	M	Mouse	CD45+ CD66-	percent	48.22195927010027
R35W1_MS1_Ms_M_Basal.fcs	Mouse Basophils	Mouse Basophils	ms NK1.1-			Basal	MS1	M	Mouse		eventCount	146
R35W1_MS1_Ms_M_Basal.fcs	Mouse Basophils	Mouse Basophils	ms NK1.1-			Basal	MS1	M	Mouse	ms NK1.1-	percent	2.130142982200175
R35W1_MS1_Ms_M_Basal.fcs	ms NK1.1+/CD115-	ms NK1.1+/CD115-	CD19- CD3-			Basal	MS1	M	Mouse		eventCount	3251
R35W1_MS1_Ms_M_Basal.fcs	ms NK1.1+/CD115-	ms NK1.1+/CD115-	CD19- CD3-			Basal	MS1	M	Mouse	CD19- CD3-	percent	31.71088568084276
R35W1_MS1_Ms_M_Basal.fcs	Mouse pDCs	Mouse pDCs	FcεRIα-			Basal	MS1	M	Mouse		eventCount	52
R35W1_MS1_Ms_M_Basal.fcs	Mouse pDCs	Mouse pDCs	FcεRIα-			Basal	MS1	M	Mouse	FcεRIα-	percent	0.7761194029850746
R35W1_MS1_Ms_M_Basal.fcs	Mouse Ly6C+	Mouse Ly6C+	ms CD115+/NK1.1-			Basal	MS1	M	Mouse		eventCount	1866
R35W1_MS1_Ms_M_Basal.fcs	Mouse Ly6C+	Mouse Ly6C+	ms CD115+/NK1.1-			Basal	MS1	M	Mouse	ms CD115+/NK1.1-	percent	51.60398230088496
R35W1_MS1_Ms_M_Basal.fcs	Mouse Ly6C-	Mouse Ly6C-	ms CD115+/NK1.1-			Basal	MS1	M	Mouse		eventCount	1743
R35W1_MS1_Ms_M_Basal.fcs	Mouse Ly6C-	Mouse Ly6C-	ms CD115+/NK1.1-			Basal	MS1	M	Mouse	ms CD115+/NK1.1-	percent	48.20243362831859
R35W1_MS1_Ms_M_Basal.fcs	CD8+T cells	CD8+T cells	T Cells			Basal	MS1	M	Mouse		eventCount	4015
R35W1_MS1_Ms_M_Basal.fcs	CD8+T cells	CD8+T cells	T Cells			Basal	MS1	M	Mouse	T Cells	percent	33.75084061869536
R35W1_MS1_Ms_M_Basal.fcs	CD4+T cells	CD4+T cells	T Cells			Basal	MS1	M	Mouse		eventCount	7071
R35W1_MS1_Ms_M_Basal.fcs	CD4+T cells	CD4+T cells	T Cells			Basal	MS1	M	Mouse	T Cells	percent	59.440147948890385
R35W1_MS1_Ms_M_Basal.fcs	CD4+/CD8+	CD4+/CD8+	T Cells			Basal	MS1	M	Mouse		eventCount	170
R35W1_MS1_Ms_M_Basal.fcs	CD4+/CD8+	CD4+/CD8+	T Cells			Basal	MS1	M	Mouse	T Cells	percent	1.4290517821116342
R35W1_MS1_Ms_M_GM-CSF.fcs	Neutrophils	Neutrophils	Non-Basophils			GM-CSF	MS1	M	Mouse		eventCount	3878
R35W1_MS1_Ms_M_GM-CSF.fcs	Neutrophils	Neutrophils	Non-Basophils			GM-CSF	MS1	M	Mouse	Non-Basophils	percent	6.12067740968134
R35W1_MS1_Ms_M_GM-CSF.fcs	B Cells	B Cells	CD45+ CD66-			GM-CSF	MS1	M	Mouse		eventCount	19541
R35W1_MS1_Ms_M_GM-CSF.fcs	B Cells	B Cells	CD45+ CD66-			GM-CSF	MS1	M	Mouse	CD45+ CD66-	percent	46.531729967853316
R35W1_MS1_Ms_M_GM-CSF.fcs	Mouse Basophils	Mouse Basophils	ms NK1.1-			GM-CSF	MS1	M	Mouse		eventCount	163
R35W1_MS1_Ms_M_GM-CSF.fcs	Mouse Basophils	Mouse Basophils	ms NK1.1-			GM-CSF	MS1	M	Mouse	ms NK1.1-	percent	2.5212683681361177
R35W1_MS1_Ms_M_GM-CSF.fcs	ms NK1.1+/CD115-	ms NK1.1+/CD115-	CD19- CD3-			GM-CSF	MS1	M	Mouse		eventCount	3009
R35W1_MS1_Ms_M_GM-CSF.fcs	ms NK1.1+/CD115-	ms NK1.1+/CD115-	CD19- CD3-			GM-CSF	MS1	M	Mouse	CD19- CD3-	percent	31.298106927397544
R35W1_MS1_Ms_M_GM-CSF.fcs	Mouse pDCs	Mouse pDCs	FcεRIα-			GM-CSF	MS1	M	Mouse		eventCount	47
R35W1_MS1_Ms_M_GM-CSF.fcs	Mouse pDCs	Mouse pDCs	FcεRIα-			GM-CSF	MS1	M	Mouse	FcεRIα-	percent	0.746031746031746
R35W1_MS1_Ms_M_GM-CSF.fcs	Mouse Ly6C+	Mouse Ly6C+	ms CD115+/NK1.1-			GM-CSF	MS1	M	Mouse		eventCount	1711
R35W1_MS1_Ms_M_GM-CSF.fcs	Mouse Ly6C+	Mouse Ly6C+	ms CD115+/NK1.1-			GM-CSF	MS1	M	Mouse	ms CD115+/NK1.1-	percent	50.62130177514793
R35W1_MS1_Ms_M_GM-CSF.fcs	Mouse Ly6C-	Mouse Ly6C-	ms CD115+/NK1.1-			GM-CSF	MS1	M	Mouse		eventCount	1662
R35W1_MS1_Ms_M_GM-CSF.fcs	Mouse Ly6C-	Mouse Ly6C-	ms CD115+/NK1.1-			GM-CSF	MS1	M	Mouse	ms CD115+/NK1.1-	percent	49.171597633136095
R35W1_MS1_Ms_M_GM-CSF.fcs	CD8+T cells	CD8+T cells	T Cells			GM-CSF	MS1	M	Mouse		eventCount	3632
R35W1_MS1_Ms_M_GM-CSF.fcs	CD8+T cells	CD8+T cells	T Cells			GM-CSF	MS1	M	Mouse	T Cells	percent	33.94392523364486
R35W1_MS1_Ms_M_GM-CSF.fcs	CD4+T cells	CD4+T cells	T Cells			GM-CSF	MS1	M	Mouse		eventCount	6394
R35W1_MS1_Ms_M_GM-CSF.fcs	CD4+T cells	CD4+T cells	T Cells			GM-CSF	MS1	M	Mouse	T Cells	percent	59.757009345794394
R35W1_MS1_Ms_M_GM-CSF.fcs	CD4+/CD8+	CD4+/CD8+	T Cells			GM-CSF	MS1	M	Mouse		eventCount	112
R35W1_MS1_Ms_M_GM-CSF.fcs	CD4+/CD8+	CD4+/CD8+	T Cells			GM-CSF	MS1	M	Mouse	T Cells	percent	1.0467289719626167
R35W1_MS1_Ms_M_LPS.fcs	Neutrophils	Neutrophils	Non-Basophils			LPS	MS1	M	Mouse		eventCount	5385
R35W1_MS1_Ms_M_LPS.fcs	Neutrophils	Neutrophils	Non-Basophils			LPS	MS1	M	Mouse	Non-Basophils	percent	6.338276836158192
R35W1_MS1_Ms_M_LPS.fcs	B Cells	B Cells	CD45+ CD66-			LPS	MS1	M	Mouse		eventCount	27497
R35W1_MS1_Ms_M_LPS.fcs	B Cells	B Cells	CD45+ CD66-			LPS	MS1	M	Mouse	CD45+ CD66-	percent	47.56690366218624
R35W1_MS1_Ms_M_LPS.fcs	Mouse Basophils	Mouse Basophils	ms NK1.1-			LPS	MS1	M	Mouse		eventCount	188
R35W1_MS1_Ms_M_LPS.fcs	Mouse Basophils	Mouse Basophils	ms NK1.1-			LPS	MS1	M	Mouse	ms NK1.1-	percent	2.4697845507094063
R35W1_MS1_Ms_M_LPS.fcs	ms NK1.1+/CD115-	ms NK1.1+/CD115-	CD19- CD3-			LPS	MS1	M	Mouse		eventCount	3951
R35W1_MS1_Ms_M_LPS.fcs	ms NK1.1+/CD115-	ms NK1.1+/CD115-	CD19- CD3-			LPS	MS1	M	Mouse	CD19- CD3-	percent	33.599795901011994
R35W1_MS1_Ms_M_LPS.fcs	Mouse pDCs	Mouse pDCs	FcεRIα-			LPS	MS1	M	Mouse		eventCount	61
R35W1_MS1_Ms_M_LPS.fcs	Mouse pDCs	Mouse pDCs	FcεRIα-			LPS	MS1	M	Mouse	FcεRIα-	percent	0.821880894637564
R35W1_MS1_Ms_M_LPS.fcs	Mouse Ly6C+	Mouse Ly6C+	ms CD115+/NK1.1-			LPS	MS1	M	Mouse		eventCount	2107
R35W1_MS1_Ms_M_LPS.fcs	Mouse Ly6C+	Mouse Ly6C+	ms CD115+/NK1.1-			LPS	MS1	M	Mouse	ms CD115+/NK1.1-	percent	52.59610584123814
R35W1_MS1_Ms_M_LPS.fcs	Mouse Ly6C-	Mouse Ly6C-	ms CD115+/NK1.1-			LPS	MS1	M	Mouse		eventCount	1890
R35W1_MS1_Ms_M_LPS.fcs	Mouse Ly6C-	Mouse Ly6C-	ms CD115+/NK1.1-			LPS	MS1	M	Mouse	ms CD115+/NK1.1-	percent	47.179231153270095
R35W1_MS1_Ms_M_LPS.fcs	CD8+T cells	CD8+T cells	T Cells			LPS	MS1	M	Mouse		eventCount	5155
R35W1_MS1_Ms_M_LPS.fcs	CD8+T cells	CD8+T cells	T Cells			LPS	MS1	M	Mouse	T Cells	percent	33.61591131398761
R35W1_MS1_Ms_M_LPS.fcs	CD4+T cells	CD4+T cells	T Cells			LPS	MS1	M	Mouse		eventCount	9132
R35W1_MS1_Ms_M_LPS.fcs	CD4+T cells	CD4+T cells	T Cells			LPS	MS1	M	Mouse	T Cells	percent	59.55004890772742
R35W1_MS1_Ms_M_LPS.fcs	CD4+/CD8+	CD4+/CD8+	T Cells			LPS	MS1	M	Mouse		eventCount	208
R35W1_MS1_Ms_M_LPS.fcs	CD4+/CD8+	CD4+/CD8+	T Cells			LPS	MS1	M	Mouse	T Cells	percent	1.3563743071405283
R35W1_MS1_Ms_M_IFNa2.fcs	Neutrophils	Neutrophils	Non-Basophils			IFNa2	MS1	M	Mouse		eventCount	4235
R35W1_MS1_Ms_M_IFNa2.fcs	Neutrophils	Neutrophils	Non-Basophils			IFNa2	MS1	M	Mouse	Non-Basophils	percent	6.824701066812776
R35W1_MS1_Ms_M_IFNa2.fcs	B Cells	B Cells	CD45+ CD66-			IFNa2	MS1	M	Mouse		eventCount	20024
R35W1_MS1_Ms_M_IFNa2.fcs	B Cells	B Cells	CD45+ CD66-			IFNa2	MS1	M	Mouse	CD45+ CD66-	percent	45.51115959816355
R35W1_MS1_Ms_M_IFNa2.fcs	Mouse Basophils	Mouse Basophils	ms NK1.1-			IFNa2	MS1	M	Mouse		eventCount	140
R35W1_MS1_Ms_M_IFNa2.fcs	Mouse Basophils	Mouse Basophils	ms NK1.1-			IFNa2	MS1	M	Mouse	ms NK1.1-	percent	2.025462962962963
R35W1_MS1_Ms_M_IFNa2.fcs	ms NK1.1+/CD115-	ms NK1.1+/CD115-	CD19- CD3-			IFNa2	MS1	M	Mouse		eventCount	3305
R35W1_MS1_Ms_M_IFNa2.fcs	ms NK1.1+/CD115-	ms NK1.1+/CD115-	CD19- CD3-			IFNa2	MS1	M	Mouse	CD19- CD3-	percent	31.978713110788583
R35W1_MS1_Ms_M_IFNa2.fcs	Mouse pDCs	Mouse pDCs	FcεRIα-			IFNa2	MS1	M	Mouse		eventCount	54
R35W1_MS1_Ms_M_IFNa2.fcs	Mouse pDCs	Mouse pDCs	FcεRIα-			IFNa2	MS1	M	Mouse	FcεRIα-	percent	0.7976366322008862
R35W1_MS1_Ms_M_IFNa2.fcs	Mouse Ly6C+	Mouse Ly6C+	ms CD115+/NK1.1-			IFNa2	MS1	M	Mouse		eventCount	1965
R35W1_MS1_Ms_M_IFNa2.fcs	Mouse Ly6C+	Mouse Ly6C+	ms CD115+/NK1.1-			IFNa2	MS1	M	Mouse	ms CD115+/NK1.1-	percent	52.780016116035455
R35W1_MS1_Ms_M_IFNa2.fcs	Mouse Ly6C-	Mouse Ly6C-	ms CD115+/NK1.1-			IFNa2	MS1	M	Mouse		eventCount	1750
R35W1_MS1_Ms_M_IFNa2.fcs	Mouse Ly6C-	Mouse Ly6C-	ms CD115+/NK1.1-			IFNa2	MS1	M	Mouse	ms CD115+/NK1.1-	percent	47.0051034112275
R35W1_MS1_Ms_M_IFNa2.fcs	CD8+T cells	CD8+T cells	T Cells			IFNa2	MS1	M	Mouse		eventCount	3933
R35W1_MS1_Ms_M_IFNa2.fcs	CD8+T cells	CD8+T cells	T Cells			IFNa2	MS1	M	Mouse	T Cells	percent	34.26555148980658
R35W1_MS1_Ms_M_IFNa2.fcs	CD4+T cells	CD4+T cells	T Cells			IFNa2	MS1	M	Mouse		eventCount	6824
R35W1_MS1_Ms_M_IFNa2.fcs	CD4+T cells	CD4+T cells	T Cells			IFNa2	MS1	M	Mouse	T Cells	percent	59.452866353023175
R35W1_MS1_Ms_M_IFNa2.fcs	CD4+/CD8+	CD4+/CD8+	T Cells			IFNa2	MS1	M	Mouse		eventCount	140
R35W1_MS1_Ms_M_IFNa2.fcs	CD4+/CD8+	CD4+/CD8+	T Cells			IFNa2	MS1	M	Mouse	T Cells	percent	1.2197246907126678
R35W1_MS1_Ms_M_IL-6.fcs	Neutrophils	Neutrophils	Non-Basophils			IL-6	MS1	M	Mouse		eventCount	6717
R35W1_MS1_Ms_M_IL-6.fcs	Neutrophils	Neutrophils	Non-Basophils			IL-6	MS1	M	Mouse	Non-Basophils	percent	7.245798364652327
R35W1_MS1_Ms_M_IL-6.fcs	B Cells	B Cells	CD45+ CD66-			IL-6	MS1	M	Mouse		eventCount	31015
R35W1_MS1_Ms_M_IL-6.fcs	B Cells	B Cells	CD45+ CD66-			IL-6	MS1	M	Mouse	CD45+ CD66-	percent	46.39352599772632
R35W1_MS1_Ms_M_IL-6.fcs	Mouse Basophils	Mouse Basophils	ms NK1.1-			IL-6	MS1	M	Mouse		eventCount	240
R35W1_MS1_Ms_M_IL-6.fcs	Mouse Basophils	Mouse Basophils	ms NK1.1-			IL-6	MS1	M	Mouse	ms NK1.1-	percent	2.5044349368673693
R35W1_MS1_Ms_M_IL-6.fcs	ms NK1.1+/CD115-	ms NK1.1+/CD115-	CD19- CD3-			IL-6	MS1	M	Mouse		eventCount	4582
R35W1_MS1_Ms_M_IL-6.fcs	ms NK1.1+/CD115-	ms NK1.1+/CD115-	CD19- CD3-			IL-6	MS1	M	Mouse	CD19- CD3-	percent	31.819444444444443
R35W1_MS1_Ms_M_IL-6.fcs	Mouse pDCs	Mouse pDCs	FcεRIα-			IL-6	MS1	M	Mouse		eventCount	67
R35W1_MS1_Ms_M_IL-6.fcs	Mouse pDCs	Mouse pDCs	FcεRIα-			IL-6	MS1	M	Mouse	FcεRIα-	percent	0.7175752382992396
R35W1_MS1_Ms_M_IL-6.fcs	Mouse Ly6C+	Mouse Ly6C+	ms CD115+/NK1.1-			IL-6	MS1	M	Mouse		eventCount	2687
R35W1_MS1_Ms_M_IL-6.fcs	Mouse Ly6C+	Mouse Ly6C+	ms CD115+/NK1.1-			IL-6	MS1	M	Mouse	ms CD115+/NK1.1-	percent	52.15450310559006
R35W1_MS1_Ms_M_IL-6.fcs	Mouse Ly6C-	Mouse Ly6C-	ms CD115+/NK1.1-			IL-6	MS1	M	Mouse		eventCount	2453
R35W1_MS1_Ms_M_IL-6.fcs	Mouse Ly6C-	Mouse Ly6C-	ms CD115+/NK1.1-			IL-6	MS1	M	Mouse	ms CD115+/NK1.1-	percent	47.61257763975155
R35W1_MS1_Ms_M_IL-6.fcs	CD8+T cells	CD8+T cells	T Cells			IL-6	MS1	M	Mouse		eventCount	5997
R35W1_MS1_Ms_M_IL-6.fcs	CD8+T cells	CD8+T cells	T Cells			IL-6	MS1	M	Mouse	T Cells	percent	34.16315369716304
R35W1_MS1_Ms_M_IL-6.fcs	CD4+T cells	CD4+T cells	T Cells			IL-6	MS1	M	Mouse		eventCount	10377
R35W1_MS1_Ms_M_IL-6.fcs	CD4+T cells	CD4+T cells	T Cells			IL-6	MS1	M	Mouse	T Cells	percent	59.11473168508602
R35W1_MS1_Ms_M_IL-6.fcs	CD4+/CD8+	CD4+/CD8+	T Cells			IL-6	MS1	M	Mouse		eventCount	219
R35W1_MS1_Ms_M_IL-6.fcs	CD4+/CD8+	CD4+/CD8+	T Cells			IL-6	MS1	M	Mouse	T Cells	percent	1.247578899396149
R35W1_MS1_Ms_M_IL-2.fcs	Neutrophils	Neutrophils	Non-Basophils			IL-2	MS1	M	Mouse		eventCount	6445
R35W1_MS1_Ms_M_IL-2.fcs	Neutrophils	Neutrophils	Non-Basophils			IL-2	MS1	M	Mouse	Non-Basophils	percent	6.284984299728902
R35W1_MS1_Ms_M_IL-2.fcs	B Cells	B Cells	CD45+ CD66-			IL-2	MS1	M	Mouse		eventCount	33133
R35W1_MS1_Ms_M_IL-2.fcs	B Cells	B Cells	CD45+ CD66-			IL-2	MS1	M	Mouse	CD45+ CD66-	percent	47.825459374413605
R35W1_MS1_Ms_M_IL-2.fcs	Mouse Basophils	Mouse Basophils	ms NK1.1-			IL-2	MS1	M	Mouse		eventCount	244
R35W1_MS1_Ms_M_IL-2.fcs	Mouse Basophils	Mouse Basophils	ms NK1.1-			IL-2	MS1	M	Mouse	ms NK1.1-	percent	2.493867538838921
R35W1_MS1_Ms_M_IL-2.fcs	ms NK1.1+/CD115-	ms NK1.1+/CD115-	CD19- CD3-			IL-2	MS1	M	Mouse		eventCount	4699
R35W1_MS1_Ms_M_IL-2.fcs	ms NK1.1+/CD115-	ms NK1.1+/CD115-	CD19- CD3-			IL-2	MS1	M	Mouse	CD19- CD3-	percent	31.963811985579213
R35W1_MS1_Ms_M_IL-2.fcs	Mouse pDCs	Mouse pDCs	FcεRIα-			IL-2	MS1	M	Mouse		eventCount	76
R35W1_MS1_Ms_M_IL-2.fcs	Mouse pDCs	Mouse pDCs	FcεRIα-			IL-2	MS1	M	Mouse	FcεRIα-	percent	0.7966457023060797
R35W1_MS1_Ms_M_IL-2.fcs	Mouse Ly6C+	Mouse Ly6C+	ms CD115+/NK1.1-			IL-2	MS1	M	Mouse		eventCount	2829
R35W1_MS1_Ms_M_IL-2.fcs	Mouse Ly6C+	Mouse Ly6C+	ms CD115+/NK1.1-			IL-2	MS1	M	Mouse	ms CD115+/NK1.1-	percent	52.85874439461883
R35W1_MS1_Ms_M_IL-2.fcs	Mouse Ly6C-	Mouse Ly6C-	ms CD115+/NK1.1-			IL-2	MS1	M	Mouse		eventCount	2511
R35W1_MS1_Ms_M_IL-2.fcs	Mouse Ly6C-	Mouse Ly6C-	ms CD115+/NK1.1-			IL-2	MS1	M	Mouse	ms CD115+/NK1.1-	percent	46.917040358744394
R35W1_MS1_Ms_M_IL-2.fcs	CD8+T cells	CD8+T cells	T Cells			IL-2	MS1	M	Mouse		eventCount	6030
R35W1_MS1_Ms_M_IL-2.fcs	CD8+T cells	CD8+T cells	T Cells			IL-2	MS1	M	Mouse	T Cells	percent	33.836485045732566
R35W1_MS1_Ms_M_IL-2.fcs	CD4+T cells	CD4+T cells	T Cells			IL-2	MS1	M	Mouse		eventCount	10567
R35W1_MS1_Ms_M_IL-2.fcs	CD4+T cells	CD4+T cells	T Cells			IL-2	MS1	M	Mouse	T Cells	percent	59.295213512148585
R35W1_MS1_Ms_M_IL-2.fcs	CD4+/CD8+	CD4+/CD8+	T Cells			IL-2	MS1	M	Mouse		eventCount	222
R35W1_MS1_Ms_M_IL-2.fcs	CD4+/CD8+	CD4+/CD8+	T Cells			IL-2	MS1	M	Mouse	T Cells	percent	1.245721339992144
R35W1_MS1_Ms_M_R848.fcs	Neutrophils	Neutrophils	Non-Basophils			R848	MS1	M	Mouse		eventCount	8007
R35W1_MS1_Ms_M_R848.fcs	Neutrophils	Neutrophils	Non-Basophils			R848	MS1	M	Mouse	Non-Basophils	percent	5.037623313871552
R35W1_MS1_Ms_M_R848.fcs	B Cells	B Cells	CD45+ CD66-			R848	MS1	M	Mouse		eventCount	44691
R35W1_MS1_Ms_M_R848.fcs	B Cells	B Cells	CD45+ CD66-			R848	MS1	M	Mouse	CD45+ CD66-	percent	50.008392359595824
R35W1_MS1_Ms_M_R848.fcs	Mouse Basophils	Mouse Basophils	ms NK1.1-			R848	MS1	M	Mouse		eventCount	278
R35W1_MS1_Ms_M_R848.fcs	Mouse Basophils	Mouse Basophils	ms NK1.1-			R848	MS1	M	Mouse	ms NK1.1-	percent	2.526124488868696
R35W1_MS1_Ms_M_R848.fcs	ms NK1.1+/CD115-	ms NK1.1+/CD115-	CD19- CD3-			R848	MS1	M	Mouse		eventCount	5328
R35W1_MS1_Ms_M_R848.fcs	ms NK1.1+/CD115-	ms NK1.1+/CD115-	CD19- CD3-			R848	MS1	M	Mouse	CD19- CD3-	percent	31.965442764578835
R35W1_MS1_Ms_M_R848.fcs	Mouse pDCs	Mouse pDCs	FcεRIα-			R848	MS1	M	Mouse		eventCount	75
R35W1_MS1_Ms_M_R848.fcs	Mouse pDCs	Mouse pDCs	FcεRIα-			R848	MS1	M	Mouse	FcεRIα-	percent	0.6996921354603974
R35W1_MS1_Ms_M_R848.fcs	Mouse Ly6C+	Mouse Ly6C+	ms CD115+/NK1.1-			R848	MS1	M	Mouse		eventCount	3093
R35W1_MS1_Ms_M_R848.fcs	Mouse Ly6C+	Mouse Ly6C+	ms CD115+/NK1.1-			R848	MS1	M	Mouse	ms CD115+/NK1.1-	percent	53.13520013743343
R35W1_MS1_Ms_M_R848.fcs	Mouse Ly6C-	Mouse Ly6C-	ms CD115+/NK1.1-			R848	MS1	M	Mouse		eventCount	2715
R35W1_MS1_Ms_M_R848.fcs	Mouse Ly6C-	Mouse Ly6C-	ms CD115+/NK1.1-			R848	MS1	M	Mouse	ms CD115+/NK1.1-	percent	46.6414705377083
R35W1_MS1_Ms_M_R848.fcs	CD8+T cells	CD8+T cells	T Cells			R848	MS1	M	Mouse		eventCount	7338
R35W1_MS1_Ms_M_R848.fcs	CD8+T cells	CD8+T cells	T Cells			R848	MS1	M	Mouse	T Cells	percent	34.0021315045642
R35W1_MS1_Ms_M_R848.fcs	CD4+T cells	CD4+T cells	T Cells			R848	MS1	M	Mouse		eventCount	12791
R35W1_MS1_Ms_M_R848.fcs	CD4+T cells	CD4+T cells	T Cells			R848	MS1	M	Mouse	T Cells	percent	59.26972800148278
R35W1_MS1_Ms_M_R848.fcs	CD4+/CD8+	CD4+/CD8+	T Cells			R848	MS1	M	Mouse		eventCount	315
R35W1_MS1_Ms_M_R848.fcs	CD4+/CD8+	CD4+/CD8+	T Cells			R848	MS1	M	Mouse	T Cells	percent	1.4596172559195588
R35W1_MS1_Ms_M_TNFa.fcs	Neutrophils	Neutrophils	Non-Basophils			TNFa	MS1	M	Mouse		eventCount	6725
R35W1_MS1_Ms_M_TNFa.fcs	Neutrophils	Neutrophils	Non-Basophils			TNFa	MS1	M	Mouse	Non-Basophils	percent	6.267357551583381
R35W1_MS1_Ms_M_TNFa.fcs	B Cells	B Cells	CD45+ CD66-			TNFa	MS1	M	Mouse		eventCount	36028
R35W1_MS1_Ms_M_TNFa.fcs	B Cells	B Cells	CD45+ CD66-			TNFa	MS1	M	Mouse	CD45+ CD66-	percent	48.296848398729175
R35W1_MS1_Ms_M_TNFa.fcs	Mouse Basophils	Mouse Basophils	ms NK1.1-			TNFa	MS1	M	Mouse		eventCount	191
R35W1_MS1_Ms_M_TNFa.fcs	Mouse Basophils	Mouse Basophils	ms NK1.1-			TNFa	MS1	M	Mouse	ms NK1.1-	percent	1.962799301202343
R35W1_MS1_Ms_M_TNFa.fcs	ms NK1.1+/CD115-	ms NK1.1+/CD115-	CD19- CD3-			TNFa	MS1	M	Mouse		eventCount	5103
R35W1_MS1_Ms_M_TNFa.fcs	ms NK1.1+/CD115-	ms NK1.1+/CD115-	CD19- CD3-			TNFa	MS1	M	Mouse	CD19- CD3-	percent	33.73661245537485
R35W1_MS1_Ms_M_TNFa.fcs	Mouse pDCs	Mouse pDCs	FcεRIα-			TNFa	MS1	M	Mouse		eventCount	71
R35W1_MS1_Ms_M_TNFa.fcs	Mouse pDCs	Mouse pDCs	FcεRIα-			TNFa	MS1	M	Mouse	FcεRIα-	percent	0.7443128210504246
R35W1_MS1_Ms_M_TNFa.fcs	Mouse Ly6C+	Mouse Ly6C+	ms CD115+/NK1.1-			TNFa	MS1	M	Mouse		eventCount	1939
R35W1_MS1_Ms_M_TNFa.fcs	Mouse Ly6C+	Mouse Ly6C+	ms CD115+/NK1.1-			TNFa	MS1	M	Mouse	ms CD115+/NK1.1-	percent	49.01415571284125
R35W1_MS1_Ms_M_TNFa.fcs	Mouse Ly6C-	Mouse Ly6C-	ms CD115+/NK1.1-			TNFa	MS1	M	Mouse		eventCount	2011
R35W1_MS1_Ms_M_TNFa.fcs	Mouse Ly6C-	Mouse Ly6C-	ms CD115+/NK1.1-			TNFa	MS1	M	Mouse	ms CD115+/NK1.1-	percent	50.83417593528817
R35W1_MS1_Ms_M_TNFa.fcs	CD8+T cells	CD8+T cells	T Cells			TNFa	MS1	M	Mouse		eventCount	6931
R35W1_MS1_Ms_M_TNFa.fcs	CD8+T cells	CD8+T cells	T Cells			TNFa	MS1	M	Mouse	T Cells	percent	34.22378036737113
R35W1_MS1_Ms_M_TNFa.fcs	CD4+T cells	CD4+T cells	T Cells			TNFa	MS1	M	Mouse		eventCount	12087
R35W1_MS1_Ms_M_TNFa.fcs	CD4+T cells	CD4+T cells	T Cells			TNFa	MS1	M	Mouse	T Cells	percent	59.68299427217065
R35W1_MS1_Ms_M_TNFa.fcs	CD4+/CD8+	CD4+/CD8+	T Cells			TNFa	MS1	M	Mouse		eventCount	219
R35W1_MS1_Ms_M_TNFa.fcs	CD4+/CD8+	CD4+/CD8+	T Cells			TNFa	MS1	M	Mouse	T Cells	percent	1.081374679044045
R35W1_MS1_Ms_M_IFNg.fcs	Neutrophils	Neutrophils	Non-Basophils			IFNg	MS1	M	Mouse		eventCount	4702
R35W1_MS1_Ms_M_IFNg.fcs	Neutrophils	Neutrophils	Non-Basophils			IFNg	MS1	M	Mouse	Non-Basophils	percent	5.345854745554595
R35W1_MS1_Ms_M_IFNg.fcs	B Cells	B Cells	CD45+ CD66-			IFNg	MS1	M	Mouse		eventCount	26721
R35W1_MS1_Ms_M_IFNg.fcs	B Cells	B Cells	CD45+ CD66-			IFNg	MS1	M	Mouse	CD45+ CD66-	percent	48.72271757562497
R35W1_MS1_Ms_M_IFNg.fcs	Mouse Basophils	Mouse Basophils	ms NK1.1-			IFNg	MS1	M	Mouse		eventCount	139
R35W1_MS1_Ms_M_IFNg.fcs	Mouse Basophils	Mouse Basophils	ms NK1.1-			IFNg	MS1	M	Mouse	ms NK1.1-	percent	1.906721536351166
R35W1_MS1_Ms_M_IFNg.fcs	ms NK1.1+/CD115-	ms NK1.1+/CD115-	CD19- CD3-			IFNg	MS1	M	Mouse		eventCount	3805
R35W1_MS1_Ms_M_IFNg.fcs	ms NK1.1+/CD115-	ms NK1.1+/CD115-	CD19- CD3-			IFNg	MS1	M	Mouse	CD19- CD3-	percent	33.759205039481856
R35W1_MS1_Ms_M_IFNg.fcs	Mouse pDCs	Mouse pDCs	FcεRIα-			IFNg	MS1	M	Mouse		eventCount	55
R35W1_MS1_Ms_M_IFNg.fcs	Mouse pDCs	Mouse pDCs	FcεRIα-			IFNg	MS1	M	Mouse	FcεRIα-	percent	0.7692307692307693
R35W1_MS1_Ms_M_IFNg.fcs	Mouse Ly6C+	Mouse Ly6C+	ms CD115+/NK1.1-			IFNg	MS1	M	Mouse		eventCount	1953
R35W1_MS1_Ms_M_IFNg.fcs	Mouse Ly6C+	Mouse Ly6C+	ms CD115+/NK1.1-			IFNg	MS1	M	Mouse	ms CD115+/NK1.1-	percent	49.987202457128234
R35W1_MS1_Ms_M_IFNg.fcs	Mouse Ly6C-	Mouse Ly6C-	ms CD115+/NK1.1-			IFNg	MS1	M	Mouse		eventCount	1943
R35W1_MS1_Ms_M_IFNg.fcs	Mouse Ly6C-	Mouse Ly6C-	ms CD115+/NK1.1-			IFNg	MS1	M	Mouse	ms CD115+/NK1.1-	percent	49.73125159969286
R35W1_MS1_Ms_M_IFNg.fcs	CD8+T cells	CD8+T cells	T Cells			IFNg	MS1	M	Mouse		eventCount	4549
R35W1_MS1_Ms_M_IFNg.fcs	CD8+T cells	CD8+T cells	T Cells			IFNg	MS1	M	Mouse	T Cells	percent	32.942284017669635
R35W1_MS1_Ms_M_IFNg.fcs	CD4+T cells	CD4+T cells	T Cells			IFNg	MS1	M	Mouse		eventCount	8309
R35W1_MS1_Ms_M_IFNg.fcs	CD4+T cells	CD4+T cells	T Cells			IFNg	MS1	M	Mouse	T Cells	percent	60.17090303425302
R35W1_MS1_Ms_M_IFNg.fcs	CD4+/CD8+	CD4+/CD8+	T Cells			IFNg	MS1	M	Mouse		eventCount	152
R35W1_MS1_Ms_M_IFNg.fcs	CD4+/CD8+	CD4+/CD8+	T Cells			IFNg	MS1	M	Mouse	T Cells	percent	1.100731407053371
R35W1_MS1_Ms_M_IFNb.fcs	Neutrophils	Neutrophils	Non-Basophils			IFNb	MS1	M	Mouse		eventCount	5850
R35W1_MS1_Ms_M_IFNb.fcs	Neutrophils	Neutrophils	Non-Basophils			IFNb	MS1	M	Mouse	Non-Basophils	percent	5.913869793772745
R35W1_MS1_Ms_M_IFNb.fcs	B Cells	B Cells	CD45+ CD66-			IFNb	MS1	M	Mouse		eventCount	30183
R35W1_MS1_Ms_M_IFNb.fcs	B Cells	B Cells	CD45+ CD66-			IFNb	MS1	M	Mouse	CD45+ CD66-	percent	48.779029364707405
R35W1_MS1_Ms_M_IFNb.fcs	Mouse Basophils	Mouse Basophils	ms NK1.1-			IFNb	MS1	M	Mouse		eventCount	185
R35W1_MS1_Ms_M_IFNb.fcs	Mouse Basophils	Mouse Basophils	ms NK1.1-			IFNb	MS1	M	Mouse	ms NK1.1-	percent	2.3197492163009406
R35W1_MS1_Ms_M_IFNb.fcs	ms NK1.1+/CD115-	ms NK1.1+/CD115-	CD19- CD3-			IFNb	MS1	M	Mouse		eventCount	4055
R35W1_MS1_Ms_M_IFNb.fcs	ms NK1.1+/CD115-	ms NK1.1+/CD115-	CD19- CD3-			IFNb	MS1	M	Mouse	CD19- CD3-	percent	33.18330605564648
R35W1_MS1_Ms_M_IFNb.fcs	Mouse pDCs	Mouse pDCs	FcεRIα-			IFNb	MS1	M	Mouse		eventCount	51
R35W1_MS1_Ms_M_IFNb.fcs	Mouse pDCs	Mouse pDCs	FcεRIα-			IFNb	MS1	M	Mouse	FcεRIα-	percent	0.6550218340611353
R35W1_MS1_Ms_M_IFNb.fcs	Mouse Ly6C+	Mouse Ly6C+	ms CD115+/NK1.1-			IFNb	MS1	M	Mouse		eventCount	2263
R35W1_MS1_Ms_M_IFNb.fcs	Mouse Ly6C+	Mouse Ly6C+	ms CD115+/NK1.1-			IFNb	MS1	M	Mouse	ms CD115+/NK1.1-	percent	52.73828944302028
R35W1_MS1_Ms_M_IFNb.fcs	Mouse Ly6C-	Mouse Ly6C-	ms CD115+/NK1.1-			IFNb	MS1	M	Mouse		eventCount	2020
R35W1_MS1_Ms_M_IFNb.fcs	Mouse Ly6C-	Mouse Ly6C-	ms CD115+/NK1.1-			IFNb	MS1	M	Mouse	ms CD115+/NK1.1-	percent	47.075273828944304
R35W1_MS1_Ms_M_IFNb.fcs	CD8+T cells	CD8+T cells	T Cells			IFNb	MS1	M	Mouse		eventCount	5426
R35W1_MS1_Ms_M_IFNb.fcs	CD8+T cells	CD8+T cells	T Cells			IFNb	MS1	M	Mouse	T Cells	percent	34.606798902991265
R35W1_MS1_Ms_M_IFNb.fcs	CD4+T cells	CD4+T cells	T Cells			IFNb	MS1	M	Mouse		eventCount	9188
R35W1_MS1_Ms_M_IFNb.fcs	CD4+T cells	CD4+T cells	T Cells			IFNb	MS1	M	Mouse	T Cells	percent	58.60067606352446
R35W1_MS1_Ms_M_IFNb.fcs	CD4+/CD8+	CD4+/CD8+	T Cells			IFNb	MS1	M	Mouse		eventCount	193
R35W1_MS1_Ms_M_IFNb.fcs	CD4+/CD8+	CD4+/CD8+	T Cells			IFNb	MS1	M	Mouse	T Cells	percent	1.2309458511384654
R35W1_MS1_Ms_M_CD40L.fcs	Neutrophils	Neutrophils	Non-Basophils			CD40L	MS1	M	Mouse		eventCount	5471
R35W1_MS1_Ms_M_CD40L.fcs	Neutrophils	Neutrophils	Non-Basophils			CD40L	MS1	M	Mouse	Non-Basophils	percent	6.44321701546325
R35W1_MS1_Ms_M_CD40L.fcs	B Cells	B Cells	CD45+ CD66-			CD40L	MS1	M	Mouse		eventCount	27565
R35W1_MS1_Ms_M_CD40L.fcs	B Cells	B Cells	CD45+ CD66-			CD40L	MS1	M	Mouse	CD45+ CD66-	percent	47.71259931109688
R35W1_MS1_Ms_M_CD40L.fcs	Mouse Basophils	Mouse Basophils	ms NK1.1-			CD40L	MS1	M	Mouse		eventCount	192
R35W1_MS1_Ms_M_CD40L.fcs	Mouse Basophils	Mouse Basophils	ms NK1.1-			CD40L	MS1	M	Mouse	ms NK1.1-	percent	2.4492920015308073
R35W1_MS1_Ms_M_CD40L.fcs	ms NK1.1+/CD115-	ms NK1.1+/CD115-	CD19- CD3-			CD40L	MS1	M	Mouse		eventCount	3838
R35W1_MS1_Ms_M_CD40L.fcs	ms NK1.1+/CD115-	ms NK1.1+/CD115-	CD19- CD3-			CD40L	MS1	M	Mouse	CD19- CD3-	percent	32.298241184885974
R35W1_MS1_Ms_M_CD40L.fcs	Mouse pDCs	Mouse pDCs	FcεRIα-			CD40L	MS1	M	Mouse		eventCount	74
R35W1_MS1_Ms_M_CD40L.fcs	Mouse pDCs	Mouse pDCs	FcεRIα-			CD40L	MS1	M	Mouse	FcεRIα-	percent	0.9683328971473436
R35W1_MS1_Ms_M_CD40L.fcs	Mouse Ly6C+	Mouse Ly6C+	ms CD115+/NK1.1-			CD40L	MS1	M	Mouse		eventCount	2179
R35W1_MS1_Ms_M_CD40L.fcs	Mouse Ly6C+	Mouse Ly6C+	ms CD115+/NK1.1-			CD40L	MS1	M	Mouse	ms CD115+/NK1.1-	percent	51.70859041290935
R35W1_MS1_Ms_M_CD40L.fcs	Mouse Ly6C-	Mouse Ly6C-	ms CD115+/NK1.1-			CD40L	MS1	M	Mouse		eventCount	2031
R35W1_MS1_Ms_M_CD40L.fcs	Mouse Ly6C-	Mouse Ly6C-	ms CD115+/NK1.1-			CD40L	MS1	M	Mouse	ms CD115+/NK1.1-	percent	48.19648789748457
R35W1_MS1_Ms_M_CD40L.fcs	CD8+T cells	CD8+T cells	T Cells			CD40L	MS1	M	Mouse		eventCount	4945
R35W1_MS1_Ms_M_CD40L.fcs	CD8+T cells	CD8+T cells	T Cells			CD40L	MS1	M	Mouse	T Cells	percent	33.17456057963236
R35W1_MS1_Ms_M_CD40L.fcs	CD4+T cells	CD4+T cells	T Cells			CD40L	MS1	M	Mouse		eventCount	8942
R35W1_MS1_Ms_M_CD40L.fcs	CD4+T cells	CD4+T cells	T Cells			CD40L	MS1	M	Mouse	T Cells	percent	59.98926606735543
R35W1_MS1_Ms_M_CD40L.fcs	CD4+/CD8+	CD4+/CD8+	T Cells			CD40L	MS1	M	Mouse		eventCount	217
R35W1_MS1_Ms_M_CD40L.fcs	CD4+/CD8+	CD4+/CD8+	T Cells			CD40L	MS1	M	Mouse	T Cells	percent	1.4557896149201663
R35W1_MS1_Ms_M_PMAIono.fcs	Neutrophils	Neutrophils	Non-Basophils			PMAIono	MS1	M	Mouse		eventCount	5835
R35W1_MS1_Ms_M_PMAIono.fcs	Neutrophils	Neutrophils	Non-Basophils			PMAIono	MS1	M	Mouse	Non-Basophils	percent	6.099409397376261
R35W1_MS1_Ms_M_PMAIono.fcs	B Cells	B Cells	CD45+ CD66-			PMAIono	MS1	M	Mouse		eventCount	30134
R35W1_MS1_Ms_M_PMAIono.fcs	B Cells	B Cells	CD45+ CD66-			PMAIono	MS1	M	Mouse	CD45+ CD66-	percent	48.60244189609845
R35W1_MS1_Ms_M_PMAIono.fcs	Mouse Basophils	Mouse Basophils	ms NK1.1-			PMAIono	MS1	M	Mouse		eventCount	158
R35W1_MS1_Ms_M_PMAIono.fcs	Mouse Basophils	Mouse Basophils	ms NK1.1-			PMAIono	MS1	M	Mouse	ms NK1.1-	percent	2.0227883753680707
R35W1_MS1_Ms_M_PMAIono.fcs	ms NK1.1+/CD115-	ms NK1.1+/CD115-	CD19- CD3-			PMAIono	MS1	M	Mouse		eventCount	4133
R35W1_MS1_Ms_M_PMAIono.fcs	ms NK1.1+/CD115-	ms NK1.1+/CD115-	CD19- CD3-			PMAIono	MS1	M	Mouse	CD19- CD3-	percent	33.860396526298544
R35W1_MS1_Ms_M_PMAIono.fcs	Mouse pDCs	Mouse pDCs	FcεRIα-			PMAIono	MS1	M	Mouse		eventCount	67
R35W1_MS1_Ms_M_PMAIono.fcs	Mouse pDCs	Mouse pDCs	FcεRIα-			PMAIono	MS1	M	Mouse	FcεRIα-	percent	0.8760460251046025
R35W1_MS1_Ms_M_PMAIono.fcs	Mouse Ly6C+	Mouse Ly6C+	ms CD115+/NK1.1-			PMAIono	MS1	M	Mouse		eventCount	2155
R35W1_MS1_Ms_M_PMAIono.fcs	Mouse Ly6C+	Mouse Ly6C+	ms CD115+/NK1.1-			PMAIono	MS1	M	Mouse	ms CD115+/NK1.1-	percent	51.77799135031235
R35W1_MS1_Ms_M_PMAIono.fcs	Mouse Ly6C-	Mouse Ly6C-	ms CD115+/NK1.1-			PMAIono	MS1	M	Mouse		eventCount	2004
R35W1_MS1_Ms_M_PMAIono.fcs	Mouse Ly6C-	Mouse Ly6C-	ms CD115+/NK1.1-			PMAIono	MS1	M	Mouse	ms CD115+/NK1.1-	percent	48.14992791926958
R35W1_MS1_Ms_M_PMAIono.fcs	CD8+T cells	CD8+T cells	T Cells			PMAIono	MS1	M	Mouse		eventCount	5288
R35W1_MS1_Ms_M_PMAIono.fcs	CD8+T cells	CD8+T cells	T Cells			PMAIono	MS1	M	Mouse	T Cells	percent	33.474710388048365
R35W1_MS1_Ms_M_PMAIono.fcs	CD4+T cells	CD4+T cells	T Cells			PMAIono	MS1	M	Mouse		eventCount	9451
R35W1_MS1_Ms_M_PMAIono.fcs	CD4+T cells	CD4+T cells	T Cells			PMAIono	MS1	M	Mouse	T Cells	percent	59.82781540798886
R35W1_MS1_Ms_M_PMAIono.fcs	CD4+/CD8+	CD4+/CD8+	T Cells			PMAIono	MS1	M	Mouse		eventCount	219
R35W1_MS1_Ms_M_PMAIono.fcs	CD4+/CD8+	CD4+/CD8+	T Cells			PMAIono	MS1	M	Mouse	T Cells	percent	1.3863391783249983
R35W3_MS2_Ms_F_GM-CSF.fcs	Neutrophils	Neutrophils	Non-Basophils			GM-CSF	MS2	F	Mouse		eventCount	3206
R35W3_MS2_Ms_F_GM-CSF.fcs	Neutrophils	Neutrophils	Non-Basophils			GM-CSF	MS2	F	Mouse	Non-Basophils	percent	4.996337681362694
R35W3_MS2_Ms_F_GM-CSF.fcs	B Cells	B Cells	CD45+ CD66-			GM-CSF	MS2	F	Mouse		eventCount	21086
R35W3_MS2_Ms_F_GM-CSF.fcs	B Cells	B Cells	CD45+ CD66-			GM-CSF	MS2	F	Mouse	CD45+ CD66-	percent	44.371961869489276
R35W3_MS2_Ms_F_GM-CSF.fcs	Mouse Basophils	Mouse Basophils	ms NK1.1-			GM-CSF	MS2	F	Mouse		eventCount	137
R35W3_MS2_Ms_F_GM-CSF.fcs	Mouse Basophils	Mouse Basophils	ms NK1.1-			GM-CSF	MS2	F	Mouse	ms NK1.1-	percent	2.61300781995041
R35W3_MS2_Ms_F_GM-CSF.fcs	ms NK1.1+/CD115-	ms NK1.1+/CD115-	CD19- CD3-			GM-CSF	MS2	F	Mouse		eventCount	2742
R35W3_MS2_Ms_F_GM-CSF.fcs	ms NK1.1+/CD115-	ms NK1.1+/CD115-	CD19- CD3-			GM-CSF	MS2	F	Mouse	CD19- CD3-	percent	33.82679496669134
R35W3_MS2_Ms_F_GM-CSF.fcs	Mouse pDCs	Mouse pDCs	FcεRIα-			GM-CSF	MS2	F	Mouse		eventCount	27
R35W3_MS2_Ms_F_GM-CSF.fcs	Mouse pDCs	Mouse pDCs	FcεRIα-			GM-CSF	MS2	F	Mouse	FcεRIα-	percent	0.5288932419196866
R35W3_MS2_Ms_F_GM-CSF.fcs	Mouse Ly6C+	Mouse Ly6C+	ms CD115+/NK1.1-			GM-CSF	MS2	F	Mouse		eventCount	1035
R35W3_MS2_Ms_F_GM-CSF.fcs	Mouse Ly6C+	Mouse Ly6C+	ms CD115+/NK1.1-			GM-CSF	MS2	F	Mouse	ms CD115+/NK1.1-	percent	43.01745635910225
R35W3_MS2_Ms_F_GM-CSF.fcs	Mouse Ly6C-	Mouse Ly6C-	ms CD115+/NK1.1-			GM-CSF	MS2	F	Mouse		eventCount	1365
R35W3_MS2_Ms_F_GM-CSF.fcs	Mouse Ly6C-	Mouse Ly6C-	ms CD115+/NK1.1-			GM-CSF	MS2	F	Mouse	ms CD115+/NK1.1-	percent	56.733167082294266
R35W3_MS2_Ms_F_GM-CSF.fcs	CD8+T cells	CD8+T cells	T Cells			GM-CSF	MS2	F	Mouse		eventCount	5452
R35W3_MS2_Ms_F_GM-CSF.fcs	CD8+T cells	CD8+T cells	T Cells			GM-CSF	MS2	F	Mouse	T Cells	percent	36.514633982988414
R35W3_MS2_Ms_F_GM-CSF.fcs	CD4+T cells	CD4+T cells	T Cells			GM-CSF	MS2	F	Mouse		eventCount	8660
R35W3_MS2_Ms_F_GM-CSF.fcs	CD4+T cells	CD4+T cells	T Cells			GM-CSF	MS2	F	Mouse	T Cells	percent	58.00013394950104
R35W3_MS2_Ms_F_GM-CSF.fcs	CD4+/CD8+	CD4+/CD8+	T Cells			GM-CSF	MS2	F	Mouse		eventCount	171
R35W3_MS2_Ms_F_GM-CSF.fcs	CD4+/CD8+	CD4+/CD8+	T Cells			GM-CSF	MS2	F	Mouse	T Cells	percent	1.1452682338758289
R35W3_MS2_Ms_F_Basal.fcs	Neutrophils	Neutrophils	Non-Basophils			Basal	MS2	F	Mouse		eventCount	3483
R35W3_MS2_Ms_F_Basal.fcs	Neutrophils	Neutrophils	Non-Basophils			Basal	MS2	F	Mouse	Non-Basophils	percent	4.502850641879226
R35W3_MS2_Ms_F_Basal.fcs	B Cells	B Cells	CD45+ CD66-			Basal	MS2	F	Mouse		eventCount	25204
R35W3_MS2_Ms_F_Basal.fcs	B Cells	B Cells	CD45+ CD66-			Basal	MS2	F	Mouse	CD45+ CD66-	percent	45.90558064986158
R35W3_MS2_Ms_F_Basal.fcs	Mouse Basophils	Mouse Basophils	ms NK1.1-			Basal	MS2	F	Mouse		eventCount	145
R35W3_MS2_Ms_F_Basal.fcs	Mouse Basophils	Mouse Basophils	ms NK1.1-			Basal	MS2	F	Mouse	ms NK1.1-	percent	2.543859649122807
R35W3_MS2_Ms_F_Basal.fcs	ms NK1.1+/CD115-	ms NK1.1+/CD115-	CD19- CD3-			Basal	MS2	F	Mouse		eventCount	2914
R35W3_MS2_Ms_F_Basal.fcs	ms NK1.1+/CD115-	ms NK1.1+/CD115-	CD19- CD3-			Basal	MS2	F	Mouse	CD19- CD3-	percent	33.299051536967205
R35W3_MS2_Ms_F_Basal.fcs	Mouse pDCs	Mouse pDCs	FcεRIα-			Basal	MS2	F	Mouse		eventCount	43
R35W3_MS2_Ms_F_Basal.fcs	Mouse pDCs	Mouse pDCs	FcεRIα-			Basal	MS2	F	Mouse	FcεRIα-	percent	0.7744956772334294
R35W3_MS2_Ms_F_Basal.fcs	Mouse Ly6C+	Mouse Ly6C+	ms CD115+/NK1.1-			Basal	MS2	F	Mouse		eventCount	1228
R35W3_MS2_Ms_F_Basal.fcs	Mouse Ly6C+	Mouse Ly6C+	ms CD115+/NK1.1-			Basal	MS2	F	Mouse	ms CD115+/NK1.1-	percent	45.92370979805535
R35W3_MS2_Ms_F_Basal.fcs	Mouse Ly6C-	Mouse Ly6C-	ms CD115+/NK1.1-			Basal	MS2	F	Mouse		eventCount	1437
R35W3_MS2_Ms_F_Basal.fcs	Mouse Ly6C-	Mouse Ly6C-	ms CD115+/NK1.1-			Basal	MS2	F	Mouse	ms CD115+/NK1.1-	percent	53.7397157816006
R35W3_MS2_Ms_F_Basal.fcs	CD8+T cells	CD8+T cells	T Cells			Basal	MS2	F	Mouse		eventCount	6308
R35W3_MS2_Ms_F_Basal.fcs	CD8+T cells	CD8+T cells	T Cells			Basal	MS2	F	Mouse	T Cells	percent	36.674418604651166
R35W3_MS2_Ms_F_Basal.fcs	CD4+T cells	CD4+T cells	T Cells			Basal	MS2	F	Mouse		eventCount	9988
R35W3_MS2_Ms_F_Basal.fcs	CD4+T cells	CD4+T cells	T Cells			Basal	MS2	F	Mouse	T Cells	percent	58.06976744186046
R35W3_MS2_Ms_F_Basal.fcs	CD4+/CD8+	CD4+/CD8+	T Cells			Basal	MS2	F	Mouse		eventCount	174
R35W3_MS2_Ms_F_Basal.fcs	CD4+/CD8+	CD4+/CD8+	T Cells			Basal	MS2	F	Mouse	T Cells	percent	1.0116279069767442
R35W3_MS2_Ms_F_LPS.fcs	Neutrophils	Neutrophils	Non-Basophils			LPS	MS2	F	Mouse		eventCount	3839
R35W3_MS2_Ms_F_LPS.fcs	Neutrophils	Neutrophils	Non-Basophils			LPS	MS2	F	Mouse	Non-Basophils	percent	4.957962573129625
R35W3_MS2_Ms_F_LPS.fcs	B Cells	B Cells	CD45+ CD66-			LPS	MS2	F	Mouse		eventCount	27022
R35W3_MS2_Ms_F_LPS.fcs	B Cells	B Cells	CD45+ CD66-			LPS	MS2	F	Mouse	CD45+ CD66-	percent	45.68617174159298
R35W3_MS2_Ms_F_LPS.fcs	Mouse Basophils	Mouse Basophils	ms NK1.1-			LPS	MS2	F	Mouse		eventCount	146
R35W3_MS2_Ms_F_LPS.fcs	Mouse Basophils	Mouse Basophils	ms NK1.1-			LPS	MS2	F	Mouse	ms NK1.1-	percent	2.425249169435216
R35W3_MS2_Ms_F_LPS.fcs	ms NK1.1+/CD115-	ms NK1.1+/CD115-	CD19- CD3-			LPS	MS2	F	Mouse		eventCount	3227
R35W3_MS2_Ms_F_LPS.fcs	ms NK1.1+/CD115-	ms NK1.1+/CD115-	CD19- CD3-			LPS	MS2	F	Mouse	CD19- CD3-	percent	34.388320545609545
R35W3_MS2_Ms_F_LPS.fcs	Mouse pDCs	Mouse pDCs	FcεRIα-			LPS	MS2	F	Mouse		eventCount	36
R35W3_MS2_Ms_F_LPS.fcs	Mouse pDCs	Mouse pDCs	FcεRIα-			LPS	MS2	F	Mouse	FcεRIα-	percent	0.6139154160982264
R35W3_MS2_Ms_F_LPS.fcs	Mouse Ly6C+	Mouse Ly6C+	ms CD115+/NK1.1-			LPS	MS2	F	Mouse		eventCount	1289
R35W3_MS2_Ms_F_LPS.fcs	Mouse Ly6C+	Mouse Ly6C+	ms CD115+/NK1.1-			LPS	MS2	F	Mouse	ms CD115+/NK1.1-	percent	45.467372134038804
R35W3_MS2_Ms_F_LPS.fcs	Mouse Ly6C-	Mouse Ly6C-	ms CD115+/NK1.1-			LPS	MS2	F	Mouse		eventCount	1540
R35W3_MS2_Ms_F_LPS.fcs	Mouse Ly6C-	Mouse Ly6C-	ms CD115+/NK1.1-			LPS	MS2	F	Mouse	ms CD115+/NK1.1-	percent	54.32098765432099
R35W3_MS2_Ms_F_LPS.fcs	CD8+T cells	CD8+T cells	T Cells			LPS	MS2	F	Mouse		eventCount	6875
R35W3_MS2_Ms_F_LPS.fcs	CD8+T cells	CD8+T cells	T Cells			LPS	MS2	F	Mouse	T Cells	percent	36.04193971166448
R35W3_MS2_Ms_F_LPS.fcs	CD4+T cells	CD4+T cells	T Cells			LPS	MS2	F	Mouse		eventCount	11154
R35W3_MS2_Ms_F_LPS.fcs	CD4+T cells	CD4+T cells	T Cells			LPS	MS2	F	Mouse	T Cells	percent	58.47444298820446
R35W3_MS2_Ms_F_LPS.fcs	CD4+/CD8+	CD4+/CD8+	T Cells			LPS	MS2	F	Mouse		eventCount	203
R35W3_MS2_Ms_F_LPS.fcs	CD4+/CD8+	CD4+/CD8+	T Cells			LPS	MS2	F	Mouse	T Cells	percent	1.0642201834862386
R35W3_MS2_Ms_F_IFNa2.fcs	Neutrophils	Neutrophils	Non-Basophils			IFNa2	MS2	F	Mouse		eventCount	3043
R35W3_MS2_Ms_F_IFNa2.fcs	Neutrophils	Neutrophils	Non-Basophils			IFNa2	MS2	F	Mouse	Non-Basophils	percent	5.176402544823597
R35W3_MS2_Ms_F_IFNa2.fcs	B Cells	B Cells	CD45+ CD66-			IFNa2	MS2	F	Mouse		eventCount	20003
R35W3_MS2_Ms_F_IFNa2.fcs	B Cells	B Cells	CD45+ CD66-			IFNa2	MS2	F	Mouse	CD45+ CD66-	percent	43.95973891831308
R35W3_MS2_Ms_F_IFNa2.fcs	Mouse Basophils	Mouse Basophils	ms NK1.1-			IFNa2	MS2	F	Mouse		eventCount	138
R35W3_MS2_Ms_F_IFNa2.fcs	Mouse Basophils	Mouse Basophils	ms NK1.1-			IFNa2	MS2	F	Mouse	ms NK1.1-	percent	2.631077216396568
R35W3_MS2_Ms_F_IFNa2.fcs	ms NK1.1+/CD115-	ms NK1.1+/CD115-	CD19- CD3-			IFNa2	MS2	F	Mouse		eventCount	2748
R35W3_MS2_Ms_F_IFNa2.fcs	ms NK1.1+/CD115-	ms NK1.1+/CD115-	CD19- CD3-			IFNa2	MS2	F	Mouse	CD19- CD3-	percent	33.97626112759644
R35W3_MS2_Ms_F_IFNa2.fcs	Mouse pDCs	Mouse pDCs	FcεRIα-			IFNa2	MS2	F	Mouse		eventCount	34
R35W3_MS2_Ms_F_IFNa2.fcs	Mouse pDCs	Mouse pDCs	FcεRIα-			IFNa2	MS2	F	Mouse	FcεRIα-	percent	0.6657528881926768
R35W3_MS2_Ms_F_IFNa2.fcs	Mouse Ly6C+	Mouse Ly6C+	ms CD115+/NK1.1-			IFNa2	MS2	F	Mouse		eventCount	1061
R35W3_MS2_Ms_F_IFNa2.fcs	Mouse Ly6C+	Mouse Ly6C+	ms CD115+/NK1.1-			IFNa2	MS2	F	Mouse	ms CD115+/NK1.1-	percent	44.22676115047937
R35W3_MS2_Ms_F_IFNa2.fcs	Mouse Ly6C-	Mouse Ly6C-	ms CD115+/NK1.1-			IFNa2	MS2	F	Mouse		eventCount	1329
R35W3_MS2_Ms_F_IFNa2.fcs	Mouse Ly6C-	Mouse Ly6C-	ms CD115+/NK1.1-			IFNa2	MS2	F	Mouse	ms CD115+/NK1.1-	percent	55.39808253438933
R35W3_MS2_Ms_F_IFNa2.fcs	CD8+T cells	CD8+T cells	T Cells			IFNa2	MS2	F	Mouse		eventCount	5215
R35W3_MS2_Ms_F_IFNa2.fcs	CD8+T cells	CD8+T cells	T Cells			IFNa2	MS2	F	Mouse	T Cells	percent	35.46653971708378
R35W3_MS2_Ms_F_IFNa2.fcs	CD4+T cells	CD4+T cells	T Cells			IFNa2	MS2	F	Mouse		eventCount	8678
R35W3_MS2_Ms_F_IFNa2.fcs	CD4+T cells	CD4+T cells	T Cells			IFNa2	MS2	F	Mouse	T Cells	percent	59.017954298150165
R35W3_MS2_Ms_F_IFNa2.fcs	CD4+/CD8+	CD4+/CD8+	T Cells			IFNa2	MS2	F	Mouse		eventCount	136
R35W3_MS2_Ms_F_IFNa2.fcs	CD4+/CD8+	CD4+/CD8+	T Cells			IFNa2	MS2	F	Mouse	T Cells	percent	0.9249183895538629
R35W3_MS2_Ms_F_IL-6.fcs	Neutrophils	Neutrophils	Non-Basophils			IL-6	MS2	F	Mouse		eventCount	5079
R35W3_MS2_Ms_F_IL-6.fcs	Neutrophils	Neutrophils	Non-Basophils			IL-6	MS2	F	Mouse	Non-Basophils	percent	5.33822416547549
R35W3_MS2_Ms_F_IL-6.fcs	B Cells	B Cells	CD45+ CD66-			IL-6	MS2	F	Mouse		eventCount	34159
R35W3_MS2_Ms_F_IL-6.fcs	B Cells	B Cells	CD45+ CD66-			IL-6	MS2	F	Mouse	CD45+ CD66-	percent	44.64703498934766
R35W3_MS2_Ms_F_IL-6.fcs	Mouse Basophils	Mouse Basophils	ms NK1.1-			IL-6	MS2	F	Mouse		eventCount	210
R35W3_MS2_Ms_F_IL-6.fcs	Mouse Basophils	Mouse Basophils	ms NK1.1-			IL-6	MS2	F	Mouse	ms NK1.1-	percent	2.5945144551519643
R35W3_MS2_Ms_F_IL-6.fcs	ms NK1.1+/CD115-	ms NK1.1+/CD115-	CD19- CD3-			IL-6	MS2	F	Mouse		eventCount	4299
R35W3_MS2_Ms_F_IL-6.fcs	ms NK1.1+/CD115-	ms NK1.1+/CD115-	CD19- CD3-			IL-6	MS2	F	Mouse	CD19- CD3-	percent	34.186878727634195
R35W3_MS2_Ms_F_IL-6.fcs	Mouse pDCs	Mouse pDCs	FcεRIα-			IL-6	MS2	F	Mouse		eventCount	54
R35W3_MS2_Ms_F_IL-6.fcs	Mouse pDCs	Mouse pDCs	FcεRIα-			IL-6	MS2	F	Mouse	FcεRIα-	percent	0.6853661632186826
R35W3_MS2_Ms_F_IL-6.fcs	Mouse Ly6C+	Mouse Ly6C+	ms CD115+/NK1.1-			IL-6	MS2	F	Mouse		eventCount	1726
R35W3_MS2_Ms_F_IL-6.fcs	Mouse Ly6C+	Mouse Ly6C+	ms CD115+/NK1.1-			IL-6	MS2	F	Mouse	ms CD115+/NK1.1-	percent	44.064334950217
R35W3_MS2_Ms_F_IL-6.fcs	Mouse Ly6C-	Mouse Ly6C-	ms CD115+/NK1.1-			IL-6	MS2	F	Mouse		eventCount	2177
R35W3_MS2_Ms_F_IL-6.fcs	Mouse Ly6C-	Mouse Ly6C-	ms CD115+/NK1.1-			IL-6	MS2	F	Mouse	ms CD115+/NK1.1-	percent	55.57824865968854
R35W3_MS2_Ms_F_IL-6.fcs	CD8+T cells	CD8+T cells	T Cells			IL-6	MS2	F	Mouse		eventCount	9338
R35W3_MS2_Ms_F_IL-6.fcs	CD8+T cells	CD8+T cells	T Cells			IL-6	MS2	F	Mouse	T Cells	percent	36.81015452538632
R35W3_MS2_Ms_F_IL-6.fcs	CD4+T cells	CD4+T cells	T Cells			IL-6	MS2	F	Mouse		eventCount	14643
R35W3_MS2_Ms_F_IL-6.fcs	CD4+T cells	CD4+T cells	T Cells			IL-6	MS2	F	Mouse	T Cells	percent	57.72232734153264
R35W3_MS2_Ms_F_IL-6.fcs	CD4+/CD8+	CD4+/CD8+	T Cells			IL-6	MS2	F	Mouse		eventCount	237
R35W3_MS2_Ms_F_IL-6.fcs	CD4+/CD8+	CD4+/CD8+	T Cells			IL-6	MS2	F	Mouse	T Cells	percent	0.934247871333964
R35W3_MS2_Ms_F_IL-2.fcs	Neutrophils	Neutrophils	Non-Basophils			IL-2	MS2	F	Mouse		eventCount	5788
R35W3_MS2_Ms_F_IL-2.fcs	Neutrophils	Neutrophils	Non-Basophils			IL-2	MS2	F	Mouse	Non-Basophils	percent	5.234361576096295
R35W3_MS2_Ms_F_IL-2.fcs	B Cells	B Cells	CD45+ CD66-			IL-2	MS2	F	Mouse		eventCount	38892
R35W3_MS2_Ms_F_IL-2.fcs	B Cells	B Cells	CD45+ CD66-			IL-2	MS2	F	Mouse	CD45+ CD66-	percent	45.48399546235981
R35W3_MS2_Ms_F_IL-2.fcs	Mouse Basophils	Mouse Basophils	ms NK1.1-			IL-2	MS2	F	Mouse		eventCount	246
R35W3_MS2_Ms_F_IL-2.fcs	Mouse Basophils	Mouse Basophils	ms NK1.1-			IL-2	MS2	F	Mouse	ms NK1.1-	percent	2.9184956697117097
R35W3_MS2_Ms_F_IL-2.fcs	ms NK1.1+/CD115-	ms NK1.1+/CD115-	CD19- CD3-			IL-2	MS2	F	Mouse		eventCount	4570
R35W3_MS2_Ms_F_IL-2.fcs	ms NK1.1+/CD115-	ms NK1.1+/CD115-	CD19- CD3-			IL-2	MS2	F	Mouse	CD19- CD3-	percent	34.61072402302332
R35W3_MS2_Ms_F_IL-2.fcs	Mouse pDCs	Mouse pDCs	FcεRIα-			IL-2	MS2	F	Mouse		eventCount	57
R35W3_MS2_Ms_F_IL-2.fcs	Mouse pDCs	Mouse pDCs	FcεRIα-			IL-2	MS2	F	Mouse	FcεRIα-	percent	0.6965660515703287
R35W3_MS2_Ms_F_IL-2.fcs	Mouse Ly6C+	Mouse Ly6C+	ms CD115+/NK1.1-			IL-2	MS2	F	Mouse		eventCount	1848
R35W3_MS2_Ms_F_IL-2.fcs	Mouse Ly6C+	Mouse Ly6C+	ms CD115+/NK1.1-			IL-2	MS2	F	Mouse	ms CD115+/NK1.1-	percent	46.50226472068445
R35W3_MS2_Ms_F_IL-2.fcs	Mouse Ly6C-	Mouse Ly6C-	ms CD115+/NK1.1-			IL-2	MS2	F	Mouse		eventCount	2122
R35W3_MS2_Ms_F_IL-2.fcs	Mouse Ly6C-	Mouse Ly6C-	ms CD115+/NK1.1-			IL-2	MS2	F	Mouse	ms CD115+/NK1.1-	percent	53.397081026673376
R35W3_MS2_Ms_F_IL-2.fcs	CD8+T cells	CD8+T cells	T Cells			IL-2	MS2	F	Mouse		eventCount	9981
R35W3_MS2_Ms_F_IL-2.fcs	CD8+T cells	CD8+T cells	T Cells			IL-2	MS2	F	Mouse	T Cells	percent	36.08068539203991
R35W3_MS2_Ms_F_IL-2.fcs	CD4+T cells	CD4+T cells	T Cells			IL-2	MS2	F	Mouse		eventCount	16199
R35W3_MS2_Ms_F_IL-2.fcs	CD4+T cells	CD4+T cells	T Cells			IL-2	MS2	F	Mouse	T Cells	percent	58.55836315656292
R35W3_MS2_Ms_F_IL-2.fcs	CD4+/CD8+	CD4+/CD8+	T Cells			IL-2	MS2	F	Mouse		eventCount	297
R35W3_MS2_Ms_F_IL-2.fcs	CD4+/CD8+	CD4+/CD8+	T Cells			IL-2	MS2	F	Mouse	T Cells	percent	1.073636265047175
R35W3_MS2_Ms_F_R848.fcs	Neutrophils	Neutrophils	Non-Basophils			R848	MS2	F	Mouse		eventCount	6526
R35W3_MS2_Ms_F_R848.fcs	Neutrophils	Neutrophils	Non-Basophils			R848	MS2	F	Mouse	Non-Basophils	percent	4.613937967067541
R35W3_MS2_Ms_F_R848.fcs	B Cells	B Cells	CD45+ CD66-			R848	MS2	F	Mouse		eventCount	47087
R35W3_MS2_Ms_F_R848.fcs	B Cells	B Cells	CD45+ CD66-			R848	MS2	F	Mouse	CD45+ CD66-	percent	46.72720055572095
R35W3_MS2_Ms_F_R848.fcs	Mouse Basophils	Mouse Basophils	ms NK1.1-			R848	MS2	F	Mouse		eventCount	252
R35W3_MS2_Ms_F_R848.fcs	Mouse Basophils	Mouse Basophils	ms NK1.1-			R848	MS2	F	Mouse	ms NK1.1-	percent	2.8371988290925465
R35W3_MS2_Ms_F_R848.fcs	ms NK1.1+/CD115-	ms NK1.1+/CD115-	CD19- CD3-			R848	MS2	F	Mouse		eventCount	5187
R35W3_MS2_Ms_F_R848.fcs	ms NK1.1+/CD115-	ms NK1.1+/CD115-	CD19- CD3-			R848	MS2	F	Mouse	CD19- CD3-	percent	36.24231414197876
R35W3_MS2_Ms_F_R848.fcs	Mouse pDCs	Mouse pDCs	FcεRIα-			R848	MS2	F	Mouse		eventCount	53
R35W3_MS2_Ms_F_R848.fcs	Mouse pDCs	Mouse pDCs	FcεRIα-			R848	MS2	F	Mouse	FcεRIα-	percent	0.6146352777455641
R35W3_MS2_Ms_F_R848.fcs	Mouse Ly6C+	Mouse Ly6C+	ms CD115+/NK1.1-			R848	MS2	F	Mouse		eventCount	1819
R35W3_MS2_Ms_F_R848.fcs	Mouse Ly6C+	Mouse Ly6C+	ms CD115+/NK1.1-			R848	MS2	F	Mouse	ms CD115+/NK1.1-	percent	44.98021760633036
R35W3_MS2_Ms_F_R848.fcs	Mouse Ly6C-	Mouse Ly6C-	ms CD115+/NK1.1-			R848	MS2	F	Mouse		eventCount	2218
R35W3_MS2_Ms_F_R848.fcs	Mouse Ly6C-	Mouse Ly6C-	ms CD115+/NK1.1-			R848	MS2	F	Mouse	ms CD115+/NK1.1-	percent	54.846686449060336
R35W3_MS2_Ms_F_R848.fcs	CD8+T cells	CD8+T cells	T Cells			R848	MS2	F	Mouse		eventCount	11245
R35W3_MS2_Ms_F_R848.fcs	CD8+T cells	CD8+T cells	T Cells			R848	MS2	F	Mouse	T Cells	percent	35.82693471819543
R35W3_MS2_Ms_F_R848.fcs	CD4+T cells	CD4+T cells	T Cells			R848	MS2	F	Mouse		eventCount	18363
R35W3_MS2_Ms_F_R848.fcs	CD4+T cells	CD4+T cells	T Cells			R848	MS2	F	Mouse	T Cells	percent	58.50511358205627
R35W3_MS2_Ms_F_R848.fcs	CD4+/CD8+	CD4+/CD8+	T Cells			R848	MS2	F	Mouse		eventCount	399
R35W3_MS2_Ms_F_R848.fcs	CD4+/CD8+	CD4+/CD8+	T Cells			R848	MS2	F	Mouse	T Cells	percent	1.2712269410902604
R35W3_MS2_Ms_F_TNFa.fcs	Neutrophils	Neutrophils	Non-Basophils			TNFa	MS2	F	Mouse		eventCount	4997
R35W3_MS2_Ms_F_TNFa.fcs	Neutrophils	Neutrophils	Non-Basophils			TNFa	MS2	F	Mouse	Non-Basophils	percent	4.4486583693891
R35W3_MS2_Ms_F_TNFa.fcs	B Cells	B Cells	CD45+ CD66-			TNFa	MS2	F	Mouse		eventCount	38045
R35W3_MS2_Ms_F_TNFa.fcs	B Cells	B Cells	CD45+ CD66-			TNFa	MS2	F	Mouse	CD45+ CD66-	percent	45.884339383706205
R35W3_MS2_Ms_F_TNFa.fcs	Mouse Basophils	Mouse Basophils	ms NK1.1-			TNFa	MS2	F	Mouse		eventCount	211
R35W3_MS2_Ms_F_TNFa.fcs	Mouse Basophils	Mouse Basophils	ms NK1.1-			TNFa	MS2	F	Mouse	ms NK1.1-	percent	2.613003095975232
R35W3_MS2_Ms_F_TNFa.fcs	ms NK1.1+/CD115-	ms NK1.1+/CD115-	CD19- CD3-			TNFa	MS2	F	Mouse		eventCount	4600
R35W3_MS2_Ms_F_TNFa.fcs	ms NK1.1+/CD115-	ms NK1.1+/CD115-	CD19- CD3-			TNFa	MS2	F	Mouse	CD19- CD3-	percent	35.8283355401511
R35W3_MS2_Ms_F_TNFa.fcs	Mouse pDCs	Mouse pDCs	FcεRIα-			TNFa	MS2	F	Mouse		eventCount	45
R35W3_MS2_Ms_F_TNFa.fcs	Mouse pDCs	Mouse pDCs	FcεRIα-			TNFa	MS2	F	Mouse	FcεRIα-	percent	0.5723734418722971
R35W3_MS2_Ms_F_TNFa.fcs	Mouse Ly6C+	Mouse Ly6C+	ms CD115+/NK1.1-			TNFa	MS2	F	Mouse		eventCount	1290
R35W3_MS2_Ms_F_TNFa.fcs	Mouse Ly6C+	Mouse Ly6C+	ms CD115+/NK1.1-			TNFa	MS2	F	Mouse	ms CD115+/NK1.1-	percent	43.4489727180869
R35W3_MS2_Ms_F_TNFa.fcs	Mouse Ly6C-	Mouse Ly6C-	ms CD115+/NK1.1-			TNFa	MS2	F	Mouse		eventCount	1663
R35W3_MS2_Ms_F_TNFa.fcs	Mouse Ly6C-	Mouse Ly6C-	ms CD115+/NK1.1-			TNFa	MS2	F	Mouse	ms CD115+/NK1.1-	percent	56.01212529471202
R35W3_MS2_Ms_F_TNFa.fcs	CD8+T cells	CD8+T cells	T Cells			TNFa	MS2	F	Mouse		eventCount	10081
R35W3_MS2_Ms_F_TNFa.fcs	CD8+T cells	CD8+T cells	T Cells			TNFa	MS2	F	Mouse	T Cells	percent	36.49627108826298
R35W3_MS2_Ms_F_TNFa.fcs	CD4+T cells	CD4+T cells	T Cells			TNFa	MS2	F	Mouse		eventCount	16122
R35W3_MS2_Ms_F_TNFa.fcs	CD4+T cells	CD4+T cells	T Cells			TNFa	MS2	F	Mouse	T Cells	percent	58.36651944102527
R35W3_MS2_Ms_F_TNFa.fcs	CD4+/CD8+	CD4+/CD8+	T Cells			TNFa	MS2	F	Mouse		eventCount	204
R35W3_MS2_Ms_F_TNFa.fcs	CD4+/CD8+	CD4+/CD8+	T Cells			TNFa	MS2	F	Mouse	T Cells	percent	0.7385417420896387
R35W3_MS2_Ms_F_IFNg.fcs	Neutrophils	Neutrophils	Non-Basophils			IFNg	MS2	F	Mouse		eventCount	3830
R35W3_MS2_Ms_F_IFNg.fcs	Neutrophils	Neutrophils	Non-Basophils			IFNg	MS2	F	Mouse	Non-Basophils	percent	4.201265864440617
R35W3_MS2_Ms_F_IFNg.fcs	B Cells	B Cells	CD45+ CD66-			IFNg	MS2	F	Mouse		eventCount	30346
R35W3_MS2_Ms_F_IFNg.fcs	B Cells	B Cells	CD45+ CD66-			IFNg	MS2	F	Mouse	CD45+ CD66-	percent	46.94979500270751
R35W3_MS2_Ms_F_IFNg.fcs	Mouse Basophils	Mouse Basophils	ms NK1.1-			IFNg	MS2	F	Mouse		eventCount	174
R35W3_MS2_Ms_F_IFNg.fcs	Mouse Basophils	Mouse Basophils	ms NK1.1-			IFNg	MS2	F	Mouse	ms NK1.1-	percent	2.8223844282238444
R35W3_MS2_Ms_F_IFNg.fcs	ms NK1.1+/CD115-	ms NK1.1+/CD115-	CD19- CD3-			IFNg	MS2	F	Mouse		eventCount	3409
R35W3_MS2_Ms_F_IFNg.fcs	ms NK1.1+/CD115-	ms NK1.1+/CD115-	CD19- CD3-			IFNg	MS2	F	Mouse	CD19- CD3-	percent	34.99281461712174
R35W3_MS2_Ms_F_IFNg.fcs	Mouse pDCs	Mouse pDCs	FcεRIα-			IFNg	MS2	F	Mouse		eventCount	47
R35W3_MS2_Ms_F_IFNg.fcs	Mouse pDCs	Mouse pDCs	FcεRIα-			IFNg	MS2	F	Mouse	FcεRIα-	percent	0.7849031396125584
R35W3_MS2_Ms_F_IFNg.fcs	Mouse Ly6C+	Mouse Ly6C+	ms CD115+/NK1.1-			IFNg	MS2	F	Mouse		eventCount	1287
R35W3_MS2_Ms_F_IFNg.fcs	Mouse Ly6C+	Mouse Ly6C+	ms CD115+/NK1.1-			IFNg	MS2	F	Mouse	ms CD115+/NK1.1-	percent	44.409937888198755
R35W3_MS2_Ms_F_IFNg.fcs	Mouse Ly6C-	Mouse Ly6C-	ms CD115+/NK1.1-			IFNg	MS2	F	Mouse		eventCount	1603
R35W3_MS2_Ms_F_IFNg.fcs	Mouse Ly6C-	Mouse Ly6C-	ms CD115+/NK1.1-			IFNg	MS2	F	Mouse	ms CD115+/NK1.1-	percent	55.31400966183575
R35W3_MS2_Ms_F_IFNg.fcs	CD8+T cells	CD8+T cells	T Cells			IFNg	MS2	F	Mouse		eventCount	7283
R35W3_MS2_Ms_F_IFNg.fcs	CD8+T cells	CD8+T cells	T Cells			IFNg	MS2	F	Mouse	T Cells	percent	35.44556382926948
R35W3_MS2_Ms_F_IFNg.fcs	CD4+T cells	CD4+T cells	T Cells			IFNg	MS2	F	Mouse		eventCount	12200
R35W3_MS2_Ms_F_IFNg.fcs	CD4+T cells	CD4+T cells	T Cells			IFNg	MS2	F	Mouse	T Cells	percent	59.37606463230642
R35W3_MS2_Ms_F_IFNg.fcs	CD4+/CD8+	CD4+/CD8+	T Cells			IFNg	MS2	F	Mouse		eventCount	206
R35W3_MS2_Ms_F_IFNg.fcs	CD4+/CD8+	CD4+/CD8+	T Cells			IFNg	MS2	F	Mouse	T Cells	percent	1.0025794519881248
R35W3_MS2_Ms_F_IFNb.fcs	Neutrophils	Neutrophils	Non-Basophils			IFNb	MS2	F	Mouse		eventCount	3963
R35W3_MS2_Ms_F_IFNb.fcs	Neutrophils	Neutrophils	Non-Basophils			IFNb	MS2	F	Mouse	Non-Basophils	percent	4.7136485280999105
R35W3_MS2_Ms_F_IFNb.fcs	B Cells	B Cells	CD45+ CD66-			IFNb	MS2	F	Mouse		eventCount	27977
R35W3_MS2_Ms_F_IFNb.fcs	B Cells	B Cells	CD45+ CD66-			IFNb	MS2	F	Mouse	CD45+ CD66-	percent	44.94585997493815
R35W3_MS2_Ms_F_IFNb.fcs	Mouse Basophils	Mouse Basophils	ms NK1.1-			IFNb	MS2	F	Mouse		eventCount	181
R35W3_MS2_Ms_F_IFNb.fcs	Mouse Basophils	Mouse Basophils	ms NK1.1-			IFNb	MS2	F	Mouse	ms NK1.1-	percent	2.886762360446571
R35W3_MS2_Ms_F_IFNb.fcs	ms NK1.1+/CD115-	ms NK1.1+/CD115-	CD19- CD3-			IFNb	MS2	F	Mouse		eventCount	3461
R35W3_MS2_Ms_F_IFNb.fcs	ms NK1.1+/CD115-	ms NK1.1+/CD115-	CD19- CD3-			IFNb	MS2	F	Mouse	CD19- CD3-	percent	34.89614841701956
R35W3_MS2_Ms_F_IFNb.fcs	Mouse pDCs	Mouse pDCs	FcεRIα-			IFNb	MS2	F	Mouse		eventCount	43
R35W3_MS2_Ms_F_IFNb.fcs	Mouse pDCs	Mouse pDCs	FcεRIα-			IFNb	MS2	F	Mouse	FcεRIα-	percent	0.7064235255462461
R35W3_MS2_Ms_F_IFNb.fcs	Mouse Ly6C+	Mouse Ly6C+	ms CD115+/NK1.1-			IFNb	MS2	F	Mouse		eventCount	1320
R35W3_MS2_Ms_F_IFNb.fcs	Mouse Ly6C+	Mouse Ly6C+	ms CD115+/NK1.1-			IFNb	MS2	F	Mouse	ms CD115+/NK1.1-	percent	44.564483457123565
R35W3_MS2_Ms_F_IFNb.fcs	Mouse Ly6C-	Mouse Ly6C-	ms CD115+/NK1.1-			IFNb	MS2	F	Mouse		eventCount	1632
R35W3_MS2_Ms_F_IFNb.fcs	Mouse Ly6C-	Mouse Ly6C-	ms CD115+/NK1.1-			IFNb	MS2	F	Mouse	ms CD115+/NK1.1-	percent	55.09790681971641
R35W3_MS2_Ms_F_IFNb.fcs	CD8+T cells	CD8+T cells	T Cells			IFNb	MS2	F	Mouse		eventCount	7146
R35W3_MS2_Ms_F_IFNb.fcs	CD8+T cells	CD8+T cells	T Cells			IFNb	MS2	F	Mouse	T Cells	percent	35.774718397997496
R35W3_MS2_Ms_F_IFNb.fcs	CD4+T cells	CD4+T cells	T Cells			IFNb	MS2	F	Mouse		eventCount	11773
R35W3_MS2_Ms_F_IFNb.fcs	CD4+T cells	CD4+T cells	T Cells			IFNb	MS2	F	Mouse	T Cells	percent	58.938673341677095
R35W3_MS2_Ms_F_IFNb.fcs	CD4+/CD8+	CD4+/CD8+	T Cells			IFNb	MS2	F	Mouse		eventCount	228
R35W3_MS2_Ms_F_IFNb.fcs	CD4+/CD8+	CD4+/CD8+	T Cells			IFNb	MS2	F	Mouse	T Cells	percent	1.1414267834793492
R35W3_MS2_Ms_F_CD40L.fcs	Neutrophils	Neutrophils	Non-Basophils			CD40L	MS2	F	Mouse		eventCount	5064
R35W3_MS2_Ms_F_CD40L.fcs	Neutrophils	Neutrophils	Non-Basophils			CD40L	MS2	F	Mouse	Non-Basophils	percent	4.606651626519176
R35W3_MS2_Ms_F_CD40L.fcs	B Cells	B Cells	CD45+ CD66-			CD40L	MS2	F	Mouse		eventCount	35683
R35W3_MS2_Ms_F_CD40L.fcs	B Cells	B Cells	CD45+ CD66-			CD40L	MS2	F	Mouse	CD45+ CD66-	percent	46.58902482014858
R35W3_MS2_Ms_F_CD40L.fcs	Mouse Basophils	Mouse Basophils	ms NK1.1-			CD40L	MS2	F	Mouse		eventCount	185
R35W3_MS2_Ms_F_CD40L.fcs	Mouse Basophils	Mouse Basophils	ms NK1.1-			CD40L	MS2	F	Mouse	ms NK1.1-	percent	2.6776668114054134
R35W3_MS2_Ms_F_CD40L.fcs	ms NK1.1+/CD115-	ms NK1.1+/CD115-	CD19- CD3-			CD40L	MS2	F	Mouse		eventCount	3849
R35W3_MS2_Ms_F_CD40L.fcs	ms NK1.1+/CD115-	ms NK1.1+/CD115-	CD19- CD3-			CD40L	MS2	F	Mouse	CD19- CD3-	percent	35.09939813970454
R35W3_MS2_Ms_F_CD40L.fcs	Mouse pDCs	Mouse pDCs	FcεRIα-			CD40L	MS2	F	Mouse		eventCount	44
R35W3_MS2_Ms_F_CD40L.fcs	Mouse pDCs	Mouse pDCs	FcεRIα-			CD40L	MS2	F	Mouse	FcεRIα-	percent	0.6546644844517185
R35W3_MS2_Ms_F_CD40L.fcs	Mouse Ly6C+	Mouse Ly6C+	ms CD115+/NK1.1-			CD40L	MS2	F	Mouse		eventCount	1458
R35W3_MS2_Ms_F_CD40L.fcs	Mouse Ly6C+	Mouse Ly6C+	ms CD115+/NK1.1-			CD40L	MS2	F	Mouse	ms CD115+/NK1.1-	percent	45.16728624535316
R35W3_MS2_Ms_F_CD40L.fcs	Mouse Ly6C-	Mouse Ly6C-	ms CD115+/NK1.1-			CD40L	MS2	F	Mouse		eventCount	1765
R35W3_MS2_Ms_F_CD40L.fcs	Mouse Ly6C-	Mouse Ly6C-	ms CD115+/NK1.1-			CD40L	MS2	F	Mouse	ms CD115+/NK1.1-	percent	54.67781908302354
R35W3_MS2_Ms_F_CD40L.fcs	CD8+T cells	CD8+T cells	T Cells			CD40L	MS2	F	Mouse		eventCount	8246
R35W3_MS2_Ms_F_CD40L.fcs	CD8+T cells	CD8+T cells	T Cells			CD40L	MS2	F	Mouse	T Cells	percent	35.35717348426378
R35W3_MS2_Ms_F_CD40L.fcs	CD4+T cells	CD4+T cells	T Cells			CD40L	MS2	F	Mouse		eventCount	13797
R35W3_MS2_Ms_F_CD40L.fcs	CD4+T cells	CD4+T cells	T Cells			CD40L	MS2	F	Mouse	T Cells	percent	59.158734242346284
R35W3_MS2_Ms_F_CD40L.fcs	CD4+/CD8+	CD4+/CD8+	T Cells			CD40L	MS2	F	Mouse		eventCount	338
R35W3_MS2_Ms_F_CD40L.fcs	CD4+/CD8+	CD4+/CD8+	T Cells			CD40L	MS2	F	Mouse	T Cells	percent	1.4492753623188406
R35W3_MS2_Ms_F_PMAIono.fcs	Neutrophils	Neutrophils	Non-Basophils			PMAIono	MS2	F	Mouse		eventCount	4816
R35W3_MS2_Ms_F_PMAIono.fcs	Neutrophils	Neutrophils	Non-Basophils			PMAIono	MS2	F	Mouse	Non-Basophils	percent	4.573599240265907
R35W3_MS2_Ms_F_PMAIono.fcs	B Cells	B Cells	CD45+ CD66-			PMAIono	MS2	F	Mouse		eventCount	34205
R35W3_MS2_Ms_F_PMAIono.fcs	B Cells	B Cells	CD45+ CD66-			PMAIono	MS2	F	Mouse	CD45+ CD66-	percent	45.63952712619753
R35W3_MS2_Ms_F_PMAIono.fcs	Mouse Basophils	Mouse Basophils	ms NK1.1-			PMAIono	MS2	F	Mouse		eventCount	196
R35W3_MS2_Ms_F_PMAIono.fcs	Mouse Basophils	Mouse Basophils	ms NK1.1-			PMAIono	MS2	F	Mouse	ms NK1.1-	percent	2.8675932699341624
R35W3_MS2_Ms_F_PMAIono.fcs	ms NK1.1+/CD115-	ms NK1.1+/CD115-	CD19- CD3-			PMAIono	MS2	F	Mouse		eventCount	3784
R35W3_MS2_Ms_F_PMAIono.fcs	ms NK1.1+/CD115-	ms NK1.1+/CD115-	CD19- CD3-			PMAIono	MS2	F	Mouse	CD19- CD3-	percent	34.96904167821828
R35W3_MS2_Ms_F_PMAIono.fcs	Mouse pDCs	Mouse pDCs	FcεRIα-			PMAIono	MS2	F	Mouse		eventCount	51
R35W3_MS2_Ms_F_PMAIono.fcs	Mouse pDCs	Mouse pDCs	FcεRIα-			PMAIono	MS2	F	Mouse	FcεRIα-	percent	0.7688828584350973
R35W3_MS2_Ms_F_PMAIono.fcs	Mouse Ly6C+	Mouse Ly6C+	ms CD115+/NK1.1-			PMAIono	MS2	F	Mouse		eventCount	1410
R35W3_MS2_Ms_F_PMAIono.fcs	Mouse Ly6C+	Mouse Ly6C+	ms CD115+/NK1.1-			PMAIono	MS2	F	Mouse	ms CD115+/NK1.1-	percent	44.96173469387755
R35W3_MS2_Ms_F_PMAIono.fcs	Mouse Ly6C-	Mouse Ly6C-	ms CD115+/NK1.1-			PMAIono	MS2	F	Mouse		eventCount	1715
R35W3_MS2_Ms_F_PMAIono.fcs	Mouse Ly6C-	Mouse Ly6C-	ms CD115+/NK1.1-			PMAIono	MS2	F	Mouse	ms CD115+/NK1.1-	percent	54.6875
R35W3_MS2_Ms_F_PMAIono.fcs	CD8+T cells	CD8+T cells	T Cells			PMAIono	MS2	F	Mouse		eventCount	8130
R35W3_MS2_Ms_F_PMAIono.fcs	CD8+T cells	CD8+T cells	T Cells			PMAIono	MS2	F	Mouse	T Cells	percent	34.78967863408789
R35W3_MS2_Ms_F_PMAIono.fcs	CD4+T cells	CD4+T cells	T Cells			PMAIono	MS2	F	Mouse		eventCount	13797
R35W3_MS2_Ms_F_PMAIono.fcs	CD4+T cells	CD4+T cells	T Cells			PMAIono	MS2	F	Mouse	T Cells	percent	59.03975351962001
R35W3_MS2_Ms_F_PMAIono.fcs	CD4+/CD8+	CD4+/CD8+	T Cells			PMAIono	MS2	F	Mouse		eventCount	378
R35W3_MS2_Ms_F_PMAIono.fcs	CD4+/CD8+	CD4+/CD8+	T Cells			PMAIono	MS2	F	Mouse	T Cells	percent	1.6175274936882194
R35W3_MS2_Ms_F_IL-12.fcs	Neutrophils	Neutrophils	Non-Basophils			IL-12	MS2	F	Mouse		eventCount	6483
R35W3_MS2_Ms_F_IL-12.fcs	Neutrophils	Neutrophils	Non-Basophils			IL-12	MS2	F	Mouse	Non-Basophils	percent	4.390283543378006
R35W3_MS2_Ms_F_IL-12.fcs	B Cells	B Cells	CD45+ CD66-			IL-12	MS2	F	Mouse		eventCount	49285
R35W3_MS2_Ms_F_IL-12.fcs	B Cells	B Cells	CD45+ CD66-			IL-12	MS2	F	Mouse	CD45+ CD66-	percent	48.19718943446414
R35W3_MS2_Ms_F_IL-12.fcs	Mouse Basophils	Mouse Basophils	ms NK1.1-			IL-12	MS2	F	Mouse		eventCount	267
R35W3_MS2_Ms_F_IL-12.fcs	Mouse Basophils	Mouse Basophils	ms NK1.1-			IL-12	MS2	F	Mouse	ms NK1.1-	percent	3.415195702225633
R35W3_MS2_Ms_F_IL-12.fcs	ms NK1.1+/CD115-	ms NK1.1+/CD115-	CD19- CD3-			IL-12	MS2	F	Mouse		eventCount	4810
R35W3_MS2_Ms_F_IL-12.fcs	ms NK1.1+/CD115-	ms NK1.1+/CD115-	CD19- CD3-			IL-12	MS2	F	Mouse	CD19- CD3-	percent	37.315748642358415
R35W3_MS2_Ms_F_IL-12.fcs	Mouse pDCs	Mouse pDCs	FcεRIα-			IL-12	MS2	F	Mouse		eventCount	50
R35W3_MS2_Ms_F_IL-12.fcs	Mouse pDCs	Mouse pDCs	FcεRIα-			IL-12	MS2	F	Mouse	FcεRIα-	percent	0.6626027034190299
R35W3_MS2_Ms_F_IL-12.fcs	Mouse Ly6C+	Mouse Ly6C+	ms CD115+/NK1.1-			IL-12	MS2	F	Mouse		eventCount	1664
R35W3_MS2_Ms_F_IL-12.fcs	Mouse Ly6C+	Mouse Ly6C+	ms CD115+/NK1.1-			IL-12	MS2	F	Mouse	ms CD115+/NK1.1-	percent	45.02164502164502
R35W3_MS2_Ms_F_IL-12.fcs	Mouse Ly6C-	Mouse Ly6C-	ms CD115+/NK1.1-			IL-12	MS2	F	Mouse		eventCount	2017
R35W3_MS2_Ms_F_IL-12.fcs	Mouse Ly6C-	Mouse Ly6C-	ms CD115+/NK1.1-			IL-12	MS2	F	Mouse	ms CD115+/NK1.1-	percent	54.57251082251082
R35W3_MS2_Ms_F_IL-12.fcs	CD8+T cells	CD8+T cells	T Cells			IL-12	MS2	F	Mouse		eventCount	10511
R35W3_MS2_Ms_F_IL-12.fcs	CD8+T cells	CD8+T cells	T Cells			IL-12	MS2	F	Mouse	T Cells	percent	34.99117813509105
R35W3_MS2_Ms_F_IL-12.fcs	CD4+T cells	CD4+T cells	T Cells			IL-12	MS2	F	Mouse		eventCount	17622
R35W3_MS2_Ms_F_IL-12.fcs	CD4+T cells	CD4+T cells	T Cells			IL-12	MS2	F	Mouse	T Cells	percent	58.66373714171577
R35W3_MS2_Ms_F_IL-12.fcs	CD4+/CD8+	CD4+/CD8+	T Cells			IL-12	MS2	F	Mouse		eventCount	573
R35W3_MS2_Ms_F_IL-12.fcs	CD4+/CD8+	CD4+/CD8+	T Cells			IL-12	MS2	F	Mouse	T Cells	percent	1.9075202237091782
R35W3_MS2_Ms_F_IL-4.fcs	Neutrophils	Neutrophils	Non-Basophils			IL-4	MS2	F	Mouse		eventCount	4385
R35W3_MS2_Ms_F_IL-4.fcs	Neutrophils	Neutrophils	Non-Basophils			IL-4	MS2	F	Mouse	Non-Basophils	percent	4.699691331561348
R35W3_MS2_Ms_F_IL-4.fcs	B Cells	B Cells	CD45+ CD66-			IL-4	MS2	F	Mouse		eventCount	31519
R35W3_MS2_Ms_F_IL-4.fcs	B Cells	B Cells	CD45+ CD66-			IL-4	MS2	F	Mouse	CD45+ CD66-	percent	46.23723741344912
R35W3_MS2_Ms_F_IL-4.fcs	Mouse Basophils	Mouse Basophils	ms NK1.1-			IL-4	MS2	F	Mouse		eventCount	159
R35W3_MS2_Ms_F_IL-4.fcs	Mouse Basophils	Mouse Basophils	ms NK1.1-			IL-4	MS2	F	Mouse	ms NK1.1-	percent	2.460538532961931
R35W3_MS2_Ms_F_IL-4.fcs	ms NK1.1+/CD115-	ms NK1.1+/CD115-	CD19- CD3-			IL-4	MS2	F	Mouse		eventCount	3757
R35W3_MS2_Ms_F_IL-4.fcs	ms NK1.1+/CD115-	ms NK1.1+/CD115-	CD19- CD3-			IL-4	MS2	F	Mouse	CD19- CD3-	percent	36.233002218150254
R35W3_MS2_Ms_F_IL-4.fcs	Mouse pDCs	Mouse pDCs	FcεRIα-			IL-4	MS2	F	Mouse		eventCount	50
R35W3_MS2_Ms_F_IL-4.fcs	Mouse pDCs	Mouse pDCs	FcεRIα-			IL-4	MS2	F	Mouse	FcεRIα-	percent	0.7935248373274083
R35W3_MS2_Ms_F_IL-4.fcs	Mouse Ly6C+	Mouse Ly6C+	ms CD115+/NK1.1-			IL-4	MS2	F	Mouse		eventCount	1479
R35W3_MS2_Ms_F_IL-4.fcs	Mouse Ly6C+	Mouse Ly6C+	ms CD115+/NK1.1-			IL-4	MS2	F	Mouse	ms CD115+/NK1.1-	percent	46.982210927573064
R35W3_MS2_Ms_F_IL-4.fcs	Mouse Ly6C-	Mouse Ly6C-	ms CD115+/NK1.1-			IL-4	MS2	F	Mouse		eventCount	1663
R35W3_MS2_Ms_F_IL-4.fcs	Mouse Ly6C-	Mouse Ly6C-	ms CD115+/NK1.1-			IL-4	MS2	F	Mouse	ms CD115+/NK1.1-	percent	52.827191867852605
R35W3_MS2_Ms_F_IL-4.fcs	CD8+T cells	CD8+T cells	T Cells			IL-4	MS2	F	Mouse		eventCount	7975
R35W3_MS2_Ms_F_IL-4.fcs	CD8+T cells	CD8+T cells	T Cells			IL-4	MS2	F	Mouse	T Cells	percent	36.367367413014726
R35W3_MS2_Ms_F_IL-4.fcs	CD4+T cells	CD4+T cells	T Cells			IL-4	MS2	F	Mouse		eventCount	12777
R35W3_MS2_Ms_F_IL-4.fcs	CD4+T cells	CD4+T cells	T Cells			IL-4	MS2	F	Mouse	T Cells	percent	58.265310775685165
R35W3_MS2_Ms_F_IL-4.fcs	CD4+/CD8+	CD4+/CD8+	T Cells			IL-4	MS2	F	Mouse		eventCount	216
R35W3_MS2_Ms_F_IL-4.fcs	CD4+/CD8+	CD4+/CD8+	T Cells			IL-4	MS2	F	Mouse	T Cells	percent	0.9849970358885494
R35W5_MS3_Ms_M_Basal.fcs	Neutrophils	Neutrophils	Non-Basophils			Basal	MS3	M	Mouse		eventCount	6761
R35W5_MS3_Ms_M_Basal.fcs	Neutrophils	Neutrophils	Non-Basophils			Basal	MS3	M	Mouse	Non-Basophils	percent	7.1238159461367445
R35W5_MS3_Ms_M_Basal.fcs	B Cells	B Cells	CD45+ CD66-			Basal	MS3	M	Mouse		eventCount	36708
R35W5_MS3_Ms_M_Basal.fcs	B Cells	B Cells	CD45+ CD66-			Basal	MS3	M	Mouse	CD45+ CD66-	percent	48.34070796460177
R35W5_MS3_Ms_M_Basal.fcs	Mouse Basophils	Mouse Basophils	ms NK1.1-			Basal	MS3	M	Mouse		eventCount	383
R35W5_MS3_Ms_M_Basal.fcs	Mouse Basophils	Mouse Basophils	ms NK1.1-			Basal	MS3	M	Mouse	ms NK1.1-	percent	3.3608283608283607
R35W5_MS3_Ms_M_Basal.fcs	ms NK1.1+/CD115-	ms NK1.1+/CD115-	CD19- CD3-			Basal	MS3	M	Mouse		eventCount	4474
R35W5_MS3_Ms_M_Basal.fcs	ms NK1.1+/CD115-	ms NK1.1+/CD115-	CD19- CD3-			Basal	MS3	M	Mouse	CD19- CD3-	percent	27.959005124359454
R35W5_MS3_Ms_M_Basal.fcs	Mouse pDCs	Mouse pDCs	FcεRIα-			Basal	MS3	M	Mouse		eventCount	68
R35W5_MS3_Ms_M_Basal.fcs	Mouse pDCs	Mouse pDCs	FcεRIα-			Basal	MS3	M	Mouse	FcεRIα-	percent	0.6176203451407811
R35W5_MS3_Ms_M_Basal.fcs	Mouse Ly6C+	Mouse Ly6C+	ms CD115+/NK1.1-			Basal	MS3	M	Mouse		eventCount	3071
R35W5_MS3_Ms_M_Basal.fcs	Mouse Ly6C+	Mouse Ly6C+	ms CD115+/NK1.1-			Basal	MS3	M	Mouse	ms CD115+/NK1.1-	percent	56.870370370370374
R35W5_MS3_Ms_M_Basal.fcs	Mouse Ly6C-	Mouse Ly6C-	ms CD115+/NK1.1-			Basal	MS3	M	Mouse		eventCount	2329
R35W5_MS3_Ms_M_Basal.fcs	Mouse Ly6C-	Mouse Ly6C-	ms CD115+/NK1.1-			Basal	MS3	M	Mouse	ms CD115+/NK1.1-	percent	43.129629629629626
R35W5_MS3_Ms_M_Basal.fcs	CD8+T cells	CD8+T cells	T Cells			Basal	MS3	M	Mouse		eventCount	6422
R35W5_MS3_Ms_M_Basal.fcs	CD8+T cells	CD8+T cells	T Cells			Basal	MS3	M	Mouse	T Cells	percent	34.21234883597038
R35W5_MS3_Ms_M_Basal.fcs	CD4+T cells	CD4+T cells	T Cells			Basal	MS3	M	Mouse		eventCount	11359
R35W5_MS3_Ms_M_Basal.fcs	CD4+T cells	CD4+T cells	T Cells			Basal	MS3	M	Mouse	T Cells	percent	60.51355814820734
R35W5_MS3_Ms_M_Basal.fcs	CD4+/CD8+	CD4+/CD8+	T Cells			Basal	MS3	M	Mouse		eventCount	138
R35W5_MS3_Ms_M_Basal.fcs	CD4+/CD8+	CD4+/CD8+	T Cells			Basal	MS3	M	Mouse	T Cells	percent	0.7351766022055298
R35W5_MS3_Ms_M_LPS.fcs	Neutrophils	Neutrophils	Non-Basophils			LPS	MS3	M	Mouse		eventCount	6615
R35W5_MS3_Ms_M_LPS.fcs	Neutrophils	Neutrophils	Non-Basophils			LPS	MS3	M	Mouse	Non-Basophils	percent	7.080697472785074
R35W5_MS3_Ms_M_LPS.fcs	B Cells	B Cells	CD45+ CD66-			LPS	MS3	M	Mouse		eventCount	37274
R35W5_MS3_Ms_M_LPS.fcs	B Cells	B Cells	CD45+ CD66-			LPS	MS3	M	Mouse	CD45+ CD66-	percent	48.794344809530045
R35W5_MS3_Ms_M_LPS.fcs	Mouse Basophils	Mouse Basophils	ms NK1.1-			LPS	MS3	M	Mouse		eventCount	346
R35W5_MS3_Ms_M_LPS.fcs	Mouse Basophils	Mouse Basophils	ms NK1.1-			LPS	MS3	M	Mouse	ms NK1.1-	percent	3.140600889534356
R35W5_MS3_Ms_M_LPS.fcs	ms NK1.1+/CD115-	ms NK1.1+/CD115-	CD19- CD3-			LPS	MS3	M	Mouse		eventCount	4570
R35W5_MS3_Ms_M_LPS.fcs	ms NK1.1+/CD115-	ms NK1.1+/CD115-	CD19- CD3-			LPS	MS3	M	Mouse	CD19- CD3-	percent	29.091603539372333
R35W5_MS3_Ms_M_LPS.fcs	Mouse pDCs	Mouse pDCs	FcεRIα-			LPS	MS3	M	Mouse		eventCount	60
R35W5_MS3_Ms_M_LPS.fcs	Mouse pDCs	Mouse pDCs	FcεRIα-			LPS	MS3	M	Mouse	FcεRIα-	percent	0.562535158447403
R35W5_MS3_Ms_M_LPS.fcs	Mouse Ly6C+	Mouse Ly6C+	ms CD115+/NK1.1-			LPS	MS3	M	Mouse		eventCount	2947
R35W5_MS3_Ms_M_LPS.fcs	Mouse Ly6C+	Mouse Ly6C+	ms CD115+/NK1.1-			LPS	MS3	M	Mouse	ms CD115+/NK1.1-	percent	56.01596654628398
R35W5_MS3_Ms_M_LPS.fcs	Mouse Ly6C-	Mouse Ly6C-	ms CD115+/NK1.1-			LPS	MS3	M	Mouse		eventCount	2313
R35W5_MS3_Ms_M_LPS.fcs	Mouse Ly6C-	Mouse Ly6C-	ms CD115+/NK1.1-			LPS	MS3	M	Mouse	ms CD115+/NK1.1-	percent	43.965025660520816
R35W5_MS3_Ms_M_LPS.fcs	CD8+T cells	CD8+T cells	T Cells			LPS	MS3	M	Mouse		eventCount	6280
R35W5_MS3_Ms_M_LPS.fcs	CD8+T cells	CD8+T cells	T Cells			LPS	MS3	M	Mouse	T Cells	percent	32.99705758722152
R35W5_MS3_Ms_M_LPS.fcs	CD4+T cells	CD4+T cells	T Cells			LPS	MS3	M	Mouse		eventCount	11703
R35W5_MS3_Ms_M_LPS.fcs	CD4+T cells	CD4+T cells	T Cells			LPS	MS3	M	Mouse	T Cells	percent	61.491172761664565
R35W5_MS3_Ms_M_LPS.fcs	CD4+/CD8+	CD4+/CD8+	T Cells			LPS	MS3	M	Mouse		eventCount	128
R35W5_MS3_Ms_M_LPS.fcs	CD4+/CD8+	CD4+/CD8+	T Cells			LPS	MS3	M	Mouse	T Cells	percent	0.6725514922236234
R35W5_MS3_Ms_M_IFNa2.fcs	Neutrophils	Neutrophils	Non-Basophils			IFNa2	MS3	M	Mouse		eventCount	6349
R35W5_MS3_Ms_M_IFNa2.fcs	Neutrophils	Neutrophils	Non-Basophils			IFNa2	MS3	M	Mouse	Non-Basophils	percent	7.111175824914317
R35W5_MS3_Ms_M_IFNa2.fcs	B Cells	B Cells	CD45+ CD66-			IFNa2	MS3	M	Mouse		eventCount	36357
R35W5_MS3_Ms_M_IFNa2.fcs	B Cells	B Cells	CD45+ CD66-			IFNa2	MS3	M	Mouse	CD45+ CD66-	percent	48.62381640186166
R35W5_MS3_Ms_M_IFNa2.fcs	Mouse Basophils	Mouse Basophils	ms NK1.1-			IFNa2	MS3	M	Mouse		eventCount	369
R35W5_MS3_Ms_M_IFNa2.fcs	Mouse Basophils	Mouse Basophils	ms NK1.1-			IFNa2	MS3	M	Mouse	ms NK1.1-	percent	3.3634126333059884
R35W5_MS3_Ms_M_IFNa2.fcs	ms NK1.1+/CD115-	ms NK1.1+/CD115-	CD19- CD3-			IFNa2	MS3	M	Mouse		eventCount	4590
R35W5_MS3_Ms_M_IFNa2.fcs	ms NK1.1+/CD115-	ms NK1.1+/CD115-	CD19- CD3-			IFNa2	MS3	M	Mouse	CD19- CD3-	percent	29.289770914427923
R35W5_MS3_Ms_M_IFNa2.fcs	Mouse pDCs	Mouse pDCs	FcεRIα-			IFNa2	MS3	M	Mouse		eventCount	58
R35W5_MS3_Ms_M_IFNa2.fcs	Mouse pDCs	Mouse pDCs	FcεRIα-			IFNa2	MS3	M	Mouse	FcεRIα-	percent	0.5473247145418515
R35W5_MS3_Ms_M_IFNa2.fcs	Mouse Ly6C+	Mouse Ly6C+	ms CD115+/NK1.1-			IFNa2	MS3	M	Mouse		eventCount	3027
R35W5_MS3_Ms_M_IFNa2.fcs	Mouse Ly6C+	Mouse Ly6C+	ms CD115+/NK1.1-			IFNa2	MS3	M	Mouse	ms CD115+/NK1.1-	percent	56.802401951585665
R35W5_MS3_Ms_M_IFNa2.fcs	Mouse Ly6C-	Mouse Ly6C-	ms CD115+/NK1.1-			IFNa2	MS3	M	Mouse		eventCount	2302
R35W5_MS3_Ms_M_IFNa2.fcs	Mouse Ly6C-	Mouse Ly6C-	ms CD115+/NK1.1-			IFNa2	MS3	M	Mouse	ms CD115+/NK1.1-	percent	43.197598048414335
R35W5_MS3_Ms_M_IFNa2.fcs	CD8+T cells	CD8+T cells	T Cells			IFNa2	MS3	M	Mouse		eventCount	6566
R35W5_MS3_Ms_M_IFNa2.fcs	CD8+T cells	CD8+T cells	T Cells			IFNa2	MS3	M	Mouse	T Cells	percent	34.12327200914666
R35W5_MS3_Ms_M_IFNa2.fcs	CD4+T cells	CD4+T cells	T Cells			IFNa2	MS3	M	Mouse		eventCount	11568
R35W5_MS3_Ms_M_IFNa2.fcs	CD4+T cells	CD4+T cells	T Cells			IFNa2	MS3	M	Mouse	T Cells	percent	60.118490801372
R35W5_MS3_Ms_M_IFNa2.fcs	CD4+/CD8+	CD4+/CD8+	T Cells			IFNa2	MS3	M	Mouse		eventCount	116
R35W5_MS3_Ms_M_IFNa2.fcs	CD4+/CD8+	CD4+/CD8+	T Cells			IFNa2	MS3	M	Mouse	T Cells	percent	0.6028479368049059
R35W5_MS3_Ms_M_IL-6.fcs	Neutrophils	Neutrophils	Non-Basophils			IL-6	MS3	M	Mouse		eventCount	9233
R35W5_MS3_Ms_M_IL-6.fcs	Neutrophils	Neutrophils	Non-Basophils			IL-6	MS3	M	Mouse	Non-Basophils	percent	7.958247858090986
R35W5_MS3_Ms_M_IL-6.fcs	B Cells	B Cells	CD45+ CD66-			IL-6	MS3	M	Mouse		eventCount	44829
R35W5_MS3_Ms_M_IL-6.fcs	B Cells	B Cells	CD45+ CD66-			IL-6	MS3	M	Mouse	CD45+ CD66-	percent	47.53265756213419
R35W5_MS3_Ms_M_IL-6.fcs	Mouse Basophils	Mouse Basophils	ms NK1.1-			IL-6	MS3	M	Mouse		eventCount	536
R35W5_MS3_Ms_M_IL-6.fcs	Mouse Basophils	Mouse Basophils	ms NK1.1-			IL-6	MS3	M	Mouse	ms NK1.1-	percent	3.752187609380469
R35W5_MS3_Ms_M_IL-6.fcs	ms NK1.1+/CD115-	ms NK1.1+/CD115-	CD19- CD3-			IL-6	MS3	M	Mouse		eventCount	5722
R35W5_MS3_Ms_M_IL-6.fcs	ms NK1.1+/CD115-	ms NK1.1+/CD115-	CD19- CD3-			IL-6	MS3	M	Mouse	CD19- CD3-	percent	28.354806739345886
R35W5_MS3_Ms_M_IL-6.fcs	Mouse pDCs	Mouse pDCs	FcεRIα-			IL-6	MS3	M	Mouse		eventCount	69
R35W5_MS3_Ms_M_IL-6.fcs	Mouse pDCs	Mouse pDCs	FcεRIα-			IL-6	MS3	M	Mouse	FcεRIα-	percent	0.5020737830168086
R35W5_MS3_Ms_M_IL-6.fcs	Mouse Ly6C+	Mouse Ly6C+	ms CD115+/NK1.1-			IL-6	MS3	M	Mouse		eventCount	3942
R35W5_MS3_Ms_M_IL-6.fcs	Mouse Ly6C+	Mouse Ly6C+	ms CD115+/NK1.1-			IL-6	MS3	M	Mouse	ms CD115+/NK1.1-	percent	58.37405597512217
R35W5_MS3_Ms_M_IL-6.fcs	Mouse Ly6C-	Mouse Ly6C-	ms CD115+/NK1.1-			IL-6	MS3	M	Mouse		eventCount	2811
R35W5_MS3_Ms_M_IL-6.fcs	Mouse Ly6C-	Mouse Ly6C-	ms CD115+/NK1.1-			IL-6	MS3	M	Mouse	ms CD115+/NK1.1-	percent	41.62594402487783
R35W5_MS3_Ms_M_IL-6.fcs	CD8+T cells	CD8+T cells	T Cells			IL-6	MS3	M	Mouse		eventCount	8054
R35W5_MS3_Ms_M_IL-6.fcs	CD8+T cells	CD8+T cells	T Cells			IL-6	MS3	M	Mouse	T Cells	percent	34.27963396467334
R35W5_MS3_Ms_M_IL-6.fcs	CD4+T cells	CD4+T cells	T Cells			IL-6	MS3	M	Mouse		eventCount	14124
R35W5_MS3_Ms_M_IL-6.fcs	CD4+T cells	CD4+T cells	T Cells			IL-6	MS3	M	Mouse	T Cells	percent	60.114918067673976
R35W5_MS3_Ms_M_IL-6.fcs	CD4+/CD8+	CD4+/CD8+	T Cells			IL-6	MS3	M	Mouse		eventCount	180
R35W5_MS3_Ms_M_IL-6.fcs	CD4+/CD8+	CD4+/CD8+	T Cells			IL-6	MS3	M	Mouse	T Cells	percent	0.7661204511598212
R35W5_MS3_Ms_M_IL-2.fcs	Neutrophils	Neutrophils	Non-Basophils			IL-2	MS3	M	Mouse		eventCount	10274
R35W5_MS3_Ms_M_IL-2.fcs	Neutrophils	Neutrophils	Non-Basophils			IL-2	MS3	M	Mouse	Non-Basophils	percent	8.09142029076819
R35W5_MS3_Ms_M_IL-2.fcs	B Cells	B Cells	CD45+ CD66-			IL-2	MS3	M	Mouse		eventCount	50438
R35W5_MS3_Ms_M_IL-2.fcs	B Cells	B Cells	CD45+ CD66-			IL-2	MS3	M	Mouse	CD45+ CD66-	percent	48.22680116651527
R35W5_MS3_Ms_M_IL-2.fcs	Mouse Basophils	Mouse Basophils	ms NK1.1-			IL-2	MS3	M	Mouse		eventCount	606
R35W5_MS3_Ms_M_IL-2.fcs	Mouse Basophils	Mouse Basophils	ms NK1.1-			IL-2	MS3	M	Mouse	ms NK1.1-	percent	4.044853824589508
R35W5_MS3_Ms_M_IL-2.fcs	ms NK1.1+/CD115-	ms NK1.1+/CD115-	CD19- CD3-			IL-2	MS3	M	Mouse		eventCount	5843
R35W5_MS3_Ms_M_IL-2.fcs	ms NK1.1+/CD115-	ms NK1.1+/CD115-	CD19- CD3-			IL-2	MS3	M	Mouse	CD19- CD3-	percent	27.825134530215724
R35W5_MS3_Ms_M_IL-2.fcs	Mouse pDCs	Mouse pDCs	FcεRIα-			IL-2	MS3	M	Mouse		eventCount	77
R35W5_MS3_Ms_M_IL-2.fcs	Mouse pDCs	Mouse pDCs	FcεRIα-			IL-2	MS3	M	Mouse	FcεRIα-	percent	0.535726709803103
R35W5_MS3_Ms_M_IL-2.fcs	Mouse Ly6C+	Mouse Ly6C+	ms CD115+/NK1.1-			IL-2	MS3	M	Mouse		eventCount	4158
R35W5_MS3_Ms_M_IL-2.fcs	Mouse Ly6C+	Mouse Ly6C+	ms CD115+/NK1.1-			IL-2	MS3	M	Mouse	ms CD115+/NK1.1-	percent	57.62993762993763
R35W5_MS3_Ms_M_IL-2.fcs	Mouse Ly6C-	Mouse Ly6C-	ms CD115+/NK1.1-			IL-2	MS3	M	Mouse		eventCount	3056
R35W5_MS3_Ms_M_IL-2.fcs	Mouse Ly6C-	Mouse Ly6C-	ms CD115+/NK1.1-			IL-2	MS3	M	Mouse	ms CD115+/NK1.1-	percent	42.35620235620236
R35W5_MS3_Ms_M_IL-2.fcs	CD8+T cells	CD8+T cells	T Cells			IL-2	MS3	M	Mouse		eventCount	9185
R35W5_MS3_Ms_M_IL-2.fcs	CD8+T cells	CD8+T cells	T Cells			IL-2	MS3	M	Mouse	T Cells	percent	34.63554432670915
R35W5_MS3_Ms_M_IL-2.fcs	CD4+T cells	CD4+T cells	T Cells			IL-2	MS3	M	Mouse		eventCount	15842
R35W5_MS3_Ms_M_IL-2.fcs	CD4+T cells	CD4+T cells	T Cells			IL-2	MS3	M	Mouse	T Cells	percent	59.73830084090652
R35W5_MS3_Ms_M_IL-2.fcs	CD4+/CD8+	CD4+/CD8+	T Cells			IL-2	MS3	M	Mouse		eventCount	207
R35W5_MS3_Ms_M_IL-2.fcs	CD4+/CD8+	CD4+/CD8+	T Cells			IL-2	MS3	M	Mouse	T Cells	percent	0.7805724197745013
R35W5_MS3_Ms_M_R848.fcs	Neutrophils	Neutrophils	Non-Basophils			R848	MS3	M	Mouse		eventCount	10405
R35W5_MS3_Ms_M_R848.fcs	Neutrophils	Neutrophils	Non-Basophils			R848	MS3	M	Mouse	Non-Basophils	percent	6.943980993312956
R35W5_MS3_Ms_M_R848.fcs	B Cells	B Cells	CD45+ CD66-			R848	MS3	M	Mouse		eventCount	55998
R35W5_MS3_Ms_M_R848.fcs	B Cells	B Cells	CD45+ CD66-			R848	MS3	M	Mouse	CD45+ CD66-	percent	48.49403328887888
R35W5_MS3_Ms_M_R848.fcs	Mouse Basophils	Mouse Basophils	ms NK1.1-			R848	MS3	M	Mouse		eventCount	558
R35W5_MS3_Ms_M_R848.fcs	Mouse Basophils	Mouse Basophils	ms NK1.1-			R848	MS3	M	Mouse	ms NK1.1-	percent	3.5946659795142692
R35W5_MS3_Ms_M_R848.fcs	ms NK1.1+/CD115-	ms NK1.1+/CD115-	CD19- CD3-			R848	MS3	M	Mouse		eventCount	6540
R35W5_MS3_Ms_M_R848.fcs	ms NK1.1+/CD115-	ms NK1.1+/CD115-	CD19- CD3-			R848	MS3	M	Mouse	CD19- CD3-	percent	29.303701048481045
R35W5_MS3_Ms_M_R848.fcs	Mouse pDCs	Mouse pDCs	FcεRIα-			R848	MS3	M	Mouse		eventCount	61
R35W5_MS3_Ms_M_R848.fcs	Mouse pDCs	Mouse pDCs	FcεRIα-			R848	MS3	M	Mouse	FcεRIα-	percent	0.40786306499063923
R35W5_MS3_Ms_M_R848.fcs	Mouse Ly6C+	Mouse Ly6C+	ms CD115+/NK1.1-			R848	MS3	M	Mouse		eventCount	4208
R35W5_MS3_Ms_M_R848.fcs	Mouse Ly6C+	Mouse Ly6C+	ms CD115+/NK1.1-			R848	MS3	M	Mouse	ms CD115+/NK1.1-	percent	59.14265635980323
R35W5_MS3_Ms_M_R848.fcs	Mouse Ly6C-	Mouse Ly6C-	ms CD115+/NK1.1-			R848	MS3	M	Mouse		eventCount	2906
R35W5_MS3_Ms_M_R848.fcs	Mouse Ly6C-	Mouse Ly6C-	ms CD115+/NK1.1-			R848	MS3	M	Mouse	ms CD115+/NK1.1-	percent	40.84328882642305
R35W5_MS3_Ms_M_R848.fcs	CD8+T cells	CD8+T cells	T Cells			R848	MS3	M	Mouse		eventCount	9668
R35W5_MS3_Ms_M_R848.fcs	CD8+T cells	CD8+T cells	T Cells			R848	MS3	M	Mouse	T Cells	percent	34.77447665635566
R35W5_MS3_Ms_M_R848.fcs	CD4+T cells	CD4+T cells	T Cells			R848	MS3	M	Mouse		eventCount	16565
R35W5_MS3_Ms_M_R848.fcs	CD4+T cells	CD4+T cells	T Cells			R848	MS3	M	Mouse	T Cells	percent	59.582044457233295
R35W5_MS3_Ms_M_R848.fcs	CD4+/CD8+	CD4+/CD8+	T Cells			R848	MS3	M	Mouse		eventCount	250
R35W5_MS3_Ms_M_R848.fcs	CD4+/CD8+	CD4+/CD8+	T Cells			R848	MS3	M	Mouse	T Cells	percent	0.8992158837493706
R35W5_MS3_Ms_M_TNFa.fcs	Neutrophils	Neutrophils	Non-Basophils			TNFa	MS3	M	Mouse		eventCount	10402
R35W5_MS3_Ms_M_TNFa.fcs	Neutrophils	Neutrophils	Non-Basophils			TNFa	MS3	M	Mouse	Non-Basophils	percent	7.344385449615906
R35W5_MS3_Ms_M_TNFa.fcs	B Cells	B Cells	CD45+ CD66-			TNFa	MS3	M	Mouse		eventCount	55766
R35W5_MS3_Ms_M_TNFa.fcs	B Cells	B Cells	CD45+ CD66-			TNFa	MS3	M	Mouse	CD45+ CD66-	percent	49.059558370722264
R35W5_MS3_Ms_M_TNFa.fcs	Mouse Basophils	Mouse Basophils	ms NK1.1-			TNFa	MS3	M	Mouse		eventCount	591
R35W5_MS3_Ms_M_TNFa.fcs	Mouse Basophils	Mouse Basophils	ms NK1.1-			TNFa	MS3	M	Mouse	ms NK1.1-	percent	3.8579541745544748
R35W5_MS3_Ms_M_TNFa.fcs	ms NK1.1+/CD115-	ms NK1.1+/CD115-	CD19- CD3-			TNFa	MS3	M	Mouse		eventCount	6656
R35W5_MS3_Ms_M_TNFa.fcs	ms NK1.1+/CD115-	ms NK1.1+/CD115-	CD19- CD3-			TNFa	MS3	M	Mouse	CD19- CD3-	percent	30.015783540022547
R35W5_MS3_Ms_M_TNFa.fcs	Mouse pDCs	Mouse pDCs	FcεRIα-			TNFa	MS3	M	Mouse		eventCount	60
R35W5_MS3_Ms_M_TNFa.fcs	Mouse pDCs	Mouse pDCs	FcεRIα-			TNFa	MS3	M	Mouse	FcεRIα-	percent	0.40749796251018744
R35W5_MS3_Ms_M_TNFa.fcs	Mouse Ly6C+	Mouse Ly6C+	ms CD115+/NK1.1-			TNFa	MS3	M	Mouse		eventCount	3058
R35W5_MS3_Ms_M_TNFa.fcs	Mouse Ly6C+	Mouse Ly6C+	ms CD115+/NK1.1-			TNFa	MS3	M	Mouse	ms CD115+/NK1.1-	percent	54.4903777619387
R35W5_MS3_Ms_M_TNFa.fcs	Mouse Ly6C-	Mouse Ly6C-	ms CD115+/NK1.1-			TNFa	MS3	M	Mouse		eventCount	2554
R35W5_MS3_Ms_M_TNFa.fcs	Mouse Ly6C-	Mouse Ly6C-	ms CD115+/NK1.1-			TNFa	MS3	M	Mouse	ms CD115+/NK1.1-	percent	45.5096222380613
R35W5_MS3_Ms_M_TNFa.fcs	CD8+T cells	CD8+T cells	T Cells			TNFa	MS3	M	Mouse		eventCount	10174
R35W5_MS3_Ms_M_TNFa.fcs	CD8+T cells	CD8+T cells	T Cells			TNFa	MS3	M	Mouse	T Cells	percent	34.54434333831319
R35W5_MS3_Ms_M_TNFa.fcs	CD4+T cells	CD4+T cells	T Cells			TNFa	MS3	M	Mouse		eventCount	17723
R35W5_MS3_Ms_M_TNFa.fcs	CD4+T cells	CD4+T cells	T Cells			TNFa	MS3	M	Mouse	T Cells	percent	60.175879396984925
R35W5_MS3_Ms_M_TNFa.fcs	CD4+/CD8+	CD4+/CD8+	T Cells			TNFa	MS3	M	Mouse		eventCount	183
R35W5_MS3_Ms_M_TNFa.fcs	CD4+/CD8+	CD4+/CD8+	T Cells			TNFa	MS3	M	Mouse	T Cells	percent	0.6213499932092897
R35W5_MS3_Ms_M_IFNg.fcs	Neutrophils	Neutrophils	Non-Basophils			IFNg	MS3	M	Mouse		eventCount	6769
R35W5_MS3_Ms_M_IFNg.fcs	Neutrophils	Neutrophils	Non-Basophils			IFNg	MS3	M	Mouse	Non-Basophils	percent	7.444924714862353
R35W5_MS3_Ms_M_IFNg.fcs	B Cells	B Cells	CD45+ CD66-			IFNg	MS3	M	Mouse		eventCount	34819
R35W5_MS3_Ms_M_IFNg.fcs	B Cells	B Cells	CD45+ CD66-			IFNg	MS3	M	Mouse	CD45+ CD66-	percent	47.72668083064903
R35W5_MS3_Ms_M_IFNg.fcs	Mouse Basophils	Mouse Basophils	ms NK1.1-			IFNg	MS3	M	Mouse		eventCount	356
R35W5_MS3_Ms_M_IFNg.fcs	Mouse Basophils	Mouse Basophils	ms NK1.1-			IFNg	MS3	M	Mouse	ms NK1.1-	percent	3.3342699260091786
R35W5_MS3_Ms_M_IFNg.fcs	ms NK1.1+/CD115-	ms NK1.1+/CD115-	CD19- CD3-			IFNg	MS3	M	Mouse		eventCount	4292
R35W5_MS3_Ms_M_IFNg.fcs	ms NK1.1+/CD115-	ms NK1.1+/CD115-	CD19- CD3-			IFNg	MS3	M	Mouse	CD19- CD3-	percent	28.395633476678796
R35W5_MS3_Ms_M_IFNg.fcs	Mouse pDCs	Mouse pDCs	FcεRIα-			IFNg	MS3	M	Mouse		eventCount	41
R35W5_MS3_Ms_M_IFNg.fcs	Mouse pDCs	Mouse pDCs	FcεRIα-			IFNg	MS3	M	Mouse	FcεRIα-	percent	0.39740234564311333
R35W5_MS3_Ms_M_IFNg.fcs	Mouse Ly6C+	Mouse Ly6C+	ms CD115+/NK1.1-			IFNg	MS3	M	Mouse		eventCount	2795
R35W5_MS3_Ms_M_IFNg.fcs	Mouse Ly6C+	Mouse Ly6C+	ms CD115+/NK1.1-			IFNg	MS3	M	Mouse	ms CD115+/NK1.1-	percent	56.64775030401297
R35W5_MS3_Ms_M_IFNg.fcs	Mouse Ly6C-	Mouse Ly6C-	ms CD115+/NK1.1-			IFNg	MS3	M	Mouse		eventCount	2138
R35W5_MS3_Ms_M_IFNg.fcs	Mouse Ly6C-	Mouse Ly6C-	ms CD115+/NK1.1-			IFNg	MS3	M	Mouse	ms CD115+/NK1.1-	percent	43.33198216457235
R35W5_MS3_Ms_M_IFNg.fcs	CD8+T cells	CD8+T cells	T Cells			IFNg	MS3	M	Mouse		eventCount	6083
R35W5_MS3_Ms_M_IFNg.fcs	CD8+T cells	CD8+T cells	T Cells			IFNg	MS3	M	Mouse	T Cells	percent	33.94720687538367
R35W5_MS3_Ms_M_IFNg.fcs	CD4+T cells	CD4+T cells	T Cells			IFNg	MS3	M	Mouse		eventCount	10774
R35W5_MS3_Ms_M_IFNg.fcs	CD4+T cells	CD4+T cells	T Cells			IFNg	MS3	M	Mouse	T Cells	percent	60.12612310954852
R35W5_MS3_Ms_M_IFNg.fcs	CD4+/CD8+	CD4+/CD8+	T Cells			IFNg	MS3	M	Mouse		eventCount	168
R35W5_MS3_Ms_M_IFNg.fcs	CD4+/CD8+	CD4+/CD8+	T Cells			IFNg	MS3	M	Mouse	T Cells	percent	0.9375523187677883
R35W5_MS3_Ms_M_IFNb.fcs	Neutrophils	Neutrophils	Non-Basophils			IFNb	MS3	M	Mouse		eventCount	7348
R35W5_MS3_Ms_M_IFNb.fcs	Neutrophils	Neutrophils	Non-Basophils			IFNb	MS3	M	Mouse	Non-Basophils	percent	7.797196489775995
R35W5_MS3_Ms_M_IFNb.fcs	B Cells	B Cells	CD45+ CD66-			IFNb	MS3	M	Mouse		eventCount	35164
R35W5_MS3_Ms_M_IFNb.fcs	B Cells	B Cells	CD45+ CD66-			IFNb	MS3	M	Mouse	CD45+ CD66-	percent	47.00629620222706
R35W5_MS3_Ms_M_IFNb.fcs	Mouse Basophils	Mouse Basophils	ms NK1.1-			IFNb	MS3	M	Mouse		eventCount	426
R35W5_MS3_Ms_M_IFNb.fcs	Mouse Basophils	Mouse Basophils	ms NK1.1-			IFNb	MS3	M	Mouse	ms NK1.1-	percent	3.8056101482937286
R35W5_MS3_Ms_M_IFNb.fcs	ms NK1.1+/CD115-	ms NK1.1+/CD115-	CD19- CD3-			IFNb	MS3	M	Mouse		eventCount	4413
R35W5_MS3_Ms_M_IFNb.fcs	ms NK1.1+/CD115-	ms NK1.1+/CD115-	CD19- CD3-			IFNb	MS3	M	Mouse	CD19- CD3-	percent	28.0332867488248
R35W5_MS3_Ms_M_IFNb.fcs	Mouse pDCs	Mouse pDCs	FcεRIα-			IFNb	MS3	M	Mouse		eventCount	54
R35W5_MS3_Ms_M_IFNb.fcs	Mouse pDCs	Mouse pDCs	FcεRIα-			IFNb	MS3	M	Mouse	FcεRIα-	percent	0.5016256386437529
R35W5_MS3_Ms_M_IFNb.fcs	Mouse Ly6C+	Mouse Ly6C+	ms CD115+/NK1.1-			IFNb	MS3	M	Mouse		eventCount	3005
R35W5_MS3_Ms_M_IFNb.fcs	Mouse Ly6C+	Mouse Ly6C+	ms CD115+/NK1.1-			IFNb	MS3	M	Mouse	ms CD115+/NK1.1-	percent	57.72185939300807
R35W5_MS3_Ms_M_IFNb.fcs	Mouse Ly6C-	Mouse Ly6C-	ms CD115+/NK1.1-			IFNb	MS3	M	Mouse		eventCount	2201
R35W5_MS3_Ms_M_IFNb.fcs	Mouse Ly6C-	Mouse Ly6C-	ms CD115+/NK1.1-			IFNb	MS3	M	Mouse	ms CD115+/NK1.1-	percent	42.27814060699193
R35W5_MS3_Ms_M_IFNb.fcs	CD8+T cells	CD8+T cells	T Cells			IFNb	MS3	M	Mouse		eventCount	6131
R35W5_MS3_Ms_M_IFNb.fcs	CD8+T cells	CD8+T cells	T Cells			IFNb	MS3	M	Mouse	T Cells	percent	34.10089548918182
R35W5_MS3_Ms_M_IFNb.fcs	CD4+T cells	CD4+T cells	T Cells			IFNb	MS3	M	Mouse		eventCount	10801
R35W5_MS3_Ms_M_IFNb.fcs	CD4+T cells	CD4+T cells	T Cells			IFNb	MS3	M	Mouse	T Cells	percent	60.07564380666333
R35W5_MS3_Ms_M_IFNb.fcs	CD4+/CD8+	CD4+/CD8+	T Cells			IFNb	MS3	M	Mouse		eventCount	160
R35W5_MS3_Ms_M_IFNb.fcs	CD4+/CD8+	CD4+/CD8+	T Cells			IFNb	MS3	M	Mouse	T Cells	percent	0.8899271372156404
R35W5_MS3_Ms_M_CD40L.fcs	Neutrophils	Neutrophils	Non-Basophils			CD40L	MS3	M	Mouse		eventCount	8129
R35W5_MS3_Ms_M_CD40L.fcs	Neutrophils	Neutrophils	Non-Basophils			CD40L	MS3	M	Mouse	Non-Basophils	percent	7.7807343313296835
R35W5_MS3_Ms_M_CD40L.fcs	B Cells	B Cells	CD45+ CD66-			CD40L	MS3	M	Mouse		eventCount	39903
R35W5_MS3_Ms_M_CD40L.fcs	B Cells	B Cells	CD45+ CD66-			CD40L	MS3	M	Mouse	CD45+ CD66-	percent	48.56210979809904
R35W5_MS3_Ms_M_CD40L.fcs	Mouse Basophils	Mouse Basophils	ms NK1.1-			CD40L	MS3	M	Mouse		eventCount	427
R35W5_MS3_Ms_M_CD40L.fcs	Mouse Basophils	Mouse Basophils	ms NK1.1-			CD40L	MS3	M	Mouse	ms NK1.1-	percent	3.7694209039548023
R35W5_MS3_Ms_M_CD40L.fcs	ms NK1.1+/CD115-	ms NK1.1+/CD115-	CD19- CD3-			CD40L	MS3	M	Mouse		eventCount	4606
R35W5_MS3_Ms_M_CD40L.fcs	ms NK1.1+/CD115-	ms NK1.1+/CD115-	CD19- CD3-			CD40L	MS3	M	Mouse	CD19- CD3-	percent	28.65675356187395
R35W5_MS3_Ms_M_CD40L.fcs	Mouse pDCs	Mouse pDCs	FcεRIα-			CD40L	MS3	M	Mouse		eventCount	65
R35W5_MS3_Ms_M_CD40L.fcs	Mouse pDCs	Mouse pDCs	FcεRIα-			CD40L	MS3	M	Mouse	FcεRIα-	percent	0.5965491923641704
R35W5_MS3_Ms_M_CD40L.fcs	Mouse Ly6C+	Mouse Ly6C+	ms CD115+/NK1.1-			CD40L	MS3	M	Mouse		eventCount	3042
R35W5_MS3_Ms_M_CD40L.fcs	Mouse Ly6C+	Mouse Ly6C+	ms CD115+/NK1.1-			CD40L	MS3	M	Mouse	ms CD115+/NK1.1-	percent	58.05343511450382
R35W5_MS3_Ms_M_CD40L.fcs	Mouse Ly6C-	Mouse Ly6C-	ms CD115+/NK1.1-			CD40L	MS3	M	Mouse		eventCount	2198
R35W5_MS3_Ms_M_CD40L.fcs	Mouse Ly6C-	Mouse Ly6C-	ms CD115+/NK1.1-			CD40L	MS3	M	Mouse	ms CD115+/NK1.1-	percent	41.94656488549618
R35W5_MS3_Ms_M_CD40L.fcs	CD8+T cells	CD8+T cells	T Cells			CD40L	MS3	M	Mouse		eventCount	7010
R35W5_MS3_Ms_M_CD40L.fcs	CD8+T cells	CD8+T cells	T Cells			CD40L	MS3	M	Mouse	T Cells	percent	34.70812496905481
R35W5_MS3_Ms_M_CD40L.fcs	CD4+T cells	CD4+T cells	T Cells			CD40L	MS3	M	Mouse		eventCount	12025
R35W5_MS3_Ms_M_CD40L.fcs	CD4+T cells	CD4+T cells	T Cells			CD40L	MS3	M	Mouse	T Cells	percent	59.53854532851413
R35W5_MS3_Ms_M_CD40L.fcs	CD4+/CD8+	CD4+/CD8+	T Cells			CD40L	MS3	M	Mouse		eventCount	170
R35W5_MS3_Ms_M_CD40L.fcs	CD4+/CD8+	CD4+/CD8+	T Cells			CD40L	MS3	M	Mouse	T Cells	percent	0.8417091647274347
R35W5_MS3_Ms_M_PMAIono.fcs	Neutrophils	Neutrophils	Non-Basophils			PMAIono	MS3	M	Mouse		eventCount	7836
R35W5_MS3_Ms_M_PMAIono.fcs	Neutrophils	Neutrophils	Non-Basophils			PMAIono	MS3	M	Mouse	Non-Basophils	percent	7.3254183415911
R35W5_MS3_Ms_M_PMAIono.fcs	B Cells	B Cells	CD45+ CD66-			PMAIono	MS3	M	Mouse		eventCount	39895
R35W5_MS3_Ms_M_PMAIono.fcs	B Cells	B Cells	CD45+ CD66-			PMAIono	MS3	M	Mouse	CD45+ CD66-	percent	48.20798491952245
R35W5_MS3_Ms_M_PMAIono.fcs	Mouse Basophils	Mouse Basophils	ms NK1.1-			PMAIono	MS3	M	Mouse		eventCount	407
R35W5_MS3_Ms_M_PMAIono.fcs	Mouse Basophils	Mouse Basophils	ms NK1.1-			PMAIono	MS3	M	Mouse	ms NK1.1-	percent	3.624866405415034
R35W5_MS3_Ms_M_PMAIono.fcs	ms NK1.1+/CD115-	ms NK1.1+/CD115-	CD19- CD3-			PMAIono	MS3	M	Mouse		eventCount	4772
R35W5_MS3_Ms_M_PMAIono.fcs	ms NK1.1+/CD115-	ms NK1.1+/CD115-	CD19- CD3-			PMAIono	MS3	M	Mouse	CD19- CD3-	percent	29.52787575026298
R35W5_MS3_Ms_M_PMAIono.fcs	Mouse pDCs	Mouse pDCs	FcεRIα-			PMAIono	MS3	M	Mouse		eventCount	59
R35W5_MS3_Ms_M_PMAIono.fcs	Mouse pDCs	Mouse pDCs	FcεRIα-			PMAIono	MS3	M	Mouse	FcεRIα-	percent	0.5454881656804734
R35W5_MS3_Ms_M_PMAIono.fcs	Mouse Ly6C+	Mouse Ly6C+	ms CD115+/NK1.1-			PMAIono	MS3	M	Mouse		eventCount	2959
R35W5_MS3_Ms_M_PMAIono.fcs	Mouse Ly6C+	Mouse Ly6C+	ms CD115+/NK1.1-			PMAIono	MS3	M	Mouse	ms CD115+/NK1.1-	percent	56.91479130602039
R35W5_MS3_Ms_M_PMAIono.fcs	Mouse Ly6C-	Mouse Ly6C-	ms CD115+/NK1.1-			PMAIono	MS3	M	Mouse		eventCount	2240
R35W5_MS3_Ms_M_PMAIono.fcs	Mouse Ly6C-	Mouse Ly6C-	ms CD115+/NK1.1-			PMAIono	MS3	M	Mouse	ms CD115+/NK1.1-	percent	43.08520869397961
R35W5_MS3_Ms_M_PMAIono.fcs	CD8+T cells	CD8+T cells	T Cells			PMAIono	MS3	M	Mouse		eventCount	6842
R35W5_MS3_Ms_M_PMAIono.fcs	CD8+T cells	CD8+T cells	T Cells			PMAIono	MS3	M	Mouse	T Cells	percent	34.40438477397295
R35W5_MS3_Ms_M_PMAIono.fcs	CD4+T cells	CD4+T cells	T Cells			PMAIono	MS3	M	Mouse		eventCount	11910
R35W5_MS3_Ms_M_PMAIono.fcs	CD4+T cells	CD4+T cells	T Cells			PMAIono	MS3	M	Mouse	T Cells	percent	59.888369286468546
R35W5_MS3_Ms_M_PMAIono.fcs	CD4+/CD8+	CD4+/CD8+	T Cells			PMAIono	MS3	M	Mouse		eventCount	217
R35W5_MS3_Ms_M_PMAIono.fcs	CD4+/CD8+	CD4+/CD8+	T Cells			PMAIono	MS3	M	Mouse	T Cells	percent	1.0911650827173531
R35W5_MS3_Ms_M_IL-12.fcs	Neutrophils	Neutrophils	Non-Basophils			IL-12	MS3	M	Mouse		eventCount	10673
R35W5_MS3_Ms_M_IL-12.fcs	Neutrophils	Neutrophils	Non-Basophils			IL-12	MS3	M	Mouse	Non-Basophils	percent	6.991582326160296
R35W5_MS3_Ms_M_IL-12.fcs	B Cells	B Cells	CD45+ CD66-			IL-12	MS3	M	Mouse		eventCount	56682
R35W5_MS3_Ms_M_IL-12.fcs	B Cells	B Cells	CD45+ CD66-			IL-12	MS3	M	Mouse	CD45+ CD66-	percent	49.40899581589958
R35W5_MS3_Ms_M_IL-12.fcs	Mouse Basophils	Mouse Basophils	ms NK1.1-			IL-12	MS3	M	Mouse		eventCount	566
R35W5_MS3_Ms_M_IL-12.fcs	Mouse Basophils	Mouse Basophils	ms NK1.1-			IL-12	MS3	M	Mouse	ms NK1.1-	percent	4.0486409155937055
R35W5_MS3_Ms_M_IL-12.fcs	ms NK1.1+/CD115-	ms NK1.1+/CD115-	CD19- CD3-			IL-12	MS3	M	Mouse		eventCount	6228
R35W5_MS3_Ms_M_IL-12.fcs	ms NK1.1+/CD115-	ms NK1.1+/CD115-	CD19- CD3-			IL-12	MS3	M	Mouse	CD19- CD3-	percent	30.448811968319156
R35W5_MS3_Ms_M_IL-12.fcs	Mouse pDCs	Mouse pDCs	FcεRIα-			IL-12	MS3	M	Mouse		eventCount	46
R35W5_MS3_Ms_M_IL-12.fcs	Mouse pDCs	Mouse pDCs	FcεRIα-			IL-12	MS3	M	Mouse	FcεRIα-	percent	0.3431555389779933
R35W5_MS3_Ms_M_IL-12.fcs	Mouse Ly6C+	Mouse Ly6C+	ms CD115+/NK1.1-			IL-12	MS3	M	Mouse		eventCount	3590
R35W5_MS3_Ms_M_IL-12.fcs	Mouse Ly6C+	Mouse Ly6C+	ms CD115+/NK1.1-			IL-12	MS3	M	Mouse	ms CD115+/NK1.1-	percent	57.69848923175828
R35W5_MS3_Ms_M_IL-12.fcs	Mouse Ly6C-	Mouse Ly6C-	ms CD115+/NK1.1-			IL-12	MS3	M	Mouse		eventCount	2632
R35W5_MS3_Ms_M_IL-12.fcs	Mouse Ly6C-	Mouse Ly6C-	ms CD115+/NK1.1-			IL-12	MS3	M	Mouse	ms CD115+/NK1.1-	percent	42.30151076824172
R35W5_MS3_Ms_M_IL-12.fcs	CD8+T cells	CD8+T cells	T Cells			IL-12	MS3	M	Mouse		eventCount	8835
R35W5_MS3_Ms_M_IL-12.fcs	CD8+T cells	CD8+T cells	T Cells			IL-12	MS3	M	Mouse	T Cells	percent	33.5370482842393
R35W5_MS3_Ms_M_IL-12.fcs	CD4+T cells	CD4+T cells	T Cells			IL-12	MS3	M	Mouse		eventCount	15818
R35W5_MS3_Ms_M_IL-12.fcs	CD4+T cells	CD4+T cells	T Cells			IL-12	MS3	M	Mouse	T Cells	percent	60.04403279684178
R35W5_MS3_Ms_M_IL-12.fcs	CD4+/CD8+	CD4+/CD8+	T Cells			IL-12	MS3	M	Mouse		eventCount	320
R35W5_MS3_Ms_M_IL-12.fcs	CD4+/CD8+	CD4+/CD8+	T Cells			IL-12	MS3	M	Mouse	T Cells	percent	1.214697843911327
R35W5_MS3_Ms_M_IL-4.fcs	Neutrophils	Neutrophils	Non-Basophils			IL-4	MS3	M	Mouse		eventCount	7824
R35W5_MS3_Ms_M_IL-4.fcs	Neutrophils	Neutrophils	Non-Basophils			IL-4	MS3	M	Mouse	Non-Basophils	percent	7.597222896538331
R35W5_MS3_Ms_M_IL-4.fcs	B Cells	B Cells	CD45+ CD66-			IL-4	MS3	M	Mouse		eventCount	41087
R35W5_MS3_Ms_M_IL-4.fcs	B Cells	B Cells	CD45+ CD66-			IL-4	MS3	M	Mouse	CD45+ CD66-	percent	48.604111954953034
R35W5_MS3_Ms_M_IL-4.fcs	Mouse Basophils	Mouse Basophils	ms NK1.1-			IL-4	MS3	M	Mouse		eventCount	434
R35W5_MS3_Ms_M_IL-4.fcs	Mouse Basophils	Mouse Basophils	ms NK1.1-			IL-4	MS3	M	Mouse	ms NK1.1-	percent	3.7068670994192003
R35W5_MS3_Ms_M_IL-4.fcs	ms NK1.1+/CD115-	ms NK1.1+/CD115-	CD19- CD3-			IL-4	MS3	M	Mouse		eventCount	4984
R35W5_MS3_Ms_M_IL-4.fcs	ms NK1.1+/CD115-	ms NK1.1+/CD115-	CD19- CD3-			IL-4	MS3	M	Mouse	CD19- CD3-	percent	29.604989604989605
R35W5_MS3_Ms_M_IL-4.fcs	Mouse pDCs	Mouse pDCs	FcεRIα-			IL-4	MS3	M	Mouse		eventCount	61
R35W5_MS3_Ms_M_IL-4.fcs	Mouse pDCs	Mouse pDCs	FcεRIα-			IL-4	MS3	M	Mouse	FcεRIα-	percent	0.541211959897081
R35W5_MS3_Ms_M_IL-4.fcs	Mouse Ly6C+	Mouse Ly6C+	ms CD115+/NK1.1-			IL-4	MS3	M	Mouse		eventCount	3291
R35W5_MS3_Ms_M_IL-4.fcs	Mouse Ly6C+	Mouse Ly6C+	ms CD115+/NK1.1-			IL-4	MS3	M	Mouse	ms CD115+/NK1.1-	percent	57.60546122877648
R35W5_MS3_Ms_M_IL-4.fcs	Mouse Ly6C-	Mouse Ly6C-	ms CD115+/NK1.1-			IL-4	MS3	M	Mouse		eventCount	2422
R35W5_MS3_Ms_M_IL-4.fcs	Mouse Ly6C-	Mouse Ly6C-	ms CD115+/NK1.1-			IL-4	MS3	M	Mouse	ms CD115+/NK1.1-	percent	42.39453877122352
R35W5_MS3_Ms_M_IL-4.fcs	CD8+T cells	CD8+T cells	T Cells			IL-4	MS3	M	Mouse		eventCount	7504
R35W5_MS3_Ms_M_IL-4.fcs	CD8+T cells	CD8+T cells	T Cells			IL-4	MS3	M	Mouse	T Cells	percent	34.73913244757187
R35W5_MS3_Ms_M_IL-4.fcs	CD4+T cells	CD4+T cells	T Cells			IL-4	MS3	M	Mouse		eventCount	12901
R35W5_MS3_Ms_M_IL-4.fcs	CD4+T cells	CD4+T cells	T Cells			IL-4	MS3	M	Mouse	T Cells	percent	59.72408684783112
R35W5_MS3_Ms_M_IL-4.fcs	CD4+/CD8+	CD4+/CD8+	T Cells			IL-4	MS3	M	Mouse		eventCount	171
R35W5_MS3_Ms_M_IL-4.fcs	CD4+/CD8+	CD4+/CD8+	T Cells			IL-4	MS3	M	Mouse	T Cells	percent	0.7916300171288366
R35W7_MS4_Ms_F_GM-CSF.fcs	Neutrophils	Neutrophils	Non-Basophils			GM-CSF	MS4	F	Mouse		eventCount	5073
R35W7_MS4_Ms_F_GM-CSF.fcs	Neutrophils	Neutrophils	Non-Basophils			GM-CSF	MS4	F	Mouse	Non-Basophils	percent	4.495746189294576
R35W7_MS4_Ms_F_GM-CSF.fcs	B Cells	B Cells	CD45+ CD66-			GM-CSF	MS4	F	Mouse		eventCount	44800
R35W7_MS4_Ms_F_GM-CSF.fcs	B Cells	B Cells	CD45+ CD66-			GM-CSF	MS4	F	Mouse	CD45+ CD66-	percent	49.26270878921498
R35W7_MS4_Ms_F_GM-CSF.fcs	Mouse Basophils	Mouse Basophils	ms NK1.1-			GM-CSF	MS4	F	Mouse		eventCount	228
R35W7_MS4_Ms_F_GM-CSF.fcs	Mouse Basophils	Mouse Basophils	ms NK1.1-			GM-CSF	MS4	F	Mouse	ms NK1.1-	percent	2.950692377378025
R35W7_MS4_Ms_F_GM-CSF.fcs	ms NK1.1+/CD115-	ms NK1.1+/CD115-	CD19- CD3-			GM-CSF	MS4	F	Mouse		eventCount	4869
R35W7_MS4_Ms_F_GM-CSF.fcs	ms NK1.1+/CD115-	ms NK1.1+/CD115-	CD19- CD3-			GM-CSF	MS4	F	Mouse	CD19- CD3-	percent	38.278301886792455
R35W7_MS4_Ms_F_GM-CSF.fcs	Mouse pDCs	Mouse pDCs	FcεRIα-			GM-CSF	MS4	F	Mouse		eventCount	33
R35W7_MS4_Ms_F_GM-CSF.fcs	Mouse pDCs	Mouse pDCs	FcεRIα-			GM-CSF	MS4	F	Mouse	FcεRIα-	percent	0.4402347918890075
R35W7_MS4_Ms_F_GM-CSF.fcs	Mouse Ly6C+	Mouse Ly6C+	ms CD115+/NK1.1-			GM-CSF	MS4	F	Mouse		eventCount	1803
R35W7_MS4_Ms_F_GM-CSF.fcs	Mouse Ly6C+	Mouse Ly6C+	ms CD115+/NK1.1-			GM-CSF	MS4	F	Mouse	ms CD115+/NK1.1-	percent	45.09754877438719
R35W7_MS4_Ms_F_GM-CSF.fcs	Mouse Ly6C-	Mouse Ly6C-	ms CD115+/NK1.1-			GM-CSF	MS4	F	Mouse		eventCount	2134
R35W7_MS4_Ms_F_GM-CSF.fcs	Mouse Ly6C-	Mouse Ly6C-	ms CD115+/NK1.1-			GM-CSF	MS4	F	Mouse	ms CD115+/NK1.1-	percent	53.37668834417209
R35W7_MS4_Ms_F_GM-CSF.fcs	CD8+T cells	CD8+T cells	T Cells			GM-CSF	MS4	F	Mouse		eventCount	10207
R35W7_MS4_Ms_F_GM-CSF.fcs	CD8+T cells	CD8+T cells	T Cells			GM-CSF	MS4	F	Mouse	T Cells	percent	37.00199383723038
R35W7_MS4_Ms_F_GM-CSF.fcs	CD4+T cells	CD4+T cells	T Cells			GM-CSF	MS4	F	Mouse		eventCount	15895
R35W7_MS4_Ms_F_GM-CSF.fcs	CD4+T cells	CD4+T cells	T Cells			GM-CSF	MS4	F	Mouse	T Cells	percent	57.62189595794816
R35W7_MS4_Ms_F_GM-CSF.fcs	CD4+/CD8+	CD4+/CD8+	T Cells			GM-CSF	MS4	F	Mouse		eventCount	208
R35W7_MS4_Ms_F_GM-CSF.fcs	CD4+/CD8+	CD4+/CD8+	T Cells			GM-CSF	MS4	F	Mouse	T Cells	percent	0.7540329889432663
R35W7_MS4_Ms_F_Basal.fcs	Neutrophils	Neutrophils	Non-Basophils			Basal	MS4	F	Mouse		eventCount	5227
R35W7_MS4_Ms_F_Basal.fcs	Neutrophils	Neutrophils	Non-Basophils			Basal	MS4	F	Mouse	Non-Basophils	percent	4.120679868819375
R35W7_MS4_Ms_F_Basal.fcs	B Cells	B Cells	CD45+ CD66-			Basal	MS4	F	Mouse		eventCount	51277
R35W7_MS4_Ms_F_Basal.fcs	B Cells	B Cells	CD45+ CD66-			Basal	MS4	F	Mouse	CD45+ CD66-	percent	50.58599530414537
R35W7_MS4_Ms_F_Basal.fcs	Mouse Basophils	Mouse Basophils	ms NK1.1-			Basal	MS4	F	Mouse		eventCount	222
R35W7_MS4_Ms_F_Basal.fcs	Mouse Basophils	Mouse Basophils	ms NK1.1-			Basal	MS4	F	Mouse	ms NK1.1-	percent	2.610843231800541
R35W7_MS4_Ms_F_Basal.fcs	ms NK1.1+/CD115-	ms NK1.1+/CD115-	CD19- CD3-			Basal	MS4	F	Mouse		eventCount	5038
R35W7_MS4_Ms_F_Basal.fcs	ms NK1.1+/CD115-	ms NK1.1+/CD115-	CD19- CD3-			Basal	MS4	F	Mouse	CD19- CD3-	percent	36.8247935092464
R35W7_MS4_Ms_F_Basal.fcs	Mouse pDCs	Mouse pDCs	FcεRIα-			Basal	MS4	F	Mouse		eventCount	33
R35W7_MS4_Ms_F_Basal.fcs	Mouse pDCs	Mouse pDCs	FcεRIα-			Basal	MS4	F	Mouse	FcεRIα-	percent	0.39855072463768115
R35W7_MS4_Ms_F_Basal.fcs	Mouse Ly6C+	Mouse Ly6C+	ms CD115+/NK1.1-			Basal	MS4	F	Mouse		eventCount	2079
R35W7_MS4_Ms_F_Basal.fcs	Mouse Ly6C+	Mouse Ly6C+	ms CD115+/NK1.1-			Basal	MS4	F	Mouse	ms CD115+/NK1.1-	percent	46.46848457755923
R35W7_MS4_Ms_F_Basal.fcs	Mouse Ly6C-	Mouse Ly6C-	ms CD115+/NK1.1-			Basal	MS4	F	Mouse		eventCount	2326
R35W7_MS4_Ms_F_Basal.fcs	Mouse Ly6C-	Mouse Ly6C-	ms CD115+/NK1.1-			Basal	MS4	F	Mouse	ms CD115+/NK1.1-	percent	51.989271345552076
R35W7_MS4_Ms_F_Basal.fcs	CD8+T cells	CD8+T cells	T Cells			Basal	MS4	F	Mouse		eventCount	10928
R35W7_MS4_Ms_F_Basal.fcs	CD8+T cells	CD8+T cells	T Cells			Basal	MS4	F	Mouse	T Cells	percent	36.64531705844875
R35W7_MS4_Ms_F_Basal.fcs	CD4+T cells	CD4+T cells	T Cells			Basal	MS4	F	Mouse		eventCount	17321
R35W7_MS4_Ms_F_Basal.fcs	CD4+T cells	CD4+T cells	T Cells			Basal	MS4	F	Mouse	T Cells	percent	58.08322993863385
R35W7_MS4_Ms_F_Basal.fcs	CD4+/CD8+	CD4+/CD8+	T Cells			Basal	MS4	F	Mouse		eventCount	251
R35W7_MS4_Ms_F_Basal.fcs	CD4+/CD8+	CD4+/CD8+	T Cells			Basal	MS4	F	Mouse	T Cells	percent	0.8416887428322323
R35W7_MS4_Ms_F_IFNa2.fcs	Neutrophils	Neutrophils	Non-Basophils			IFNa2	MS4	F	Mouse		eventCount	4349
R35W7_MS4_Ms_F_IFNa2.fcs	Neutrophils	Neutrophils	Non-Basophils			IFNa2	MS4	F	Mouse	Non-Basophils	percent	4.52111900034306
R35W7_MS4_Ms_F_IFNa2.fcs	B Cells	B Cells	CD45+ CD66-			IFNa2	MS4	F	Mouse		eventCount	38374
R35W7_MS4_Ms_F_IFNa2.fcs	B Cells	B Cells	CD45+ CD66-			IFNa2	MS4	F	Mouse	CD45+ CD66-	percent	48.465482836141355
R35W7_MS4_Ms_F_IFNa2.fcs	Mouse Basophils	Mouse Basophils	ms NK1.1-			IFNa2	MS4	F	Mouse		eventCount	171
R35W7_MS4_Ms_F_IFNa2.fcs	Mouse Basophils	Mouse Basophils	ms NK1.1-			IFNa2	MS4	F	Mouse	ms NK1.1-	percent	2.190342000768541
R35W7_MS4_Ms_F_IFNa2.fcs	ms NK1.1+/CD115-	ms NK1.1+/CD115-	CD19- CD3-			IFNa2	MS4	F	Mouse		eventCount	4433
R35W7_MS4_Ms_F_IFNa2.fcs	ms NK1.1+/CD115-	ms NK1.1+/CD115-	CD19- CD3-			IFNa2	MS4	F	Mouse	CD19- CD3-	percent	35.9063664344727
R35W7_MS4_Ms_F_IFNa2.fcs	Mouse pDCs	Mouse pDCs	FcεRIα-			IFNa2	MS4	F	Mouse		eventCount	54
R35W7_MS4_Ms_F_IFNa2.fcs	Mouse pDCs	Mouse pDCs	FcεRIα-			IFNa2	MS4	F	Mouse	FcεRIα-	percent	0.707361802462667
R35W7_MS4_Ms_F_IFNa2.fcs	Mouse Ly6C+	Mouse Ly6C+	ms CD115+/NK1.1-			IFNa2	MS4	F	Mouse		eventCount	1923
R35W7_MS4_Ms_F_IFNa2.fcs	Mouse Ly6C+	Mouse Ly6C+	ms CD115+/NK1.1-			IFNa2	MS4	F	Mouse	ms CD115+/NK1.1-	percent	46.24819624819625
R35W7_MS4_Ms_F_IFNa2.fcs	Mouse Ly6C-	Mouse Ly6C-	ms CD115+/NK1.1-			IFNa2	MS4	F	Mouse		eventCount	2174
R35W7_MS4_Ms_F_IFNa2.fcs	Mouse Ly6C-	Mouse Ly6C-	ms CD115+/NK1.1-			IFNa2	MS4	F	Mouse	ms CD115+/NK1.1-	percent	52.28475228475229
R35W7_MS4_Ms_F_IFNa2.fcs	CD8+T cells	CD8+T cells	T Cells			IFNa2	MS4	F	Mouse		eventCount	8949
R35W7_MS4_Ms_F_IFNa2.fcs	CD8+T cells	CD8+T cells	T Cells			IFNa2	MS4	F	Mouse	T Cells	percent	37.049764014241944
R35W7_MS4_Ms_F_IFNa2.fcs	CD4+T cells	CD4+T cells	T Cells			IFNa2	MS4	F	Mouse		eventCount	13986
R35W7_MS4_Ms_F_IFNa2.fcs	CD4+T cells	CD4+T cells	T Cells			IFNa2	MS4	F	Mouse	T Cells	percent	57.9034528442494
R35W7_MS4_Ms_F_IFNa2.fcs	CD4+/CD8+	CD4+/CD8+	T Cells			IFNa2	MS4	F	Mouse		eventCount	147
R35W7_MS4_Ms_F_IFNa2.fcs	CD4+/CD8+	CD4+/CD8+	T Cells			IFNa2	MS4	F	Mouse	T Cells	percent	0.608594849714333
R35W7_MS4_Ms_F_LPS.fcs	Neutrophils	Neutrophils	Non-Basophils			LPS	MS4	F	Mouse		eventCount	5355
R35W7_MS4_Ms_F_LPS.fcs	Neutrophils	Neutrophils	Non-Basophils			LPS	MS4	F	Mouse	Non-Basophils	percent	4.456298318173875
R35W7_MS4_Ms_F_LPS.fcs	B Cells	B Cells	CD45+ CD66-			LPS	MS4	F	Mouse		eventCount	47243
R35W7_MS4_Ms_F_LPS.fcs	B Cells	B Cells	CD45+ CD66-			LPS	MS4	F	Mouse	CD45+ CD66-	percent	50.2200442214474
R35W7_MS4_Ms_F_LPS.fcs	Mouse Basophils	Mouse Basophils	ms NK1.1-			LPS	MS4	F	Mouse		eventCount	213
R35W7_MS4_Ms_F_LPS.fcs	Mouse Basophils	Mouse Basophils	ms NK1.1-			LPS	MS4	F	Mouse	ms NK1.1-	percent	2.6860025220680956
R35W7_MS4_Ms_F_LPS.fcs	ms NK1.1+/CD115-	ms NK1.1+/CD115-	CD19- CD3-			LPS	MS4	F	Mouse		eventCount	4718
R35W7_MS4_Ms_F_LPS.fcs	ms NK1.1+/CD115-	ms NK1.1+/CD115-	CD19- CD3-			LPS	MS4	F	Mouse	CD19- CD3-	percent	36.86801594123623
R35W7_MS4_Ms_F_LPS.fcs	Mouse pDCs	Mouse pDCs	FcεRIα-			LPS	MS4	F	Mouse		eventCount	42
R35W7_MS4_Ms_F_LPS.fcs	Mouse pDCs	Mouse pDCs	FcεRIα-			LPS	MS4	F	Mouse	FcεRIα-	percent	0.544535200311163
R35W7_MS4_Ms_F_LPS.fcs	Mouse Ly6C+	Mouse Ly6C+	ms CD115+/NK1.1-			LPS	MS4	F	Mouse		eventCount	1855
R35W7_MS4_Ms_F_LPS.fcs	Mouse Ly6C+	Mouse Ly6C+	ms CD115+/NK1.1-			LPS	MS4	F	Mouse	ms CD115+/NK1.1-	percent	44.47374730280508
R35W7_MS4_Ms_F_LPS.fcs	Mouse Ly6C-	Mouse Ly6C-	ms CD115+/NK1.1-			LPS	MS4	F	Mouse		eventCount	2257
R35W7_MS4_Ms_F_LPS.fcs	Mouse Ly6C-	Mouse Ly6C-	ms CD115+/NK1.1-			LPS	MS4	F	Mouse	ms CD115+/NK1.1-	percent	54.11172380724047
R35W7_MS4_Ms_F_LPS.fcs	CD8+T cells	CD8+T cells	T Cells			LPS	MS4	F	Mouse		eventCount	10186
R35W7_MS4_Ms_F_LPS.fcs	CD8+T cells	CD8+T cells	T Cells			LPS	MS4	F	Mouse	T Cells	percent	36.9580203911324
R35W7_MS4_Ms_F_LPS.fcs	CD4+T cells	CD4+T cells	T Cells			LPS	MS4	F	Mouse		eventCount	15905
R35W7_MS4_Ms_F_LPS.fcs	CD4+T cells	CD4+T cells	T Cells			LPS	MS4	F	Mouse	T Cells	percent	57.70835601030441
R35W7_MS4_Ms_F_LPS.fcs	CD4+/CD8+	CD4+/CD8+	T Cells			LPS	MS4	F	Mouse		eventCount	248
R35W7_MS4_Ms_F_LPS.fcs	CD4+/CD8+	CD4+/CD8+	T Cells			LPS	MS4	F	Mouse	T Cells	percent	0.8998222125467146
R35W7_MS4_Ms_F_IL-6.fcs	Neutrophils	Neutrophils	Non-Basophils			IL-6	MS4	F	Mouse		eventCount	8189
R35W7_MS4_Ms_F_IL-6.fcs	Neutrophils	Neutrophils	Non-Basophils			IL-6	MS4	F	Mouse	Non-Basophils	percent	4.499277500315922
R35W7_MS4_Ms_F_IL-6.fcs	B Cells	B Cells	CD45+ CD66-			IL-6	MS4	F	Mouse		eventCount	72736
R35W7_MS4_Ms_F_IL-6.fcs	B Cells	B Cells	CD45+ CD66-			IL-6	MS4	F	Mouse	CD45+ CD66-	percent	50.8248841808107
R35W7_MS4_Ms_F_IL-6.fcs	Mouse Basophils	Mouse Basophils	ms NK1.1-			IL-6	MS4	F	Mouse		eventCount	320
R35W7_MS4_Ms_F_IL-6.fcs	Mouse Basophils	Mouse Basophils	ms NK1.1-			IL-6	MS4	F	Mouse	ms NK1.1-	percent	2.917046490428441
R35W7_MS4_Ms_F_IL-6.fcs	ms NK1.1+/CD115-	ms NK1.1+/CD115-	CD19- CD3-			IL-6	MS4	F	Mouse		eventCount	6894
R35W7_MS4_Ms_F_IL-6.fcs	ms NK1.1+/CD115-	ms NK1.1+/CD115-	CD19- CD3-			IL-6	MS4	F	Mouse	CD19- CD3-	percent	38.16430469441984
R35W7_MS4_Ms_F_IL-6.fcs	Mouse pDCs	Mouse pDCs	FcεRIα-			IL-6	MS4	F	Mouse		eventCount	53
R35W7_MS4_Ms_F_IL-6.fcs	Mouse pDCs	Mouse pDCs	FcεRIα-			IL-6	MS4	F	Mouse	FcεRIα-	percent	0.4979798928873438
R35W7_MS4_Ms_F_IL-6.fcs	Mouse Ly6C+	Mouse Ly6C+	ms CD115+/NK1.1-			IL-6	MS4	F	Mouse		eventCount	2594
R35W7_MS4_Ms_F_IL-6.fcs	Mouse Ly6C+	Mouse Ly6C+	ms CD115+/NK1.1-			IL-6	MS4	F	Mouse	ms CD115+/NK1.1-	percent	45.23892570631322
R35W7_MS4_Ms_F_IL-6.fcs	Mouse Ly6C-	Mouse Ly6C-	ms CD115+/NK1.1-			IL-6	MS4	F	Mouse		eventCount	3059
R35W7_MS4_Ms_F_IL-6.fcs	Mouse Ly6C-	Mouse Ly6C-	ms CD115+/NK1.1-			IL-6	MS4	F	Mouse	ms CD115+/NK1.1-	percent	53.34844785490059
R35W7_MS4_Ms_F_IL-6.fcs	CD8+T cells	CD8+T cells	T Cells			IL-6	MS4	F	Mouse		eventCount	15283
R35W7_MS4_Ms_F_IL-6.fcs	CD8+T cells	CD8+T cells	T Cells			IL-6	MS4	F	Mouse	T Cells	percent	36.61037249970056
R35W7_MS4_Ms_F_IL-6.fcs	CD4+T cells	CD4+T cells	T Cells			IL-6	MS4	F	Mouse		eventCount	24164
R35W7_MS4_Ms_F_IL-6.fcs	CD4+T cells	CD4+T cells	T Cells			IL-6	MS4	F	Mouse	T Cells	percent	57.884776619954486
R35W7_MS4_Ms_F_IL-6.fcs	CD4+/CD8+	CD4+/CD8+	T Cells			IL-6	MS4	F	Mouse		eventCount	424
R35W7_MS4_Ms_F_IL-6.fcs	CD4+/CD8+	CD4+/CD8+	T Cells			IL-6	MS4	F	Mouse	T Cells	percent	1.0156905018565097
R35W7_MS4_Ms_F_IL-2.fcs	Neutrophils	Neutrophils	Non-Basophils			IL-2	MS4	F	Mouse		eventCount	8191
R35W7_MS4_Ms_F_IL-2.fcs	Neutrophils	Neutrophils	Non-Basophils			IL-2	MS4	F	Mouse	Non-Basophils	percent	4.738160383634229
R35W7_MS4_Ms_F_IL-2.fcs	B Cells	B Cells	CD45+ CD66-			IL-2	MS4	F	Mouse		eventCount	71462
R35W7_MS4_Ms_F_IL-2.fcs	B Cells	B Cells	CD45+ CD66-			IL-2	MS4	F	Mouse	CD45+ CD66-	percent	50.65029874759903
R35W7_MS4_Ms_F_IL-2.fcs	Mouse Basophils	Mouse Basophils	ms NK1.1-			IL-2	MS4	F	Mouse		eventCount	309
R35W7_MS4_Ms_F_IL-2.fcs	Mouse Basophils	Mouse Basophils	ms NK1.1-			IL-2	MS4	F	Mouse	ms NK1.1-	percent	2.744714869426186
R35W7_MS4_Ms_F_IL-2.fcs	ms NK1.1+/CD115-	ms NK1.1+/CD115-	CD19- CD3-			IL-2	MS4	F	Mouse		eventCount	6689
R35W7_MS4_Ms_F_IL-2.fcs	ms NK1.1+/CD115-	ms NK1.1+/CD115-	CD19- CD3-			IL-2	MS4	F	Mouse	CD19- CD3-	percent	36.841815377836525
R35W7_MS4_Ms_F_IL-2.fcs	Mouse pDCs	Mouse pDCs	FcεRIα-			IL-2	MS4	F	Mouse		eventCount	64
R35W7_MS4_Ms_F_IL-2.fcs	Mouse pDCs	Mouse pDCs	FcεRIα-			IL-2	MS4	F	Mouse	FcεRIα-	percent	0.5850091407678245
R35W7_MS4_Ms_F_IL-2.fcs	Mouse Ly6C+	Mouse Ly6C+	ms CD115+/NK1.1-			IL-2	MS4	F	Mouse		eventCount	2824
R35W7_MS4_Ms_F_IL-2.fcs	Mouse Ly6C+	Mouse Ly6C+	ms CD115+/NK1.1-			IL-2	MS4	F	Mouse	ms CD115+/NK1.1-	percent	46.48559670781893
R35W7_MS4_Ms_F_IL-2.fcs	Mouse Ly6C-	Mouse Ly6C-	ms CD115+/NK1.1-			IL-2	MS4	F	Mouse		eventCount	3162
R35W7_MS4_Ms_F_IL-2.fcs	Mouse Ly6C-	Mouse Ly6C-	ms CD115+/NK1.1-			IL-2	MS4	F	Mouse	ms CD115+/NK1.1-	percent	52.04938271604938
R35W7_MS4_Ms_F_IL-2.fcs	CD8+T cells	CD8+T cells	T Cells			IL-2	MS4	F	Mouse		eventCount	15304
R35W7_MS4_Ms_F_IL-2.fcs	CD8+T cells	CD8+T cells	T Cells			IL-2	MS4	F	Mouse	T Cells	percent	36.368821292775664
R35W7_MS4_Ms_F_IL-2.fcs	CD4+T cells	CD4+T cells	T Cells			IL-2	MS4	F	Mouse		eventCount	24592
R35W7_MS4_Ms_F_IL-2.fcs	CD4+T cells	CD4+T cells	T Cells			IL-2	MS4	F	Mouse	T Cells	percent	58.44106463878327
R35W7_MS4_Ms_F_IL-2.fcs	CD4+/CD8+	CD4+/CD8+	T Cells			IL-2	MS4	F	Mouse		eventCount	361
R35W7_MS4_Ms_F_IL-2.fcs	CD4+/CD8+	CD4+/CD8+	T Cells			IL-2	MS4	F	Mouse	T Cells	percent	0.8578897338403042
R35W7_MS4_Ms_F_R848.fcs	Neutrophils	Neutrophils	Non-Basophils			R848	MS4	F	Mouse		eventCount	8984
R35W7_MS4_Ms_F_R848.fcs	Neutrophils	Neutrophils	Non-Basophils			R848	MS4	F	Mouse	Non-Basophils	percent	4.313486366713559
R35W7_MS4_Ms_F_R848.fcs	B Cells	B Cells	CD45+ CD66-			R848	MS4	F	Mouse		eventCount	80224
R35W7_MS4_Ms_F_R848.fcs	B Cells	B Cells	CD45+ CD66-			R848	MS4	F	Mouse	CD45+ CD66-	percent	51.10948300576562
R35W7_MS4_Ms_F_R848.fcs	Mouse Basophils	Mouse Basophils	ms NK1.1-			R848	MS4	F	Mouse		eventCount	302
R35W7_MS4_Ms_F_R848.fcs	Mouse Basophils	Mouse Basophils	ms NK1.1-			R848	MS4	F	Mouse	ms NK1.1-	percent	2.599190980290903
R35W7_MS4_Ms_F_R848.fcs	ms NK1.1+/CD115-	ms NK1.1+/CD115-	CD19- CD3-			R848	MS4	F	Mouse		eventCount	7154
R35W7_MS4_Ms_F_R848.fcs	ms NK1.1+/CD115-	ms NK1.1+/CD115-	CD19- CD3-			R848	MS4	F	Mouse	CD19- CD3-	percent	37.64866856120408
R35W7_MS4_Ms_F_R848.fcs	Mouse pDCs	Mouse pDCs	FcεRIα-			R848	MS4	F	Mouse		eventCount	54
R35W7_MS4_Ms_F_R848.fcs	Mouse pDCs	Mouse pDCs	FcεRIα-			R848	MS4	F	Mouse	FcεRIα-	percent	0.47758026001591936
R35W7_MS4_Ms_F_R848.fcs	Mouse Ly6C+	Mouse Ly6C+	ms CD115+/NK1.1-			R848	MS4	F	Mouse		eventCount	2585
R35W7_MS4_Ms_F_R848.fcs	Mouse Ly6C+	Mouse Ly6C+	ms CD115+/NK1.1-			R848	MS4	F	Mouse	ms CD115+/NK1.1-	percent	45.80896686159844
R35W7_MS4_Ms_F_R848.fcs	Mouse Ly6C-	Mouse Ly6C-	ms CD115+/NK1.1-			R848	MS4	F	Mouse		eventCount	2982
R35W7_MS4_Ms_F_R848.fcs	Mouse Ly6C-	Mouse Ly6C-	ms CD115+/NK1.1-			R848	MS4	F	Mouse	ms CD115+/NK1.1-	percent	52.844231791600215
R35W7_MS4_Ms_F_R848.fcs	CD8+T cells	CD8+T cells	T Cells			R848	MS4	F	Mouse		eventCount	15953
R35W7_MS4_Ms_F_R848.fcs	CD8+T cells	CD8+T cells	T Cells			R848	MS4	F	Mouse	T Cells	percent	36.52578074915285
R35W7_MS4_Ms_F_R848.fcs	CD4+T cells	CD4+T cells	T Cells			R848	MS4	F	Mouse		eventCount	25305
R35W7_MS4_Ms_F_R848.fcs	CD4+T cells	CD4+T cells	T Cells			R848	MS4	F	Mouse	T Cells	percent	57.93799798516348
R35W7_MS4_Ms_F_R848.fcs	CD4+/CD8+	CD4+/CD8+	T Cells			R848	MS4	F	Mouse		eventCount	506
R35W7_MS4_Ms_F_R848.fcs	CD4+/CD8+	CD4+/CD8+	T Cells			R848	MS4	F	Mouse	T Cells	percent	1.1585310010074183
R35W7_MS4_Ms_F_IFNg.fcs	Neutrophils	Neutrophils	Non-Basophils			IFNg	MS4	F	Mouse		eventCount	4809
R35W7_MS4_Ms_F_IFNg.fcs	Neutrophils	Neutrophils	Non-Basophils			IFNg	MS4	F	Mouse	Non-Basophils	percent	4.164862383732007
R35W7_MS4_Ms_F_IFNg.fcs	B Cells	B Cells	CD45+ CD66-			IFNg	MS4	F	Mouse		eventCount	45715
R35W7_MS4_Ms_F_IFNg.fcs	B Cells	B Cells	CD45+ CD66-			IFNg	MS4	F	Mouse	CD45+ CD66-	percent	50.67732351897836
R35W7_MS4_Ms_F_IFNg.fcs	Mouse Basophils	Mouse Basophils	ms NK1.1-			IFNg	MS4	F	Mouse		eventCount	228
R35W7_MS4_Ms_F_IFNg.fcs	Mouse Basophils	Mouse Basophils	ms NK1.1-			IFNg	MS4	F	Mouse	ms NK1.1-	percent	2.936252414681262
R35W7_MS4_Ms_F_IFNg.fcs	ms NK1.1+/CD115-	ms NK1.1+/CD115-	CD19- CD3-			IFNg	MS4	F	Mouse		eventCount	4668
R35W7_MS4_Ms_F_IFNg.fcs	ms NK1.1+/CD115-	ms NK1.1+/CD115-	CD19- CD3-			IFNg	MS4	F	Mouse	CD19- CD3-	percent	37.1330840824119
R35W7_MS4_Ms_F_IFNg.fcs	Mouse pDCs	Mouse pDCs	FcεRIα-			IFNg	MS4	F	Mouse		eventCount	43
R35W7_MS4_Ms_F_IFNg.fcs	Mouse pDCs	Mouse pDCs	FcεRIα-			IFNg	MS4	F	Mouse	FcεRIα-	percent	0.5705944798301487
R35W7_MS4_Ms_F_IFNg.fcs	Mouse Ly6C+	Mouse Ly6C+	ms CD115+/NK1.1-			IFNg	MS4	F	Mouse		eventCount	1792
R35W7_MS4_Ms_F_IFNg.fcs	Mouse Ly6C+	Mouse Ly6C+	ms CD115+/NK1.1-			IFNg	MS4	F	Mouse	ms CD115+/NK1.1-	percent	44.09448818897638
R35W7_MS4_Ms_F_IFNg.fcs	Mouse Ly6C-	Mouse Ly6C-	ms CD115+/NK1.1-			IFNg	MS4	F	Mouse		eventCount	2214
R35W7_MS4_Ms_F_IFNg.fcs	Mouse Ly6C-	Mouse Ly6C-	ms CD115+/NK1.1-			IFNg	MS4	F	Mouse	ms CD115+/NK1.1-	percent	54.47834645669291
R35W7_MS4_Ms_F_IFNg.fcs	CD8+T cells	CD8+T cells	T Cells			IFNg	MS4	F	Mouse		eventCount	9363
R35W7_MS4_Ms_F_IFNg.fcs	CD8+T cells	CD8+T cells	T Cells			IFNg	MS4	F	Mouse	T Cells	percent	35.9658894480083
R35W7_MS4_Ms_F_IFNg.fcs	CD4+T cells	CD4+T cells	T Cells			IFNg	MS4	F	Mouse		eventCount	15302
R35W7_MS4_Ms_F_IFNg.fcs	CD4+T cells	CD4+T cells	T Cells			IFNg	MS4	F	Mouse	T Cells	percent	58.77924173164829
R35W7_MS4_Ms_F_IFNg.fcs	CD4+/CD8+	CD4+/CD8+	T Cells			IFNg	MS4	F	Mouse		eventCount	243
R35W7_MS4_Ms_F_IFNg.fcs	CD4+/CD8+	CD4+/CD8+	T Cells			IFNg	MS4	F	Mouse	T Cells	percent	0.9334306457188952
R35W7_MS4_Ms_F_IFNb.fcs	Neutrophils	Neutrophils	Non-Basophils			IFNb	MS4	F	Mouse		eventCount	5136
R35W7_MS4_Ms_F_IFNb.fcs	Neutrophils	Neutrophils	Non-Basophils			IFNb	MS4	F	Mouse	Non-Basophils	percent	4.466086956521739
R35W7_MS4_Ms_F_IFNb.fcs	B Cells	B Cells	CD45+ CD66-			IFNb	MS4	F	Mouse		eventCount	45070
R35W7_MS4_Ms_F_IFNb.fcs	B Cells	B Cells	CD45+ CD66-			IFNb	MS4	F	Mouse	CD45+ CD66-	percent	50.019976915564236
R35W7_MS4_Ms_F_IFNb.fcs	Mouse Basophils	Mouse Basophils	ms NK1.1-			IFNb	MS4	F	Mouse		eventCount	223
R35W7_MS4_Ms_F_IFNb.fcs	Mouse Basophils	Mouse Basophils	ms NK1.1-			IFNb	MS4	F	Mouse	ms NK1.1-	percent	2.8385947046843176
R35W7_MS4_Ms_F_IFNb.fcs	ms NK1.1+/CD115-	ms NK1.1+/CD115-	CD19- CD3-			IFNb	MS4	F	Mouse		eventCount	4570
R35W7_MS4_Ms_F_IFNb.fcs	ms NK1.1+/CD115-	ms NK1.1+/CD115-	CD19- CD3-			IFNb	MS4	F	Mouse	CD19- CD3-	percent	36.394043163175915
R35W7_MS4_Ms_F_IFNb.fcs	Mouse pDCs	Mouse pDCs	FcεRIα-			IFNb	MS4	F	Mouse		eventCount	30
R35W7_MS4_Ms_F_IFNb.fcs	Mouse pDCs	Mouse pDCs	FcεRIα-			IFNb	MS4	F	Mouse	FcεRIα-	percent	0.39323633503735744
R35W7_MS4_Ms_F_IFNb.fcs	Mouse Ly6C+	Mouse Ly6C+	ms CD115+/NK1.1-			IFNb	MS4	F	Mouse		eventCount	1902
R35W7_MS4_Ms_F_IFNb.fcs	Mouse Ly6C+	Mouse Ly6C+	ms CD115+/NK1.1-			IFNb	MS4	F	Mouse	ms CD115+/NK1.1-	percent	45.52417424605074
R35W7_MS4_Ms_F_IFNb.fcs	Mouse Ly6C-	Mouse Ly6C-	ms CD115+/NK1.1-			IFNb	MS4	F	Mouse		eventCount	2211
R35W7_MS4_Ms_F_IFNb.fcs	Mouse Ly6C-	Mouse Ly6C-	ms CD115+/NK1.1-			IFNb	MS4	F	Mouse	ms CD115+/NK1.1-	percent	52.920057443752995
R35W7_MS4_Ms_F_IFNb.fcs	CD8+T cells	CD8+T cells	T Cells			IFNb	MS4	F	Mouse		eventCount	9769
R35W7_MS4_Ms_F_IFNb.fcs	CD8+T cells	CD8+T cells	T Cells			IFNb	MS4	F	Mouse	T Cells	percent	37.01219974236569
R35W7_MS4_Ms_F_IFNb.fcs	CD4+T cells	CD4+T cells	T Cells			IFNb	MS4	F	Mouse		eventCount	15235
R35W7_MS4_Ms_F_IFNb.fcs	CD4+T cells	CD4+T cells	T Cells			IFNb	MS4	F	Mouse	T Cells	percent	57.72145184511631
R35W7_MS4_Ms_F_IFNb.fcs	CD4+/CD8+	CD4+/CD8+	T Cells			IFNb	MS4	F	Mouse		eventCount	218
R35W7_MS4_Ms_F_IFNb.fcs	CD4+/CD8+	CD4+/CD8+	T Cells			IFNb	MS4	F	Mouse	T Cells	percent	0.8259452905963477
R35W7_MS4_Ms_F_CD40L.fcs	Neutrophils	Neutrophils	Non-Basophils			CD40L	MS4	F	Mouse		eventCount	7144
R35W7_MS4_Ms_F_CD40L.fcs	Neutrophils	Neutrophils	Non-Basophils			CD40L	MS4	F	Mouse	Non-Basophils	percent	4.1676146473220275
R35W7_MS4_Ms_F_CD40L.fcs	B Cells	B Cells	CD45+ CD66-			CD40L	MS4	F	Mouse		eventCount	66316
R35W7_MS4_Ms_F_CD40L.fcs	B Cells	B Cells	CD45+ CD66-			CD40L	MS4	F	Mouse	CD45+ CD66-	percent	52.29102435716482
R35W7_MS4_Ms_F_CD40L.fcs	Mouse Basophils	Mouse Basophils	ms NK1.1-			CD40L	MS4	F	Mouse		eventCount	277
R35W7_MS4_Ms_F_CD40L.fcs	Mouse Basophils	Mouse Basophils	ms NK1.1-			CD40L	MS4	F	Mouse	ms NK1.1-	percent	3.0279842588543944
R35W7_MS4_Ms_F_CD40L.fcs	ms NK1.1+/CD115-	ms NK1.1+/CD115-	CD19- CD3-			CD40L	MS4	F	Mouse		eventCount	5496
R35W7_MS4_Ms_F_CD40L.fcs	ms NK1.1+/CD115-	ms NK1.1+/CD115-	CD19- CD3-			CD40L	MS4	F	Mouse	CD19- CD3-	percent	37.06751197140352
R35W7_MS4_Ms_F_CD40L.fcs	Mouse pDCs	Mouse pDCs	FcεRIα-			CD40L	MS4	F	Mouse		eventCount	38
R35W7_MS4_Ms_F_CD40L.fcs	Mouse pDCs	Mouse pDCs	FcεRIα-			CD40L	MS4	F	Mouse	FcεRIα-	percent	0.42850699142986015
R35W7_MS4_Ms_F_CD40L.fcs	Mouse Ly6C+	Mouse Ly6C+	ms CD115+/NK1.1-			CD40L	MS4	F	Mouse		eventCount	2233
R35W7_MS4_Ms_F_CD40L.fcs	Mouse Ly6C+	Mouse Ly6C+	ms CD115+/NK1.1-			CD40L	MS4	F	Mouse	ms CD115+/NK1.1-	percent	46.85270667226185
R35W7_MS4_Ms_F_CD40L.fcs	Mouse Ly6C-	Mouse Ly6C-	ms CD115+/NK1.1-			CD40L	MS4	F	Mouse		eventCount	2457
R35W7_MS4_Ms_F_CD40L.fcs	Mouse Ly6C-	Mouse Ly6C-	ms CD115+/NK1.1-			CD40L	MS4	F	Mouse	ms CD115+/NK1.1-	percent	51.55266470835082
R35W7_MS4_Ms_F_CD40L.fcs	CD8+T cells	CD8+T cells	T Cells			CD40L	MS4	F	Mouse		eventCount	11991
R35W7_MS4_Ms_F_CD40L.fcs	CD8+T cells	CD8+T cells	T Cells			CD40L	MS4	F	Mouse	T Cells	percent	35.80792546361275
R35W7_MS4_Ms_F_CD40L.fcs	CD4+T cells	CD4+T cells	T Cells			CD40L	MS4	F	Mouse		eventCount	19530
R35W7_MS4_Ms_F_CD40L.fcs	CD4+T cells	CD4+T cells	T Cells			CD40L	MS4	F	Mouse	T Cells	percent	58.32113954668976
R35W7_MS4_Ms_F_CD40L.fcs	CD4+/CD8+	CD4+/CD8+	T Cells			CD40L	MS4	F	Mouse		eventCount	410
R35W7_MS4_Ms_F_CD40L.fcs	CD4+/CD8+	CD4+/CD8+	T Cells			CD40L	MS4	F	Mouse	T Cells	percent	1.2243557201301998
R35W7_MS4_Ms_F_PMAIono.fcs	Neutrophils	Neutrophils	Non-Basophils			PMAIono	MS4	F	Mouse		eventCount	5570
R35W7_MS4_Ms_F_PMAIono.fcs	Neutrophils	Neutrophils	Non-Basophils			PMAIono	MS4	F	Mouse	Non-Basophils	percent	4.184634802337986
R35W7_MS4_Ms_F_PMAIono.fcs	B Cells	B Cells	CD45+ CD66-			PMAIono	MS4	F	Mouse		eventCount	51033
R35W7_MS4_Ms_F_PMAIono.fcs	B Cells	B Cells	CD45+ CD66-			PMAIono	MS4	F	Mouse	CD45+ CD66-	percent	50.81045022800135
R35W7_MS4_Ms_F_PMAIono.fcs	Mouse Basophils	Mouse Basophils	ms NK1.1-			PMAIono	MS4	F	Mouse		eventCount	240
R35W7_MS4_Ms_F_PMAIono.fcs	Mouse Basophils	Mouse Basophils	ms NK1.1-			PMAIono	MS4	F	Mouse	ms NK1.1-	percent	2.865329512893983
R35W7_MS4_Ms_F_PMAIono.fcs	ms NK1.1+/CD115-	ms NK1.1+/CD115-	CD19- CD3-			PMAIono	MS4	F	Mouse		eventCount	4985
R35W7_MS4_Ms_F_PMAIono.fcs	ms NK1.1+/CD115-	ms NK1.1+/CD115-	CD19- CD3-			PMAIono	MS4	F	Mouse	CD19- CD3-	percent	36.88494265630781
R35W7_MS4_Ms_F_PMAIono.fcs	Mouse pDCs	Mouse pDCs	FcεRIα-			PMAIono	MS4	F	Mouse		eventCount	36
R35W7_MS4_Ms_F_PMAIono.fcs	Mouse pDCs	Mouse pDCs	FcεRIα-			PMAIono	MS4	F	Mouse	FcεRIα-	percent	0.4426410918480266
R35W7_MS4_Ms_F_PMAIono.fcs	Mouse Ly6C+	Mouse Ly6C+	ms CD115+/NK1.1-			PMAIono	MS4	F	Mouse		eventCount	2012
R35W7_MS4_Ms_F_PMAIono.fcs	Mouse Ly6C+	Mouse Ly6C+	ms CD115+/NK1.1-			PMAIono	MS4	F	Mouse	ms CD115+/NK1.1-	percent	45.800136580924196
R35W7_MS4_Ms_F_PMAIono.fcs	Mouse Ly6C-	Mouse Ly6C-	ms CD115+/NK1.1-			PMAIono	MS4	F	Mouse		eventCount	2320
R35W7_MS4_Ms_F_PMAIono.fcs	Mouse Ly6C-	Mouse Ly6C-	ms CD115+/NK1.1-			PMAIono	MS4	F	Mouse	ms CD115+/NK1.1-	percent	52.81129068973367
R35W7_MS4_Ms_F_PMAIono.fcs	CD8+T cells	CD8+T cells	T Cells			PMAIono	MS4	F	Mouse		eventCount	10086
R35W7_MS4_Ms_F_PMAIono.fcs	CD8+T cells	CD8+T cells	T Cells			PMAIono	MS4	F	Mouse	T Cells	percent	36.061353641531696
R35W7_MS4_Ms_F_PMAIono.fcs	CD4+T cells	CD4+T cells	T Cells			PMAIono	MS4	F	Mouse		eventCount	16263
R35W7_MS4_Ms_F_PMAIono.fcs	CD4+T cells	CD4+T cells	T Cells			PMAIono	MS4	F	Mouse	T Cells	percent	58.146519360720795
R35W7_MS4_Ms_F_PMAIono.fcs	CD4+/CD8+	CD4+/CD8+	T Cells			PMAIono	MS4	F	Mouse		eventCount	317
R35W7_MS4_Ms_F_PMAIono.fcs	CD4+/CD8+	CD4+/CD8+	T Cells			PMAIono	MS4	F	Mouse	T Cells	percent	1.133397690299975
