# Supplementary material for: A Comprehensive Atlas of Immunological Differences Between Humans, Mice, and Non-Human Primates
Source: Front Immunol. 2022 Mar 11;13:867015. doi: 10.3389/fimmu.2022.867015 (PMC8962947; doi:10.3389/fimmu.2022.867015)
Supplement: Supplementary file 18 [file DataSheet_10.csv]

filename	population	uniquePopulationName	parentPopulation	channel	reagent	Condition	Donor	Gender	Species	statistic	value
R35W7_MS4_Ms_F_IL-12.fcs	Neutrophils	Neutrophils	Non-Basophils	La139Di	pSTAT3	IL-12	MS4	F	Mouse	median	41.026859283447266
R35W7_MS4_Ms_F_IL-12.fcs	Neutrophils	Neutrophils	Non-Basophils	Nd144Di	pMAPKAPK2	IL-12	MS4	F	Mouse	median	21.572893142700195
R35W7_MS4_Ms_F_IL-12.fcs	Neutrophils	Neutrophils	Non-Basophils	Nd145Di	pCREB	IL-12	MS4	F	Mouse	median	53.64073181152344
R35W7_MS4_Ms_F_IL-12.fcs	Neutrophils	Neutrophils	Non-Basophils	Nd146Di	pPLCg2	IL-12	MS4	F	Mouse	median	10.670239448547363
R35W7_MS4_Ms_F_IL-12.fcs	Neutrophils	Neutrophils	Non-Basophils	Sm147Di	pSTAT1	IL-12	MS4	F	Mouse	median	4.90756368637085
R35W7_MS4_Ms_F_IL-12.fcs	Neutrophils	Neutrophils	Non-Basophils	Sm149Di	pSTAT5	IL-12	MS4	F	Mouse	median	10.038447380065918
R35W7_MS4_Ms_F_IL-12.fcs	Neutrophils	Neutrophils	Non-Basophils	Sm150Di	pS6	IL-12	MS4	F	Mouse	median	71.15994262695312
R35W7_MS4_Ms_F_IL-12.fcs	Neutrophils	Neutrophils	Non-Basophils	Sm152Di	pErk1/2	IL-12	MS4	F	Mouse	median	26.644376754760742
R35W7_MS4_Ms_F_IL-12.fcs	Neutrophils	Neutrophils	Non-Basophils	Sm154Di	pP38	IL-12	MS4	F	Mouse	median	17.449951171875
R35W7_MS4_Ms_F_IL-12.fcs	Neutrophils	Neutrophils	Non-Basophils	Gd160Di	pZap70/Syk	IL-12	MS4	F	Mouse	median	5.939978122711182
R35W7_MS4_Ms_F_IL-12.fcs	Neutrophils	Neutrophils	Non-Basophils	Dy161Di	pTBK1	IL-12	MS4	F	Mouse	median	4.380845069885254
R35W7_MS4_Ms_F_IL-12.fcs	Neutrophils	Neutrophils	Non-Basophils	Ho165Di	pSTAT6	IL-12	MS4	F	Mouse	median	7.926634311676025
R35W7_MS4_Ms_F_IL-12.fcs	Neutrophils	Neutrophils	Non-Basophils	Er170Di	pSTAT4	IL-12	MS4	F	Mouse	median	5.267805576324463
R35W7_MS4_Ms_F_IL-12.fcs	Neutrophils	Neutrophils	Non-Basophils	Yb172Di	p4E-BP1	IL-12	MS4	F	Mouse	median	8.784724235534668
R35W7_MS4_Ms_F_IL-12.fcs	Neutrophils	Neutrophils	Non-Basophils	Tm169Di	Ki67	IL-12	MS4	F	Mouse	median	107.29815673828125
R35W7_MS4_Ms_F_IL-12.fcs	Neutrophils	Neutrophils	Non-Basophils	Dy163Di	IkBa	IL-12	MS4	F	Mouse	median	7.220325469970703
R35W7_MS4_Ms_F_IL-12.fcs	B Cells	B Cells	CD45+ CD66-	La139Di	pSTAT3	IL-12	MS4	F	Mouse	median	21.225985527038574
R35W7_MS4_Ms_F_IL-12.fcs	B Cells	B Cells	CD45+ CD66-	Nd144Di	pMAPKAPK2	IL-12	MS4	F	Mouse	median	7.714435577392578
R35W7_MS4_Ms_F_IL-12.fcs	B Cells	B Cells	CD45+ CD66-	Nd145Di	pCREB	IL-12	MS4	F	Mouse	median	33.707237243652344
R35W7_MS4_Ms_F_IL-12.fcs	B Cells	B Cells	CD45+ CD66-	Nd146Di	pPLCg2	IL-12	MS4	F	Mouse	median	10.81006383895874
R35W7_MS4_Ms_F_IL-12.fcs	B Cells	B Cells	CD45+ CD66-	Sm147Di	pSTAT1	IL-12	MS4	F	Mouse	median	7.087190389633179
R35W7_MS4_Ms_F_IL-12.fcs	B Cells	B Cells	CD45+ CD66-	Sm149Di	pSTAT5	IL-12	MS4	F	Mouse	median	9.103310585021973
R35W7_MS4_Ms_F_IL-12.fcs	B Cells	B Cells	CD45+ CD66-	Sm150Di	pS6	IL-12	MS4	F	Mouse	median	36.07717704772949
R35W7_MS4_Ms_F_IL-12.fcs	B Cells	B Cells	CD45+ CD66-	Sm152Di	pErk1/2	IL-12	MS4	F	Mouse	median	8.756732940673828
R35W7_MS4_Ms_F_IL-12.fcs	B Cells	B Cells	CD45+ CD66-	Sm154Di	pP38	IL-12	MS4	F	Mouse	median	4.46572470664978
R35W7_MS4_Ms_F_IL-12.fcs	B Cells	B Cells	CD45+ CD66-	Gd160Di	pZap70/Syk	IL-12	MS4	F	Mouse	median	3.7917546033859253
R35W7_MS4_Ms_F_IL-12.fcs	B Cells	B Cells	CD45+ CD66-	Dy161Di	pTBK1	IL-12	MS4	F	Mouse	median	6.334947109222412
R35W7_MS4_Ms_F_IL-12.fcs	B Cells	B Cells	CD45+ CD66-	Ho165Di	pSTAT6	IL-12	MS4	F	Mouse	median	10.949526309967041
R35W7_MS4_Ms_F_IL-12.fcs	B Cells	B Cells	CD45+ CD66-	Er170Di	pSTAT4	IL-12	MS4	F	Mouse	median	5.9301464557647705
R35W7_MS4_Ms_F_IL-12.fcs	B Cells	B Cells	CD45+ CD66-	Yb172Di	p4E-BP1	IL-12	MS4	F	Mouse	median	15.232470035552979
R35W7_MS4_Ms_F_IL-12.fcs	B Cells	B Cells	CD45+ CD66-	Tm169Di	Ki67	IL-12	MS4	F	Mouse	median	11.939817905426025
R35W7_MS4_Ms_F_IL-12.fcs	B Cells	B Cells	CD45+ CD66-	Dy163Di	IkBa	IL-12	MS4	F	Mouse	median	25.90900421142578
R35W7_MS4_Ms_F_IL-12.fcs	Mouse Basophils	Mouse Basophils	ms NK1.1-	La139Di	pSTAT3	IL-12	MS4	F	Mouse	median	17.208362579345703
R35W7_MS4_Ms_F_IL-12.fcs	Mouse Basophils	Mouse Basophils	ms NK1.1-	Nd144Di	pMAPKAPK2	IL-12	MS4	F	Mouse	median	15.285343170166016
R35W7_MS4_Ms_F_IL-12.fcs	Mouse Basophils	Mouse Basophils	ms NK1.1-	Nd145Di	pCREB	IL-12	MS4	F	Mouse	median	44.70889663696289
R35W7_MS4_Ms_F_IL-12.fcs	Mouse Basophils	Mouse Basophils	ms NK1.1-	Nd146Di	pPLCg2	IL-12	MS4	F	Mouse	median	7.85753870010376
R35W7_MS4_Ms_F_IL-12.fcs	Mouse Basophils	Mouse Basophils	ms NK1.1-	Sm147Di	pSTAT1	IL-12	MS4	F	Mouse	median	2.6840102672576904
R35W7_MS4_Ms_F_IL-12.fcs	Mouse Basophils	Mouse Basophils	ms NK1.1-	Sm149Di	pSTAT5	IL-12	MS4	F	Mouse	median	8.896010398864746
R35W7_MS4_Ms_F_IL-12.fcs	Mouse Basophils	Mouse Basophils	ms NK1.1-	Sm150Di	pS6	IL-12	MS4	F	Mouse	median	39.247955322265625
R35W7_MS4_Ms_F_IL-12.fcs	Mouse Basophils	Mouse Basophils	ms NK1.1-	Sm152Di	pErk1/2	IL-12	MS4	F	Mouse	median	15.059701919555664
R35W7_MS4_Ms_F_IL-12.fcs	Mouse Basophils	Mouse Basophils	ms NK1.1-	Sm154Di	pP38	IL-12	MS4	F	Mouse	median	8.705246925354004
R35W7_MS4_Ms_F_IL-12.fcs	Mouse Basophils	Mouse Basophils	ms NK1.1-	Gd160Di	pZap70/Syk	IL-12	MS4	F	Mouse	median	2.668562650680542
R35W7_MS4_Ms_F_IL-12.fcs	Mouse Basophils	Mouse Basophils	ms NK1.1-	Dy161Di	pTBK1	IL-12	MS4	F	Mouse	median	12.798660278320312
R35W7_MS4_Ms_F_IL-12.fcs	Mouse Basophils	Mouse Basophils	ms NK1.1-	Ho165Di	pSTAT6	IL-12	MS4	F	Mouse	median	21.321481704711914
R35W7_MS4_Ms_F_IL-12.fcs	Mouse Basophils	Mouse Basophils	ms NK1.1-	Er170Di	pSTAT4	IL-12	MS4	F	Mouse	median	7.411412715911865
R35W7_MS4_Ms_F_IL-12.fcs	Mouse Basophils	Mouse Basophils	ms NK1.1-	Yb172Di	p4E-BP1	IL-12	MS4	F	Mouse	median	9.052910804748535
R35W7_MS4_Ms_F_IL-12.fcs	Mouse Basophils	Mouse Basophils	ms NK1.1-	Tm169Di	Ki67	IL-12	MS4	F	Mouse	median	188.01515197753906
R35W7_MS4_Ms_F_IL-12.fcs	Mouse Basophils	Mouse Basophils	ms NK1.1-	Dy163Di	IkBa	IL-12	MS4	F	Mouse	median	41.07268524169922
R35W7_MS4_Ms_F_IL-12.fcs	ms NK1.1+/CD115-	ms NK1.1+/CD115-	CD19- CD3-	La139Di	pSTAT3	IL-12	MS4	F	Mouse	median	12.64282512664795
R35W7_MS4_Ms_F_IL-12.fcs	ms NK1.1+/CD115-	ms NK1.1+/CD115-	CD19- CD3-	Nd144Di	pMAPKAPK2	IL-12	MS4	F	Mouse	median	5.59909725189209
R35W7_MS4_Ms_F_IL-12.fcs	ms NK1.1+/CD115-	ms NK1.1+/CD115-	CD19- CD3-	Nd145Di	pCREB	IL-12	MS4	F	Mouse	median	25.882761001586914
R35W7_MS4_Ms_F_IL-12.fcs	ms NK1.1+/CD115-	ms NK1.1+/CD115-	CD19- CD3-	Nd146Di	pPLCg2	IL-12	MS4	F	Mouse	median	7.848609924316406
R35W7_MS4_Ms_F_IL-12.fcs	ms NK1.1+/CD115-	ms NK1.1+/CD115-	CD19- CD3-	Sm147Di	pSTAT1	IL-12	MS4	F	Mouse	median	2.4547743797302246
R35W7_MS4_Ms_F_IL-12.fcs	ms NK1.1+/CD115-	ms NK1.1+/CD115-	CD19- CD3-	Sm149Di	pSTAT5	IL-12	MS4	F	Mouse	median	8.36659049987793
R35W7_MS4_Ms_F_IL-12.fcs	ms NK1.1+/CD115-	ms NK1.1+/CD115-	CD19- CD3-	Sm150Di	pS6	IL-12	MS4	F	Mouse	median	22.556055068969727
R35W7_MS4_Ms_F_IL-12.fcs	ms NK1.1+/CD115-	ms NK1.1+/CD115-	CD19- CD3-	Sm152Di	pErk1/2	IL-12	MS4	F	Mouse	median	7.707057476043701
R35W7_MS4_Ms_F_IL-12.fcs	ms NK1.1+/CD115-	ms NK1.1+/CD115-	CD19- CD3-	Sm154Di	pP38	IL-12	MS4	F	Mouse	median	4.882486343383789
R35W7_MS4_Ms_F_IL-12.fcs	ms NK1.1+/CD115-	ms NK1.1+/CD115-	CD19- CD3-	Gd160Di	pZap70/Syk	IL-12	MS4	F	Mouse	median	1.9876257181167603
R35W7_MS4_Ms_F_IL-12.fcs	ms NK1.1+/CD115-	ms NK1.1+/CD115-	CD19- CD3-	Dy161Di	pTBK1	IL-12	MS4	F	Mouse	median	4.386541843414307
R35W7_MS4_Ms_F_IL-12.fcs	ms NK1.1+/CD115-	ms NK1.1+/CD115-	CD19- CD3-	Ho165Di	pSTAT6	IL-12	MS4	F	Mouse	median	10.00248908996582
R35W7_MS4_Ms_F_IL-12.fcs	ms NK1.1+/CD115-	ms NK1.1+/CD115-	CD19- CD3-	Er170Di	pSTAT4	IL-12	MS4	F	Mouse	median	17.33079719543457
R35W7_MS4_Ms_F_IL-12.fcs	ms NK1.1+/CD115-	ms NK1.1+/CD115-	CD19- CD3-	Yb172Di	p4E-BP1	IL-12	MS4	F	Mouse	median	7.8708720207214355
R35W7_MS4_Ms_F_IL-12.fcs	ms NK1.1+/CD115-	ms NK1.1+/CD115-	CD19- CD3-	Tm169Di	Ki67	IL-12	MS4	F	Mouse	median	12.2914457321167
R35W7_MS4_Ms_F_IL-12.fcs	ms NK1.1+/CD115-	ms NK1.1+/CD115-	CD19- CD3-	Dy163Di	IkBa	IL-12	MS4	F	Mouse	median	17.40152359008789
R35W7_MS4_Ms_F_IL-12.fcs	Mouse pDCs	Mouse pDCs	FcεRIα-	La139Di	pSTAT3	IL-12	MS4	F	Mouse	median	34.08451271057129
R35W7_MS4_Ms_F_IL-12.fcs	Mouse pDCs	Mouse pDCs	FcεRIα-	Nd144Di	pMAPKAPK2	IL-12	MS4	F	Mouse	median	9.79386568069458
R35W7_MS4_Ms_F_IL-12.fcs	Mouse pDCs	Mouse pDCs	FcεRIα-	Nd145Di	pCREB	IL-12	MS4	F	Mouse	median	30.43464756011963
R35W7_MS4_Ms_F_IL-12.fcs	Mouse pDCs	Mouse pDCs	FcεRIα-	Nd146Di	pPLCg2	IL-12	MS4	F	Mouse	median	23.378141403198242
R35W7_MS4_Ms_F_IL-12.fcs	Mouse pDCs	Mouse pDCs	FcεRIα-	Sm147Di	pSTAT1	IL-12	MS4	F	Mouse	median	8.87181282043457
R35W7_MS4_Ms_F_IL-12.fcs	Mouse pDCs	Mouse pDCs	FcεRIα-	Sm149Di	pSTAT5	IL-12	MS4	F	Mouse	median	17.348183631896973
R35W7_MS4_Ms_F_IL-12.fcs	Mouse pDCs	Mouse pDCs	FcεRIα-	Sm150Di	pS6	IL-12	MS4	F	Mouse	median	51.38338851928711
R35W7_MS4_Ms_F_IL-12.fcs	Mouse pDCs	Mouse pDCs	FcεRIα-	Sm152Di	pErk1/2	IL-12	MS4	F	Mouse	median	12.689201831817627
R35W7_MS4_Ms_F_IL-12.fcs	Mouse pDCs	Mouse pDCs	FcεRIα-	Sm154Di	pP38	IL-12	MS4	F	Mouse	median	5.812977313995361
R35W7_MS4_Ms_F_IL-12.fcs	Mouse pDCs	Mouse pDCs	FcεRIα-	Gd160Di	pZap70/Syk	IL-12	MS4	F	Mouse	median	2.793149948120117
R35W7_MS4_Ms_F_IL-12.fcs	Mouse pDCs	Mouse pDCs	FcεRIα-	Dy161Di	pTBK1	IL-12	MS4	F	Mouse	median	3.8727517127990723
R35W7_MS4_Ms_F_IL-12.fcs	Mouse pDCs	Mouse pDCs	FcεRIα-	Ho165Di	pSTAT6	IL-12	MS4	F	Mouse	median	18.625646591186523
R35W7_MS4_Ms_F_IL-12.fcs	Mouse pDCs	Mouse pDCs	FcεRIα-	Er170Di	pSTAT4	IL-12	MS4	F	Mouse	median	5.44183611869812
R35W7_MS4_Ms_F_IL-12.fcs	Mouse pDCs	Mouse pDCs	FcεRIα-	Yb172Di	p4E-BP1	IL-12	MS4	F	Mouse	median	9.892950057983398
R35W7_MS4_Ms_F_IL-12.fcs	Mouse pDCs	Mouse pDCs	FcεRIα-	Tm169Di	Ki67	IL-12	MS4	F	Mouse	median	9.943070411682129
R35W7_MS4_Ms_F_IL-12.fcs	Mouse pDCs	Mouse pDCs	FcεRIα-	Dy163Di	IkBa	IL-12	MS4	F	Mouse	median	13.250717639923096
R35W7_MS4_Ms_F_IL-12.fcs	Mouse Ly6C+	Mouse Ly6C+	ms CD115+/NK1.1-	La139Di	pSTAT3	IL-12	MS4	F	Mouse	median	25.94426441192627
R35W7_MS4_Ms_F_IL-12.fcs	Mouse Ly6C+	Mouse Ly6C+	ms CD115+/NK1.1-	Nd144Di	pMAPKAPK2	IL-12	MS4	F	Mouse	median	10.869879245758057
R35W7_MS4_Ms_F_IL-12.fcs	Mouse Ly6C+	Mouse Ly6C+	ms CD115+/NK1.1-	Nd145Di	pCREB	IL-12	MS4	F	Mouse	median	35.8336296081543
R35W7_MS4_Ms_F_IL-12.fcs	Mouse Ly6C+	Mouse Ly6C+	ms CD115+/NK1.1-	Nd146Di	pPLCg2	IL-12	MS4	F	Mouse	median	11.84906005859375
R35W7_MS4_Ms_F_IL-12.fcs	Mouse Ly6C+	Mouse Ly6C+	ms CD115+/NK1.1-	Sm147Di	pSTAT1	IL-12	MS4	F	Mouse	median	3.9239492416381836
R35W7_MS4_Ms_F_IL-12.fcs	Mouse Ly6C+	Mouse Ly6C+	ms CD115+/NK1.1-	Sm149Di	pSTAT5	IL-12	MS4	F	Mouse	median	18.849658966064453
R35W7_MS4_Ms_F_IL-12.fcs	Mouse Ly6C+	Mouse Ly6C+	ms CD115+/NK1.1-	Sm150Di	pS6	IL-12	MS4	F	Mouse	median	101.59822845458984
R35W7_MS4_Ms_F_IL-12.fcs	Mouse Ly6C+	Mouse Ly6C+	ms CD115+/NK1.1-	Sm152Di	pErk1/2	IL-12	MS4	F	Mouse	median	14.843666553497314
R35W7_MS4_Ms_F_IL-12.fcs	Mouse Ly6C+	Mouse Ly6C+	ms CD115+/NK1.1-	Sm154Di	pP38	IL-12	MS4	F	Mouse	median	7.5660529136657715
R35W7_MS4_Ms_F_IL-12.fcs	Mouse Ly6C+	Mouse Ly6C+	ms CD115+/NK1.1-	Gd160Di	pZap70/Syk	IL-12	MS4	F	Mouse	median	2.451197028160095
R35W7_MS4_Ms_F_IL-12.fcs	Mouse Ly6C+	Mouse Ly6C+	ms CD115+/NK1.1-	Dy161Di	pTBK1	IL-12	MS4	F	Mouse	median	6.655076503753662
R35W7_MS4_Ms_F_IL-12.fcs	Mouse Ly6C+	Mouse Ly6C+	ms CD115+/NK1.1-	Ho165Di	pSTAT6	IL-12	MS4	F	Mouse	median	13.617335796356201
R35W7_MS4_Ms_F_IL-12.fcs	Mouse Ly6C+	Mouse Ly6C+	ms CD115+/NK1.1-	Er170Di	pSTAT4	IL-12	MS4	F	Mouse	median	6.669343948364258
R35W7_MS4_Ms_F_IL-12.fcs	Mouse Ly6C+	Mouse Ly6C+	ms CD115+/NK1.1-	Yb172Di	p4E-BP1	IL-12	MS4	F	Mouse	median	20.738564491271973
R35W7_MS4_Ms_F_IL-12.fcs	Mouse Ly6C+	Mouse Ly6C+	ms CD115+/NK1.1-	Tm169Di	Ki67	IL-12	MS4	F	Mouse	median	158.18385314941406
R35W7_MS4_Ms_F_IL-12.fcs	Mouse Ly6C+	Mouse Ly6C+	ms CD115+/NK1.1-	Dy163Di	IkBa	IL-12	MS4	F	Mouse	median	31.957932472229004
R35W7_MS4_Ms_F_IL-12.fcs	Mouse Ly6C-	Mouse Ly6C-	ms CD115+/NK1.1-	La139Di	pSTAT3	IL-12	MS4	F	Mouse	median	18.48656177520752
R35W7_MS4_Ms_F_IL-12.fcs	Mouse Ly6C-	Mouse Ly6C-	ms CD115+/NK1.1-	Nd144Di	pMAPKAPK2	IL-12	MS4	F	Mouse	median	8.751672744750977
R35W7_MS4_Ms_F_IL-12.fcs	Mouse Ly6C-	Mouse Ly6C-	ms CD115+/NK1.1-	Nd145Di	pCREB	IL-12	MS4	F	Mouse	median	42.547555923461914
R35W7_MS4_Ms_F_IL-12.fcs	Mouse Ly6C-	Mouse Ly6C-	ms CD115+/NK1.1-	Nd146Di	pPLCg2	IL-12	MS4	F	Mouse	median	20.5466890335083
R35W7_MS4_Ms_F_IL-12.fcs	Mouse Ly6C-	Mouse Ly6C-	ms CD115+/NK1.1-	Sm147Di	pSTAT1	IL-12	MS4	F	Mouse	median	2.8844727277755737
R35W7_MS4_Ms_F_IL-12.fcs	Mouse Ly6C-	Mouse Ly6C-	ms CD115+/NK1.1-	Sm149Di	pSTAT5	IL-12	MS4	F	Mouse	median	13.479729175567627
R35W7_MS4_Ms_F_IL-12.fcs	Mouse Ly6C-	Mouse Ly6C-	ms CD115+/NK1.1-	Sm150Di	pS6	IL-12	MS4	F	Mouse	median	61.112247467041016
R35W7_MS4_Ms_F_IL-12.fcs	Mouse Ly6C-	Mouse Ly6C-	ms CD115+/NK1.1-	Sm152Di	pErk1/2	IL-12	MS4	F	Mouse	median	10.51360273361206
R35W7_MS4_Ms_F_IL-12.fcs	Mouse Ly6C-	Mouse Ly6C-	ms CD115+/NK1.1-	Sm154Di	pP38	IL-12	MS4	F	Mouse	median	7.303737163543701
R35W7_MS4_Ms_F_IL-12.fcs	Mouse Ly6C-	Mouse Ly6C-	ms CD115+/NK1.1-	Gd160Di	pZap70/Syk	IL-12	MS4	F	Mouse	median	3.2722628116607666
R35W7_MS4_Ms_F_IL-12.fcs	Mouse Ly6C-	Mouse Ly6C-	ms CD115+/NK1.1-	Dy161Di	pTBK1	IL-12	MS4	F	Mouse	median	7.805925607681274
R35W7_MS4_Ms_F_IL-12.fcs	Mouse Ly6C-	Mouse Ly6C-	ms CD115+/NK1.1-	Ho165Di	pSTAT6	IL-12	MS4	F	Mouse	median	12.221789360046387
R35W7_MS4_Ms_F_IL-12.fcs	Mouse Ly6C-	Mouse Ly6C-	ms CD115+/NK1.1-	Er170Di	pSTAT4	IL-12	MS4	F	Mouse	median	7.133441686630249
R35W7_MS4_Ms_F_IL-12.fcs	Mouse Ly6C-	Mouse Ly6C-	ms CD115+/NK1.1-	Yb172Di	p4E-BP1	IL-12	MS4	F	Mouse	median	17.727770805358887
R35W7_MS4_Ms_F_IL-12.fcs	Mouse Ly6C-	Mouse Ly6C-	ms CD115+/NK1.1-	Tm169Di	Ki67	IL-12	MS4	F	Mouse	median	17.972177505493164
R35W7_MS4_Ms_F_IL-12.fcs	Mouse Ly6C-	Mouse Ly6C-	ms CD115+/NK1.1-	Dy163Di	IkBa	IL-12	MS4	F	Mouse	median	36.8353385925293
R35W7_MS4_Ms_F_IL-12.fcs	CD8+T cells	CD8+T cells	T Cells	La139Di	pSTAT3	IL-12	MS4	F	Mouse	median	15.647819519042969
R35W7_MS4_Ms_F_IL-12.fcs	CD8+T cells	CD8+T cells	T Cells	Nd144Di	pMAPKAPK2	IL-12	MS4	F	Mouse	median	7.660872459411621
R35W7_MS4_Ms_F_IL-12.fcs	CD8+T cells	CD8+T cells	T Cells	Nd145Di	pCREB	IL-12	MS4	F	Mouse	median	41.28404998779297
R35W7_MS4_Ms_F_IL-12.fcs	CD8+T cells	CD8+T cells	T Cells	Nd146Di	pPLCg2	IL-12	MS4	F	Mouse	median	10.22375202178955
R35W7_MS4_Ms_F_IL-12.fcs	CD8+T cells	CD8+T cells	T Cells	Sm147Di	pSTAT1	IL-12	MS4	F	Mouse	median	2.1412971019744873
R35W7_MS4_Ms_F_IL-12.fcs	CD8+T cells	CD8+T cells	T Cells	Sm149Di	pSTAT5	IL-12	MS4	F	Mouse	median	16.220726013183594
R35W7_MS4_Ms_F_IL-12.fcs	CD8+T cells	CD8+T cells	T Cells	Sm150Di	pS6	IL-12	MS4	F	Mouse	median	37.30006790161133
R35W7_MS4_Ms_F_IL-12.fcs	CD8+T cells	CD8+T cells	T Cells	Sm152Di	pErk1/2	IL-12	MS4	F	Mouse	median	11.485856056213379
R35W7_MS4_Ms_F_IL-12.fcs	CD8+T cells	CD8+T cells	T Cells	Sm154Di	pP38	IL-12	MS4	F	Mouse	median	5.975108623504639
R35W7_MS4_Ms_F_IL-12.fcs	CD8+T cells	CD8+T cells	T Cells	Gd160Di	pZap70/Syk	IL-12	MS4	F	Mouse	median	3.458021640777588
R35W7_MS4_Ms_F_IL-12.fcs	CD8+T cells	CD8+T cells	T Cells	Dy161Di	pTBK1	IL-12	MS4	F	Mouse	median	4.08506965637207
R35W7_MS4_Ms_F_IL-12.fcs	CD8+T cells	CD8+T cells	T Cells	Ho165Di	pSTAT6	IL-12	MS4	F	Mouse	median	12.602211952209473
R35W7_MS4_Ms_F_IL-12.fcs	CD8+T cells	CD8+T cells	T Cells	Er170Di	pSTAT4	IL-12	MS4	F	Mouse	median	5.2481255531311035
R35W7_MS4_Ms_F_IL-12.fcs	CD8+T cells	CD8+T cells	T Cells	Yb172Di	p4E-BP1	IL-12	MS4	F	Mouse	median	7.97020959854126
R35W7_MS4_Ms_F_IL-12.fcs	CD8+T cells	CD8+T cells	T Cells	Tm169Di	Ki67	IL-12	MS4	F	Mouse	median	11.928714752197266
R35W7_MS4_Ms_F_IL-12.fcs	CD8+T cells	CD8+T cells	T Cells	Dy163Di	IkBa	IL-12	MS4	F	Mouse	median	19.950544357299805
R35W7_MS4_Ms_F_IL-12.fcs	CD4+T cells	CD4+T cells	T Cells	La139Di	pSTAT3	IL-12	MS4	F	Mouse	median	15.09181547164917
R35W7_MS4_Ms_F_IL-12.fcs	CD4+T cells	CD4+T cells	T Cells	Nd144Di	pMAPKAPK2	IL-12	MS4	F	Mouse	median	8.225010871887207
R35W7_MS4_Ms_F_IL-12.fcs	CD4+T cells	CD4+T cells	T Cells	Nd145Di	pCREB	IL-12	MS4	F	Mouse	median	51.06198501586914
R35W7_MS4_Ms_F_IL-12.fcs	CD4+T cells	CD4+T cells	T Cells	Nd146Di	pPLCg2	IL-12	MS4	F	Mouse	median	8.576712608337402
R35W7_MS4_Ms_F_IL-12.fcs	CD4+T cells	CD4+T cells	T Cells	Sm147Di	pSTAT1	IL-12	MS4	F	Mouse	median	2.075837016105652
R35W7_MS4_Ms_F_IL-12.fcs	CD4+T cells	CD4+T cells	T Cells	Sm149Di	pSTAT5	IL-12	MS4	F	Mouse	median	13.140480518341064
R35W7_MS4_Ms_F_IL-12.fcs	CD4+T cells	CD4+T cells	T Cells	Sm150Di	pS6	IL-12	MS4	F	Mouse	median	34.92654228210449
R35W7_MS4_Ms_F_IL-12.fcs	CD4+T cells	CD4+T cells	T Cells	Sm152Di	pErk1/2	IL-12	MS4	F	Mouse	median	11.695470809936523
R35W7_MS4_Ms_F_IL-12.fcs	CD4+T cells	CD4+T cells	T Cells	Sm154Di	pP38	IL-12	MS4	F	Mouse	median	4.913106203079224
R35W7_MS4_Ms_F_IL-12.fcs	CD4+T cells	CD4+T cells	T Cells	Gd160Di	pZap70/Syk	IL-12	MS4	F	Mouse	median	3.299631357192993
R35W7_MS4_Ms_F_IL-12.fcs	CD4+T cells	CD4+T cells	T Cells	Dy161Di	pTBK1	IL-12	MS4	F	Mouse	median	3.8839728832244873
R35W7_MS4_Ms_F_IL-12.fcs	CD4+T cells	CD4+T cells	T Cells	Ho165Di	pSTAT6	IL-12	MS4	F	Mouse	median	12.053721904754639
R35W7_MS4_Ms_F_IL-12.fcs	CD4+T cells	CD4+T cells	T Cells	Er170Di	pSTAT4	IL-12	MS4	F	Mouse	median	4.710245609283447
R35W7_MS4_Ms_F_IL-12.fcs	CD4+T cells	CD4+T cells	T Cells	Yb172Di	p4E-BP1	IL-12	MS4	F	Mouse	median	9.415013790130615
R35W7_MS4_Ms_F_IL-12.fcs	CD4+T cells	CD4+T cells	T Cells	Tm169Di	Ki67	IL-12	MS4	F	Mouse	median	10.735128402709961
R35W7_MS4_Ms_F_IL-12.fcs	CD4+T cells	CD4+T cells	T Cells	Dy163Di	IkBa	IL-12	MS4	F	Mouse	median	20.08554172515869
R35W7_MS4_Ms_F_IL-12.fcs	CD4+/CD8+	CD4+/CD8+	T Cells	La139Di	pSTAT3	IL-12	MS4	F	Mouse	median	27.269189834594727
R35W7_MS4_Ms_F_IL-12.fcs	CD4+/CD8+	CD4+/CD8+	T Cells	Nd144Di	pMAPKAPK2	IL-12	MS4	F	Mouse	median	13.611234664916992
R35W7_MS4_Ms_F_IL-12.fcs	CD4+/CD8+	CD4+/CD8+	T Cells	Nd145Di	pCREB	IL-12	MS4	F	Mouse	median	89.1974868774414
R35W7_MS4_Ms_F_IL-12.fcs	CD4+/CD8+	CD4+/CD8+	T Cells	Nd146Di	pPLCg2	IL-12	MS4	F	Mouse	median	17.136323928833008
R35W7_MS4_Ms_F_IL-12.fcs	CD4+/CD8+	CD4+/CD8+	T Cells	Sm147Di	pSTAT1	IL-12	MS4	F	Mouse	median	4.5711870193481445
R35W7_MS4_Ms_F_IL-12.fcs	CD4+/CD8+	CD4+/CD8+	T Cells	Sm149Di	pSTAT5	IL-12	MS4	F	Mouse	median	26.835939407348633
R35W7_MS4_Ms_F_IL-12.fcs	CD4+/CD8+	CD4+/CD8+	T Cells	Sm150Di	pS6	IL-12	MS4	F	Mouse	median	65.47169494628906
R35W7_MS4_Ms_F_IL-12.fcs	CD4+/CD8+	CD4+/CD8+	T Cells	Sm152Di	pErk1/2	IL-12	MS4	F	Mouse	median	21.9754581451416
R35W7_MS4_Ms_F_IL-12.fcs	CD4+/CD8+	CD4+/CD8+	T Cells	Sm154Di	pP38	IL-12	MS4	F	Mouse	median	9.18270492553711
R35W7_MS4_Ms_F_IL-12.fcs	CD4+/CD8+	CD4+/CD8+	T Cells	Gd160Di	pZap70/Syk	IL-12	MS4	F	Mouse	median	5.7727508544921875
R35W7_MS4_Ms_F_IL-12.fcs	CD4+/CD8+	CD4+/CD8+	T Cells	Dy161Di	pTBK1	IL-12	MS4	F	Mouse	median	6.321106910705566
R35W7_MS4_Ms_F_IL-12.fcs	CD4+/CD8+	CD4+/CD8+	T Cells	Ho165Di	pSTAT6	IL-12	MS4	F	Mouse	median	23.240341186523438
R35W7_MS4_Ms_F_IL-12.fcs	CD4+/CD8+	CD4+/CD8+	T Cells	Er170Di	pSTAT4	IL-12	MS4	F	Mouse	median	7.677562236785889
R35W7_MS4_Ms_F_IL-12.fcs	CD4+/CD8+	CD4+/CD8+	T Cells	Yb172Di	p4E-BP1	IL-12	MS4	F	Mouse	median	12.639029502868652
R35W7_MS4_Ms_F_IL-12.fcs	CD4+/CD8+	CD4+/CD8+	T Cells	Tm169Di	Ki67	IL-12	MS4	F	Mouse	median	18.990699768066406
R35W7_MS4_Ms_F_IL-12.fcs	CD4+/CD8+	CD4+/CD8+	T Cells	Dy163Di	IkBa	IL-12	MS4	F	Mouse	median	33.95189666748047
R35W7_MS4_Ms_F_IL-4.fcs	Neutrophils	Neutrophils	Non-Basophils	La139Di	pSTAT3	IL-4	MS4	F	Mouse	median	37.786848068237305
R35W7_MS4_Ms_F_IL-4.fcs	Neutrophils	Neutrophils	Non-Basophils	Nd144Di	pMAPKAPK2	IL-4	MS4	F	Mouse	median	20.512937545776367
R35W7_MS4_Ms_F_IL-4.fcs	Neutrophils	Neutrophils	Non-Basophils	Nd145Di	pCREB	IL-4	MS4	F	Mouse	median	52.54621696472168
R35W7_MS4_Ms_F_IL-4.fcs	Neutrophils	Neutrophils	Non-Basophils	Nd146Di	pPLCg2	IL-4	MS4	F	Mouse	median	9.450547695159912
R35W7_MS4_Ms_F_IL-4.fcs	Neutrophils	Neutrophils	Non-Basophils	Sm147Di	pSTAT1	IL-4	MS4	F	Mouse	median	4.824718952178955
R35W7_MS4_Ms_F_IL-4.fcs	Neutrophils	Neutrophils	Non-Basophils	Sm149Di	pSTAT5	IL-4	MS4	F	Mouse	median	10.253388404846191
R35W7_MS4_Ms_F_IL-4.fcs	Neutrophils	Neutrophils	Non-Basophils	Sm150Di	pS6	IL-4	MS4	F	Mouse	median	65.9832878112793
R35W7_MS4_Ms_F_IL-4.fcs	Neutrophils	Neutrophils	Non-Basophils	Sm152Di	pErk1/2	IL-4	MS4	F	Mouse	median	26.41911029815674
R35W7_MS4_Ms_F_IL-4.fcs	Neutrophils	Neutrophils	Non-Basophils	Sm154Di	pP38	IL-4	MS4	F	Mouse	median	17.98609447479248
R35W7_MS4_Ms_F_IL-4.fcs	Neutrophils	Neutrophils	Non-Basophils	Gd160Di	pZap70/Syk	IL-4	MS4	F	Mouse	median	5.476707935333252
R35W7_MS4_Ms_F_IL-4.fcs	Neutrophils	Neutrophils	Non-Basophils	Dy161Di	pTBK1	IL-4	MS4	F	Mouse	median	3.833276391029358
R35W7_MS4_Ms_F_IL-4.fcs	Neutrophils	Neutrophils	Non-Basophils	Ho165Di	pSTAT6	IL-4	MS4	F	Mouse	median	32.63710975646973
R35W7_MS4_Ms_F_IL-4.fcs	Neutrophils	Neutrophils	Non-Basophils	Er170Di	pSTAT4	IL-4	MS4	F	Mouse	median	4.868575811386108
R35W7_MS4_Ms_F_IL-4.fcs	Neutrophils	Neutrophils	Non-Basophils	Yb172Di	p4E-BP1	IL-4	MS4	F	Mouse	median	7.698678731918335
R35W7_MS4_Ms_F_IL-4.fcs	Neutrophils	Neutrophils	Non-Basophils	Tm169Di	Ki67	IL-4	MS4	F	Mouse	median	108.08664321899414
R35W7_MS4_Ms_F_IL-4.fcs	Neutrophils	Neutrophils	Non-Basophils	Dy163Di	IkBa	IL-4	MS4	F	Mouse	median	6.784476041793823
R35W7_MS4_Ms_F_IL-4.fcs	B Cells	B Cells	CD45+ CD66-	La139Di	pSTAT3	IL-4	MS4	F	Mouse	median	17.878302574157715
R35W7_MS4_Ms_F_IL-4.fcs	B Cells	B Cells	CD45+ CD66-	Nd144Di	pMAPKAPK2	IL-4	MS4	F	Mouse	median	6.139798879623413
R35W7_MS4_Ms_F_IL-4.fcs	B Cells	B Cells	CD45+ CD66-	Nd145Di	pCREB	IL-4	MS4	F	Mouse	median	33.79197692871094
R35W7_MS4_Ms_F_IL-4.fcs	B Cells	B Cells	CD45+ CD66-	Nd146Di	pPLCg2	IL-4	MS4	F	Mouse	median	8.648475646972656
R35W7_MS4_Ms_F_IL-4.fcs	B Cells	B Cells	CD45+ CD66-	Sm147Di	pSTAT1	IL-4	MS4	F	Mouse	median	7.901360511779785
R35W7_MS4_Ms_F_IL-4.fcs	B Cells	B Cells	CD45+ CD66-	Sm149Di	pSTAT5	IL-4	MS4	F	Mouse	median	8.729053974151611
R35W7_MS4_Ms_F_IL-4.fcs	B Cells	B Cells	CD45+ CD66-	Sm150Di	pS6	IL-4	MS4	F	Mouse	median	28.133482933044434
R35W7_MS4_Ms_F_IL-4.fcs	B Cells	B Cells	CD45+ CD66-	Sm152Di	pErk1/2	IL-4	MS4	F	Mouse	median	7.741965293884277
R35W7_MS4_Ms_F_IL-4.fcs	B Cells	B Cells	CD45+ CD66-	Sm154Di	pP38	IL-4	MS4	F	Mouse	median	4.044284105300903
R35W7_MS4_Ms_F_IL-4.fcs	B Cells	B Cells	CD45+ CD66-	Gd160Di	pZap70/Syk	IL-4	MS4	F	Mouse	median	2.983404278755188
R35W7_MS4_Ms_F_IL-4.fcs	B Cells	B Cells	CD45+ CD66-	Dy161Di	pTBK1	IL-4	MS4	F	Mouse	median	5.437075853347778
R35W7_MS4_Ms_F_IL-4.fcs	B Cells	B Cells	CD45+ CD66-	Ho165Di	pSTAT6	IL-4	MS4	F	Mouse	median	36.007930755615234
R35W7_MS4_Ms_F_IL-4.fcs	B Cells	B Cells	CD45+ CD66-	Er170Di	pSTAT4	IL-4	MS4	F	Mouse	median	5.3278398513793945
R35W7_MS4_Ms_F_IL-4.fcs	B Cells	B Cells	CD45+ CD66-	Yb172Di	p4E-BP1	IL-4	MS4	F	Mouse	median	13.472476482391357
R35W7_MS4_Ms_F_IL-4.fcs	B Cells	B Cells	CD45+ CD66-	Tm169Di	Ki67	IL-4	MS4	F	Mouse	median	10.5262131690979
R35W7_MS4_Ms_F_IL-4.fcs	B Cells	B Cells	CD45+ CD66-	Dy163Di	IkBa	IL-4	MS4	F	Mouse	median	27.712793350219727
R35W7_MS4_Ms_F_IL-4.fcs	Mouse Basophils	Mouse Basophils	ms NK1.1-	La139Di	pSTAT3	IL-4	MS4	F	Mouse	median	16.7450008392334
R35W7_MS4_Ms_F_IL-4.fcs	Mouse Basophils	Mouse Basophils	ms NK1.1-	Nd144Di	pMAPKAPK2	IL-4	MS4	F	Mouse	median	14.008756637573242
R35W7_MS4_Ms_F_IL-4.fcs	Mouse Basophils	Mouse Basophils	ms NK1.1-	Nd145Di	pCREB	IL-4	MS4	F	Mouse	median	43.05683898925781
R35W7_MS4_Ms_F_IL-4.fcs	Mouse Basophils	Mouse Basophils	ms NK1.1-	Nd146Di	pPLCg2	IL-4	MS4	F	Mouse	median	7.633411884307861
R35W7_MS4_Ms_F_IL-4.fcs	Mouse Basophils	Mouse Basophils	ms NK1.1-	Sm147Di	pSTAT1	IL-4	MS4	F	Mouse	median	2.3338708877563477
R35W7_MS4_Ms_F_IL-4.fcs	Mouse Basophils	Mouse Basophils	ms NK1.1-	Sm149Di	pSTAT5	IL-4	MS4	F	Mouse	median	7.799212455749512
R35W7_MS4_Ms_F_IL-4.fcs	Mouse Basophils	Mouse Basophils	ms NK1.1-	Sm150Di	pS6	IL-4	MS4	F	Mouse	median	37.638404846191406
R35W7_MS4_Ms_F_IL-4.fcs	Mouse Basophils	Mouse Basophils	ms NK1.1-	Sm152Di	pErk1/2	IL-4	MS4	F	Mouse	median	15.199793815612793
R35W7_MS4_Ms_F_IL-4.fcs	Mouse Basophils	Mouse Basophils	ms NK1.1-	Sm154Di	pP38	IL-4	MS4	F	Mouse	median	9.686574935913086
R35W7_MS4_Ms_F_IL-4.fcs	Mouse Basophils	Mouse Basophils	ms NK1.1-	Gd160Di	pZap70/Syk	IL-4	MS4	F	Mouse	median	1.8727132081985474
R35W7_MS4_Ms_F_IL-4.fcs	Mouse Basophils	Mouse Basophils	ms NK1.1-	Dy161Di	pTBK1	IL-4	MS4	F	Mouse	median	13.822883605957031
R35W7_MS4_Ms_F_IL-4.fcs	Mouse Basophils	Mouse Basophils	ms NK1.1-	Ho165Di	pSTAT6	IL-4	MS4	F	Mouse	median	45.33835983276367
R35W7_MS4_Ms_F_IL-4.fcs	Mouse Basophils	Mouse Basophils	ms NK1.1-	Er170Di	pSTAT4	IL-4	MS4	F	Mouse	median	6.31695556640625
R35W7_MS4_Ms_F_IL-4.fcs	Mouse Basophils	Mouse Basophils	ms NK1.1-	Yb172Di	p4E-BP1	IL-4	MS4	F	Mouse	median	8.893261909484863
R35W7_MS4_Ms_F_IL-4.fcs	Mouse Basophils	Mouse Basophils	ms NK1.1-	Tm169Di	Ki67	IL-4	MS4	F	Mouse	median	187.6915740966797
R35W7_MS4_Ms_F_IL-4.fcs	Mouse Basophils	Mouse Basophils	ms NK1.1-	Dy163Di	IkBa	IL-4	MS4	F	Mouse	median	46.10503005981445
R35W7_MS4_Ms_F_IL-4.fcs	ms NK1.1+/CD115-	ms NK1.1+/CD115-	CD19- CD3-	La139Di	pSTAT3	IL-4	MS4	F	Mouse	median	11.446869850158691
R35W7_MS4_Ms_F_IL-4.fcs	ms NK1.1+/CD115-	ms NK1.1+/CD115-	CD19- CD3-	Nd144Di	pMAPKAPK2	IL-4	MS4	F	Mouse	median	5.44383692741394
R35W7_MS4_Ms_F_IL-4.fcs	ms NK1.1+/CD115-	ms NK1.1+/CD115-	CD19- CD3-	Nd145Di	pCREB	IL-4	MS4	F	Mouse	median	27.682013511657715
R35W7_MS4_Ms_F_IL-4.fcs	ms NK1.1+/CD115-	ms NK1.1+/CD115-	CD19- CD3-	Nd146Di	pPLCg2	IL-4	MS4	F	Mouse	median	7.727919816970825
R35W7_MS4_Ms_F_IL-4.fcs	ms NK1.1+/CD115-	ms NK1.1+/CD115-	CD19- CD3-	Sm147Di	pSTAT1	IL-4	MS4	F	Mouse	median	2.107082486152649
R35W7_MS4_Ms_F_IL-4.fcs	ms NK1.1+/CD115-	ms NK1.1+/CD115-	CD19- CD3-	Sm149Di	pSTAT5	IL-4	MS4	F	Mouse	median	9.127406120300293
R35W7_MS4_Ms_F_IL-4.fcs	ms NK1.1+/CD115-	ms NK1.1+/CD115-	CD19- CD3-	Sm150Di	pS6	IL-4	MS4	F	Mouse	median	21.35122585296631
R35W7_MS4_Ms_F_IL-4.fcs	ms NK1.1+/CD115-	ms NK1.1+/CD115-	CD19- CD3-	Sm152Di	pErk1/2	IL-4	MS4	F	Mouse	median	7.795285940170288
R35W7_MS4_Ms_F_IL-4.fcs	ms NK1.1+/CD115-	ms NK1.1+/CD115-	CD19- CD3-	Sm154Di	pP38	IL-4	MS4	F	Mouse	median	4.920167922973633
R35W7_MS4_Ms_F_IL-4.fcs	ms NK1.1+/CD115-	ms NK1.1+/CD115-	CD19- CD3-	Gd160Di	pZap70/Syk	IL-4	MS4	F	Mouse	median	1.8176170587539673
R35W7_MS4_Ms_F_IL-4.fcs	ms NK1.1+/CD115-	ms NK1.1+/CD115-	CD19- CD3-	Dy161Di	pTBK1	IL-4	MS4	F	Mouse	median	4.266427755355835
R35W7_MS4_Ms_F_IL-4.fcs	ms NK1.1+/CD115-	ms NK1.1+/CD115-	CD19- CD3-	Ho165Di	pSTAT6	IL-4	MS4	F	Mouse	median	46.393402099609375
R35W7_MS4_Ms_F_IL-4.fcs	ms NK1.1+/CD115-	ms NK1.1+/CD115-	CD19- CD3-	Er170Di	pSTAT4	IL-4	MS4	F	Mouse	median	6.69610071182251
R35W7_MS4_Ms_F_IL-4.fcs	ms NK1.1+/CD115-	ms NK1.1+/CD115-	CD19- CD3-	Yb172Di	p4E-BP1	IL-4	MS4	F	Mouse	median	7.796168088912964
R35W7_MS4_Ms_F_IL-4.fcs	ms NK1.1+/CD115-	ms NK1.1+/CD115-	CD19- CD3-	Tm169Di	Ki67	IL-4	MS4	F	Mouse	median	12.290289402008057
R35W7_MS4_Ms_F_IL-4.fcs	ms NK1.1+/CD115-	ms NK1.1+/CD115-	CD19- CD3-	Dy163Di	IkBa	IL-4	MS4	F	Mouse	median	19.325215339660645
R35W7_MS4_Ms_F_IL-4.fcs	Mouse pDCs	Mouse pDCs	FcεRIα-	La139Di	pSTAT3	IL-4	MS4	F	Mouse	median	31.4049015045166
R35W7_MS4_Ms_F_IL-4.fcs	Mouse pDCs	Mouse pDCs	FcεRIα-	Nd144Di	pMAPKAPK2	IL-4	MS4	F	Mouse	median	12.933234691619873
R35W7_MS4_Ms_F_IL-4.fcs	Mouse pDCs	Mouse pDCs	FcεRIα-	Nd145Di	pCREB	IL-4	MS4	F	Mouse	median	29.989645957946777
R35W7_MS4_Ms_F_IL-4.fcs	Mouse pDCs	Mouse pDCs	FcεRIα-	Nd146Di	pPLCg2	IL-4	MS4	F	Mouse	median	19.486348152160645
R35W7_MS4_Ms_F_IL-4.fcs	Mouse pDCs	Mouse pDCs	FcεRIα-	Sm147Di	pSTAT1	IL-4	MS4	F	Mouse	median	7.560309886932373
R35W7_MS4_Ms_F_IL-4.fcs	Mouse pDCs	Mouse pDCs	FcεRIα-	Sm149Di	pSTAT5	IL-4	MS4	F	Mouse	median	21.76763343811035
R35W7_MS4_Ms_F_IL-4.fcs	Mouse pDCs	Mouse pDCs	FcεRIα-	Sm150Di	pS6	IL-4	MS4	F	Mouse	median	58.299171447753906
R35W7_MS4_Ms_F_IL-4.fcs	Mouse pDCs	Mouse pDCs	FcεRIα-	Sm152Di	pErk1/2	IL-4	MS4	F	Mouse	median	13.15310525894165
R35W7_MS4_Ms_F_IL-4.fcs	Mouse pDCs	Mouse pDCs	FcεRIα-	Sm154Di	pP38	IL-4	MS4	F	Mouse	median	6.024230241775513
R35W7_MS4_Ms_F_IL-4.fcs	Mouse pDCs	Mouse pDCs	FcεRIα-	Gd160Di	pZap70/Syk	IL-4	MS4	F	Mouse	median	3.388832211494446
R35W7_MS4_Ms_F_IL-4.fcs	Mouse pDCs	Mouse pDCs	FcεRIα-	Dy161Di	pTBK1	IL-4	MS4	F	Mouse	median	4.156936168670654
R35W7_MS4_Ms_F_IL-4.fcs	Mouse pDCs	Mouse pDCs	FcεRIα-	Ho165Di	pSTAT6	IL-4	MS4	F	Mouse	median	62.83738327026367
R35W7_MS4_Ms_F_IL-4.fcs	Mouse pDCs	Mouse pDCs	FcεRIα-	Er170Di	pSTAT4	IL-4	MS4	F	Mouse	median	7.872007608413696
R35W7_MS4_Ms_F_IL-4.fcs	Mouse pDCs	Mouse pDCs	FcεRIα-	Yb172Di	p4E-BP1	IL-4	MS4	F	Mouse	median	12.048687934875488
R35W7_MS4_Ms_F_IL-4.fcs	Mouse pDCs	Mouse pDCs	FcεRIα-	Tm169Di	Ki67	IL-4	MS4	F	Mouse	median	20.318373680114746
R35W7_MS4_Ms_F_IL-4.fcs	Mouse pDCs	Mouse pDCs	FcεRIα-	Dy163Di	IkBa	IL-4	MS4	F	Mouse	median	17.658796310424805
R35W7_MS4_Ms_F_IL-4.fcs	Mouse Ly6C+	Mouse Ly6C+	ms CD115+/NK1.1-	La139Di	pSTAT3	IL-4	MS4	F	Mouse	median	25.727667808532715
R35W7_MS4_Ms_F_IL-4.fcs	Mouse Ly6C+	Mouse Ly6C+	ms CD115+/NK1.1-	Nd144Di	pMAPKAPK2	IL-4	MS4	F	Mouse	median	11.001893520355225
R35W7_MS4_Ms_F_IL-4.fcs	Mouse Ly6C+	Mouse Ly6C+	ms CD115+/NK1.1-	Nd145Di	pCREB	IL-4	MS4	F	Mouse	median	37.30837059020996
R35W7_MS4_Ms_F_IL-4.fcs	Mouse Ly6C+	Mouse Ly6C+	ms CD115+/NK1.1-	Nd146Di	pPLCg2	IL-4	MS4	F	Mouse	median	11.78733205795288
R35W7_MS4_Ms_F_IL-4.fcs	Mouse Ly6C+	Mouse Ly6C+	ms CD115+/NK1.1-	Sm147Di	pSTAT1	IL-4	MS4	F	Mouse	median	4.47881817817688
R35W7_MS4_Ms_F_IL-4.fcs	Mouse Ly6C+	Mouse Ly6C+	ms CD115+/NK1.1-	Sm149Di	pSTAT5	IL-4	MS4	F	Mouse	median	21.092570304870605
R35W7_MS4_Ms_F_IL-4.fcs	Mouse Ly6C+	Mouse Ly6C+	ms CD115+/NK1.1-	Sm150Di	pS6	IL-4	MS4	F	Mouse	median	102.27596664428711
R35W7_MS4_Ms_F_IL-4.fcs	Mouse Ly6C+	Mouse Ly6C+	ms CD115+/NK1.1-	Sm152Di	pErk1/2	IL-4	MS4	F	Mouse	median	15.401989459991455
R35W7_MS4_Ms_F_IL-4.fcs	Mouse Ly6C+	Mouse Ly6C+	ms CD115+/NK1.1-	Sm154Di	pP38	IL-4	MS4	F	Mouse	median	8.392905235290527
R35W7_MS4_Ms_F_IL-4.fcs	Mouse Ly6C+	Mouse Ly6C+	ms CD115+/NK1.1-	Gd160Di	pZap70/Syk	IL-4	MS4	F	Mouse	median	2.390894293785095
R35W7_MS4_Ms_F_IL-4.fcs	Mouse Ly6C+	Mouse Ly6C+	ms CD115+/NK1.1-	Dy161Di	pTBK1	IL-4	MS4	F	Mouse	median	6.566306829452515
R35W7_MS4_Ms_F_IL-4.fcs	Mouse Ly6C+	Mouse Ly6C+	ms CD115+/NK1.1-	Ho165Di	pSTAT6	IL-4	MS4	F	Mouse	median	89.33003997802734
R35W7_MS4_Ms_F_IL-4.fcs	Mouse Ly6C+	Mouse Ly6C+	ms CD115+/NK1.1-	Er170Di	pSTAT4	IL-4	MS4	F	Mouse	median	7.299346923828125
R35W7_MS4_Ms_F_IL-4.fcs	Mouse Ly6C+	Mouse Ly6C+	ms CD115+/NK1.1-	Yb172Di	p4E-BP1	IL-4	MS4	F	Mouse	median	21.88298988342285
R35W7_MS4_Ms_F_IL-4.fcs	Mouse Ly6C+	Mouse Ly6C+	ms CD115+/NK1.1-	Tm169Di	Ki67	IL-4	MS4	F	Mouse	median	158.83959197998047
R35W7_MS4_Ms_F_IL-4.fcs	Mouse Ly6C+	Mouse Ly6C+	ms CD115+/NK1.1-	Dy163Di	IkBa	IL-4	MS4	F	Mouse	median	33.98880386352539
R35W7_MS4_Ms_F_IL-4.fcs	Mouse Ly6C-	Mouse Ly6C-	ms CD115+/NK1.1-	La139Di	pSTAT3	IL-4	MS4	F	Mouse	median	18.359487533569336
R35W7_MS4_Ms_F_IL-4.fcs	Mouse Ly6C-	Mouse Ly6C-	ms CD115+/NK1.1-	Nd144Di	pMAPKAPK2	IL-4	MS4	F	Mouse	median	9.144264221191406
R35W7_MS4_Ms_F_IL-4.fcs	Mouse Ly6C-	Mouse Ly6C-	ms CD115+/NK1.1-	Nd145Di	pCREB	IL-4	MS4	F	Mouse	median	45.161827087402344
R35W7_MS4_Ms_F_IL-4.fcs	Mouse Ly6C-	Mouse Ly6C-	ms CD115+/NK1.1-	Nd146Di	pPLCg2	IL-4	MS4	F	Mouse	median	21.548995971679688
R35W7_MS4_Ms_F_IL-4.fcs	Mouse Ly6C-	Mouse Ly6C-	ms CD115+/NK1.1-	Sm147Di	pSTAT1	IL-4	MS4	F	Mouse	median	3.08966326713562
R35W7_MS4_Ms_F_IL-4.fcs	Mouse Ly6C-	Mouse Ly6C-	ms CD115+/NK1.1-	Sm149Di	pSTAT5	IL-4	MS4	F	Mouse	median	15.362567901611328
R35W7_MS4_Ms_F_IL-4.fcs	Mouse Ly6C-	Mouse Ly6C-	ms CD115+/NK1.1-	Sm150Di	pS6	IL-4	MS4	F	Mouse	median	60.733917236328125
R35W7_MS4_Ms_F_IL-4.fcs	Mouse Ly6C-	Mouse Ly6C-	ms CD115+/NK1.1-	Sm152Di	pErk1/2	IL-4	MS4	F	Mouse	median	11.059490203857422
R35W7_MS4_Ms_F_IL-4.fcs	Mouse Ly6C-	Mouse Ly6C-	ms CD115+/NK1.1-	Sm154Di	pP38	IL-4	MS4	F	Mouse	median	8.035310745239258
R35W7_MS4_Ms_F_IL-4.fcs	Mouse Ly6C-	Mouse Ly6C-	ms CD115+/NK1.1-	Gd160Di	pZap70/Syk	IL-4	MS4	F	Mouse	median	3.2716362476348877
R35W7_MS4_Ms_F_IL-4.fcs	Mouse Ly6C-	Mouse Ly6C-	ms CD115+/NK1.1-	Dy161Di	pTBK1	IL-4	MS4	F	Mouse	median	8.328404426574707
R35W7_MS4_Ms_F_IL-4.fcs	Mouse Ly6C-	Mouse Ly6C-	ms CD115+/NK1.1-	Ho165Di	pSTAT6	IL-4	MS4	F	Mouse	median	81.73593139648438
R35W7_MS4_Ms_F_IL-4.fcs	Mouse Ly6C-	Mouse Ly6C-	ms CD115+/NK1.1-	Er170Di	pSTAT4	IL-4	MS4	F	Mouse	median	7.9523420333862305
R35W7_MS4_Ms_F_IL-4.fcs	Mouse Ly6C-	Mouse Ly6C-	ms CD115+/NK1.1-	Yb172Di	p4E-BP1	IL-4	MS4	F	Mouse	median	20.126220703125
R35W7_MS4_Ms_F_IL-4.fcs	Mouse Ly6C-	Mouse Ly6C-	ms CD115+/NK1.1-	Tm169Di	Ki67	IL-4	MS4	F	Mouse	median	18.020980834960938
R35W7_MS4_Ms_F_IL-4.fcs	Mouse Ly6C-	Mouse Ly6C-	ms CD115+/NK1.1-	Dy163Di	IkBa	IL-4	MS4	F	Mouse	median	38.80080032348633
R35W7_MS4_Ms_F_IL-4.fcs	CD8+T cells	CD8+T cells	T Cells	La139Di	pSTAT3	IL-4	MS4	F	Mouse	median	14.67227554321289
R35W7_MS4_Ms_F_IL-4.fcs	CD8+T cells	CD8+T cells	T Cells	Nd144Di	pMAPKAPK2	IL-4	MS4	F	Mouse	median	7.097620010375977
R35W7_MS4_Ms_F_IL-4.fcs	CD8+T cells	CD8+T cells	T Cells	Nd145Di	pCREB	IL-4	MS4	F	Mouse	median	40.8656005859375
R35W7_MS4_Ms_F_IL-4.fcs	CD8+T cells	CD8+T cells	T Cells	Nd146Di	pPLCg2	IL-4	MS4	F	Mouse	median	9.731532096862793
R35W7_MS4_Ms_F_IL-4.fcs	CD8+T cells	CD8+T cells	T Cells	Sm147Di	pSTAT1	IL-4	MS4	F	Mouse	median	2.3811988830566406
R35W7_MS4_Ms_F_IL-4.fcs	CD8+T cells	CD8+T cells	T Cells	Sm149Di	pSTAT5	IL-4	MS4	F	Mouse	median	18.207714080810547
R35W7_MS4_Ms_F_IL-4.fcs	CD8+T cells	CD8+T cells	T Cells	Sm150Di	pS6	IL-4	MS4	F	Mouse	median	34.31721115112305
R35W7_MS4_Ms_F_IL-4.fcs	CD8+T cells	CD8+T cells	T Cells	Sm152Di	pErk1/2	IL-4	MS4	F	Mouse	median	11.318163871765137
R35W7_MS4_Ms_F_IL-4.fcs	CD8+T cells	CD8+T cells	T Cells	Sm154Di	pP38	IL-4	MS4	F	Mouse	median	6.369851112365723
R35W7_MS4_Ms_F_IL-4.fcs	CD8+T cells	CD8+T cells	T Cells	Gd160Di	pZap70/Syk	IL-4	MS4	F	Mouse	median	3.2037298679351807
R35W7_MS4_Ms_F_IL-4.fcs	CD8+T cells	CD8+T cells	T Cells	Dy161Di	pTBK1	IL-4	MS4	F	Mouse	median	3.8120810985565186
R35W7_MS4_Ms_F_IL-4.fcs	CD8+T cells	CD8+T cells	T Cells	Ho165Di	pSTAT6	IL-4	MS4	F	Mouse	median	50.72329330444336
R35W7_MS4_Ms_F_IL-4.fcs	CD8+T cells	CD8+T cells	T Cells	Er170Di	pSTAT4	IL-4	MS4	F	Mouse	median	5.470452308654785
R35W7_MS4_Ms_F_IL-4.fcs	CD8+T cells	CD8+T cells	T Cells	Yb172Di	p4E-BP1	IL-4	MS4	F	Mouse	median	7.622570991516113
R35W7_MS4_Ms_F_IL-4.fcs	CD8+T cells	CD8+T cells	T Cells	Tm169Di	Ki67	IL-4	MS4	F	Mouse	median	11.233078956604004
R35W7_MS4_Ms_F_IL-4.fcs	CD8+T cells	CD8+T cells	T Cells	Dy163Di	IkBa	IL-4	MS4	F	Mouse	median	20.749095916748047
R35W7_MS4_Ms_F_IL-4.fcs	CD4+T cells	CD4+T cells	T Cells	La139Di	pSTAT3	IL-4	MS4	F	Mouse	median	14.025160789489746
R35W7_MS4_Ms_F_IL-4.fcs	CD4+T cells	CD4+T cells	T Cells	Nd144Di	pMAPKAPK2	IL-4	MS4	F	Mouse	median	7.6424760818481445
R35W7_MS4_Ms_F_IL-4.fcs	CD4+T cells	CD4+T cells	T Cells	Nd145Di	pCREB	IL-4	MS4	F	Mouse	median	51.50248336791992
R35W7_MS4_Ms_F_IL-4.fcs	CD4+T cells	CD4+T cells	T Cells	Nd146Di	pPLCg2	IL-4	MS4	F	Mouse	median	7.9908061027526855
R35W7_MS4_Ms_F_IL-4.fcs	CD4+T cells	CD4+T cells	T Cells	Sm147Di	pSTAT1	IL-4	MS4	F	Mouse	median	2.323474645614624
R35W7_MS4_Ms_F_IL-4.fcs	CD4+T cells	CD4+T cells	T Cells	Sm149Di	pSTAT5	IL-4	MS4	F	Mouse	median	14.293310165405273
R35W7_MS4_Ms_F_IL-4.fcs	CD4+T cells	CD4+T cells	T Cells	Sm150Di	pS6	IL-4	MS4	F	Mouse	median	31.973215103149414
R35W7_MS4_Ms_F_IL-4.fcs	CD4+T cells	CD4+T cells	T Cells	Sm152Di	pErk1/2	IL-4	MS4	F	Mouse	median	11.35235595703125
R35W7_MS4_Ms_F_IL-4.fcs	CD4+T cells	CD4+T cells	T Cells	Sm154Di	pP38	IL-4	MS4	F	Mouse	median	5.263375282287598
R35W7_MS4_Ms_F_IL-4.fcs	CD4+T cells	CD4+T cells	T Cells	Gd160Di	pZap70/Syk	IL-4	MS4	F	Mouse	median	3.073730707168579
R35W7_MS4_Ms_F_IL-4.fcs	CD4+T cells	CD4+T cells	T Cells	Dy161Di	pTBK1	IL-4	MS4	F	Mouse	median	3.5907366275787354
R35W7_MS4_Ms_F_IL-4.fcs	CD4+T cells	CD4+T cells	T Cells	Ho165Di	pSTAT6	IL-4	MS4	F	Mouse	median	47.32084274291992
R35W7_MS4_Ms_F_IL-4.fcs	CD4+T cells	CD4+T cells	T Cells	Er170Di	pSTAT4	IL-4	MS4	F	Mouse	median	4.72029447555542
R35W7_MS4_Ms_F_IL-4.fcs	CD4+T cells	CD4+T cells	T Cells	Yb172Di	p4E-BP1	IL-4	MS4	F	Mouse	median	8.881708145141602
R35W7_MS4_Ms_F_IL-4.fcs	CD4+T cells	CD4+T cells	T Cells	Tm169Di	Ki67	IL-4	MS4	F	Mouse	median	10.048916816711426
R35W7_MS4_Ms_F_IL-4.fcs	CD4+T cells	CD4+T cells	T Cells	Dy163Di	IkBa	IL-4	MS4	F	Mouse	median	20.527463912963867
R35W7_MS4_Ms_F_IL-4.fcs	CD4+/CD8+	CD4+/CD8+	T Cells	La139Di	pSTAT3	IL-4	MS4	F	Mouse	median	25.23785972595215
R35W7_MS4_Ms_F_IL-4.fcs	CD4+/CD8+	CD4+/CD8+	T Cells	Nd144Di	pMAPKAPK2	IL-4	MS4	F	Mouse	median	12.450531959533691
R35W7_MS4_Ms_F_IL-4.fcs	CD4+/CD8+	CD4+/CD8+	T Cells	Nd145Di	pCREB	IL-4	MS4	F	Mouse	median	85.37753677368164
R35W7_MS4_Ms_F_IL-4.fcs	CD4+/CD8+	CD4+/CD8+	T Cells	Nd146Di	pPLCg2	IL-4	MS4	F	Mouse	median	16.150843620300293
R35W7_MS4_Ms_F_IL-4.fcs	CD4+/CD8+	CD4+/CD8+	T Cells	Sm147Di	pSTAT1	IL-4	MS4	F	Mouse	median	4.669797658920288
R35W7_MS4_Ms_F_IL-4.fcs	CD4+/CD8+	CD4+/CD8+	T Cells	Sm149Di	pSTAT5	IL-4	MS4	F	Mouse	median	25.903910636901855
R35W7_MS4_Ms_F_IL-4.fcs	CD4+/CD8+	CD4+/CD8+	T Cells	Sm150Di	pS6	IL-4	MS4	F	Mouse	median	59.719228744506836
R35W7_MS4_Ms_F_IL-4.fcs	CD4+/CD8+	CD4+/CD8+	T Cells	Sm152Di	pErk1/2	IL-4	MS4	F	Mouse	median	20.599050521850586
R35W7_MS4_Ms_F_IL-4.fcs	CD4+/CD8+	CD4+/CD8+	T Cells	Sm154Di	pP38	IL-4	MS4	F	Mouse	median	10.127713203430176
R35W7_MS4_Ms_F_IL-4.fcs	CD4+/CD8+	CD4+/CD8+	T Cells	Gd160Di	pZap70/Syk	IL-4	MS4	F	Mouse	median	5.041520357131958
R35W7_MS4_Ms_F_IL-4.fcs	CD4+/CD8+	CD4+/CD8+	T Cells	Dy161Di	pTBK1	IL-4	MS4	F	Mouse	median	5.559044361114502
R35W7_MS4_Ms_F_IL-4.fcs	CD4+/CD8+	CD4+/CD8+	T Cells	Ho165Di	pSTAT6	IL-4	MS4	F	Mouse	median	72.41090393066406
R35W7_MS4_Ms_F_IL-4.fcs	CD4+/CD8+	CD4+/CD8+	T Cells	Er170Di	pSTAT4	IL-4	MS4	F	Mouse	median	7.481152772903442
R35W7_MS4_Ms_F_IL-4.fcs	CD4+/CD8+	CD4+/CD8+	T Cells	Yb172Di	p4E-BP1	IL-4	MS4	F	Mouse	median	12.817118167877197
R35W7_MS4_Ms_F_IL-4.fcs	CD4+/CD8+	CD4+/CD8+	T Cells	Tm169Di	Ki67	IL-4	MS4	F	Mouse	median	19.99877643585205
R35W7_MS4_Ms_F_IL-4.fcs	CD4+/CD8+	CD4+/CD8+	T Cells	Dy163Di	IkBa	IL-4	MS4	F	Mouse	median	35.32237243652344
R35W9_MS5_Ms_M_Basal.fcs	Neutrophils	Neutrophils	Non-Basophils	La139Di	pSTAT3	Basal	MS5	M	Mouse	median	40.89383506774902
R35W9_MS5_Ms_M_Basal.fcs	Neutrophils	Neutrophils	Non-Basophils	Nd144Di	pMAPKAPK2	Basal	MS5	M	Mouse	median	10.877810955047607
R35W9_MS5_Ms_M_Basal.fcs	Neutrophils	Neutrophils	Non-Basophils	Nd145Di	pCREB	Basal	MS5	M	Mouse	median	35.17740440368652
R35W9_MS5_Ms_M_Basal.fcs	Neutrophils	Neutrophils	Non-Basophils	Nd146Di	pPLCg2	Basal	MS5	M	Mouse	median	8.074321269989014
R35W9_MS5_Ms_M_Basal.fcs	Neutrophils	Neutrophils	Non-Basophils	Sm147Di	pSTAT1	Basal	MS5	M	Mouse	median	4.443618297576904
R35W9_MS5_Ms_M_Basal.fcs	Neutrophils	Neutrophils	Non-Basophils	Sm149Di	pSTAT5	Basal	MS5	M	Mouse	median	7.690286874771118
R35W9_MS5_Ms_M_Basal.fcs	Neutrophils	Neutrophils	Non-Basophils	Sm150Di	pS6	Basal	MS5	M	Mouse	median	57.649030685424805
R35W9_MS5_Ms_M_Basal.fcs	Neutrophils	Neutrophils	Non-Basophils	Sm152Di	pErk1/2	Basal	MS5	M	Mouse	median	21.253719329833984
R35W9_MS5_Ms_M_Basal.fcs	Neutrophils	Neutrophils	Non-Basophils	Sm154Di	pP38	Basal	MS5	M	Mouse	median	5.3910980224609375
R35W9_MS5_Ms_M_Basal.fcs	Neutrophils	Neutrophils	Non-Basophils	Gd160Di	pZap70/Syk	Basal	MS5	M	Mouse	median	4.447081089019775
R35W9_MS5_Ms_M_Basal.fcs	Neutrophils	Neutrophils	Non-Basophils	Dy161Di	pTBK1	Basal	MS5	M	Mouse	median	2.126966118812561
R35W9_MS5_Ms_M_Basal.fcs	Neutrophils	Neutrophils	Non-Basophils	Ho165Di	pSTAT6	Basal	MS5	M	Mouse	median	4.227242708206177
R35W9_MS5_Ms_M_Basal.fcs	Neutrophils	Neutrophils	Non-Basophils	Er170Di	pSTAT4	Basal	MS5	M	Mouse	median	2.721854567527771
R35W9_MS5_Ms_M_Basal.fcs	Neutrophils	Neutrophils	Non-Basophils	Yb172Di	p4E-BP1	Basal	MS5	M	Mouse	median	4.805342197418213
R35W9_MS5_Ms_M_Basal.fcs	Neutrophils	Neutrophils	Non-Basophils	Tm169Di	Ki67	Basal	MS5	M	Mouse	median	50.04262924194336
R35W9_MS5_Ms_M_Basal.fcs	Neutrophils	Neutrophils	Non-Basophils	Dy163Di	IkBa	Basal	MS5	M	Mouse	median	3.5773926973342896
R35W9_MS5_Ms_M_Basal.fcs	B Cells	B Cells	CD45+ CD66-	La139Di	pSTAT3	Basal	MS5	M	Mouse	median	20.17368221282959
R35W9_MS5_Ms_M_Basal.fcs	B Cells	B Cells	CD45+ CD66-	Nd144Di	pMAPKAPK2	Basal	MS5	M	Mouse	median	4.7761828899383545
R35W9_MS5_Ms_M_Basal.fcs	B Cells	B Cells	CD45+ CD66-	Nd145Di	pCREB	Basal	MS5	M	Mouse	median	25.485867500305176
R35W9_MS5_Ms_M_Basal.fcs	B Cells	B Cells	CD45+ CD66-	Nd146Di	pPLCg2	Basal	MS5	M	Mouse	median	6.745534181594849
R35W9_MS5_Ms_M_Basal.fcs	B Cells	B Cells	CD45+ CD66-	Sm147Di	pSTAT1	Basal	MS5	M	Mouse	median	5.924957036972046
R35W9_MS5_Ms_M_Basal.fcs	B Cells	B Cells	CD45+ CD66-	Sm149Di	pSTAT5	Basal	MS5	M	Mouse	median	6.233713865280151
R35W9_MS5_Ms_M_Basal.fcs	B Cells	B Cells	CD45+ CD66-	Sm150Di	pS6	Basal	MS5	M	Mouse	median	28.498193740844727
R35W9_MS5_Ms_M_Basal.fcs	B Cells	B Cells	CD45+ CD66-	Sm152Di	pErk1/2	Basal	MS5	M	Mouse	median	6.5789384841918945
R35W9_MS5_Ms_M_Basal.fcs	B Cells	B Cells	CD45+ CD66-	Sm154Di	pP38	Basal	MS5	M	Mouse	median	3.092076063156128
R35W9_MS5_Ms_M_Basal.fcs	B Cells	B Cells	CD45+ CD66-	Gd160Di	pZap70/Syk	Basal	MS5	M	Mouse	median	2.1813710927963257
R35W9_MS5_Ms_M_Basal.fcs	B Cells	B Cells	CD45+ CD66-	Dy161Di	pTBK1	Basal	MS5	M	Mouse	median	4.248671770095825
R35W9_MS5_Ms_M_Basal.fcs	B Cells	B Cells	CD45+ CD66-	Ho165Di	pSTAT6	Basal	MS5	M	Mouse	median	9.174575328826904
R35W9_MS5_Ms_M_Basal.fcs	B Cells	B Cells	CD45+ CD66-	Er170Di	pSTAT4	Basal	MS5	M	Mouse	median	3.722172498703003
R35W9_MS5_Ms_M_Basal.fcs	B Cells	B Cells	CD45+ CD66-	Yb172Di	p4E-BP1	Basal	MS5	M	Mouse	median	10.657904624938965
R35W9_MS5_Ms_M_Basal.fcs	B Cells	B Cells	CD45+ CD66-	Tm169Di	Ki67	Basal	MS5	M	Mouse	median	8.565682888031006
R35W9_MS5_Ms_M_Basal.fcs	B Cells	B Cells	CD45+ CD66-	Dy163Di	IkBa	Basal	MS5	M	Mouse	median	24.205284118652344
R35W9_MS5_Ms_M_Basal.fcs	Mouse Basophils	Mouse Basophils	ms NK1.1-	La139Di	pSTAT3	Basal	MS5	M	Mouse	median	17.09722328186035
R35W9_MS5_Ms_M_Basal.fcs	Mouse Basophils	Mouse Basophils	ms NK1.1-	Nd144Di	pMAPKAPK2	Basal	MS5	M	Mouse	median	11.214132308959961
R35W9_MS5_Ms_M_Basal.fcs	Mouse Basophils	Mouse Basophils	ms NK1.1-	Nd145Di	pCREB	Basal	MS5	M	Mouse	median	35.60221862792969
R35W9_MS5_Ms_M_Basal.fcs	Mouse Basophils	Mouse Basophils	ms NK1.1-	Nd146Di	pPLCg2	Basal	MS5	M	Mouse	median	6.213772773742676
R35W9_MS5_Ms_M_Basal.fcs	Mouse Basophils	Mouse Basophils	ms NK1.1-	Sm147Di	pSTAT1	Basal	MS5	M	Mouse	median	2.5383286476135254
R35W9_MS5_Ms_M_Basal.fcs	Mouse Basophils	Mouse Basophils	ms NK1.1-	Sm149Di	pSTAT5	Basal	MS5	M	Mouse	median	6.487000465393066
R35W9_MS5_Ms_M_Basal.fcs	Mouse Basophils	Mouse Basophils	ms NK1.1-	Sm150Di	pS6	Basal	MS5	M	Mouse	median	32.51961898803711
R35W9_MS5_Ms_M_Basal.fcs	Mouse Basophils	Mouse Basophils	ms NK1.1-	Sm152Di	pErk1/2	Basal	MS5	M	Mouse	median	12.320311546325684
R35W9_MS5_Ms_M_Basal.fcs	Mouse Basophils	Mouse Basophils	ms NK1.1-	Sm154Di	pP38	Basal	MS5	M	Mouse	median	6.026888370513916
R35W9_MS5_Ms_M_Basal.fcs	Mouse Basophils	Mouse Basophils	ms NK1.1-	Gd160Di	pZap70/Syk	Basal	MS5	M	Mouse	median	2.1428263187408447
R35W9_MS5_Ms_M_Basal.fcs	Mouse Basophils	Mouse Basophils	ms NK1.1-	Dy161Di	pTBK1	Basal	MS5	M	Mouse	median	12.063159942626953
R35W9_MS5_Ms_M_Basal.fcs	Mouse Basophils	Mouse Basophils	ms NK1.1-	Ho165Di	pSTAT6	Basal	MS5	M	Mouse	median	17.446134567260742
R35W9_MS5_Ms_M_Basal.fcs	Mouse Basophils	Mouse Basophils	ms NK1.1-	Er170Di	pSTAT4	Basal	MS5	M	Mouse	median	4.338247776031494
R35W9_MS5_Ms_M_Basal.fcs	Mouse Basophils	Mouse Basophils	ms NK1.1-	Yb172Di	p4E-BP1	Basal	MS5	M	Mouse	median	6.964467525482178
R35W9_MS5_Ms_M_Basal.fcs	Mouse Basophils	Mouse Basophils	ms NK1.1-	Tm169Di	Ki67	Basal	MS5	M	Mouse	median	114.1587142944336
R35W9_MS5_Ms_M_Basal.fcs	Mouse Basophils	Mouse Basophils	ms NK1.1-	Dy163Di	IkBa	Basal	MS5	M	Mouse	median	38.498722076416016
R35W9_MS5_Ms_M_Basal.fcs	ms NK1.1+/CD115-	ms NK1.1+/CD115-	CD19- CD3-	La139Di	pSTAT3	Basal	MS5	M	Mouse	median	11.129928588867188
R35W9_MS5_Ms_M_Basal.fcs	ms NK1.1+/CD115-	ms NK1.1+/CD115-	CD19- CD3-	Nd144Di	pMAPKAPK2	Basal	MS5	M	Mouse	median	4.619143962860107
R35W9_MS5_Ms_M_Basal.fcs	ms NK1.1+/CD115-	ms NK1.1+/CD115-	CD19- CD3-	Nd145Di	pCREB	Basal	MS5	M	Mouse	median	21.474580764770508
R35W9_MS5_Ms_M_Basal.fcs	ms NK1.1+/CD115-	ms NK1.1+/CD115-	CD19- CD3-	Nd146Di	pPLCg2	Basal	MS5	M	Mouse	median	6.3953070640563965
R35W9_MS5_Ms_M_Basal.fcs	ms NK1.1+/CD115-	ms NK1.1+/CD115-	CD19- CD3-	Sm147Di	pSTAT1	Basal	MS5	M	Mouse	median	2.0541045665740967
R35W9_MS5_Ms_M_Basal.fcs	ms NK1.1+/CD115-	ms NK1.1+/CD115-	CD19- CD3-	Sm149Di	pSTAT5	Basal	MS5	M	Mouse	median	7.301987648010254
R35W9_MS5_Ms_M_Basal.fcs	ms NK1.1+/CD115-	ms NK1.1+/CD115-	CD19- CD3-	Sm150Di	pS6	Basal	MS5	M	Mouse	median	22.84308433532715
R35W9_MS5_Ms_M_Basal.fcs	ms NK1.1+/CD115-	ms NK1.1+/CD115-	CD19- CD3-	Sm152Di	pErk1/2	Basal	MS5	M	Mouse	median	7.15627384185791
R35W9_MS5_Ms_M_Basal.fcs	ms NK1.1+/CD115-	ms NK1.1+/CD115-	CD19- CD3-	Sm154Di	pP38	Basal	MS5	M	Mouse	median	3.1416659355163574
R35W9_MS5_Ms_M_Basal.fcs	ms NK1.1+/CD115-	ms NK1.1+/CD115-	CD19- CD3-	Gd160Di	pZap70/Syk	Basal	MS5	M	Mouse	median	1.4762693643569946
R35W9_MS5_Ms_M_Basal.fcs	ms NK1.1+/CD115-	ms NK1.1+/CD115-	CD19- CD3-	Dy161Di	pTBK1	Basal	MS5	M	Mouse	median	3.461574077606201
R35W9_MS5_Ms_M_Basal.fcs	ms NK1.1+/CD115-	ms NK1.1+/CD115-	CD19- CD3-	Ho165Di	pSTAT6	Basal	MS5	M	Mouse	median	10.54517936706543
R35W9_MS5_Ms_M_Basal.fcs	ms NK1.1+/CD115-	ms NK1.1+/CD115-	CD19- CD3-	Er170Di	pSTAT4	Basal	MS5	M	Mouse	median	4.675163745880127
R35W9_MS5_Ms_M_Basal.fcs	ms NK1.1+/CD115-	ms NK1.1+/CD115-	CD19- CD3-	Yb172Di	p4E-BP1	Basal	MS5	M	Mouse	median	5.626622676849365
R35W9_MS5_Ms_M_Basal.fcs	ms NK1.1+/CD115-	ms NK1.1+/CD115-	CD19- CD3-	Tm169Di	Ki67	Basal	MS5	M	Mouse	median	11.600598335266113
R35W9_MS5_Ms_M_Basal.fcs	ms NK1.1+/CD115-	ms NK1.1+/CD115-	CD19- CD3-	Dy163Di	IkBa	Basal	MS5	M	Mouse	median	17.968847274780273
R35W9_MS5_Ms_M_Basal.fcs	Mouse pDCs	Mouse pDCs	FcεRIα-	La139Di	pSTAT3	Basal	MS5	M	Mouse	median	38.13779258728027
R35W9_MS5_Ms_M_Basal.fcs	Mouse pDCs	Mouse pDCs	FcεRIα-	Nd144Di	pMAPKAPK2	Basal	MS5	M	Mouse	median	7.105226993560791
R35W9_MS5_Ms_M_Basal.fcs	Mouse pDCs	Mouse pDCs	FcεRIα-	Nd145Di	pCREB	Basal	MS5	M	Mouse	median	22.58137798309326
R35W9_MS5_Ms_M_Basal.fcs	Mouse pDCs	Mouse pDCs	FcεRIα-	Nd146Di	pPLCg2	Basal	MS5	M	Mouse	median	14.892618179321289
R35W9_MS5_Ms_M_Basal.fcs	Mouse pDCs	Mouse pDCs	FcεRIα-	Sm147Di	pSTAT1	Basal	MS5	M	Mouse	median	5.046416521072388
R35W9_MS5_Ms_M_Basal.fcs	Mouse pDCs	Mouse pDCs	FcεRIα-	Sm149Di	pSTAT5	Basal	MS5	M	Mouse	median	10.526491165161133
R35W9_MS5_Ms_M_Basal.fcs	Mouse pDCs	Mouse pDCs	FcεRIα-	Sm150Di	pS6	Basal	MS5	M	Mouse	median	56.40975570678711
R35W9_MS5_Ms_M_Basal.fcs	Mouse pDCs	Mouse pDCs	FcεRIα-	Sm152Di	pErk1/2	Basal	MS5	M	Mouse	median	11.43283224105835
R35W9_MS5_Ms_M_Basal.fcs	Mouse pDCs	Mouse pDCs	FcεRIα-	Sm154Di	pP38	Basal	MS5	M	Mouse	median	4.143339395523071
R35W9_MS5_Ms_M_Basal.fcs	Mouse pDCs	Mouse pDCs	FcεRIα-	Gd160Di	pZap70/Syk	Basal	MS5	M	Mouse	median	2.118075370788574
R35W9_MS5_Ms_M_Basal.fcs	Mouse pDCs	Mouse pDCs	FcεRIα-	Dy161Di	pTBK1	Basal	MS5	M	Mouse	median	2.8013765811920166
R35W9_MS5_Ms_M_Basal.fcs	Mouse pDCs	Mouse pDCs	FcεRIα-	Ho165Di	pSTAT6	Basal	MS5	M	Mouse	median	15.959749698638916
R35W9_MS5_Ms_M_Basal.fcs	Mouse pDCs	Mouse pDCs	FcεRIα-	Er170Di	pSTAT4	Basal	MS5	M	Mouse	median	3.420519709587097
R35W9_MS5_Ms_M_Basal.fcs	Mouse pDCs	Mouse pDCs	FcεRIα-	Yb172Di	p4E-BP1	Basal	MS5	M	Mouse	median	7.340752363204956
R35W9_MS5_Ms_M_Basal.fcs	Mouse pDCs	Mouse pDCs	FcεRIα-	Tm169Di	Ki67	Basal	MS5	M	Mouse	median	11.232197284698486
R35W9_MS5_Ms_M_Basal.fcs	Mouse pDCs	Mouse pDCs	FcεRIα-	Dy163Di	IkBa	Basal	MS5	M	Mouse	median	10.2745041847229
R35W9_MS5_Ms_M_Basal.fcs	Mouse Ly6C+	Mouse Ly6C+	ms CD115+/NK1.1-	La139Di	pSTAT3	Basal	MS5	M	Mouse	median	24.805789947509766
R35W9_MS5_Ms_M_Basal.fcs	Mouse Ly6C+	Mouse Ly6C+	ms CD115+/NK1.1-	Nd144Di	pMAPKAPK2	Basal	MS5	M	Mouse	median	7.902393579483032
R35W9_MS5_Ms_M_Basal.fcs	Mouse Ly6C+	Mouse Ly6C+	ms CD115+/NK1.1-	Nd145Di	pCREB	Basal	MS5	M	Mouse	median	24.038018226623535
R35W9_MS5_Ms_M_Basal.fcs	Mouse Ly6C+	Mouse Ly6C+	ms CD115+/NK1.1-	Nd146Di	pPLCg2	Basal	MS5	M	Mouse	median	8.777390480041504
R35W9_MS5_Ms_M_Basal.fcs	Mouse Ly6C+	Mouse Ly6C+	ms CD115+/NK1.1-	Sm147Di	pSTAT1	Basal	MS5	M	Mouse	median	3.524343729019165
R35W9_MS5_Ms_M_Basal.fcs	Mouse Ly6C+	Mouse Ly6C+	ms CD115+/NK1.1-	Sm149Di	pSTAT5	Basal	MS5	M	Mouse	median	13.129579067230225
R35W9_MS5_Ms_M_Basal.fcs	Mouse Ly6C+	Mouse Ly6C+	ms CD115+/NK1.1-	Sm150Di	pS6	Basal	MS5	M	Mouse	median	67.05144500732422
R35W9_MS5_Ms_M_Basal.fcs	Mouse Ly6C+	Mouse Ly6C+	ms CD115+/NK1.1-	Sm152Di	pErk1/2	Basal	MS5	M	Mouse	median	11.495238304138184
R35W9_MS5_Ms_M_Basal.fcs	Mouse Ly6C+	Mouse Ly6C+	ms CD115+/NK1.1-	Sm154Di	pP38	Basal	MS5	M	Mouse	median	4.337457895278931
R35W9_MS5_Ms_M_Basal.fcs	Mouse Ly6C+	Mouse Ly6C+	ms CD115+/NK1.1-	Gd160Di	pZap70/Syk	Basal	MS5	M	Mouse	median	1.71068674325943
R35W9_MS5_Ms_M_Basal.fcs	Mouse Ly6C+	Mouse Ly6C+	ms CD115+/NK1.1-	Dy161Di	pTBK1	Basal	MS5	M	Mouse	median	5.180402994155884
R35W9_MS5_Ms_M_Basal.fcs	Mouse Ly6C+	Mouse Ly6C+	ms CD115+/NK1.1-	Ho165Di	pSTAT6	Basal	MS5	M	Mouse	median	11.717984199523926
R35W9_MS5_Ms_M_Basal.fcs	Mouse Ly6C+	Mouse Ly6C+	ms CD115+/NK1.1-	Er170Di	pSTAT4	Basal	MS5	M	Mouse	median	4.15861177444458
R35W9_MS5_Ms_M_Basal.fcs	Mouse Ly6C+	Mouse Ly6C+	ms CD115+/NK1.1-	Yb172Di	p4E-BP1	Basal	MS5	M	Mouse	median	15.72501277923584
R35W9_MS5_Ms_M_Basal.fcs	Mouse Ly6C+	Mouse Ly6C+	ms CD115+/NK1.1-	Tm169Di	Ki67	Basal	MS5	M	Mouse	median	119.93953704833984
R35W9_MS5_Ms_M_Basal.fcs	Mouse Ly6C+	Mouse Ly6C+	ms CD115+/NK1.1-	Dy163Di	IkBa	Basal	MS5	M	Mouse	median	33.216060638427734
R35W9_MS5_Ms_M_Basal.fcs	Mouse Ly6C-	Mouse Ly6C-	ms CD115+/NK1.1-	La139Di	pSTAT3	Basal	MS5	M	Mouse	median	16.81946086883545
R35W9_MS5_Ms_M_Basal.fcs	Mouse Ly6C-	Mouse Ly6C-	ms CD115+/NK1.1-	Nd144Di	pMAPKAPK2	Basal	MS5	M	Mouse	median	6.836712837219238
R35W9_MS5_Ms_M_Basal.fcs	Mouse Ly6C-	Mouse Ly6C-	ms CD115+/NK1.1-	Nd145Di	pCREB	Basal	MS5	M	Mouse	median	29.808948516845703
R35W9_MS5_Ms_M_Basal.fcs	Mouse Ly6C-	Mouse Ly6C-	ms CD115+/NK1.1-	Nd146Di	pPLCg2	Basal	MS5	M	Mouse	median	14.941154479980469
R35W9_MS5_Ms_M_Basal.fcs	Mouse Ly6C-	Mouse Ly6C-	ms CD115+/NK1.1-	Sm147Di	pSTAT1	Basal	MS5	M	Mouse	median	2.4901872873306274
R35W9_MS5_Ms_M_Basal.fcs	Mouse Ly6C-	Mouse Ly6C-	ms CD115+/NK1.1-	Sm149Di	pSTAT5	Basal	MS5	M	Mouse	median	9.980234622955322
R35W9_MS5_Ms_M_Basal.fcs	Mouse Ly6C-	Mouse Ly6C-	ms CD115+/NK1.1-	Sm150Di	pS6	Basal	MS5	M	Mouse	median	47.49724006652832
R35W9_MS5_Ms_M_Basal.fcs	Mouse Ly6C-	Mouse Ly6C-	ms CD115+/NK1.1-	Sm152Di	pErk1/2	Basal	MS5	M	Mouse	median	9.085635662078857
R35W9_MS5_Ms_M_Basal.fcs	Mouse Ly6C-	Mouse Ly6C-	ms CD115+/NK1.1-	Sm154Di	pP38	Basal	MS5	M	Mouse	median	4.39188551902771
R35W9_MS5_Ms_M_Basal.fcs	Mouse Ly6C-	Mouse Ly6C-	ms CD115+/NK1.1-	Gd160Di	pZap70/Syk	Basal	MS5	M	Mouse	median	2.450934648513794
R35W9_MS5_Ms_M_Basal.fcs	Mouse Ly6C-	Mouse Ly6C-	ms CD115+/NK1.1-	Dy161Di	pTBK1	Basal	MS5	M	Mouse	median	6.472195386886597
R35W9_MS5_Ms_M_Basal.fcs	Mouse Ly6C-	Mouse Ly6C-	ms CD115+/NK1.1-	Ho165Di	pSTAT6	Basal	MS5	M	Mouse	median	10.59225082397461
R35W9_MS5_Ms_M_Basal.fcs	Mouse Ly6C-	Mouse Ly6C-	ms CD115+/NK1.1-	Er170Di	pSTAT4	Basal	MS5	M	Mouse	median	4.848468780517578
R35W9_MS5_Ms_M_Basal.fcs	Mouse Ly6C-	Mouse Ly6C-	ms CD115+/NK1.1-	Yb172Di	p4E-BP1	Basal	MS5	M	Mouse	median	13.889030456542969
R35W9_MS5_Ms_M_Basal.fcs	Mouse Ly6C-	Mouse Ly6C-	ms CD115+/NK1.1-	Tm169Di	Ki67	Basal	MS5	M	Mouse	median	14.134781837463379
R35W9_MS5_Ms_M_Basal.fcs	Mouse Ly6C-	Mouse Ly6C-	ms CD115+/NK1.1-	Dy163Di	IkBa	Basal	MS5	M	Mouse	median	34.09828567504883
R35W9_MS5_Ms_M_Basal.fcs	CD8+T cells	CD8+T cells	T Cells	La139Di	pSTAT3	Basal	MS5	M	Mouse	median	14.865521430969238
R35W9_MS5_Ms_M_Basal.fcs	CD8+T cells	CD8+T cells	T Cells	Nd144Di	pMAPKAPK2	Basal	MS5	M	Mouse	median	5.598227024078369
R35W9_MS5_Ms_M_Basal.fcs	CD8+T cells	CD8+T cells	T Cells	Nd145Di	pCREB	Basal	MS5	M	Mouse	median	28.047582626342773
R35W9_MS5_Ms_M_Basal.fcs	CD8+T cells	CD8+T cells	T Cells	Nd146Di	pPLCg2	Basal	MS5	M	Mouse	median	7.885089635848999
R35W9_MS5_Ms_M_Basal.fcs	CD8+T cells	CD8+T cells	T Cells	Sm147Di	pSTAT1	Basal	MS5	M	Mouse	median	1.9598076343536377
R35W9_MS5_Ms_M_Basal.fcs	CD8+T cells	CD8+T cells	T Cells	Sm149Di	pSTAT5	Basal	MS5	M	Mouse	median	12.081030368804932
R35W9_MS5_Ms_M_Basal.fcs	CD8+T cells	CD8+T cells	T Cells	Sm150Di	pS6	Basal	MS5	M	Mouse	median	37.783180236816406
R35W9_MS5_Ms_M_Basal.fcs	CD8+T cells	CD8+T cells	T Cells	Sm152Di	pErk1/2	Basal	MS5	M	Mouse	median	10.233507633209229
R35W9_MS5_Ms_M_Basal.fcs	CD8+T cells	CD8+T cells	T Cells	Sm154Di	pP38	Basal	MS5	M	Mouse	median	5.126066207885742
R35W9_MS5_Ms_M_Basal.fcs	CD8+T cells	CD8+T cells	T Cells	Gd160Di	pZap70/Syk	Basal	MS5	M	Mouse	median	2.620380163192749
R35W9_MS5_Ms_M_Basal.fcs	CD8+T cells	CD8+T cells	T Cells	Dy161Di	pTBK1	Basal	MS5	M	Mouse	median	2.6798044443130493
R35W9_MS5_Ms_M_Basal.fcs	CD8+T cells	CD8+T cells	T Cells	Ho165Di	pSTAT6	Basal	MS5	M	Mouse	median	10.614855766296387
R35W9_MS5_Ms_M_Basal.fcs	CD8+T cells	CD8+T cells	T Cells	Er170Di	pSTAT4	Basal	MS5	M	Mouse	median	3.7409976720809937
R35W9_MS5_Ms_M_Basal.fcs	CD8+T cells	CD8+T cells	T Cells	Yb172Di	p4E-BP1	Basal	MS5	M	Mouse	median	4.736094236373901
R35W9_MS5_Ms_M_Basal.fcs	CD8+T cells	CD8+T cells	T Cells	Tm169Di	Ki67	Basal	MS5	M	Mouse	median	9.037071228027344
R35W9_MS5_Ms_M_Basal.fcs	CD8+T cells	CD8+T cells	T Cells	Dy163Di	IkBa	Basal	MS5	M	Mouse	median	17.729315757751465
R35W9_MS5_Ms_M_Basal.fcs	CD4+T cells	CD4+T cells	T Cells	La139Di	pSTAT3	Basal	MS5	M	Mouse	median	14.669464588165283
R35W9_MS5_Ms_M_Basal.fcs	CD4+T cells	CD4+T cells	T Cells	Nd144Di	pMAPKAPK2	Basal	MS5	M	Mouse	median	5.92256236076355
R35W9_MS5_Ms_M_Basal.fcs	CD4+T cells	CD4+T cells	T Cells	Nd145Di	pCREB	Basal	MS5	M	Mouse	median	35.300514221191406
R35W9_MS5_Ms_M_Basal.fcs	CD4+T cells	CD4+T cells	T Cells	Nd146Di	pPLCg2	Basal	MS5	M	Mouse	median	6.368975639343262
R35W9_MS5_Ms_M_Basal.fcs	CD4+T cells	CD4+T cells	T Cells	Sm147Di	pSTAT1	Basal	MS5	M	Mouse	median	1.8700153231620789
R35W9_MS5_Ms_M_Basal.fcs	CD4+T cells	CD4+T cells	T Cells	Sm149Di	pSTAT5	Basal	MS5	M	Mouse	median	9.567622661590576
R35W9_MS5_Ms_M_Basal.fcs	CD4+T cells	CD4+T cells	T Cells	Sm150Di	pS6	Basal	MS5	M	Mouse	median	33.798105239868164
R35W9_MS5_Ms_M_Basal.fcs	CD4+T cells	CD4+T cells	T Cells	Sm152Di	pErk1/2	Basal	MS5	M	Mouse	median	10.37812089920044
R35W9_MS5_Ms_M_Basal.fcs	CD4+T cells	CD4+T cells	T Cells	Sm154Di	pP38	Basal	MS5	M	Mouse	median	4.183793783187866
R35W9_MS5_Ms_M_Basal.fcs	CD4+T cells	CD4+T cells	T Cells	Gd160Di	pZap70/Syk	Basal	MS5	M	Mouse	median	2.6519542932510376
R35W9_MS5_Ms_M_Basal.fcs	CD4+T cells	CD4+T cells	T Cells	Dy161Di	pTBK1	Basal	MS5	M	Mouse	median	2.4465243816375732
R35W9_MS5_Ms_M_Basal.fcs	CD4+T cells	CD4+T cells	T Cells	Ho165Di	pSTAT6	Basal	MS5	M	Mouse	median	10.09909963607788
R35W9_MS5_Ms_M_Basal.fcs	CD4+T cells	CD4+T cells	T Cells	Er170Di	pSTAT4	Basal	MS5	M	Mouse	median	3.2618402242660522
R35W9_MS5_Ms_M_Basal.fcs	CD4+T cells	CD4+T cells	T Cells	Yb172Di	p4E-BP1	Basal	MS5	M	Mouse	median	6.476828575134277
R35W9_MS5_Ms_M_Basal.fcs	CD4+T cells	CD4+T cells	T Cells	Tm169Di	Ki67	Basal	MS5	M	Mouse	median	8.352427959442139
R35W9_MS5_Ms_M_Basal.fcs	CD4+T cells	CD4+T cells	T Cells	Dy163Di	IkBa	Basal	MS5	M	Mouse	median	17.888381958007812
R35W9_MS5_Ms_M_Basal.fcs	CD4+/CD8+	CD4+/CD8+	T Cells	La139Di	pSTAT3	Basal	MS5	M	Mouse	median	25.333011627197266
R35W9_MS5_Ms_M_Basal.fcs	CD4+/CD8+	CD4+/CD8+	T Cells	Nd144Di	pMAPKAPK2	Basal	MS5	M	Mouse	median	7.410202503204346
R35W9_MS5_Ms_M_Basal.fcs	CD4+/CD8+	CD4+/CD8+	T Cells	Nd145Di	pCREB	Basal	MS5	M	Mouse	median	70.74565505981445
R35W9_MS5_Ms_M_Basal.fcs	CD4+/CD8+	CD4+/CD8+	T Cells	Nd146Di	pPLCg2	Basal	MS5	M	Mouse	median	11.337522506713867
R35W9_MS5_Ms_M_Basal.fcs	CD4+/CD8+	CD4+/CD8+	T Cells	Sm147Di	pSTAT1	Basal	MS5	M	Mouse	median	3.4484641551971436
R35W9_MS5_Ms_M_Basal.fcs	CD4+/CD8+	CD4+/CD8+	T Cells	Sm149Di	pSTAT5	Basal	MS5	M	Mouse	median	16.56321096420288
R35W9_MS5_Ms_M_Basal.fcs	CD4+/CD8+	CD4+/CD8+	T Cells	Sm150Di	pS6	Basal	MS5	M	Mouse	median	60.63796424865723
R35W9_MS5_Ms_M_Basal.fcs	CD4+/CD8+	CD4+/CD8+	T Cells	Sm152Di	pErk1/2	Basal	MS5	M	Mouse	median	21.235700607299805
R35W9_MS5_Ms_M_Basal.fcs	CD4+/CD8+	CD4+/CD8+	T Cells	Sm154Di	pP38	Basal	MS5	M	Mouse	median	8.099061489105225
R35W9_MS5_Ms_M_Basal.fcs	CD4+/CD8+	CD4+/CD8+	T Cells	Gd160Di	pZap70/Syk	Basal	MS5	M	Mouse	median	4.123927116394043
R35W9_MS5_Ms_M_Basal.fcs	CD4+/CD8+	CD4+/CD8+	T Cells	Dy161Di	pTBK1	Basal	MS5	M	Mouse	median	3.4798994064331055
R35W9_MS5_Ms_M_Basal.fcs	CD4+/CD8+	CD4+/CD8+	T Cells	Ho165Di	pSTAT6	Basal	MS5	M	Mouse	median	13.737528800964355
R35W9_MS5_Ms_M_Basal.fcs	CD4+/CD8+	CD4+/CD8+	T Cells	Er170Di	pSTAT4	Basal	MS5	M	Mouse	median	3.881175398826599
R35W9_MS5_Ms_M_Basal.fcs	CD4+/CD8+	CD4+/CD8+	T Cells	Yb172Di	p4E-BP1	Basal	MS5	M	Mouse	median	8.113794088363647
R35W9_MS5_Ms_M_Basal.fcs	CD4+/CD8+	CD4+/CD8+	T Cells	Tm169Di	Ki67	Basal	MS5	M	Mouse	median	10.444955825805664
R35W9_MS5_Ms_M_Basal.fcs	CD4+/CD8+	CD4+/CD8+	T Cells	Dy163Di	IkBa	Basal	MS5	M	Mouse	median	30.208155632019043
R35W9_MS5_Ms_M_IFNa2.fcs	Neutrophils	Neutrophils	Non-Basophils	La139Di	pSTAT3	IFNa2	MS5	M	Mouse	median	39.131669998168945
R35W9_MS5_Ms_M_IFNa2.fcs	Neutrophils	Neutrophils	Non-Basophils	Nd144Di	pMAPKAPK2	IFNa2	MS5	M	Mouse	median	10.334349155426025
R35W9_MS5_Ms_M_IFNa2.fcs	Neutrophils	Neutrophils	Non-Basophils	Nd145Di	pCREB	IFNa2	MS5	M	Mouse	median	35.01978302001953
R35W9_MS5_Ms_M_IFNa2.fcs	Neutrophils	Neutrophils	Non-Basophils	Nd146Di	pPLCg2	IFNa2	MS5	M	Mouse	median	8.06304931640625
R35W9_MS5_Ms_M_IFNa2.fcs	Neutrophils	Neutrophils	Non-Basophils	Sm147Di	pSTAT1	IFNa2	MS5	M	Mouse	median	6.0587286949157715
R35W9_MS5_Ms_M_IFNa2.fcs	Neutrophils	Neutrophils	Non-Basophils	Sm149Di	pSTAT5	IFNa2	MS5	M	Mouse	median	7.332761526107788
R35W9_MS5_Ms_M_IFNa2.fcs	Neutrophils	Neutrophils	Non-Basophils	Sm150Di	pS6	IFNa2	MS5	M	Mouse	median	56.02276039123535
R35W9_MS5_Ms_M_IFNa2.fcs	Neutrophils	Neutrophils	Non-Basophils	Sm152Di	pErk1/2	IFNa2	MS5	M	Mouse	median	20.83634376525879
R35W9_MS5_Ms_M_IFNa2.fcs	Neutrophils	Neutrophils	Non-Basophils	Sm154Di	pP38	IFNa2	MS5	M	Mouse	median	5.345725774765015
R35W9_MS5_Ms_M_IFNa2.fcs	Neutrophils	Neutrophils	Non-Basophils	Gd160Di	pZap70/Syk	IFNa2	MS5	M	Mouse	median	4.41579532623291
R35W9_MS5_Ms_M_IFNa2.fcs	Neutrophils	Neutrophils	Non-Basophils	Dy161Di	pTBK1	IFNa2	MS5	M	Mouse	median	1.9405381083488464
R35W9_MS5_Ms_M_IFNa2.fcs	Neutrophils	Neutrophils	Non-Basophils	Ho165Di	pSTAT6	IFNa2	MS5	M	Mouse	median	4.157426118850708
R35W9_MS5_Ms_M_IFNa2.fcs	Neutrophils	Neutrophils	Non-Basophils	Er170Di	pSTAT4	IFNa2	MS5	M	Mouse	median	2.618396520614624
R35W9_MS5_Ms_M_IFNa2.fcs	Neutrophils	Neutrophils	Non-Basophils	Yb172Di	p4E-BP1	IFNa2	MS5	M	Mouse	median	4.6736979484558105
R35W9_MS5_Ms_M_IFNa2.fcs	Neutrophils	Neutrophils	Non-Basophils	Tm169Di	Ki67	IFNa2	MS5	M	Mouse	median	46.63642883300781
R35W9_MS5_Ms_M_IFNa2.fcs	Neutrophils	Neutrophils	Non-Basophils	Dy163Di	IkBa	IFNa2	MS5	M	Mouse	median	3.983979821205139
R35W9_MS5_Ms_M_IFNa2.fcs	B Cells	B Cells	CD45+ CD66-	La139Di	pSTAT3	IFNa2	MS5	M	Mouse	median	19.499995231628418
R35W9_MS5_Ms_M_IFNa2.fcs	B Cells	B Cells	CD45+ CD66-	Nd144Di	pMAPKAPK2	IFNa2	MS5	M	Mouse	median	4.461380481719971
R35W9_MS5_Ms_M_IFNa2.fcs	B Cells	B Cells	CD45+ CD66-	Nd145Di	pCREB	IFNa2	MS5	M	Mouse	median	25.931316375732422
R35W9_MS5_Ms_M_IFNa2.fcs	B Cells	B Cells	CD45+ CD66-	Nd146Di	pPLCg2	IFNa2	MS5	M	Mouse	median	6.543188810348511
R35W9_MS5_Ms_M_IFNa2.fcs	B Cells	B Cells	CD45+ CD66-	Sm147Di	pSTAT1	IFNa2	MS5	M	Mouse	median	7.132025957107544
R35W9_MS5_Ms_M_IFNa2.fcs	B Cells	B Cells	CD45+ CD66-	Sm149Di	pSTAT5	IFNa2	MS5	M	Mouse	median	6.15447211265564
R35W9_MS5_Ms_M_IFNa2.fcs	B Cells	B Cells	CD45+ CD66-	Sm150Di	pS6	IFNa2	MS5	M	Mouse	median	27.086780548095703
R35W9_MS5_Ms_M_IFNa2.fcs	B Cells	B Cells	CD45+ CD66-	Sm152Di	pErk1/2	IFNa2	MS5	M	Mouse	median	6.439068078994751
R35W9_MS5_Ms_M_IFNa2.fcs	B Cells	B Cells	CD45+ CD66-	Sm154Di	pP38	IFNa2	MS5	M	Mouse	median	3.0076522827148438
R35W9_MS5_Ms_M_IFNa2.fcs	B Cells	B Cells	CD45+ CD66-	Gd160Di	pZap70/Syk	IFNa2	MS5	M	Mouse	median	2.072967767715454
R35W9_MS5_Ms_M_IFNa2.fcs	B Cells	B Cells	CD45+ CD66-	Dy161Di	pTBK1	IFNa2	MS5	M	Mouse	median	4.148941278457642
R35W9_MS5_Ms_M_IFNa2.fcs	B Cells	B Cells	CD45+ CD66-	Ho165Di	pSTAT6	IFNa2	MS5	M	Mouse	median	9.05807876586914
R35W9_MS5_Ms_M_IFNa2.fcs	B Cells	B Cells	CD45+ CD66-	Er170Di	pSTAT4	IFNa2	MS5	M	Mouse	median	3.8638135194778442
R35W9_MS5_Ms_M_IFNa2.fcs	B Cells	B Cells	CD45+ CD66-	Yb172Di	p4E-BP1	IFNa2	MS5	M	Mouse	median	10.16094160079956
R35W9_MS5_Ms_M_IFNa2.fcs	B Cells	B Cells	CD45+ CD66-	Tm169Di	Ki67	IFNa2	MS5	M	Mouse	median	8.317281723022461
R35W9_MS5_Ms_M_IFNa2.fcs	B Cells	B Cells	CD45+ CD66-	Dy163Di	IkBa	IFNa2	MS5	M	Mouse	median	23.845032691955566
R35W9_MS5_Ms_M_IFNa2.fcs	Mouse Basophils	Mouse Basophils	ms NK1.1-	La139Di	pSTAT3	IFNa2	MS5	M	Mouse	median	16.51602077484131
R35W9_MS5_Ms_M_IFNa2.fcs	Mouse Basophils	Mouse Basophils	ms NK1.1-	Nd144Di	pMAPKAPK2	IFNa2	MS5	M	Mouse	median	10.782023429870605
R35W9_MS5_Ms_M_IFNa2.fcs	Mouse Basophils	Mouse Basophils	ms NK1.1-	Nd145Di	pCREB	IFNa2	MS5	M	Mouse	median	41.00521659851074
R35W9_MS5_Ms_M_IFNa2.fcs	Mouse Basophils	Mouse Basophils	ms NK1.1-	Nd146Di	pPLCg2	IFNa2	MS5	M	Mouse	median	6.0179150104522705
R35W9_MS5_Ms_M_IFNa2.fcs	Mouse Basophils	Mouse Basophils	ms NK1.1-	Sm147Di	pSTAT1	IFNa2	MS5	M	Mouse	median	2.97121524810791
R35W9_MS5_Ms_M_IFNa2.fcs	Mouse Basophils	Mouse Basophils	ms NK1.1-	Sm149Di	pSTAT5	IFNa2	MS5	M	Mouse	median	6.303950786590576
R35W9_MS5_Ms_M_IFNa2.fcs	Mouse Basophils	Mouse Basophils	ms NK1.1-	Sm150Di	pS6	IFNa2	MS5	M	Mouse	median	32.28783416748047
R35W9_MS5_Ms_M_IFNa2.fcs	Mouse Basophils	Mouse Basophils	ms NK1.1-	Sm152Di	pErk1/2	IFNa2	MS5	M	Mouse	median	12.102499008178711
R35W9_MS5_Ms_M_IFNa2.fcs	Mouse Basophils	Mouse Basophils	ms NK1.1-	Sm154Di	pP38	IFNa2	MS5	M	Mouse	median	6.375300407409668
R35W9_MS5_Ms_M_IFNa2.fcs	Mouse Basophils	Mouse Basophils	ms NK1.1-	Gd160Di	pZap70/Syk	IFNa2	MS5	M	Mouse	median	1.9855290651321411
R35W9_MS5_Ms_M_IFNa2.fcs	Mouse Basophils	Mouse Basophils	ms NK1.1-	Dy161Di	pTBK1	IFNa2	MS5	M	Mouse	median	11.882841110229492
R35W9_MS5_Ms_M_IFNa2.fcs	Mouse Basophils	Mouse Basophils	ms NK1.1-	Ho165Di	pSTAT6	IFNa2	MS5	M	Mouse	median	16.767115592956543
R35W9_MS5_Ms_M_IFNa2.fcs	Mouse Basophils	Mouse Basophils	ms NK1.1-	Er170Di	pSTAT4	IFNa2	MS5	M	Mouse	median	4.374765396118164
R35W9_MS5_Ms_M_IFNa2.fcs	Mouse Basophils	Mouse Basophils	ms NK1.1-	Yb172Di	p4E-BP1	IFNa2	MS5	M	Mouse	median	6.3993308544158936
R35W9_MS5_Ms_M_IFNa2.fcs	Mouse Basophils	Mouse Basophils	ms NK1.1-	Tm169Di	Ki67	IFNa2	MS5	M	Mouse	median	131.42918395996094
R35W9_MS5_Ms_M_IFNa2.fcs	Mouse Basophils	Mouse Basophils	ms NK1.1-	Dy163Di	IkBa	IFNa2	MS5	M	Mouse	median	37.72036933898926
R35W9_MS5_Ms_M_IFNa2.fcs	ms NK1.1+/CD115-	ms NK1.1+/CD115-	CD19- CD3-	La139Di	pSTAT3	IFNa2	MS5	M	Mouse	median	10.602160453796387
R35W9_MS5_Ms_M_IFNa2.fcs	ms NK1.1+/CD115-	ms NK1.1+/CD115-	CD19- CD3-	Nd144Di	pMAPKAPK2	IFNa2	MS5	M	Mouse	median	4.287532567977905
R35W9_MS5_Ms_M_IFNa2.fcs	ms NK1.1+/CD115-	ms NK1.1+/CD115-	CD19- CD3-	Nd145Di	pCREB	IFNa2	MS5	M	Mouse	median	21.04032039642334
R35W9_MS5_Ms_M_IFNa2.fcs	ms NK1.1+/CD115-	ms NK1.1+/CD115-	CD19- CD3-	Nd146Di	pPLCg2	IFNa2	MS5	M	Mouse	median	6.233036994934082
R35W9_MS5_Ms_M_IFNa2.fcs	ms NK1.1+/CD115-	ms NK1.1+/CD115-	CD19- CD3-	Sm147Di	pSTAT1	IFNa2	MS5	M	Mouse	median	2.2238893508911133
R35W9_MS5_Ms_M_IFNa2.fcs	ms NK1.1+/CD115-	ms NK1.1+/CD115-	CD19- CD3-	Sm149Di	pSTAT5	IFNa2	MS5	M	Mouse	median	7.059519052505493
R35W9_MS5_Ms_M_IFNa2.fcs	ms NK1.1+/CD115-	ms NK1.1+/CD115-	CD19- CD3-	Sm150Di	pS6	IFNa2	MS5	M	Mouse	median	21.546263694763184
R35W9_MS5_Ms_M_IFNa2.fcs	ms NK1.1+/CD115-	ms NK1.1+/CD115-	CD19- CD3-	Sm152Di	pErk1/2	IFNa2	MS5	M	Mouse	median	6.6610493659973145
R35W9_MS5_Ms_M_IFNa2.fcs	ms NK1.1+/CD115-	ms NK1.1+/CD115-	CD19- CD3-	Sm154Di	pP38	IFNa2	MS5	M	Mouse	median	3.1248751878738403
R35W9_MS5_Ms_M_IFNa2.fcs	ms NK1.1+/CD115-	ms NK1.1+/CD115-	CD19- CD3-	Gd160Di	pZap70/Syk	IFNa2	MS5	M	Mouse	median	1.3261558413505554
R35W9_MS5_Ms_M_IFNa2.fcs	ms NK1.1+/CD115-	ms NK1.1+/CD115-	CD19- CD3-	Dy161Di	pTBK1	IFNa2	MS5	M	Mouse	median	3.1545969247817993
R35W9_MS5_Ms_M_IFNa2.fcs	ms NK1.1+/CD115-	ms NK1.1+/CD115-	CD19- CD3-	Ho165Di	pSTAT6	IFNa2	MS5	M	Mouse	median	9.808683395385742
R35W9_MS5_Ms_M_IFNa2.fcs	ms NK1.1+/CD115-	ms NK1.1+/CD115-	CD19- CD3-	Er170Di	pSTAT4	IFNa2	MS5	M	Mouse	median	5.476353645324707
R35W9_MS5_Ms_M_IFNa2.fcs	ms NK1.1+/CD115-	ms NK1.1+/CD115-	CD19- CD3-	Yb172Di	p4E-BP1	IFNa2	MS5	M	Mouse	median	5.4410624504089355
R35W9_MS5_Ms_M_IFNa2.fcs	ms NK1.1+/CD115-	ms NK1.1+/CD115-	CD19- CD3-	Tm169Di	Ki67	IFNa2	MS5	M	Mouse	median	11.090881824493408
R35W9_MS5_Ms_M_IFNa2.fcs	ms NK1.1+/CD115-	ms NK1.1+/CD115-	CD19- CD3-	Dy163Di	IkBa	IFNa2	MS5	M	Mouse	median	17.340688705444336
R35W9_MS5_Ms_M_IFNa2.fcs	Mouse pDCs	Mouse pDCs	FcεRIα-	La139Di	pSTAT3	IFNa2	MS5	M	Mouse	median	45.6612663269043
R35W9_MS5_Ms_M_IFNa2.fcs	Mouse pDCs	Mouse pDCs	FcεRIα-	Nd144Di	pMAPKAPK2	IFNa2	MS5	M	Mouse	median	10.193653106689453
R35W9_MS5_Ms_M_IFNa2.fcs	Mouse pDCs	Mouse pDCs	FcεRIα-	Nd145Di	pCREB	IFNa2	MS5	M	Mouse	median	25.392318725585938
R35W9_MS5_Ms_M_IFNa2.fcs	Mouse pDCs	Mouse pDCs	FcεRIα-	Nd146Di	pPLCg2	IFNa2	MS5	M	Mouse	median	16.62500762939453
R35W9_MS5_Ms_M_IFNa2.fcs	Mouse pDCs	Mouse pDCs	FcεRIα-	Sm147Di	pSTAT1	IFNa2	MS5	M	Mouse	median	18.657907485961914
R35W9_MS5_Ms_M_IFNa2.fcs	Mouse pDCs	Mouse pDCs	FcεRIα-	Sm149Di	pSTAT5	IFNa2	MS5	M	Mouse	median	14.02635669708252
R35W9_MS5_Ms_M_IFNa2.fcs	Mouse pDCs	Mouse pDCs	FcεRIα-	Sm150Di	pS6	IFNa2	MS5	M	Mouse	median	54.644981384277344
R35W9_MS5_Ms_M_IFNa2.fcs	Mouse pDCs	Mouse pDCs	FcεRIα-	Sm152Di	pErk1/2	IFNa2	MS5	M	Mouse	median	12.986425399780273
R35W9_MS5_Ms_M_IFNa2.fcs	Mouse pDCs	Mouse pDCs	FcεRIα-	Sm154Di	pP38	IFNa2	MS5	M	Mouse	median	4.3509979248046875
R35W9_MS5_Ms_M_IFNa2.fcs	Mouse pDCs	Mouse pDCs	FcεRIα-	Gd160Di	pZap70/Syk	IFNa2	MS5	M	Mouse	median	2.8972556591033936
R35W9_MS5_Ms_M_IFNa2.fcs	Mouse pDCs	Mouse pDCs	FcεRIα-	Dy161Di	pTBK1	IFNa2	MS5	M	Mouse	median	2.9576284885406494
R35W9_MS5_Ms_M_IFNa2.fcs	Mouse pDCs	Mouse pDCs	FcεRIα-	Ho165Di	pSTAT6	IFNa2	MS5	M	Mouse	median	23.4503231048584
R35W9_MS5_Ms_M_IFNa2.fcs	Mouse pDCs	Mouse pDCs	FcεRIα-	Er170Di	pSTAT4	IFNa2	MS5	M	Mouse	median	4.717170238494873
R35W9_MS5_Ms_M_IFNa2.fcs	Mouse pDCs	Mouse pDCs	FcεRIα-	Yb172Di	p4E-BP1	IFNa2	MS5	M	Mouse	median	6.0595197677612305
R35W9_MS5_Ms_M_IFNa2.fcs	Mouse pDCs	Mouse pDCs	FcεRIα-	Tm169Di	Ki67	IFNa2	MS5	M	Mouse	median	18.997756958007812
R35W9_MS5_Ms_M_IFNa2.fcs	Mouse pDCs	Mouse pDCs	FcεRIα-	Dy163Di	IkBa	IFNa2	MS5	M	Mouse	median	10.493886947631836
R35W9_MS5_Ms_M_IFNa2.fcs	Mouse Ly6C+	Mouse Ly6C+	ms CD115+/NK1.1-	La139Di	pSTAT3	IFNa2	MS5	M	Mouse	median	24.90550422668457
R35W9_MS5_Ms_M_IFNa2.fcs	Mouse Ly6C+	Mouse Ly6C+	ms CD115+/NK1.1-	Nd144Di	pMAPKAPK2	IFNa2	MS5	M	Mouse	median	7.514006614685059
R35W9_MS5_Ms_M_IFNa2.fcs	Mouse Ly6C+	Mouse Ly6C+	ms CD115+/NK1.1-	Nd145Di	pCREB	IFNa2	MS5	M	Mouse	median	25.968515396118164
R35W9_MS5_Ms_M_IFNa2.fcs	Mouse Ly6C+	Mouse Ly6C+	ms CD115+/NK1.1-	Nd146Di	pPLCg2	IFNa2	MS5	M	Mouse	median	8.895962715148926
R35W9_MS5_Ms_M_IFNa2.fcs	Mouse Ly6C+	Mouse Ly6C+	ms CD115+/NK1.1-	Sm147Di	pSTAT1	IFNa2	MS5	M	Mouse	median	6.841249942779541
R35W9_MS5_Ms_M_IFNa2.fcs	Mouse Ly6C+	Mouse Ly6C+	ms CD115+/NK1.1-	Sm149Di	pSTAT5	IFNa2	MS5	M	Mouse	median	15.280752182006836
R35W9_MS5_Ms_M_IFNa2.fcs	Mouse Ly6C+	Mouse Ly6C+	ms CD115+/NK1.1-	Sm150Di	pS6	IFNa2	MS5	M	Mouse	median	68.58366394042969
R35W9_MS5_Ms_M_IFNa2.fcs	Mouse Ly6C+	Mouse Ly6C+	ms CD115+/NK1.1-	Sm152Di	pErk1/2	IFNa2	MS5	M	Mouse	median	11.752433776855469
R35W9_MS5_Ms_M_IFNa2.fcs	Mouse Ly6C+	Mouse Ly6C+	ms CD115+/NK1.1-	Sm154Di	pP38	IFNa2	MS5	M	Mouse	median	4.1771931648254395
R35W9_MS5_Ms_M_IFNa2.fcs	Mouse Ly6C+	Mouse Ly6C+	ms CD115+/NK1.1-	Gd160Di	pZap70/Syk	IFNa2	MS5	M	Mouse	median	1.7076438665390015
R35W9_MS5_Ms_M_IFNa2.fcs	Mouse Ly6C+	Mouse Ly6C+	ms CD115+/NK1.1-	Dy161Di	pTBK1	IFNa2	MS5	M	Mouse	median	5.333709716796875
R35W9_MS5_Ms_M_IFNa2.fcs	Mouse Ly6C+	Mouse Ly6C+	ms CD115+/NK1.1-	Ho165Di	pSTAT6	IFNa2	MS5	M	Mouse	median	12.961633682250977
R35W9_MS5_Ms_M_IFNa2.fcs	Mouse Ly6C+	Mouse Ly6C+	ms CD115+/NK1.1-	Er170Di	pSTAT4	IFNa2	MS5	M	Mouse	median	4.181849002838135
R35W9_MS5_Ms_M_IFNa2.fcs	Mouse Ly6C+	Mouse Ly6C+	ms CD115+/NK1.1-	Yb172Di	p4E-BP1	IFNa2	MS5	M	Mouse	median	15.626654624938965
R35W9_MS5_Ms_M_IFNa2.fcs	Mouse Ly6C+	Mouse Ly6C+	ms CD115+/NK1.1-	Tm169Di	Ki67	IFNa2	MS5	M	Mouse	median	115.19115447998047
R35W9_MS5_Ms_M_IFNa2.fcs	Mouse Ly6C+	Mouse Ly6C+	ms CD115+/NK1.1-	Dy163Di	IkBa	IFNa2	MS5	M	Mouse	median	32.319305419921875
R35W9_MS5_Ms_M_IFNa2.fcs	Mouse Ly6C-	Mouse Ly6C-	ms CD115+/NK1.1-	La139Di	pSTAT3	IFNa2	MS5	M	Mouse	median	16.481075286865234
R35W9_MS5_Ms_M_IFNa2.fcs	Mouse Ly6C-	Mouse Ly6C-	ms CD115+/NK1.1-	Nd144Di	pMAPKAPK2	IFNa2	MS5	M	Mouse	median	6.637609004974365
R35W9_MS5_Ms_M_IFNa2.fcs	Mouse Ly6C-	Mouse Ly6C-	ms CD115+/NK1.1-	Nd145Di	pCREB	IFNa2	MS5	M	Mouse	median	29.195621490478516
R35W9_MS5_Ms_M_IFNa2.fcs	Mouse Ly6C-	Mouse Ly6C-	ms CD115+/NK1.1-	Nd146Di	pPLCg2	IFNa2	MS5	M	Mouse	median	14.459224700927734
R35W9_MS5_Ms_M_IFNa2.fcs	Mouse Ly6C-	Mouse Ly6C-	ms CD115+/NK1.1-	Sm147Di	pSTAT1	IFNa2	MS5	M	Mouse	median	3.5458004474639893
R35W9_MS5_Ms_M_IFNa2.fcs	Mouse Ly6C-	Mouse Ly6C-	ms CD115+/NK1.1-	Sm149Di	pSTAT5	IFNa2	MS5	M	Mouse	median	10.250447273254395
R35W9_MS5_Ms_M_IFNa2.fcs	Mouse Ly6C-	Mouse Ly6C-	ms CD115+/NK1.1-	Sm150Di	pS6	IFNa2	MS5	M	Mouse	median	47.24800109863281
R35W9_MS5_Ms_M_IFNa2.fcs	Mouse Ly6C-	Mouse Ly6C-	ms CD115+/NK1.1-	Sm152Di	pErk1/2	IFNa2	MS5	M	Mouse	median	8.893522262573242
R35W9_MS5_Ms_M_IFNa2.fcs	Mouse Ly6C-	Mouse Ly6C-	ms CD115+/NK1.1-	Sm154Di	pP38	IFNa2	MS5	M	Mouse	median	4.307511806488037
R35W9_MS5_Ms_M_IFNa2.fcs	Mouse Ly6C-	Mouse Ly6C-	ms CD115+/NK1.1-	Gd160Di	pZap70/Syk	IFNa2	MS5	M	Mouse	median	2.373457431793213
R35W9_MS5_Ms_M_IFNa2.fcs	Mouse Ly6C-	Mouse Ly6C-	ms CD115+/NK1.1-	Dy161Di	pTBK1	IFNa2	MS5	M	Mouse	median	6.187320709228516
R35W9_MS5_Ms_M_IFNa2.fcs	Mouse Ly6C-	Mouse Ly6C-	ms CD115+/NK1.1-	Ho165Di	pSTAT6	IFNa2	MS5	M	Mouse	median	11.397088050842285
R35W9_MS5_Ms_M_IFNa2.fcs	Mouse Ly6C-	Mouse Ly6C-	ms CD115+/NK1.1-	Er170Di	pSTAT4	IFNa2	MS5	M	Mouse	median	5.076476097106934
R35W9_MS5_Ms_M_IFNa2.fcs	Mouse Ly6C-	Mouse Ly6C-	ms CD115+/NK1.1-	Yb172Di	p4E-BP1	IFNa2	MS5	M	Mouse	median	13.096308708190918
R35W9_MS5_Ms_M_IFNa2.fcs	Mouse Ly6C-	Mouse Ly6C-	ms CD115+/NK1.1-	Tm169Di	Ki67	IFNa2	MS5	M	Mouse	median	14.548759460449219
R35W9_MS5_Ms_M_IFNa2.fcs	Mouse Ly6C-	Mouse Ly6C-	ms CD115+/NK1.1-	Dy163Di	IkBa	IFNa2	MS5	M	Mouse	median	33.71943664550781
R35W9_MS5_Ms_M_IFNa2.fcs	CD8+T cells	CD8+T cells	T Cells	La139Di	pSTAT3	IFNa2	MS5	M	Mouse	median	14.612443923950195
R35W9_MS5_Ms_M_IFNa2.fcs	CD8+T cells	CD8+T cells	T Cells	Nd144Di	pMAPKAPK2	IFNa2	MS5	M	Mouse	median	5.233250617980957
R35W9_MS5_Ms_M_IFNa2.fcs	CD8+T cells	CD8+T cells	T Cells	Nd145Di	pCREB	IFNa2	MS5	M	Mouse	median	28.187074661254883
R35W9_MS5_Ms_M_IFNa2.fcs	CD8+T cells	CD8+T cells	T Cells	Nd146Di	pPLCg2	IFNa2	MS5	M	Mouse	median	7.631031513214111
R35W9_MS5_Ms_M_IFNa2.fcs	CD8+T cells	CD8+T cells	T Cells	Sm147Di	pSTAT1	IFNa2	MS5	M	Mouse	median	2.839399576187134
R35W9_MS5_Ms_M_IFNa2.fcs	CD8+T cells	CD8+T cells	T Cells	Sm149Di	pSTAT5	IFNa2	MS5	M	Mouse	median	11.60010814666748
R35W9_MS5_Ms_M_IFNa2.fcs	CD8+T cells	CD8+T cells	T Cells	Sm150Di	pS6	IFNa2	MS5	M	Mouse	median	35.36598205566406
R35W9_MS5_Ms_M_IFNa2.fcs	CD8+T cells	CD8+T cells	T Cells	Sm152Di	pErk1/2	IFNa2	MS5	M	Mouse	median	10.003216743469238
R35W9_MS5_Ms_M_IFNa2.fcs	CD8+T cells	CD8+T cells	T Cells	Sm154Di	pP38	IFNa2	MS5	M	Mouse	median	5.039029121398926
R35W9_MS5_Ms_M_IFNa2.fcs	CD8+T cells	CD8+T cells	T Cells	Gd160Di	pZap70/Syk	IFNa2	MS5	M	Mouse	median	2.5888688564300537
R35W9_MS5_Ms_M_IFNa2.fcs	CD8+T cells	CD8+T cells	T Cells	Dy161Di	pTBK1	IFNa2	MS5	M	Mouse	median	2.4797327518463135
R35W9_MS5_Ms_M_IFNa2.fcs	CD8+T cells	CD8+T cells	T Cells	Ho165Di	pSTAT6	IFNa2	MS5	M	Mouse	median	9.723713874816895
R35W9_MS5_Ms_M_IFNa2.fcs	CD8+T cells	CD8+T cells	T Cells	Er170Di	pSTAT4	IFNa2	MS5	M	Mouse	median	3.9955146312713623
R35W9_MS5_Ms_M_IFNa2.fcs	CD8+T cells	CD8+T cells	T Cells	Yb172Di	p4E-BP1	IFNa2	MS5	M	Mouse	median	4.643049716949463
R35W9_MS5_Ms_M_IFNa2.fcs	CD8+T cells	CD8+T cells	T Cells	Tm169Di	Ki67	IFNa2	MS5	M	Mouse	median	8.251824378967285
R35W9_MS5_Ms_M_IFNa2.fcs	CD8+T cells	CD8+T cells	T Cells	Dy163Di	IkBa	IFNa2	MS5	M	Mouse	median	17.29550552368164
R35W9_MS5_Ms_M_IFNa2.fcs	CD4+T cells	CD4+T cells	T Cells	La139Di	pSTAT3	IFNa2	MS5	M	Mouse	median	14.117683410644531
R35W9_MS5_Ms_M_IFNa2.fcs	CD4+T cells	CD4+T cells	T Cells	Nd144Di	pMAPKAPK2	IFNa2	MS5	M	Mouse	median	5.495856761932373
R35W9_MS5_Ms_M_IFNa2.fcs	CD4+T cells	CD4+T cells	T Cells	Nd145Di	pCREB	IFNa2	MS5	M	Mouse	median	35.001068115234375
R35W9_MS5_Ms_M_IFNa2.fcs	CD4+T cells	CD4+T cells	T Cells	Nd146Di	pPLCg2	IFNa2	MS5	M	Mouse	median	6.170096397399902
R35W9_MS5_Ms_M_IFNa2.fcs	CD4+T cells	CD4+T cells	T Cells	Sm147Di	pSTAT1	IFNa2	MS5	M	Mouse	median	2.339479684829712
R35W9_MS5_Ms_M_IFNa2.fcs	CD4+T cells	CD4+T cells	T Cells	Sm149Di	pSTAT5	IFNa2	MS5	M	Mouse	median	9.305591583251953
R35W9_MS5_Ms_M_IFNa2.fcs	CD4+T cells	CD4+T cells	T Cells	Sm150Di	pS6	IFNa2	MS5	M	Mouse	median	32.49154281616211
R35W9_MS5_Ms_M_IFNa2.fcs	CD4+T cells	CD4+T cells	T Cells	Sm152Di	pErk1/2	IFNa2	MS5	M	Mouse	median	10.158605575561523
R35W9_MS5_Ms_M_IFNa2.fcs	CD4+T cells	CD4+T cells	T Cells	Sm154Di	pP38	IFNa2	MS5	M	Mouse	median	4.077948093414307
R35W9_MS5_Ms_M_IFNa2.fcs	CD4+T cells	CD4+T cells	T Cells	Gd160Di	pZap70/Syk	IFNa2	MS5	M	Mouse	median	2.638585090637207
R35W9_MS5_Ms_M_IFNa2.fcs	CD4+T cells	CD4+T cells	T Cells	Dy161Di	pTBK1	IFNa2	MS5	M	Mouse	median	2.2478578090667725
R35W9_MS5_Ms_M_IFNa2.fcs	CD4+T cells	CD4+T cells	T Cells	Ho165Di	pSTAT6	IFNa2	MS5	M	Mouse	median	9.681581497192383
R35W9_MS5_Ms_M_IFNa2.fcs	CD4+T cells	CD4+T cells	T Cells	Er170Di	pSTAT4	IFNa2	MS5	M	Mouse	median	3.2752187252044678
R35W9_MS5_Ms_M_IFNa2.fcs	CD4+T cells	CD4+T cells	T Cells	Yb172Di	p4E-BP1	IFNa2	MS5	M	Mouse	median	6.292023181915283
R35W9_MS5_Ms_M_IFNa2.fcs	CD4+T cells	CD4+T cells	T Cells	Tm169Di	Ki67	IFNa2	MS5	M	Mouse	median	7.824664115905762
R35W9_MS5_Ms_M_IFNa2.fcs	CD4+T cells	CD4+T cells	T Cells	Dy163Di	IkBa	IFNa2	MS5	M	Mouse	median	16.942218780517578
R35W9_MS5_Ms_M_IFNa2.fcs	CD4+/CD8+	CD4+/CD8+	T Cells	La139Di	pSTAT3	IFNa2	MS5	M	Mouse	median	24.792400360107422
R35W9_MS5_Ms_M_IFNa2.fcs	CD4+/CD8+	CD4+/CD8+	T Cells	Nd144Di	pMAPKAPK2	IFNa2	MS5	M	Mouse	median	8.372031211853027
R35W9_MS5_Ms_M_IFNa2.fcs	CD4+/CD8+	CD4+/CD8+	T Cells	Nd145Di	pCREB	IFNa2	MS5	M	Mouse	median	59.27665710449219
R35W9_MS5_Ms_M_IFNa2.fcs	CD4+/CD8+	CD4+/CD8+	T Cells	Nd146Di	pPLCg2	IFNa2	MS5	M	Mouse	median	10.597859382629395
R35W9_MS5_Ms_M_IFNa2.fcs	CD4+/CD8+	CD4+/CD8+	T Cells	Sm147Di	pSTAT1	IFNa2	MS5	M	Mouse	median	4.145076274871826
R35W9_MS5_Ms_M_IFNa2.fcs	CD4+/CD8+	CD4+/CD8+	T Cells	Sm149Di	pSTAT5	IFNa2	MS5	M	Mouse	median	12.026047706604004
R35W9_MS5_Ms_M_IFNa2.fcs	CD4+/CD8+	CD4+/CD8+	T Cells	Sm150Di	pS6	IFNa2	MS5	M	Mouse	median	63.43825912475586
R35W9_MS5_Ms_M_IFNa2.fcs	CD4+/CD8+	CD4+/CD8+	T Cells	Sm152Di	pErk1/2	IFNa2	MS5	M	Mouse	median	16.26374626159668
R35W9_MS5_Ms_M_IFNa2.fcs	CD4+/CD8+	CD4+/CD8+	T Cells	Sm154Di	pP38	IFNa2	MS5	M	Mouse	median	6.688771724700928
R35W9_MS5_Ms_M_IFNa2.fcs	CD4+/CD8+	CD4+/CD8+	T Cells	Gd160Di	pZap70/Syk	IFNa2	MS5	M	Mouse	median	4.392674922943115
R35W9_MS5_Ms_M_IFNa2.fcs	CD4+/CD8+	CD4+/CD8+	T Cells	Dy161Di	pTBK1	IFNa2	MS5	M	Mouse	median	3.9778025150299072
R35W9_MS5_Ms_M_IFNa2.fcs	CD4+/CD8+	CD4+/CD8+	T Cells	Ho165Di	pSTAT6	IFNa2	MS5	M	Mouse	median	13.197657585144043
R35W9_MS5_Ms_M_IFNa2.fcs	CD4+/CD8+	CD4+/CD8+	T Cells	Er170Di	pSTAT4	IFNa2	MS5	M	Mouse	median	5.556488990783691
R35W9_MS5_Ms_M_IFNa2.fcs	CD4+/CD8+	CD4+/CD8+	T Cells	Yb172Di	p4E-BP1	IFNa2	MS5	M	Mouse	median	6.043267726898193
R35W9_MS5_Ms_M_IFNa2.fcs	CD4+/CD8+	CD4+/CD8+	T Cells	Tm169Di	Ki67	IFNa2	MS5	M	Mouse	median	14.03879451751709
R35W9_MS5_Ms_M_IFNa2.fcs	CD4+/CD8+	CD4+/CD8+	T Cells	Dy163Di	IkBa	IFNa2	MS5	M	Mouse	median	27.849430084228516
R35W9_MS5_Ms_M_GM-CSF.fcs	Neutrophils	Neutrophils	Non-Basophils	La139Di	pSTAT3	GM-CSF	MS5	M	Mouse	median	43.4731502532959
R35W9_MS5_Ms_M_GM-CSF.fcs	Neutrophils	Neutrophils	Non-Basophils	Nd144Di	pMAPKAPK2	GM-CSF	MS5	M	Mouse	median	32.01148223876953
R35W9_MS5_Ms_M_GM-CSF.fcs	Neutrophils	Neutrophils	Non-Basophils	Nd145Di	pCREB	GM-CSF	MS5	M	Mouse	median	44.14853286743164
R35W9_MS5_Ms_M_GM-CSF.fcs	Neutrophils	Neutrophils	Non-Basophils	Nd146Di	pPLCg2	GM-CSF	MS5	M	Mouse	median	8.04513692855835
R35W9_MS5_Ms_M_GM-CSF.fcs	Neutrophils	Neutrophils	Non-Basophils	Sm147Di	pSTAT1	GM-CSF	MS5	M	Mouse	median	5.12552547454834
R35W9_MS5_Ms_M_GM-CSF.fcs	Neutrophils	Neutrophils	Non-Basophils	Sm149Di	pSTAT5	GM-CSF	MS5	M	Mouse	median	41.53969764709473
R35W9_MS5_Ms_M_GM-CSF.fcs	Neutrophils	Neutrophils	Non-Basophils	Sm150Di	pS6	GM-CSF	MS5	M	Mouse	median	61.51655387878418
R35W9_MS5_Ms_M_GM-CSF.fcs	Neutrophils	Neutrophils	Non-Basophils	Sm152Di	pErk1/2	GM-CSF	MS5	M	Mouse	median	28.36532497406006
R35W9_MS5_Ms_M_GM-CSF.fcs	Neutrophils	Neutrophils	Non-Basophils	Sm154Di	pP38	GM-CSF	MS5	M	Mouse	median	6.429872751235962
R35W9_MS5_Ms_M_GM-CSF.fcs	Neutrophils	Neutrophils	Non-Basophils	Gd160Di	pZap70/Syk	GM-CSF	MS5	M	Mouse	median	4.456122636795044
R35W9_MS5_Ms_M_GM-CSF.fcs	Neutrophils	Neutrophils	Non-Basophils	Dy161Di	pTBK1	GM-CSF	MS5	M	Mouse	median	2.1070080995559692
R35W9_MS5_Ms_M_GM-CSF.fcs	Neutrophils	Neutrophils	Non-Basophils	Ho165Di	pSTAT6	GM-CSF	MS5	M	Mouse	median	4.76409125328064
R35W9_MS5_Ms_M_GM-CSF.fcs	Neutrophils	Neutrophils	Non-Basophils	Er170Di	pSTAT4	GM-CSF	MS5	M	Mouse	median	2.6841328144073486
R35W9_MS5_Ms_M_GM-CSF.fcs	Neutrophils	Neutrophils	Non-Basophils	Yb172Di	p4E-BP1	GM-CSF	MS5	M	Mouse	median	4.802829027175903
R35W9_MS5_Ms_M_GM-CSF.fcs	Neutrophils	Neutrophils	Non-Basophils	Tm169Di	Ki67	GM-CSF	MS5	M	Mouse	median	65.87171936035156
R35W9_MS5_Ms_M_GM-CSF.fcs	Neutrophils	Neutrophils	Non-Basophils	Dy163Di	IkBa	GM-CSF	MS5	M	Mouse	median	3.5337071418762207
R35W9_MS5_Ms_M_GM-CSF.fcs	B Cells	B Cells	CD45+ CD66-	La139Di	pSTAT3	GM-CSF	MS5	M	Mouse	median	19.856739044189453
R35W9_MS5_Ms_M_GM-CSF.fcs	B Cells	B Cells	CD45+ CD66-	Nd144Di	pMAPKAPK2	GM-CSF	MS5	M	Mouse	median	4.419843673706055
R35W9_MS5_Ms_M_GM-CSF.fcs	B Cells	B Cells	CD45+ CD66-	Nd145Di	pCREB	GM-CSF	MS5	M	Mouse	median	26.040014266967773
R35W9_MS5_Ms_M_GM-CSF.fcs	B Cells	B Cells	CD45+ CD66-	Nd146Di	pPLCg2	GM-CSF	MS5	M	Mouse	median	6.4712042808532715
R35W9_MS5_Ms_M_GM-CSF.fcs	B Cells	B Cells	CD45+ CD66-	Sm147Di	pSTAT1	GM-CSF	MS5	M	Mouse	median	5.953649044036865
R35W9_MS5_Ms_M_GM-CSF.fcs	B Cells	B Cells	CD45+ CD66-	Sm149Di	pSTAT5	GM-CSF	MS5	M	Mouse	median	6.029175758361816
R35W9_MS5_Ms_M_GM-CSF.fcs	B Cells	B Cells	CD45+ CD66-	Sm150Di	pS6	GM-CSF	MS5	M	Mouse	median	26.817296981811523
R35W9_MS5_Ms_M_GM-CSF.fcs	B Cells	B Cells	CD45+ CD66-	Sm152Di	pErk1/2	GM-CSF	MS5	M	Mouse	median	6.436982154846191
R35W9_MS5_Ms_M_GM-CSF.fcs	B Cells	B Cells	CD45+ CD66-	Sm154Di	pP38	GM-CSF	MS5	M	Mouse	median	3.0360190868377686
R35W9_MS5_Ms_M_GM-CSF.fcs	B Cells	B Cells	CD45+ CD66-	Gd160Di	pZap70/Syk	GM-CSF	MS5	M	Mouse	median	2.038952589035034
R35W9_MS5_Ms_M_GM-CSF.fcs	B Cells	B Cells	CD45+ CD66-	Dy161Di	pTBK1	GM-CSF	MS5	M	Mouse	median	4.059695720672607
R35W9_MS5_Ms_M_GM-CSF.fcs	B Cells	B Cells	CD45+ CD66-	Ho165Di	pSTAT6	GM-CSF	MS5	M	Mouse	median	8.724681854248047
R35W9_MS5_Ms_M_GM-CSF.fcs	B Cells	B Cells	CD45+ CD66-	Er170Di	pSTAT4	GM-CSF	MS5	M	Mouse	median	3.6000523567199707
R35W9_MS5_Ms_M_GM-CSF.fcs	B Cells	B Cells	CD45+ CD66-	Yb172Di	p4E-BP1	GM-CSF	MS5	M	Mouse	median	10.394214630126953
R35W9_MS5_Ms_M_GM-CSF.fcs	B Cells	B Cells	CD45+ CD66-	Tm169Di	Ki67	GM-CSF	MS5	M	Mouse	median	8.033306121826172
R35W9_MS5_Ms_M_GM-CSF.fcs	B Cells	B Cells	CD45+ CD66-	Dy163Di	IkBa	GM-CSF	MS5	M	Mouse	median	24.232654571533203
R35W9_MS5_Ms_M_GM-CSF.fcs	Mouse Basophils	Mouse Basophils	ms NK1.1-	La139Di	pSTAT3	GM-CSF	MS5	M	Mouse	median	17.545555114746094
R35W9_MS5_Ms_M_GM-CSF.fcs	Mouse Basophils	Mouse Basophils	ms NK1.1-	Nd144Di	pMAPKAPK2	GM-CSF	MS5	M	Mouse	median	13.083419799804688
R35W9_MS5_Ms_M_GM-CSF.fcs	Mouse Basophils	Mouse Basophils	ms NK1.1-	Nd145Di	pCREB	GM-CSF	MS5	M	Mouse	median	41.45338439941406
R35W9_MS5_Ms_M_GM-CSF.fcs	Mouse Basophils	Mouse Basophils	ms NK1.1-	Nd146Di	pPLCg2	GM-CSF	MS5	M	Mouse	median	5.851181983947754
R35W9_MS5_Ms_M_GM-CSF.fcs	Mouse Basophils	Mouse Basophils	ms NK1.1-	Sm147Di	pSTAT1	GM-CSF	MS5	M	Mouse	median	2.3565268516540527
R35W9_MS5_Ms_M_GM-CSF.fcs	Mouse Basophils	Mouse Basophils	ms NK1.1-	Sm149Di	pSTAT5	GM-CSF	MS5	M	Mouse	median	8.205484390258789
R35W9_MS5_Ms_M_GM-CSF.fcs	Mouse Basophils	Mouse Basophils	ms NK1.1-	Sm150Di	pS6	GM-CSF	MS5	M	Mouse	median	35.663822174072266
R35W9_MS5_Ms_M_GM-CSF.fcs	Mouse Basophils	Mouse Basophils	ms NK1.1-	Sm152Di	pErk1/2	GM-CSF	MS5	M	Mouse	median	13.388229370117188
R35W9_MS5_Ms_M_GM-CSF.fcs	Mouse Basophils	Mouse Basophils	ms NK1.1-	Sm154Di	pP38	GM-CSF	MS5	M	Mouse	median	7.3613409996032715
R35W9_MS5_Ms_M_GM-CSF.fcs	Mouse Basophils	Mouse Basophils	ms NK1.1-	Gd160Di	pZap70/Syk	GM-CSF	MS5	M	Mouse	median	1.923173427581787
R35W9_MS5_Ms_M_GM-CSF.fcs	Mouse Basophils	Mouse Basophils	ms NK1.1-	Dy161Di	pTBK1	GM-CSF	MS5	M	Mouse	median	12.50754165649414
R35W9_MS5_Ms_M_GM-CSF.fcs	Mouse Basophils	Mouse Basophils	ms NK1.1-	Ho165Di	pSTAT6	GM-CSF	MS5	M	Mouse	median	16.455106735229492
R35W9_MS5_Ms_M_GM-CSF.fcs	Mouse Basophils	Mouse Basophils	ms NK1.1-	Er170Di	pSTAT4	GM-CSF	MS5	M	Mouse	median	4.056832313537598
R35W9_MS5_Ms_M_GM-CSF.fcs	Mouse Basophils	Mouse Basophils	ms NK1.1-	Yb172Di	p4E-BP1	GM-CSF	MS5	M	Mouse	median	6.656027793884277
R35W9_MS5_Ms_M_GM-CSF.fcs	Mouse Basophils	Mouse Basophils	ms NK1.1-	Tm169Di	Ki67	GM-CSF	MS5	M	Mouse	median	134.93057250976562
R35W9_MS5_Ms_M_GM-CSF.fcs	Mouse Basophils	Mouse Basophils	ms NK1.1-	Dy163Di	IkBa	GM-CSF	MS5	M	Mouse	median	39.422027587890625
R35W9_MS5_Ms_M_GM-CSF.fcs	ms NK1.1+/CD115-	ms NK1.1+/CD115-	CD19- CD3-	La139Di	pSTAT3	GM-CSF	MS5	M	Mouse	median	11.13123607635498
R35W9_MS5_Ms_M_GM-CSF.fcs	ms NK1.1+/CD115-	ms NK1.1+/CD115-	CD19- CD3-	Nd144Di	pMAPKAPK2	GM-CSF	MS5	M	Mouse	median	4.3065338134765625
R35W9_MS5_Ms_M_GM-CSF.fcs	ms NK1.1+/CD115-	ms NK1.1+/CD115-	CD19- CD3-	Nd145Di	pCREB	GM-CSF	MS5	M	Mouse	median	21.09000587463379
R35W9_MS5_Ms_M_GM-CSF.fcs	ms NK1.1+/CD115-	ms NK1.1+/CD115-	CD19- CD3-	Nd146Di	pPLCg2	GM-CSF	MS5	M	Mouse	median	5.870013475418091
R35W9_MS5_Ms_M_GM-CSF.fcs	ms NK1.1+/CD115-	ms NK1.1+/CD115-	CD19- CD3-	Sm147Di	pSTAT1	GM-CSF	MS5	M	Mouse	median	2.0001964569091797
R35W9_MS5_Ms_M_GM-CSF.fcs	ms NK1.1+/CD115-	ms NK1.1+/CD115-	CD19- CD3-	Sm149Di	pSTAT5	GM-CSF	MS5	M	Mouse	median	7.024028301239014
R35W9_MS5_Ms_M_GM-CSF.fcs	ms NK1.1+/CD115-	ms NK1.1+/CD115-	CD19- CD3-	Sm150Di	pS6	GM-CSF	MS5	M	Mouse	median	21.64327621459961
R35W9_MS5_Ms_M_GM-CSF.fcs	ms NK1.1+/CD115-	ms NK1.1+/CD115-	CD19- CD3-	Sm152Di	pErk1/2	GM-CSF	MS5	M	Mouse	median	6.7266685962677
R35W9_MS5_Ms_M_GM-CSF.fcs	ms NK1.1+/CD115-	ms NK1.1+/CD115-	CD19- CD3-	Sm154Di	pP38	GM-CSF	MS5	M	Mouse	median	3.3291587829589844
R35W9_MS5_Ms_M_GM-CSF.fcs	ms NK1.1+/CD115-	ms NK1.1+/CD115-	CD19- CD3-	Gd160Di	pZap70/Syk	GM-CSF	MS5	M	Mouse	median	1.4224700331687927
R35W9_MS5_Ms_M_GM-CSF.fcs	ms NK1.1+/CD115-	ms NK1.1+/CD115-	CD19- CD3-	Dy161Di	pTBK1	GM-CSF	MS5	M	Mouse	median	3.3117117881774902
R35W9_MS5_Ms_M_GM-CSF.fcs	ms NK1.1+/CD115-	ms NK1.1+/CD115-	CD19- CD3-	Ho165Di	pSTAT6	GM-CSF	MS5	M	Mouse	median	9.777744770050049
R35W9_MS5_Ms_M_GM-CSF.fcs	ms NK1.1+/CD115-	ms NK1.1+/CD115-	CD19- CD3-	Er170Di	pSTAT4	GM-CSF	MS5	M	Mouse	median	4.591744422912598
R35W9_MS5_Ms_M_GM-CSF.fcs	ms NK1.1+/CD115-	ms NK1.1+/CD115-	CD19- CD3-	Yb172Di	p4E-BP1	GM-CSF	MS5	M	Mouse	median	5.6022608280181885
R35W9_MS5_Ms_M_GM-CSF.fcs	ms NK1.1+/CD115-	ms NK1.1+/CD115-	CD19- CD3-	Tm169Di	Ki67	GM-CSF	MS5	M	Mouse	median	10.694586277008057
R35W9_MS5_Ms_M_GM-CSF.fcs	ms NK1.1+/CD115-	ms NK1.1+/CD115-	CD19- CD3-	Dy163Di	IkBa	GM-CSF	MS5	M	Mouse	median	17.76174259185791
R35W9_MS5_Ms_M_GM-CSF.fcs	Mouse pDCs	Mouse pDCs	FcεRIα-	La139Di	pSTAT3	GM-CSF	MS5	M	Mouse	median	36.66798400878906
R35W9_MS5_Ms_M_GM-CSF.fcs	Mouse pDCs	Mouse pDCs	FcεRIα-	Nd144Di	pMAPKAPK2	GM-CSF	MS5	M	Mouse	median	7.392202854156494
R35W9_MS5_Ms_M_GM-CSF.fcs	Mouse pDCs	Mouse pDCs	FcεRIα-	Nd145Di	pCREB	GM-CSF	MS5	M	Mouse	median	25.311939239501953
R35W9_MS5_Ms_M_GM-CSF.fcs	Mouse pDCs	Mouse pDCs	FcεRIα-	Nd146Di	pPLCg2	GM-CSF	MS5	M	Mouse	median	14.925273895263672
R35W9_MS5_Ms_M_GM-CSF.fcs	Mouse pDCs	Mouse pDCs	FcεRIα-	Sm147Di	pSTAT1	GM-CSF	MS5	M	Mouse	median	5.168704986572266
R35W9_MS5_Ms_M_GM-CSF.fcs	Mouse pDCs	Mouse pDCs	FcεRIα-	Sm149Di	pSTAT5	GM-CSF	MS5	M	Mouse	median	14.288914680480957
R35W9_MS5_Ms_M_GM-CSF.fcs	Mouse pDCs	Mouse pDCs	FcεRIα-	Sm150Di	pS6	GM-CSF	MS5	M	Mouse	median	49.977657318115234
R35W9_MS5_Ms_M_GM-CSF.fcs	Mouse pDCs	Mouse pDCs	FcεRIα-	Sm152Di	pErk1/2	GM-CSF	MS5	M	Mouse	median	12.408910751342773
R35W9_MS5_Ms_M_GM-CSF.fcs	Mouse pDCs	Mouse pDCs	FcεRIα-	Sm154Di	pP38	GM-CSF	MS5	M	Mouse	median	4.581308364868164
R35W9_MS5_Ms_M_GM-CSF.fcs	Mouse pDCs	Mouse pDCs	FcεRIα-	Gd160Di	pZap70/Syk	GM-CSF	MS5	M	Mouse	median	2.4211361408233643
R35W9_MS5_Ms_M_GM-CSF.fcs	Mouse pDCs	Mouse pDCs	FcεRIα-	Dy161Di	pTBK1	GM-CSF	MS5	M	Mouse	median	2.594547986984253
R35W9_MS5_Ms_M_GM-CSF.fcs	Mouse pDCs	Mouse pDCs	FcεRIα-	Ho165Di	pSTAT6	GM-CSF	MS5	M	Mouse	median	15.076523780822754
R35W9_MS5_Ms_M_GM-CSF.fcs	Mouse pDCs	Mouse pDCs	FcεRIα-	Er170Di	pSTAT4	GM-CSF	MS5	M	Mouse	median	3.765174388885498
R35W9_MS5_Ms_M_GM-CSF.fcs	Mouse pDCs	Mouse pDCs	FcεRIα-	Yb172Di	p4E-BP1	GM-CSF	MS5	M	Mouse	median	8.19733715057373
R35W9_MS5_Ms_M_GM-CSF.fcs	Mouse pDCs	Mouse pDCs	FcεRIα-	Tm169Di	Ki67	GM-CSF	MS5	M	Mouse	median	12.591453552246094
R35W9_MS5_Ms_M_GM-CSF.fcs	Mouse pDCs	Mouse pDCs	FcεRIα-	Dy163Di	IkBa	GM-CSF	MS5	M	Mouse	median	12.012372016906738
R35W9_MS5_Ms_M_GM-CSF.fcs	Mouse Ly6C+	Mouse Ly6C+	ms CD115+/NK1.1-	La139Di	pSTAT3	GM-CSF	MS5	M	Mouse	median	27.952253341674805
R35W9_MS5_Ms_M_GM-CSF.fcs	Mouse Ly6C+	Mouse Ly6C+	ms CD115+/NK1.1-	Nd144Di	pMAPKAPK2	GM-CSF	MS5	M	Mouse	median	10.358514308929443
R35W9_MS5_Ms_M_GM-CSF.fcs	Mouse Ly6C+	Mouse Ly6C+	ms CD115+/NK1.1-	Nd145Di	pCREB	GM-CSF	MS5	M	Mouse	median	38.83162879943848
R35W9_MS5_Ms_M_GM-CSF.fcs	Mouse Ly6C+	Mouse Ly6C+	ms CD115+/NK1.1-	Nd146Di	pPLCg2	GM-CSF	MS5	M	Mouse	median	10.122305393218994
R35W9_MS5_Ms_M_GM-CSF.fcs	Mouse Ly6C+	Mouse Ly6C+	ms CD115+/NK1.1-	Sm147Di	pSTAT1	GM-CSF	MS5	M	Mouse	median	4.5972864627838135
R35W9_MS5_Ms_M_GM-CSF.fcs	Mouse Ly6C+	Mouse Ly6C+	ms CD115+/NK1.1-	Sm149Di	pSTAT5	GM-CSF	MS5	M	Mouse	median	63.090274810791016
R35W9_MS5_Ms_M_GM-CSF.fcs	Mouse Ly6C+	Mouse Ly6C+	ms CD115+/NK1.1-	Sm150Di	pS6	GM-CSF	MS5	M	Mouse	median	84.68334197998047
R35W9_MS5_Ms_M_GM-CSF.fcs	Mouse Ly6C+	Mouse Ly6C+	ms CD115+/NK1.1-	Sm152Di	pErk1/2	GM-CSF	MS5	M	Mouse	median	14.050906658172607
R35W9_MS5_Ms_M_GM-CSF.fcs	Mouse Ly6C+	Mouse Ly6C+	ms CD115+/NK1.1-	Sm154Di	pP38	GM-CSF	MS5	M	Mouse	median	5.819632053375244
R35W9_MS5_Ms_M_GM-CSF.fcs	Mouse Ly6C+	Mouse Ly6C+	ms CD115+/NK1.1-	Gd160Di	pZap70/Syk	GM-CSF	MS5	M	Mouse	median	1.8603489398956299
R35W9_MS5_Ms_M_GM-CSF.fcs	Mouse Ly6C+	Mouse Ly6C+	ms CD115+/NK1.1-	Dy161Di	pTBK1	GM-CSF	MS5	M	Mouse	median	5.547553539276123
R35W9_MS5_Ms_M_GM-CSF.fcs	Mouse Ly6C+	Mouse Ly6C+	ms CD115+/NK1.1-	Ho165Di	pSTAT6	GM-CSF	MS5	M	Mouse	median	13.591209888458252
R35W9_MS5_Ms_M_GM-CSF.fcs	Mouse Ly6C+	Mouse Ly6C+	ms CD115+/NK1.1-	Er170Di	pSTAT4	GM-CSF	MS5	M	Mouse	median	4.063637971878052
R35W9_MS5_Ms_M_GM-CSF.fcs	Mouse Ly6C+	Mouse Ly6C+	ms CD115+/NK1.1-	Yb172Di	p4E-BP1	GM-CSF	MS5	M	Mouse	median	17.02036952972412
R35W9_MS5_Ms_M_GM-CSF.fcs	Mouse Ly6C+	Mouse Ly6C+	ms CD115+/NK1.1-	Tm169Di	Ki67	GM-CSF	MS5	M	Mouse	median	129.61125946044922
R35W9_MS5_Ms_M_GM-CSF.fcs	Mouse Ly6C+	Mouse Ly6C+	ms CD115+/NK1.1-	Dy163Di	IkBa	GM-CSF	MS5	M	Mouse	median	32.26293754577637
R35W9_MS5_Ms_M_GM-CSF.fcs	Mouse Ly6C-	Mouse Ly6C-	ms CD115+/NK1.1-	La139Di	pSTAT3	GM-CSF	MS5	M	Mouse	median	18.449891090393066
R35W9_MS5_Ms_M_GM-CSF.fcs	Mouse Ly6C-	Mouse Ly6C-	ms CD115+/NK1.1-	Nd144Di	pMAPKAPK2	GM-CSF	MS5	M	Mouse	median	7.186401605606079
R35W9_MS5_Ms_M_GM-CSF.fcs	Mouse Ly6C-	Mouse Ly6C-	ms CD115+/NK1.1-	Nd145Di	pCREB	GM-CSF	MS5	M	Mouse	median	31.842601776123047
R35W9_MS5_Ms_M_GM-CSF.fcs	Mouse Ly6C-	Mouse Ly6C-	ms CD115+/NK1.1-	Nd146Di	pPLCg2	GM-CSF	MS5	M	Mouse	median	15.104326248168945
R35W9_MS5_Ms_M_GM-CSF.fcs	Mouse Ly6C-	Mouse Ly6C-	ms CD115+/NK1.1-	Sm147Di	pSTAT1	GM-CSF	MS5	M	Mouse	median	2.9523099660873413
R35W9_MS5_Ms_M_GM-CSF.fcs	Mouse Ly6C-	Mouse Ly6C-	ms CD115+/NK1.1-	Sm149Di	pSTAT5	GM-CSF	MS5	M	Mouse	median	55.12923240661621
R35W9_MS5_Ms_M_GM-CSF.fcs	Mouse Ly6C-	Mouse Ly6C-	ms CD115+/NK1.1-	Sm150Di	pS6	GM-CSF	MS5	M	Mouse	median	51.36302375793457
R35W9_MS5_Ms_M_GM-CSF.fcs	Mouse Ly6C-	Mouse Ly6C-	ms CD115+/NK1.1-	Sm152Di	pErk1/2	GM-CSF	MS5	M	Mouse	median	9.69972038269043
R35W9_MS5_Ms_M_GM-CSF.fcs	Mouse Ly6C-	Mouse Ly6C-	ms CD115+/NK1.1-	Sm154Di	pP38	GM-CSF	MS5	M	Mouse	median	5.792877674102783
R35W9_MS5_Ms_M_GM-CSF.fcs	Mouse Ly6C-	Mouse Ly6C-	ms CD115+/NK1.1-	Gd160Di	pZap70/Syk	GM-CSF	MS5	M	Mouse	median	2.215327501296997
R35W9_MS5_Ms_M_GM-CSF.fcs	Mouse Ly6C-	Mouse Ly6C-	ms CD115+/NK1.1-	Dy161Di	pTBK1	GM-CSF	MS5	M	Mouse	median	6.126215219497681
R35W9_MS5_Ms_M_GM-CSF.fcs	Mouse Ly6C-	Mouse Ly6C-	ms CD115+/NK1.1-	Ho165Di	pSTAT6	GM-CSF	MS5	M	Mouse	median	11.979506492614746
R35W9_MS5_Ms_M_GM-CSF.fcs	Mouse Ly6C-	Mouse Ly6C-	ms CD115+/NK1.1-	Er170Di	pSTAT4	GM-CSF	MS5	M	Mouse	median	5.1117353439331055
R35W9_MS5_Ms_M_GM-CSF.fcs	Mouse Ly6C-	Mouse Ly6C-	ms CD115+/NK1.1-	Yb172Di	p4E-BP1	GM-CSF	MS5	M	Mouse	median	13.97732925415039
R35W9_MS5_Ms_M_GM-CSF.fcs	Mouse Ly6C-	Mouse Ly6C-	ms CD115+/NK1.1-	Tm169Di	Ki67	GM-CSF	MS5	M	Mouse	median	14.562197208404541
R35W9_MS5_Ms_M_GM-CSF.fcs	Mouse Ly6C-	Mouse Ly6C-	ms CD115+/NK1.1-	Dy163Di	IkBa	GM-CSF	MS5	M	Mouse	median	34.17359161376953
R35W9_MS5_Ms_M_GM-CSF.fcs	CD8+T cells	CD8+T cells	T Cells	La139Di	pSTAT3	GM-CSF	MS5	M	Mouse	median	14.90890884399414
R35W9_MS5_Ms_M_GM-CSF.fcs	CD8+T cells	CD8+T cells	T Cells	Nd144Di	pMAPKAPK2	GM-CSF	MS5	M	Mouse	median	5.531580924987793
R35W9_MS5_Ms_M_GM-CSF.fcs	CD8+T cells	CD8+T cells	T Cells	Nd145Di	pCREB	GM-CSF	MS5	M	Mouse	median	28.65455436706543
R35W9_MS5_Ms_M_GM-CSF.fcs	CD8+T cells	CD8+T cells	T Cells	Nd146Di	pPLCg2	GM-CSF	MS5	M	Mouse	median	7.911922216415405
R35W9_MS5_Ms_M_GM-CSF.fcs	CD8+T cells	CD8+T cells	T Cells	Sm147Di	pSTAT1	GM-CSF	MS5	M	Mouse	median	1.9967204332351685
R35W9_MS5_Ms_M_GM-CSF.fcs	CD8+T cells	CD8+T cells	T Cells	Sm149Di	pSTAT5	GM-CSF	MS5	M	Mouse	median	12.495121479034424
R35W9_MS5_Ms_M_GM-CSF.fcs	CD8+T cells	CD8+T cells	T Cells	Sm150Di	pS6	GM-CSF	MS5	M	Mouse	median	35.8118839263916
R35W9_MS5_Ms_M_GM-CSF.fcs	CD8+T cells	CD8+T cells	T Cells	Sm152Di	pErk1/2	GM-CSF	MS5	M	Mouse	median	10.156035900115967
R35W9_MS5_Ms_M_GM-CSF.fcs	CD8+T cells	CD8+T cells	T Cells	Sm154Di	pP38	GM-CSF	MS5	M	Mouse	median	4.987928152084351
R35W9_MS5_Ms_M_GM-CSF.fcs	CD8+T cells	CD8+T cells	T Cells	Gd160Di	pZap70/Syk	GM-CSF	MS5	M	Mouse	median	2.718265414237976
R35W9_MS5_Ms_M_GM-CSF.fcs	CD8+T cells	CD8+T cells	T Cells	Dy161Di	pTBK1	GM-CSF	MS5	M	Mouse	median	2.606329560279846
R35W9_MS5_Ms_M_GM-CSF.fcs	CD8+T cells	CD8+T cells	T Cells	Ho165Di	pSTAT6	GM-CSF	MS5	M	Mouse	median	10.296777248382568
R35W9_MS5_Ms_M_GM-CSF.fcs	CD8+T cells	CD8+T cells	T Cells	Er170Di	pSTAT4	GM-CSF	MS5	M	Mouse	median	3.677767038345337
R35W9_MS5_Ms_M_GM-CSF.fcs	CD8+T cells	CD8+T cells	T Cells	Yb172Di	p4E-BP1	GM-CSF	MS5	M	Mouse	median	4.67322850227356
R35W9_MS5_Ms_M_GM-CSF.fcs	CD8+T cells	CD8+T cells	T Cells	Tm169Di	Ki67	GM-CSF	MS5	M	Mouse	median	8.320898532867432
R35W9_MS5_Ms_M_GM-CSF.fcs	CD8+T cells	CD8+T cells	T Cells	Dy163Di	IkBa	GM-CSF	MS5	M	Mouse	median	17.808714866638184
R35W9_MS5_Ms_M_GM-CSF.fcs	CD4+T cells	CD4+T cells	T Cells	La139Di	pSTAT3	GM-CSF	MS5	M	Mouse	median	14.501558303833008
R35W9_MS5_Ms_M_GM-CSF.fcs	CD4+T cells	CD4+T cells	T Cells	Nd144Di	pMAPKAPK2	GM-CSF	MS5	M	Mouse	median	5.694723129272461
R35W9_MS5_Ms_M_GM-CSF.fcs	CD4+T cells	CD4+T cells	T Cells	Nd145Di	pCREB	GM-CSF	MS5	M	Mouse	median	37.07063674926758
R35W9_MS5_Ms_M_GM-CSF.fcs	CD4+T cells	CD4+T cells	T Cells	Nd146Di	pPLCg2	GM-CSF	MS5	M	Mouse	median	6.380213975906372
R35W9_MS5_Ms_M_GM-CSF.fcs	CD4+T cells	CD4+T cells	T Cells	Sm147Di	pSTAT1	GM-CSF	MS5	M	Mouse	median	1.8699714541435242
R35W9_MS5_Ms_M_GM-CSF.fcs	CD4+T cells	CD4+T cells	T Cells	Sm149Di	pSTAT5	GM-CSF	MS5	M	Mouse	median	9.861708164215088
R35W9_MS5_Ms_M_GM-CSF.fcs	CD4+T cells	CD4+T cells	T Cells	Sm150Di	pS6	GM-CSF	MS5	M	Mouse	median	33.254777908325195
R35W9_MS5_Ms_M_GM-CSF.fcs	CD4+T cells	CD4+T cells	T Cells	Sm152Di	pErk1/2	GM-CSF	MS5	M	Mouse	median	10.292459964752197
R35W9_MS5_Ms_M_GM-CSF.fcs	CD4+T cells	CD4+T cells	T Cells	Sm154Di	pP38	GM-CSF	MS5	M	Mouse	median	4.188899993896484
R35W9_MS5_Ms_M_GM-CSF.fcs	CD4+T cells	CD4+T cells	T Cells	Gd160Di	pZap70/Syk	GM-CSF	MS5	M	Mouse	median	2.6153695583343506
R35W9_MS5_Ms_M_GM-CSF.fcs	CD4+T cells	CD4+T cells	T Cells	Dy161Di	pTBK1	GM-CSF	MS5	M	Mouse	median	2.3419123888015747
R35W9_MS5_Ms_M_GM-CSF.fcs	CD4+T cells	CD4+T cells	T Cells	Ho165Di	pSTAT6	GM-CSF	MS5	M	Mouse	median	9.899139881134033
R35W9_MS5_Ms_M_GM-CSF.fcs	CD4+T cells	CD4+T cells	T Cells	Er170Di	pSTAT4	GM-CSF	MS5	M	Mouse	median	3.167957901954651
R35W9_MS5_Ms_M_GM-CSF.fcs	CD4+T cells	CD4+T cells	T Cells	Yb172Di	p4E-BP1	GM-CSF	MS5	M	Mouse	median	6.362550258636475
R35W9_MS5_Ms_M_GM-CSF.fcs	CD4+T cells	CD4+T cells	T Cells	Tm169Di	Ki67	GM-CSF	MS5	M	Mouse	median	8.026657104492188
R35W9_MS5_Ms_M_GM-CSF.fcs	CD4+T cells	CD4+T cells	T Cells	Dy163Di	IkBa	GM-CSF	MS5	M	Mouse	median	17.74065399169922
R35W9_MS5_Ms_M_GM-CSF.fcs	CD4+/CD8+	CD4+/CD8+	T Cells	La139Di	pSTAT3	GM-CSF	MS5	M	Mouse	median	25.402982711791992
R35W9_MS5_Ms_M_GM-CSF.fcs	CD4+/CD8+	CD4+/CD8+	T Cells	Nd144Di	pMAPKAPK2	GM-CSF	MS5	M	Mouse	median	10.147001266479492
R35W9_MS5_Ms_M_GM-CSF.fcs	CD4+/CD8+	CD4+/CD8+	T Cells	Nd145Di	pCREB	GM-CSF	MS5	M	Mouse	median	66.24481201171875
R35W9_MS5_Ms_M_GM-CSF.fcs	CD4+/CD8+	CD4+/CD8+	T Cells	Nd146Di	pPLCg2	GM-CSF	MS5	M	Mouse	median	11.247774124145508
R35W9_MS5_Ms_M_GM-CSF.fcs	CD4+/CD8+	CD4+/CD8+	T Cells	Sm147Di	pSTAT1	GM-CSF	MS5	M	Mouse	median	3.377364158630371
R35W9_MS5_Ms_M_GM-CSF.fcs	CD4+/CD8+	CD4+/CD8+	T Cells	Sm149Di	pSTAT5	GM-CSF	MS5	M	Mouse	median	19.246906280517578
R35W9_MS5_Ms_M_GM-CSF.fcs	CD4+/CD8+	CD4+/CD8+	T Cells	Sm150Di	pS6	GM-CSF	MS5	M	Mouse	median	64.98163604736328
R35W9_MS5_Ms_M_GM-CSF.fcs	CD4+/CD8+	CD4+/CD8+	T Cells	Sm152Di	pErk1/2	GM-CSF	MS5	M	Mouse	median	17.00320816040039
R35W9_MS5_Ms_M_GM-CSF.fcs	CD4+/CD8+	CD4+/CD8+	T Cells	Sm154Di	pP38	GM-CSF	MS5	M	Mouse	median	6.742266654968262
R35W9_MS5_Ms_M_GM-CSF.fcs	CD4+/CD8+	CD4+/CD8+	T Cells	Gd160Di	pZap70/Syk	GM-CSF	MS5	M	Mouse	median	3.878497838973999
R35W9_MS5_Ms_M_GM-CSF.fcs	CD4+/CD8+	CD4+/CD8+	T Cells	Dy161Di	pTBK1	GM-CSF	MS5	M	Mouse	median	4.117434024810791
R35W9_MS5_Ms_M_GM-CSF.fcs	CD4+/CD8+	CD4+/CD8+	T Cells	Ho165Di	pSTAT6	GM-CSF	MS5	M	Mouse	median	22.045879364013672
R35W9_MS5_Ms_M_GM-CSF.fcs	CD4+/CD8+	CD4+/CD8+	T Cells	Er170Di	pSTAT4	GM-CSF	MS5	M	Mouse	median	4.384550094604492
R35W9_MS5_Ms_M_GM-CSF.fcs	CD4+/CD8+	CD4+/CD8+	T Cells	Yb172Di	p4E-BP1	GM-CSF	MS5	M	Mouse	median	9.302757263183594
R35W9_MS5_Ms_M_GM-CSF.fcs	CD4+/CD8+	CD4+/CD8+	T Cells	Tm169Di	Ki67	GM-CSF	MS5	M	Mouse	median	11.566349983215332
R35W9_MS5_Ms_M_GM-CSF.fcs	CD4+/CD8+	CD4+/CD8+	T Cells	Dy163Di	IkBa	GM-CSF	MS5	M	Mouse	median	29.613170623779297
R35W9_MS5_Ms_M_LPS.fcs	Neutrophils	Neutrophils	Non-Basophils	La139Di	pSTAT3	LPS	MS5	M	Mouse	median	39.167245864868164
R35W9_MS5_Ms_M_LPS.fcs	Neutrophils	Neutrophils	Non-Basophils	Nd144Di	pMAPKAPK2	LPS	MS5	M	Mouse	median	10.502723217010498
R35W9_MS5_Ms_M_LPS.fcs	Neutrophils	Neutrophils	Non-Basophils	Nd145Di	pCREB	LPS	MS5	M	Mouse	median	34.337331771850586
R35W9_MS5_Ms_M_LPS.fcs	Neutrophils	Neutrophils	Non-Basophils	Nd146Di	pPLCg2	LPS	MS5	M	Mouse	median	8.093278884887695
R35W9_MS5_Ms_M_LPS.fcs	Neutrophils	Neutrophils	Non-Basophils	Sm147Di	pSTAT1	LPS	MS5	M	Mouse	median	4.330729961395264
R35W9_MS5_Ms_M_LPS.fcs	Neutrophils	Neutrophils	Non-Basophils	Sm149Di	pSTAT5	LPS	MS5	M	Mouse	median	7.369220733642578
R35W9_MS5_Ms_M_LPS.fcs	Neutrophils	Neutrophils	Non-Basophils	Sm150Di	pS6	LPS	MS5	M	Mouse	median	58.85208511352539
R35W9_MS5_Ms_M_LPS.fcs	Neutrophils	Neutrophils	Non-Basophils	Sm152Di	pErk1/2	LPS	MS5	M	Mouse	median	21.547142028808594
R35W9_MS5_Ms_M_LPS.fcs	Neutrophils	Neutrophils	Non-Basophils	Sm154Di	pP38	LPS	MS5	M	Mouse	median	5.721261978149414
R35W9_MS5_Ms_M_LPS.fcs	Neutrophils	Neutrophils	Non-Basophils	Gd160Di	pZap70/Syk	LPS	MS5	M	Mouse	median	4.36180853843689
R35W9_MS5_Ms_M_LPS.fcs	Neutrophils	Neutrophils	Non-Basophils	Dy161Di	pTBK1	LPS	MS5	M	Mouse	median	2.176066517829895
R35W9_MS5_Ms_M_LPS.fcs	Neutrophils	Neutrophils	Non-Basophils	Ho165Di	pSTAT6	LPS	MS5	M	Mouse	median	4.181398391723633
R35W9_MS5_Ms_M_LPS.fcs	Neutrophils	Neutrophils	Non-Basophils	Er170Di	pSTAT4	LPS	MS5	M	Mouse	median	2.8506832122802734
R35W9_MS5_Ms_M_LPS.fcs	Neutrophils	Neutrophils	Non-Basophils	Yb172Di	p4E-BP1	LPS	MS5	M	Mouse	median	5.465073823928833
R35W9_MS5_Ms_M_LPS.fcs	Neutrophils	Neutrophils	Non-Basophils	Tm169Di	Ki67	LPS	MS5	M	Mouse	median	47.46556091308594
R35W9_MS5_Ms_M_LPS.fcs	Neutrophils	Neutrophils	Non-Basophils	Dy163Di	IkBa	LPS	MS5	M	Mouse	median	4.162708282470703
R35W9_MS5_Ms_M_LPS.fcs	B Cells	B Cells	CD45+ CD66-	La139Di	pSTAT3	LPS	MS5	M	Mouse	median	20.466655731201172
R35W9_MS5_Ms_M_LPS.fcs	B Cells	B Cells	CD45+ CD66-	Nd144Di	pMAPKAPK2	LPS	MS5	M	Mouse	median	4.554426670074463
R35W9_MS5_Ms_M_LPS.fcs	B Cells	B Cells	CD45+ CD66-	Nd145Di	pCREB	LPS	MS5	M	Mouse	median	25.396800994873047
R35W9_MS5_Ms_M_LPS.fcs	B Cells	B Cells	CD45+ CD66-	Nd146Di	pPLCg2	LPS	MS5	M	Mouse	median	6.605764865875244
R35W9_MS5_Ms_M_LPS.fcs	B Cells	B Cells	CD45+ CD66-	Sm147Di	pSTAT1	LPS	MS5	M	Mouse	median	5.835928916931152
R35W9_MS5_Ms_M_LPS.fcs	B Cells	B Cells	CD45+ CD66-	Sm149Di	pSTAT5	LPS	MS5	M	Mouse	median	6.157529354095459
R35W9_MS5_Ms_M_LPS.fcs	B Cells	B Cells	CD45+ CD66-	Sm150Di	pS6	LPS	MS5	M	Mouse	median	28.033153533935547
R35W9_MS5_Ms_M_LPS.fcs	B Cells	B Cells	CD45+ CD66-	Sm152Di	pErk1/2	LPS	MS5	M	Mouse	median	6.488443851470947
R35W9_MS5_Ms_M_LPS.fcs	B Cells	B Cells	CD45+ CD66-	Sm154Di	pP38	LPS	MS5	M	Mouse	median	3.0811197757720947
R35W9_MS5_Ms_M_LPS.fcs	B Cells	B Cells	CD45+ CD66-	Gd160Di	pZap70/Syk	LPS	MS5	M	Mouse	median	2.054492712020874
R35W9_MS5_Ms_M_LPS.fcs	B Cells	B Cells	CD45+ CD66-	Dy161Di	pTBK1	LPS	MS5	M	Mouse	median	4.147806167602539
R35W9_MS5_Ms_M_LPS.fcs	B Cells	B Cells	CD45+ CD66-	Ho165Di	pSTAT6	LPS	MS5	M	Mouse	median	8.597350120544434
R35W9_MS5_Ms_M_LPS.fcs	B Cells	B Cells	CD45+ CD66-	Er170Di	pSTAT4	LPS	MS5	M	Mouse	median	3.6785247325897217
R35W9_MS5_Ms_M_LPS.fcs	B Cells	B Cells	CD45+ CD66-	Yb172Di	p4E-BP1	LPS	MS5	M	Mouse	median	10.744483947753906
R35W9_MS5_Ms_M_LPS.fcs	B Cells	B Cells	CD45+ CD66-	Tm169Di	Ki67	LPS	MS5	M	Mouse	median	8.449910163879395
R35W9_MS5_Ms_M_LPS.fcs	B Cells	B Cells	CD45+ CD66-	Dy163Di	IkBa	LPS	MS5	M	Mouse	median	23.76199722290039
R35W9_MS5_Ms_M_LPS.fcs	Mouse Basophils	Mouse Basophils	ms NK1.1-	La139Di	pSTAT3	LPS	MS5	M	Mouse	median	17.537619590759277
R35W9_MS5_Ms_M_LPS.fcs	Mouse Basophils	Mouse Basophils	ms NK1.1-	Nd144Di	pMAPKAPK2	LPS	MS5	M	Mouse	median	10.61264944076538
R35W9_MS5_Ms_M_LPS.fcs	Mouse Basophils	Mouse Basophils	ms NK1.1-	Nd145Di	pCREB	LPS	MS5	M	Mouse	median	34.47803497314453
R35W9_MS5_Ms_M_LPS.fcs	Mouse Basophils	Mouse Basophils	ms NK1.1-	Nd146Di	pPLCg2	LPS	MS5	M	Mouse	median	5.83519721031189
R35W9_MS5_Ms_M_LPS.fcs	Mouse Basophils	Mouse Basophils	ms NK1.1-	Sm147Di	pSTAT1	LPS	MS5	M	Mouse	median	2.5918142795562744
R35W9_MS5_Ms_M_LPS.fcs	Mouse Basophils	Mouse Basophils	ms NK1.1-	Sm149Di	pSTAT5	LPS	MS5	M	Mouse	median	6.333042860031128
R35W9_MS5_Ms_M_LPS.fcs	Mouse Basophils	Mouse Basophils	ms NK1.1-	Sm150Di	pS6	LPS	MS5	M	Mouse	median	36.509281158447266
R35W9_MS5_Ms_M_LPS.fcs	Mouse Basophils	Mouse Basophils	ms NK1.1-	Sm152Di	pErk1/2	LPS	MS5	M	Mouse	median	13.352465152740479
R35W9_MS5_Ms_M_LPS.fcs	Mouse Basophils	Mouse Basophils	ms NK1.1-	Sm154Di	pP38	LPS	MS5	M	Mouse	median	5.795179128646851
R35W9_MS5_Ms_M_LPS.fcs	Mouse Basophils	Mouse Basophils	ms NK1.1-	Gd160Di	pZap70/Syk	LPS	MS5	M	Mouse	median	1.9217731356620789
R35W9_MS5_Ms_M_LPS.fcs	Mouse Basophils	Mouse Basophils	ms NK1.1-	Dy161Di	pTBK1	LPS	MS5	M	Mouse	median	12.683193683624268
R35W9_MS5_Ms_M_LPS.fcs	Mouse Basophils	Mouse Basophils	ms NK1.1-	Ho165Di	pSTAT6	LPS	MS5	M	Mouse	median	14.790196895599365
R35W9_MS5_Ms_M_LPS.fcs	Mouse Basophils	Mouse Basophils	ms NK1.1-	Er170Di	pSTAT4	LPS	MS5	M	Mouse	median	3.870843291282654
R35W9_MS5_Ms_M_LPS.fcs	Mouse Basophils	Mouse Basophils	ms NK1.1-	Yb172Di	p4E-BP1	LPS	MS5	M	Mouse	median	7.163372993469238
R35W9_MS5_Ms_M_LPS.fcs	Mouse Basophils	Mouse Basophils	ms NK1.1-	Tm169Di	Ki67	LPS	MS5	M	Mouse	median	119.72751235961914
R35W9_MS5_Ms_M_LPS.fcs	Mouse Basophils	Mouse Basophils	ms NK1.1-	Dy163Di	IkBa	LPS	MS5	M	Mouse	median	39.13889122009277
R35W9_MS5_Ms_M_LPS.fcs	ms NK1.1+/CD115-	ms NK1.1+/CD115-	CD19- CD3-	La139Di	pSTAT3	LPS	MS5	M	Mouse	median	11.129114627838135
R35W9_MS5_Ms_M_LPS.fcs	ms NK1.1+/CD115-	ms NK1.1+/CD115-	CD19- CD3-	Nd144Di	pMAPKAPK2	LPS	MS5	M	Mouse	median	4.049042463302612
R35W9_MS5_Ms_M_LPS.fcs	ms NK1.1+/CD115-	ms NK1.1+/CD115-	CD19- CD3-	Nd145Di	pCREB	LPS	MS5	M	Mouse	median	20.04181957244873
R35W9_MS5_Ms_M_LPS.fcs	ms NK1.1+/CD115-	ms NK1.1+/CD115-	CD19- CD3-	Nd146Di	pPLCg2	LPS	MS5	M	Mouse	median	5.763089656829834
R35W9_MS5_Ms_M_LPS.fcs	ms NK1.1+/CD115-	ms NK1.1+/CD115-	CD19- CD3-	Sm147Di	pSTAT1	LPS	MS5	M	Mouse	median	1.8097346425056458
R35W9_MS5_Ms_M_LPS.fcs	ms NK1.1+/CD115-	ms NK1.1+/CD115-	CD19- CD3-	Sm149Di	pSTAT5	LPS	MS5	M	Mouse	median	7.01230001449585
R35W9_MS5_Ms_M_LPS.fcs	ms NK1.1+/CD115-	ms NK1.1+/CD115-	CD19- CD3-	Sm150Di	pS6	LPS	MS5	M	Mouse	median	21.68057632446289
R35W9_MS5_Ms_M_LPS.fcs	ms NK1.1+/CD115-	ms NK1.1+/CD115-	CD19- CD3-	Sm152Di	pErk1/2	LPS	MS5	M	Mouse	median	6.381028652191162
R35W9_MS5_Ms_M_LPS.fcs	ms NK1.1+/CD115-	ms NK1.1+/CD115-	CD19- CD3-	Sm154Di	pP38	LPS	MS5	M	Mouse	median	3.051409363746643
R35W9_MS5_Ms_M_LPS.fcs	ms NK1.1+/CD115-	ms NK1.1+/CD115-	CD19- CD3-	Gd160Di	pZap70/Syk	LPS	MS5	M	Mouse	median	1.4605955481529236
R35W9_MS5_Ms_M_LPS.fcs	ms NK1.1+/CD115-	ms NK1.1+/CD115-	CD19- CD3-	Dy161Di	pTBK1	LPS	MS5	M	Mouse	median	3.225900173187256
R35W9_MS5_Ms_M_LPS.fcs	ms NK1.1+/CD115-	ms NK1.1+/CD115-	CD19- CD3-	Ho165Di	pSTAT6	LPS	MS5	M	Mouse	median	8.983039379119873
R35W9_MS5_Ms_M_LPS.fcs	ms NK1.1+/CD115-	ms NK1.1+/CD115-	CD19- CD3-	Er170Di	pSTAT4	LPS	MS5	M	Mouse	median	4.521283388137817
R35W9_MS5_Ms_M_LPS.fcs	ms NK1.1+/CD115-	ms NK1.1+/CD115-	CD19- CD3-	Yb172Di	p4E-BP1	LPS	MS5	M	Mouse	median	5.650313138961792
R35W9_MS5_Ms_M_LPS.fcs	ms NK1.1+/CD115-	ms NK1.1+/CD115-	CD19- CD3-	Tm169Di	Ki67	LPS	MS5	M	Mouse	median	10.865322589874268
R35W9_MS5_Ms_M_LPS.fcs	ms NK1.1+/CD115-	ms NK1.1+/CD115-	CD19- CD3-	Dy163Di	IkBa	LPS	MS5	M	Mouse	median	16.64447784423828
R35W9_MS5_Ms_M_LPS.fcs	Mouse pDCs	Mouse pDCs	FcεRIα-	La139Di	pSTAT3	LPS	MS5	M	Mouse	median	41.263580322265625
R35W9_MS5_Ms_M_LPS.fcs	Mouse pDCs	Mouse pDCs	FcεRIα-	Nd144Di	pMAPKAPK2	LPS	MS5	M	Mouse	median	9.133282661437988
R35W9_MS5_Ms_M_LPS.fcs	Mouse pDCs	Mouse pDCs	FcεRIα-	Nd145Di	pCREB	LPS	MS5	M	Mouse	median	22.052438735961914
R35W9_MS5_Ms_M_LPS.fcs	Mouse pDCs	Mouse pDCs	FcεRIα-	Nd146Di	pPLCg2	LPS	MS5	M	Mouse	median	16.360660552978516
R35W9_MS5_Ms_M_LPS.fcs	Mouse pDCs	Mouse pDCs	FcεRIα-	Sm147Di	pSTAT1	LPS	MS5	M	Mouse	median	5.916106224060059
R35W9_MS5_Ms_M_LPS.fcs	Mouse pDCs	Mouse pDCs	FcεRIα-	Sm149Di	pSTAT5	LPS	MS5	M	Mouse	median	9.908361434936523
R35W9_MS5_Ms_M_LPS.fcs	Mouse pDCs	Mouse pDCs	FcεRIα-	Sm150Di	pS6	LPS	MS5	M	Mouse	median	51.47524642944336
R35W9_MS5_Ms_M_LPS.fcs	Mouse pDCs	Mouse pDCs	FcεRIα-	Sm152Di	pErk1/2	LPS	MS5	M	Mouse	median	11.972570419311523
R35W9_MS5_Ms_M_LPS.fcs	Mouse pDCs	Mouse pDCs	FcεRIα-	Sm154Di	pP38	LPS	MS5	M	Mouse	median	5.231582164764404
R35W9_MS5_Ms_M_LPS.fcs	Mouse pDCs	Mouse pDCs	FcεRIα-	Gd160Di	pZap70/Syk	LPS	MS5	M	Mouse	median	2.4779748916625977
R35W9_MS5_Ms_M_LPS.fcs	Mouse pDCs	Mouse pDCs	FcεRIα-	Dy161Di	pTBK1	LPS	MS5	M	Mouse	median	3.482652187347412
R35W9_MS5_Ms_M_LPS.fcs	Mouse pDCs	Mouse pDCs	FcεRIα-	Ho165Di	pSTAT6	LPS	MS5	M	Mouse	median	13.008362770080566
R35W9_MS5_Ms_M_LPS.fcs	Mouse pDCs	Mouse pDCs	FcεRIα-	Er170Di	pSTAT4	LPS	MS5	M	Mouse	median	4.883072853088379
R35W9_MS5_Ms_M_LPS.fcs	Mouse pDCs	Mouse pDCs	FcεRIα-	Yb172Di	p4E-BP1	LPS	MS5	M	Mouse	median	9.249651908874512
R35W9_MS5_Ms_M_LPS.fcs	Mouse pDCs	Mouse pDCs	FcεRIα-	Tm169Di	Ki67	LPS	MS5	M	Mouse	median	8.27105712890625
R35W9_MS5_Ms_M_LPS.fcs	Mouse pDCs	Mouse pDCs	FcεRIα-	Dy163Di	IkBa	LPS	MS5	M	Mouse	median	12.730329513549805
R35W9_MS5_Ms_M_LPS.fcs	Mouse Ly6C+	Mouse Ly6C+	ms CD115+/NK1.1-	La139Di	pSTAT3	LPS	MS5	M	Mouse	median	25.524341583251953
R35W9_MS5_Ms_M_LPS.fcs	Mouse Ly6C+	Mouse Ly6C+	ms CD115+/NK1.1-	Nd144Di	pMAPKAPK2	LPS	MS5	M	Mouse	median	7.919871807098389
R35W9_MS5_Ms_M_LPS.fcs	Mouse Ly6C+	Mouse Ly6C+	ms CD115+/NK1.1-	Nd145Di	pCREB	LPS	MS5	M	Mouse	median	28.63799476623535
R35W9_MS5_Ms_M_LPS.fcs	Mouse Ly6C+	Mouse Ly6C+	ms CD115+/NK1.1-	Nd146Di	pPLCg2	LPS	MS5	M	Mouse	median	8.711153030395508
R35W9_MS5_Ms_M_LPS.fcs	Mouse Ly6C+	Mouse Ly6C+	ms CD115+/NK1.1-	Sm147Di	pSTAT1	LPS	MS5	M	Mouse	median	3.4456872940063477
R35W9_MS5_Ms_M_LPS.fcs	Mouse Ly6C+	Mouse Ly6C+	ms CD115+/NK1.1-	Sm149Di	pSTAT5	LPS	MS5	M	Mouse	median	13.918351173400879
R35W9_MS5_Ms_M_LPS.fcs	Mouse Ly6C+	Mouse Ly6C+	ms CD115+/NK1.1-	Sm150Di	pS6	LPS	MS5	M	Mouse	median	68.24187469482422
R35W9_MS5_Ms_M_LPS.fcs	Mouse Ly6C+	Mouse Ly6C+	ms CD115+/NK1.1-	Sm152Di	pErk1/2	LPS	MS5	M	Mouse	median	11.528343200683594
R35W9_MS5_Ms_M_LPS.fcs	Mouse Ly6C+	Mouse Ly6C+	ms CD115+/NK1.1-	Sm154Di	pP38	LPS	MS5	M	Mouse	median	5.336116790771484
R35W9_MS5_Ms_M_LPS.fcs	Mouse Ly6C+	Mouse Ly6C+	ms CD115+/NK1.1-	Gd160Di	pZap70/Syk	LPS	MS5	M	Mouse	median	1.6550507545471191
R35W9_MS5_Ms_M_LPS.fcs	Mouse Ly6C+	Mouse Ly6C+	ms CD115+/NK1.1-	Dy161Di	pTBK1	LPS	MS5	M	Mouse	median	5.322738170623779
R35W9_MS5_Ms_M_LPS.fcs	Mouse Ly6C+	Mouse Ly6C+	ms CD115+/NK1.1-	Ho165Di	pSTAT6	LPS	MS5	M	Mouse	median	10.79758071899414
R35W9_MS5_Ms_M_LPS.fcs	Mouse Ly6C+	Mouse Ly6C+	ms CD115+/NK1.1-	Er170Di	pSTAT4	LPS	MS5	M	Mouse	median	4.076114177703857
R35W9_MS5_Ms_M_LPS.fcs	Mouse Ly6C+	Mouse Ly6C+	ms CD115+/NK1.1-	Yb172Di	p4E-BP1	LPS	MS5	M	Mouse	median	17.256986618041992
R35W9_MS5_Ms_M_LPS.fcs	Mouse Ly6C+	Mouse Ly6C+	ms CD115+/NK1.1-	Tm169Di	Ki67	LPS	MS5	M	Mouse	median	113.021240234375
R35W9_MS5_Ms_M_LPS.fcs	Mouse Ly6C+	Mouse Ly6C+	ms CD115+/NK1.1-	Dy163Di	IkBa	LPS	MS5	M	Mouse	median	27.223583221435547
R35W9_MS5_Ms_M_LPS.fcs	Mouse Ly6C-	Mouse Ly6C-	ms CD115+/NK1.1-	La139Di	pSTAT3	LPS	MS5	M	Mouse	median	16.12852668762207
R35W9_MS5_Ms_M_LPS.fcs	Mouse Ly6C-	Mouse Ly6C-	ms CD115+/NK1.1-	Nd144Di	pMAPKAPK2	LPS	MS5	M	Mouse	median	6.506171703338623
R35W9_MS5_Ms_M_LPS.fcs	Mouse Ly6C-	Mouse Ly6C-	ms CD115+/NK1.1-	Nd145Di	pCREB	LPS	MS5	M	Mouse	median	29.10362434387207
R35W9_MS5_Ms_M_LPS.fcs	Mouse Ly6C-	Mouse Ly6C-	ms CD115+/NK1.1-	Nd146Di	pPLCg2	LPS	MS5	M	Mouse	median	14.44802188873291
R35W9_MS5_Ms_M_LPS.fcs	Mouse Ly6C-	Mouse Ly6C-	ms CD115+/NK1.1-	Sm147Di	pSTAT1	LPS	MS5	M	Mouse	median	2.4911038875579834
R35W9_MS5_Ms_M_LPS.fcs	Mouse Ly6C-	Mouse Ly6C-	ms CD115+/NK1.1-	Sm149Di	pSTAT5	LPS	MS5	M	Mouse	median	9.886905670166016
R35W9_MS5_Ms_M_LPS.fcs	Mouse Ly6C-	Mouse Ly6C-	ms CD115+/NK1.1-	Sm150Di	pS6	LPS	MS5	M	Mouse	median	48.63902282714844
R35W9_MS5_Ms_M_LPS.fcs	Mouse Ly6C-	Mouse Ly6C-	ms CD115+/NK1.1-	Sm152Di	pErk1/2	LPS	MS5	M	Mouse	median	8.761125564575195
R35W9_MS5_Ms_M_LPS.fcs	Mouse Ly6C-	Mouse Ly6C-	ms CD115+/NK1.1-	Sm154Di	pP38	LPS	MS5	M	Mouse	median	4.457008361816406
R35W9_MS5_Ms_M_LPS.fcs	Mouse Ly6C-	Mouse Ly6C-	ms CD115+/NK1.1-	Gd160Di	pZap70/Syk	LPS	MS5	M	Mouse	median	2.3025124073028564
R35W9_MS5_Ms_M_LPS.fcs	Mouse Ly6C-	Mouse Ly6C-	ms CD115+/NK1.1-	Dy161Di	pTBK1	LPS	MS5	M	Mouse	median	6.226747989654541
R35W9_MS5_Ms_M_LPS.fcs	Mouse Ly6C-	Mouse Ly6C-	ms CD115+/NK1.1-	Ho165Di	pSTAT6	LPS	MS5	M	Mouse	median	10.894460678100586
R35W9_MS5_Ms_M_LPS.fcs	Mouse Ly6C-	Mouse Ly6C-	ms CD115+/NK1.1-	Er170Di	pSTAT4	LPS	MS5	M	Mouse	median	5.074376583099365
R35W9_MS5_Ms_M_LPS.fcs	Mouse Ly6C-	Mouse Ly6C-	ms CD115+/NK1.1-	Yb172Di	p4E-BP1	LPS	MS5	M	Mouse	median	13.697961807250977
R35W9_MS5_Ms_M_LPS.fcs	Mouse Ly6C-	Mouse Ly6C-	ms CD115+/NK1.1-	Tm169Di	Ki67	LPS	MS5	M	Mouse	median	13.711862564086914
R35W9_MS5_Ms_M_LPS.fcs	Mouse Ly6C-	Mouse Ly6C-	ms CD115+/NK1.1-	Dy163Di	IkBa	LPS	MS5	M	Mouse	median	33.185237884521484
R35W9_MS5_Ms_M_LPS.fcs	CD8+T cells	CD8+T cells	T Cells	La139Di	pSTAT3	LPS	MS5	M	Mouse	median	14.9094877243042
R35W9_MS5_Ms_M_LPS.fcs	CD8+T cells	CD8+T cells	T Cells	Nd144Di	pMAPKAPK2	LPS	MS5	M	Mouse	median	5.279701232910156
R35W9_MS5_Ms_M_LPS.fcs	CD8+T cells	CD8+T cells	T Cells	Nd145Di	pCREB	LPS	MS5	M	Mouse	median	28.30084800720215
R35W9_MS5_Ms_M_LPS.fcs	CD8+T cells	CD8+T cells	T Cells	Nd146Di	pPLCg2	LPS	MS5	M	Mouse	median	7.615373134613037
R35W9_MS5_Ms_M_LPS.fcs	CD8+T cells	CD8+T cells	T Cells	Sm147Di	pSTAT1	LPS	MS5	M	Mouse	median	1.8427842855453491
R35W9_MS5_Ms_M_LPS.fcs	CD8+T cells	CD8+T cells	T Cells	Sm149Di	pSTAT5	LPS	MS5	M	Mouse	median	11.796244621276855
R35W9_MS5_Ms_M_LPS.fcs	CD8+T cells	CD8+T cells	T Cells	Sm150Di	pS6	LPS	MS5	M	Mouse	median	36.488800048828125
R35W9_MS5_Ms_M_LPS.fcs	CD8+T cells	CD8+T cells	T Cells	Sm152Di	pErk1/2	LPS	MS5	M	Mouse	median	9.629258155822754
R35W9_MS5_Ms_M_LPS.fcs	CD8+T cells	CD8+T cells	T Cells	Sm154Di	pP38	LPS	MS5	M	Mouse	median	5.093663215637207
R35W9_MS5_Ms_M_LPS.fcs	CD8+T cells	CD8+T cells	T Cells	Gd160Di	pZap70/Syk	LPS	MS5	M	Mouse	median	2.5942177772521973
R35W9_MS5_Ms_M_LPS.fcs	CD8+T cells	CD8+T cells	T Cells	Dy161Di	pTBK1	LPS	MS5	M	Mouse	median	2.541476011276245
R35W9_MS5_Ms_M_LPS.fcs	CD8+T cells	CD8+T cells	T Cells	Ho165Di	pSTAT6	LPS	MS5	M	Mouse	median	9.614261627197266
R35W9_MS5_Ms_M_LPS.fcs	CD8+T cells	CD8+T cells	T Cells	Er170Di	pSTAT4	LPS	MS5	M	Mouse	median	3.597456455230713
R35W9_MS5_Ms_M_LPS.fcs	CD8+T cells	CD8+T cells	T Cells	Yb172Di	p4E-BP1	LPS	MS5	M	Mouse	median	4.952901840209961
R35W9_MS5_Ms_M_LPS.fcs	CD8+T cells	CD8+T cells	T Cells	Tm169Di	Ki67	LPS	MS5	M	Mouse	median	8.506059646606445
R35W9_MS5_Ms_M_LPS.fcs	CD8+T cells	CD8+T cells	T Cells	Dy163Di	IkBa	LPS	MS5	M	Mouse	median	16.922996520996094
R35W9_MS5_Ms_M_LPS.fcs	CD4+T cells	CD4+T cells	T Cells	La139Di	pSTAT3	LPS	MS5	M	Mouse	median	14.979103088378906
R35W9_MS5_Ms_M_LPS.fcs	CD4+T cells	CD4+T cells	T Cells	Nd144Di	pMAPKAPK2	LPS	MS5	M	Mouse	median	5.8255510330200195
R35W9_MS5_Ms_M_LPS.fcs	CD4+T cells	CD4+T cells	T Cells	Nd145Di	pCREB	LPS	MS5	M	Mouse	median	35.6943359375
R35W9_MS5_Ms_M_LPS.fcs	CD4+T cells	CD4+T cells	T Cells	Nd146Di	pPLCg2	LPS	MS5	M	Mouse	median	6.4471516609191895
R35W9_MS5_Ms_M_LPS.fcs	CD4+T cells	CD4+T cells	T Cells	Sm147Di	pSTAT1	LPS	MS5	M	Mouse	median	1.8546852469444275
R35W9_MS5_Ms_M_LPS.fcs	CD4+T cells	CD4+T cells	T Cells	Sm149Di	pSTAT5	LPS	MS5	M	Mouse	median	10.170064449310303
R35W9_MS5_Ms_M_LPS.fcs	CD4+T cells	CD4+T cells	T Cells	Sm150Di	pS6	LPS	MS5	M	Mouse	median	34.26866912841797
R35W9_MS5_Ms_M_LPS.fcs	CD4+T cells	CD4+T cells	T Cells	Sm152Di	pErk1/2	LPS	MS5	M	Mouse	median	10.062296867370605
R35W9_MS5_Ms_M_LPS.fcs	CD4+T cells	CD4+T cells	T Cells	Sm154Di	pP38	LPS	MS5	M	Mouse	median	4.145964622497559
R35W9_MS5_Ms_M_LPS.fcs	CD4+T cells	CD4+T cells	T Cells	Gd160Di	pZap70/Syk	LPS	MS5	M	Mouse	median	2.668176770210266
R35W9_MS5_Ms_M_LPS.fcs	CD4+T cells	CD4+T cells	T Cells	Dy161Di	pTBK1	LPS	MS5	M	Mouse	median	2.5001503229141235
R35W9_MS5_Ms_M_LPS.fcs	CD4+T cells	CD4+T cells	T Cells	Ho165Di	pSTAT6	LPS	MS5	M	Mouse	median	9.713165760040283
R35W9_MS5_Ms_M_LPS.fcs	CD4+T cells	CD4+T cells	T Cells	Er170Di	pSTAT4	LPS	MS5	M	Mouse	median	3.1775466203689575
R35W9_MS5_Ms_M_LPS.fcs	CD4+T cells	CD4+T cells	T Cells	Yb172Di	p4E-BP1	LPS	MS5	M	Mouse	median	6.718508958816528
R35W9_MS5_Ms_M_LPS.fcs	CD4+T cells	CD4+T cells	T Cells	Tm169Di	Ki67	LPS	MS5	M	Mouse	median	8.157697200775146
R35W9_MS5_Ms_M_LPS.fcs	CD4+T cells	CD4+T cells	T Cells	Dy163Di	IkBa	LPS	MS5	M	Mouse	median	17.596049308776855
R35W9_MS5_Ms_M_LPS.fcs	CD4+/CD8+	CD4+/CD8+	T Cells	La139Di	pSTAT3	LPS	MS5	M	Mouse	median	24.194944381713867
R35W9_MS5_Ms_M_LPS.fcs	CD4+/CD8+	CD4+/CD8+	T Cells	Nd144Di	pMAPKAPK2	LPS	MS5	M	Mouse	median	8.143424987792969
R35W9_MS5_Ms_M_LPS.fcs	CD4+/CD8+	CD4+/CD8+	T Cells	Nd145Di	pCREB	LPS	MS5	M	Mouse	median	57.75098991394043
R35W9_MS5_Ms_M_LPS.fcs	CD4+/CD8+	CD4+/CD8+	T Cells	Nd146Di	pPLCg2	LPS	MS5	M	Mouse	median	13.781327247619629
R35W9_MS5_Ms_M_LPS.fcs	CD4+/CD8+	CD4+/CD8+	T Cells	Sm147Di	pSTAT1	LPS	MS5	M	Mouse	median	3.0021904706954956
R35W9_MS5_Ms_M_LPS.fcs	CD4+/CD8+	CD4+/CD8+	T Cells	Sm149Di	pSTAT5	LPS	MS5	M	Mouse	median	15.478180408477783
R35W9_MS5_Ms_M_LPS.fcs	CD4+/CD8+	CD4+/CD8+	T Cells	Sm150Di	pS6	LPS	MS5	M	Mouse	median	63.1357307434082
R35W9_MS5_Ms_M_LPS.fcs	CD4+/CD8+	CD4+/CD8+	T Cells	Sm152Di	pErk1/2	LPS	MS5	M	Mouse	median	17.612878799438477
R35W9_MS5_Ms_M_LPS.fcs	CD4+/CD8+	CD4+/CD8+	T Cells	Sm154Di	pP38	LPS	MS5	M	Mouse	median	6.8448426723480225
R35W9_MS5_Ms_M_LPS.fcs	CD4+/CD8+	CD4+/CD8+	T Cells	Gd160Di	pZap70/Syk	LPS	MS5	M	Mouse	median	3.981344223022461
R35W9_MS5_Ms_M_LPS.fcs	CD4+/CD8+	CD4+/CD8+	T Cells	Dy161Di	pTBK1	LPS	MS5	M	Mouse	median	3.2255334854125977
R35W9_MS5_Ms_M_LPS.fcs	CD4+/CD8+	CD4+/CD8+	T Cells	Ho165Di	pSTAT6	LPS	MS5	M	Mouse	median	15.937334060668945
R35W9_MS5_Ms_M_LPS.fcs	CD4+/CD8+	CD4+/CD8+	T Cells	Er170Di	pSTAT4	LPS	MS5	M	Mouse	median	4.458092212677002
R35W9_MS5_Ms_M_LPS.fcs	CD4+/CD8+	CD4+/CD8+	T Cells	Yb172Di	p4E-BP1	LPS	MS5	M	Mouse	median	6.435122728347778
R35W9_MS5_Ms_M_LPS.fcs	CD4+/CD8+	CD4+/CD8+	T Cells	Tm169Di	Ki67	LPS	MS5	M	Mouse	median	12.846452236175537
R35W9_MS5_Ms_M_LPS.fcs	CD4+/CD8+	CD4+/CD8+	T Cells	Dy163Di	IkBa	LPS	MS5	M	Mouse	median	32.42852020263672
R35W9_MS5_Ms_M_IL-2.fcs	Neutrophils	Neutrophils	Non-Basophils	La139Di	pSTAT3	IL-2	MS5	M	Mouse	median	36.63606643676758
R35W9_MS5_Ms_M_IL-2.fcs	Neutrophils	Neutrophils	Non-Basophils	Nd144Di	pMAPKAPK2	IL-2	MS5	M	Mouse	median	10.9464111328125
R35W9_MS5_Ms_M_IL-2.fcs	Neutrophils	Neutrophils	Non-Basophils	Nd145Di	pCREB	IL-2	MS5	M	Mouse	median	37.054725646972656
R35W9_MS5_Ms_M_IL-2.fcs	Neutrophils	Neutrophils	Non-Basophils	Nd146Di	pPLCg2	IL-2	MS5	M	Mouse	median	10.291923522949219
R35W9_MS5_Ms_M_IL-2.fcs	Neutrophils	Neutrophils	Non-Basophils	Sm147Di	pSTAT1	IL-2	MS5	M	Mouse	median	4.751870632171631
R35W9_MS5_Ms_M_IL-2.fcs	Neutrophils	Neutrophils	Non-Basophils	Sm149Di	pSTAT5	IL-2	MS5	M	Mouse	median	8.37374496459961
R35W9_MS5_Ms_M_IL-2.fcs	Neutrophils	Neutrophils	Non-Basophils	Sm150Di	pS6	IL-2	MS5	M	Mouse	median	78.5852279663086
R35W9_MS5_Ms_M_IL-2.fcs	Neutrophils	Neutrophils	Non-Basophils	Sm152Di	pErk1/2	IL-2	MS5	M	Mouse	median	23.84177017211914
R35W9_MS5_Ms_M_IL-2.fcs	Neutrophils	Neutrophils	Non-Basophils	Sm154Di	pP38	IL-2	MS5	M	Mouse	median	5.809558868408203
R35W9_MS5_Ms_M_IL-2.fcs	Neutrophils	Neutrophils	Non-Basophils	Gd160Di	pZap70/Syk	IL-2	MS5	M	Mouse	median	5.2795538902282715
R35W9_MS5_Ms_M_IL-2.fcs	Neutrophils	Neutrophils	Non-Basophils	Dy161Di	pTBK1	IL-2	MS5	M	Mouse	median	2.6774847507476807
R35W9_MS5_Ms_M_IL-2.fcs	Neutrophils	Neutrophils	Non-Basophils	Ho165Di	pSTAT6	IL-2	MS5	M	Mouse	median	4.8619794845581055
R35W9_MS5_Ms_M_IL-2.fcs	Neutrophils	Neutrophils	Non-Basophils	Er170Di	pSTAT4	IL-2	MS5	M	Mouse	median	3.5916945934295654
R35W9_MS5_Ms_M_IL-2.fcs	Neutrophils	Neutrophils	Non-Basophils	Yb172Di	p4E-BP1	IL-2	MS5	M	Mouse	median	7.3520684242248535
R35W9_MS5_Ms_M_IL-2.fcs	Neutrophils	Neutrophils	Non-Basophils	Tm169Di	Ki67	IL-2	MS5	M	Mouse	median	49.46186828613281
R35W9_MS5_Ms_M_IL-2.fcs	Neutrophils	Neutrophils	Non-Basophils	Dy163Di	IkBa	IL-2	MS5	M	Mouse	median	5.8185625076293945
R35W9_MS5_Ms_M_IL-2.fcs	B Cells	B Cells	CD45+ CD66-	La139Di	pSTAT3	IL-2	MS5	M	Mouse	median	21.008453369140625
R35W9_MS5_Ms_M_IL-2.fcs	B Cells	B Cells	CD45+ CD66-	Nd144Di	pMAPKAPK2	IL-2	MS5	M	Mouse	median	5.115221261978149
R35W9_MS5_Ms_M_IL-2.fcs	B Cells	B Cells	CD45+ CD66-	Nd145Di	pCREB	IL-2	MS5	M	Mouse	median	30.505148887634277
R35W9_MS5_Ms_M_IL-2.fcs	B Cells	B Cells	CD45+ CD66-	Nd146Di	pPLCg2	IL-2	MS5	M	Mouse	median	8.075026988983154
R35W9_MS5_Ms_M_IL-2.fcs	B Cells	B Cells	CD45+ CD66-	Sm147Di	pSTAT1	IL-2	MS5	M	Mouse	median	5.757642030715942
R35W9_MS5_Ms_M_IL-2.fcs	B Cells	B Cells	CD45+ CD66-	Sm149Di	pSTAT5	IL-2	MS5	M	Mouse	median	7.004720687866211
R35W9_MS5_Ms_M_IL-2.fcs	B Cells	B Cells	CD45+ CD66-	Sm150Di	pS6	IL-2	MS5	M	Mouse	median	31.334216117858887
R35W9_MS5_Ms_M_IL-2.fcs	B Cells	B Cells	CD45+ CD66-	Sm152Di	pErk1/2	IL-2	MS5	M	Mouse	median	6.8842613697052
R35W9_MS5_Ms_M_IL-2.fcs	B Cells	B Cells	CD45+ CD66-	Sm154Di	pP38	IL-2	MS5	M	Mouse	median	3.551505923271179
R35W9_MS5_Ms_M_IL-2.fcs	B Cells	B Cells	CD45+ CD66-	Gd160Di	pZap70/Syk	IL-2	MS5	M	Mouse	median	2.4420859813690186
R35W9_MS5_Ms_M_IL-2.fcs	B Cells	B Cells	CD45+ CD66-	Dy161Di	pTBK1	IL-2	MS5	M	Mouse	median	4.042593002319336
R35W9_MS5_Ms_M_IL-2.fcs	B Cells	B Cells	CD45+ CD66-	Ho165Di	pSTAT6	IL-2	MS5	M	Mouse	median	9.311821937561035
R35W9_MS5_Ms_M_IL-2.fcs	B Cells	B Cells	CD45+ CD66-	Er170Di	pSTAT4	IL-2	MS5	M	Mouse	median	4.098600387573242
R35W9_MS5_Ms_M_IL-2.fcs	B Cells	B Cells	CD45+ CD66-	Yb172Di	p4E-BP1	IL-2	MS5	M	Mouse	median	11.54175329208374
R35W9_MS5_Ms_M_IL-2.fcs	B Cells	B Cells	CD45+ CD66-	Tm169Di	Ki67	IL-2	MS5	M	Mouse	median	9.458668231964111
R35W9_MS5_Ms_M_IL-2.fcs	B Cells	B Cells	CD45+ CD66-	Dy163Di	IkBa	IL-2	MS5	M	Mouse	median	25.12439250946045
R35W9_MS5_Ms_M_IL-2.fcs	Mouse Basophils	Mouse Basophils	ms NK1.1-	La139Di	pSTAT3	IL-2	MS5	M	Mouse	median	17.99138832092285
R35W9_MS5_Ms_M_IL-2.fcs	Mouse Basophils	Mouse Basophils	ms NK1.1-	Nd144Di	pMAPKAPK2	IL-2	MS5	M	Mouse	median	10.211408615112305
R35W9_MS5_Ms_M_IL-2.fcs	Mouse Basophils	Mouse Basophils	ms NK1.1-	Nd145Di	pCREB	IL-2	MS5	M	Mouse	median	42.222129821777344
R35W9_MS5_Ms_M_IL-2.fcs	Mouse Basophils	Mouse Basophils	ms NK1.1-	Nd146Di	pPLCg2	IL-2	MS5	M	Mouse	median	7.243431091308594
R35W9_MS5_Ms_M_IL-2.fcs	Mouse Basophils	Mouse Basophils	ms NK1.1-	Sm147Di	pSTAT1	IL-2	MS5	M	Mouse	median	2.9061367511749268
R35W9_MS5_Ms_M_IL-2.fcs	Mouse Basophils	Mouse Basophils	ms NK1.1-	Sm149Di	pSTAT5	IL-2	MS5	M	Mouse	median	17.150291442871094
R35W9_MS5_Ms_M_IL-2.fcs	Mouse Basophils	Mouse Basophils	ms NK1.1-	Sm150Di	pS6	IL-2	MS5	M	Mouse	median	39.513206481933594
R35W9_MS5_Ms_M_IL-2.fcs	Mouse Basophils	Mouse Basophils	ms NK1.1-	Sm152Di	pErk1/2	IL-2	MS5	M	Mouse	median	14.128175735473633
R35W9_MS5_Ms_M_IL-2.fcs	Mouse Basophils	Mouse Basophils	ms NK1.1-	Sm154Di	pP38	IL-2	MS5	M	Mouse	median	7.661010265350342
R35W9_MS5_Ms_M_IL-2.fcs	Mouse Basophils	Mouse Basophils	ms NK1.1-	Gd160Di	pZap70/Syk	IL-2	MS5	M	Mouse	median	1.9168956875801086
R35W9_MS5_Ms_M_IL-2.fcs	Mouse Basophils	Mouse Basophils	ms NK1.1-	Dy161Di	pTBK1	IL-2	MS5	M	Mouse	median	11.618404865264893
R35W9_MS5_Ms_M_IL-2.fcs	Mouse Basophils	Mouse Basophils	ms NK1.1-	Ho165Di	pSTAT6	IL-2	MS5	M	Mouse	median	18.030967712402344
R35W9_MS5_Ms_M_IL-2.fcs	Mouse Basophils	Mouse Basophils	ms NK1.1-	Er170Di	pSTAT4	IL-2	MS5	M	Mouse	median	4.234689235687256
R35W9_MS5_Ms_M_IL-2.fcs	Mouse Basophils	Mouse Basophils	ms NK1.1-	Yb172Di	p4E-BP1	IL-2	MS5	M	Mouse	median	8.128656387329102
R35W9_MS5_Ms_M_IL-2.fcs	Mouse Basophils	Mouse Basophils	ms NK1.1-	Tm169Di	Ki67	IL-2	MS5	M	Mouse	median	133.36396026611328
R35W9_MS5_Ms_M_IL-2.fcs	Mouse Basophils	Mouse Basophils	ms NK1.1-	Dy163Di	IkBa	IL-2	MS5	M	Mouse	median	38.2901496887207
R35W9_MS5_Ms_M_IL-2.fcs	ms NK1.1+/CD115-	ms NK1.1+/CD115-	CD19- CD3-	La139Di	pSTAT3	IL-2	MS5	M	Mouse	median	12.208148002624512
R35W9_MS5_Ms_M_IL-2.fcs	ms NK1.1+/CD115-	ms NK1.1+/CD115-	CD19- CD3-	Nd144Di	pMAPKAPK2	IL-2	MS5	M	Mouse	median	5.514005661010742
R35W9_MS5_Ms_M_IL-2.fcs	ms NK1.1+/CD115-	ms NK1.1+/CD115-	CD19- CD3-	Nd145Di	pCREB	IL-2	MS5	M	Mouse	median	33.174964904785156
R35W9_MS5_Ms_M_IL-2.fcs	ms NK1.1+/CD115-	ms NK1.1+/CD115-	CD19- CD3-	Nd146Di	pPLCg2	IL-2	MS5	M	Mouse	median	8.281649589538574
R35W9_MS5_Ms_M_IL-2.fcs	ms NK1.1+/CD115-	ms NK1.1+/CD115-	CD19- CD3-	Sm147Di	pSTAT1	IL-2	MS5	M	Mouse	median	2.1698241233825684
R35W9_MS5_Ms_M_IL-2.fcs	ms NK1.1+/CD115-	ms NK1.1+/CD115-	CD19- CD3-	Sm149Di	pSTAT5	IL-2	MS5	M	Mouse	median	19.381824493408203
R35W9_MS5_Ms_M_IL-2.fcs	ms NK1.1+/CD115-	ms NK1.1+/CD115-	CD19- CD3-	Sm150Di	pS6	IL-2	MS5	M	Mouse	median	25.99094009399414
R35W9_MS5_Ms_M_IL-2.fcs	ms NK1.1+/CD115-	ms NK1.1+/CD115-	CD19- CD3-	Sm152Di	pErk1/2	IL-2	MS5	M	Mouse	median	8.778975486755371
R35W9_MS5_Ms_M_IL-2.fcs	ms NK1.1+/CD115-	ms NK1.1+/CD115-	CD19- CD3-	Sm154Di	pP38	IL-2	MS5	M	Mouse	median	4.011748313903809
R35W9_MS5_Ms_M_IL-2.fcs	ms NK1.1+/CD115-	ms NK1.1+/CD115-	CD19- CD3-	Gd160Di	pZap70/Syk	IL-2	MS5	M	Mouse	median	1.758567214012146
R35W9_MS5_Ms_M_IL-2.fcs	ms NK1.1+/CD115-	ms NK1.1+/CD115-	CD19- CD3-	Dy161Di	pTBK1	IL-2	MS5	M	Mouse	median	3.545459508895874
R35W9_MS5_Ms_M_IL-2.fcs	ms NK1.1+/CD115-	ms NK1.1+/CD115-	CD19- CD3-	Ho165Di	pSTAT6	IL-2	MS5	M	Mouse	median	11.830018997192383
R35W9_MS5_Ms_M_IL-2.fcs	ms NK1.1+/CD115-	ms NK1.1+/CD115-	CD19- CD3-	Er170Di	pSTAT4	IL-2	MS5	M	Mouse	median	6.520933151245117
R35W9_MS5_Ms_M_IL-2.fcs	ms NK1.1+/CD115-	ms NK1.1+/CD115-	CD19- CD3-	Yb172Di	p4E-BP1	IL-2	MS5	M	Mouse	median	6.959756374359131
R35W9_MS5_Ms_M_IL-2.fcs	ms NK1.1+/CD115-	ms NK1.1+/CD115-	CD19- CD3-	Tm169Di	Ki67	IL-2	MS5	M	Mouse	median	12.637029647827148
R35W9_MS5_Ms_M_IL-2.fcs	ms NK1.1+/CD115-	ms NK1.1+/CD115-	CD19- CD3-	Dy163Di	IkBa	IL-2	MS5	M	Mouse	median	19.013736724853516
R35W9_MS5_Ms_M_IL-2.fcs	Mouse pDCs	Mouse pDCs	FcεRIα-	La139Di	pSTAT3	IL-2	MS5	M	Mouse	median	35.00028419494629
R35W9_MS5_Ms_M_IL-2.fcs	Mouse pDCs	Mouse pDCs	FcεRIα-	Nd144Di	pMAPKAPK2	IL-2	MS5	M	Mouse	median	7.100580453872681
R35W9_MS5_Ms_M_IL-2.fcs	Mouse pDCs	Mouse pDCs	FcεRIα-	Nd145Di	pCREB	IL-2	MS5	M	Mouse	median	29.486777305603027
R35W9_MS5_Ms_M_IL-2.fcs	Mouse pDCs	Mouse pDCs	FcεRIα-	Nd146Di	pPLCg2	IL-2	MS5	M	Mouse	median	24.442461013793945
R35W9_MS5_Ms_M_IL-2.fcs	Mouse pDCs	Mouse pDCs	FcεRIα-	Sm147Di	pSTAT1	IL-2	MS5	M	Mouse	median	5.669719696044922
R35W9_MS5_Ms_M_IL-2.fcs	Mouse pDCs	Mouse pDCs	FcεRIα-	Sm149Di	pSTAT5	IL-2	MS5	M	Mouse	median	11.368148803710938
R35W9_MS5_Ms_M_IL-2.fcs	Mouse pDCs	Mouse pDCs	FcεRIα-	Sm150Di	pS6	IL-2	MS5	M	Mouse	median	47.63995170593262
R35W9_MS5_Ms_M_IL-2.fcs	Mouse pDCs	Mouse pDCs	FcεRIα-	Sm152Di	pErk1/2	IL-2	MS5	M	Mouse	median	12.98115587234497
R35W9_MS5_Ms_M_IL-2.fcs	Mouse pDCs	Mouse pDCs	FcεRIα-	Sm154Di	pP38	IL-2	MS5	M	Mouse	median	5.786632776260376
R35W9_MS5_Ms_M_IL-2.fcs	Mouse pDCs	Mouse pDCs	FcεRIα-	Gd160Di	pZap70/Syk	IL-2	MS5	M	Mouse	median	3.052611827850342
R35W9_MS5_Ms_M_IL-2.fcs	Mouse pDCs	Mouse pDCs	FcεRIα-	Dy161Di	pTBK1	IL-2	MS5	M	Mouse	median	2.8486404418945312
R35W9_MS5_Ms_M_IL-2.fcs	Mouse pDCs	Mouse pDCs	FcεRIα-	Ho165Di	pSTAT6	IL-2	MS5	M	Mouse	median	19.830934524536133
R35W9_MS5_Ms_M_IL-2.fcs	Mouse pDCs	Mouse pDCs	FcεRIα-	Er170Di	pSTAT4	IL-2	MS5	M	Mouse	median	5.628170967102051
R35W9_MS5_Ms_M_IL-2.fcs	Mouse pDCs	Mouse pDCs	FcεRIα-	Yb172Di	p4E-BP1	IL-2	MS5	M	Mouse	median	9.532253742218018
R35W9_MS5_Ms_M_IL-2.fcs	Mouse pDCs	Mouse pDCs	FcεRIα-	Tm169Di	Ki67	IL-2	MS5	M	Mouse	median	18.92337417602539
R35W9_MS5_Ms_M_IL-2.fcs	Mouse pDCs	Mouse pDCs	FcεRIα-	Dy163Di	IkBa	IL-2	MS5	M	Mouse	median	11.430239200592041
R35W9_MS5_Ms_M_IL-2.fcs	Mouse Ly6C+	Mouse Ly6C+	ms CD115+/NK1.1-	La139Di	pSTAT3	IL-2	MS5	M	Mouse	median	26.23406982421875
R35W9_MS5_Ms_M_IL-2.fcs	Mouse Ly6C+	Mouse Ly6C+	ms CD115+/NK1.1-	Nd144Di	pMAPKAPK2	IL-2	MS5	M	Mouse	median	7.753057479858398
R35W9_MS5_Ms_M_IL-2.fcs	Mouse Ly6C+	Mouse Ly6C+	ms CD115+/NK1.1-	Nd145Di	pCREB	IL-2	MS5	M	Mouse	median	28.937408447265625
R35W9_MS5_Ms_M_IL-2.fcs	Mouse Ly6C+	Mouse Ly6C+	ms CD115+/NK1.1-	Nd146Di	pPLCg2	IL-2	MS5	M	Mouse	median	11.664438247680664
R35W9_MS5_Ms_M_IL-2.fcs	Mouse Ly6C+	Mouse Ly6C+	ms CD115+/NK1.1-	Sm147Di	pSTAT1	IL-2	MS5	M	Mouse	median	3.541083574295044
R35W9_MS5_Ms_M_IL-2.fcs	Mouse Ly6C+	Mouse Ly6C+	ms CD115+/NK1.1-	Sm149Di	pSTAT5	IL-2	MS5	M	Mouse	median	15.999435424804688
R35W9_MS5_Ms_M_IL-2.fcs	Mouse Ly6C+	Mouse Ly6C+	ms CD115+/NK1.1-	Sm150Di	pS6	IL-2	MS5	M	Mouse	median	85.92194366455078
R35W9_MS5_Ms_M_IL-2.fcs	Mouse Ly6C+	Mouse Ly6C+	ms CD115+/NK1.1-	Sm152Di	pErk1/2	IL-2	MS5	M	Mouse	median	11.04328441619873
R35W9_MS5_Ms_M_IL-2.fcs	Mouse Ly6C+	Mouse Ly6C+	ms CD115+/NK1.1-	Sm154Di	pP38	IL-2	MS5	M	Mouse	median	4.468656063079834
R35W9_MS5_Ms_M_IL-2.fcs	Mouse Ly6C+	Mouse Ly6C+	ms CD115+/NK1.1-	Gd160Di	pZap70/Syk	IL-2	MS5	M	Mouse	median	1.7874668836593628
R35W9_MS5_Ms_M_IL-2.fcs	Mouse Ly6C+	Mouse Ly6C+	ms CD115+/NK1.1-	Dy161Di	pTBK1	IL-2	MS5	M	Mouse	median	5.331371307373047
R35W9_MS5_Ms_M_IL-2.fcs	Mouse Ly6C+	Mouse Ly6C+	ms CD115+/NK1.1-	Ho165Di	pSTAT6	IL-2	MS5	M	Mouse	median	10.95268440246582
R35W9_MS5_Ms_M_IL-2.fcs	Mouse Ly6C+	Mouse Ly6C+	ms CD115+/NK1.1-	Er170Di	pSTAT4	IL-2	MS5	M	Mouse	median	4.7705912590026855
R35W9_MS5_Ms_M_IL-2.fcs	Mouse Ly6C+	Mouse Ly6C+	ms CD115+/NK1.1-	Yb172Di	p4E-BP1	IL-2	MS5	M	Mouse	median	21.618139266967773
R35W9_MS5_Ms_M_IL-2.fcs	Mouse Ly6C+	Mouse Ly6C+	ms CD115+/NK1.1-	Tm169Di	Ki67	IL-2	MS5	M	Mouse	median	118.06072235107422
R35W9_MS5_Ms_M_IL-2.fcs	Mouse Ly6C+	Mouse Ly6C+	ms CD115+/NK1.1-	Dy163Di	IkBa	IL-2	MS5	M	Mouse	median	34.1712646484375
R35W9_MS5_Ms_M_IL-2.fcs	Mouse Ly6C-	Mouse Ly6C-	ms CD115+/NK1.1-	La139Di	pSTAT3	IL-2	MS5	M	Mouse	median	17.520434379577637
R35W9_MS5_Ms_M_IL-2.fcs	Mouse Ly6C-	Mouse Ly6C-	ms CD115+/NK1.1-	Nd144Di	pMAPKAPK2	IL-2	MS5	M	Mouse	median	7.285437107086182
R35W9_MS5_Ms_M_IL-2.fcs	Mouse Ly6C-	Mouse Ly6C-	ms CD115+/NK1.1-	Nd145Di	pCREB	IL-2	MS5	M	Mouse	median	32.41439628601074
R35W9_MS5_Ms_M_IL-2.fcs	Mouse Ly6C-	Mouse Ly6C-	ms CD115+/NK1.1-	Nd146Di	pPLCg2	IL-2	MS5	M	Mouse	median	22.48696994781494
R35W9_MS5_Ms_M_IL-2.fcs	Mouse Ly6C-	Mouse Ly6C-	ms CD115+/NK1.1-	Sm147Di	pSTAT1	IL-2	MS5	M	Mouse	median	2.49540114402771
R35W9_MS5_Ms_M_IL-2.fcs	Mouse Ly6C-	Mouse Ly6C-	ms CD115+/NK1.1-	Sm149Di	pSTAT5	IL-2	MS5	M	Mouse	median	11.53803825378418
R35W9_MS5_Ms_M_IL-2.fcs	Mouse Ly6C-	Mouse Ly6C-	ms CD115+/NK1.1-	Sm150Di	pS6	IL-2	MS5	M	Mouse	median	52.71549987792969
R35W9_MS5_Ms_M_IL-2.fcs	Mouse Ly6C-	Mouse Ly6C-	ms CD115+/NK1.1-	Sm152Di	pErk1/2	IL-2	MS5	M	Mouse	median	8.71263074874878
R35W9_MS5_Ms_M_IL-2.fcs	Mouse Ly6C-	Mouse Ly6C-	ms CD115+/NK1.1-	Sm154Di	pP38	IL-2	MS5	M	Mouse	median	4.629360198974609
R35W9_MS5_Ms_M_IL-2.fcs	Mouse Ly6C-	Mouse Ly6C-	ms CD115+/NK1.1-	Gd160Di	pZap70/Syk	IL-2	MS5	M	Mouse	median	2.8069814443588257
R35W9_MS5_Ms_M_IL-2.fcs	Mouse Ly6C-	Mouse Ly6C-	ms CD115+/NK1.1-	Dy161Di	pTBK1	IL-2	MS5	M	Mouse	median	6.399632215499878
R35W9_MS5_Ms_M_IL-2.fcs	Mouse Ly6C-	Mouse Ly6C-	ms CD115+/NK1.1-	Ho165Di	pSTAT6	IL-2	MS5	M	Mouse	median	10.228853225708008
R35W9_MS5_Ms_M_IL-2.fcs	Mouse Ly6C-	Mouse Ly6C-	ms CD115+/NK1.1-	Er170Di	pSTAT4	IL-2	MS5	M	Mouse	median	5.9895124435424805
R35W9_MS5_Ms_M_IL-2.fcs	Mouse Ly6C-	Mouse Ly6C-	ms CD115+/NK1.1-	Yb172Di	p4E-BP1	IL-2	MS5	M	Mouse	median	18.553653717041016
R35W9_MS5_Ms_M_IL-2.fcs	Mouse Ly6C-	Mouse Ly6C-	ms CD115+/NK1.1-	Tm169Di	Ki67	IL-2	MS5	M	Mouse	median	15.993546485900879
R35W9_MS5_Ms_M_IL-2.fcs	Mouse Ly6C-	Mouse Ly6C-	ms CD115+/NK1.1-	Dy163Di	IkBa	IL-2	MS5	M	Mouse	median	36.33012580871582
R35W9_MS5_Ms_M_IL-2.fcs	CD8+T cells	CD8+T cells	T Cells	La139Di	pSTAT3	IL-2	MS5	M	Mouse	median	15.70512866973877
R35W9_MS5_Ms_M_IL-2.fcs	CD8+T cells	CD8+T cells	T Cells	Nd144Di	pMAPKAPK2	IL-2	MS5	M	Mouse	median	5.871405124664307
R35W9_MS5_Ms_M_IL-2.fcs	CD8+T cells	CD8+T cells	T Cells	Nd145Di	pCREB	IL-2	MS5	M	Mouse	median	31.612451553344727
R35W9_MS5_Ms_M_IL-2.fcs	CD8+T cells	CD8+T cells	T Cells	Nd146Di	pPLCg2	IL-2	MS5	M	Mouse	median	9.142035484313965
R35W9_MS5_Ms_M_IL-2.fcs	CD8+T cells	CD8+T cells	T Cells	Sm147Di	pSTAT1	IL-2	MS5	M	Mouse	median	2.132002353668213
R35W9_MS5_Ms_M_IL-2.fcs	CD8+T cells	CD8+T cells	T Cells	Sm149Di	pSTAT5	IL-2	MS5	M	Mouse	median	22.779159545898438
R35W9_MS5_Ms_M_IL-2.fcs	CD8+T cells	CD8+T cells	T Cells	Sm150Di	pS6	IL-2	MS5	M	Mouse	median	40.247291564941406
R35W9_MS5_Ms_M_IL-2.fcs	CD8+T cells	CD8+T cells	T Cells	Sm152Di	pErk1/2	IL-2	MS5	M	Mouse	median	10.119504928588867
R35W9_MS5_Ms_M_IL-2.fcs	CD8+T cells	CD8+T cells	T Cells	Sm154Di	pP38	IL-2	MS5	M	Mouse	median	5.706034183502197
R35W9_MS5_Ms_M_IL-2.fcs	CD8+T cells	CD8+T cells	T Cells	Gd160Di	pZap70/Syk	IL-2	MS5	M	Mouse	median	2.7116355895996094
R35W9_MS5_Ms_M_IL-2.fcs	CD8+T cells	CD8+T cells	T Cells	Dy161Di	pTBK1	IL-2	MS5	M	Mouse	median	2.8354928493499756
R35W9_MS5_Ms_M_IL-2.fcs	CD8+T cells	CD8+T cells	T Cells	Ho165Di	pSTAT6	IL-2	MS5	M	Mouse	median	10.70179557800293
R35W9_MS5_Ms_M_IL-2.fcs	CD8+T cells	CD8+T cells	T Cells	Er170Di	pSTAT4	IL-2	MS5	M	Mouse	median	4.159783840179443
R35W9_MS5_Ms_M_IL-2.fcs	CD8+T cells	CD8+T cells	T Cells	Yb172Di	p4E-BP1	IL-2	MS5	M	Mouse	median	5.845590591430664
R35W9_MS5_Ms_M_IL-2.fcs	CD8+T cells	CD8+T cells	T Cells	Tm169Di	Ki67	IL-2	MS5	M	Mouse	median	9.825493812561035
R35W9_MS5_Ms_M_IL-2.fcs	CD8+T cells	CD8+T cells	T Cells	Dy163Di	IkBa	IL-2	MS5	M	Mouse	median	19.272525787353516
R35W9_MS5_Ms_M_IL-2.fcs	CD4+T cells	CD4+T cells	T Cells	La139Di	pSTAT3	IL-2	MS5	M	Mouse	median	15.345106601715088
R35W9_MS5_Ms_M_IL-2.fcs	CD4+T cells	CD4+T cells	T Cells	Nd144Di	pMAPKAPK2	IL-2	MS5	M	Mouse	median	6.180584192276001
R35W9_MS5_Ms_M_IL-2.fcs	CD4+T cells	CD4+T cells	T Cells	Nd145Di	pCREB	IL-2	MS5	M	Mouse	median	42.53955078125
R35W9_MS5_Ms_M_IL-2.fcs	CD4+T cells	CD4+T cells	T Cells	Nd146Di	pPLCg2	IL-2	MS5	M	Mouse	median	7.650816202163696
R35W9_MS5_Ms_M_IL-2.fcs	CD4+T cells	CD4+T cells	T Cells	Sm147Di	pSTAT1	IL-2	MS5	M	Mouse	median	1.973979651927948
R35W9_MS5_Ms_M_IL-2.fcs	CD4+T cells	CD4+T cells	T Cells	Sm149Di	pSTAT5	IL-2	MS5	M	Mouse	median	14.393840312957764
R35W9_MS5_Ms_M_IL-2.fcs	CD4+T cells	CD4+T cells	T Cells	Sm150Di	pS6	IL-2	MS5	M	Mouse	median	37.138614654541016
R35W9_MS5_Ms_M_IL-2.fcs	CD4+T cells	CD4+T cells	T Cells	Sm152Di	pErk1/2	IL-2	MS5	M	Mouse	median	10.209391593933105
R35W9_MS5_Ms_M_IL-2.fcs	CD4+T cells	CD4+T cells	T Cells	Sm154Di	pP38	IL-2	MS5	M	Mouse	median	4.681721925735474
R35W9_MS5_Ms_M_IL-2.fcs	CD4+T cells	CD4+T cells	T Cells	Gd160Di	pZap70/Syk	IL-2	MS5	M	Mouse	median	2.7052440643310547
R35W9_MS5_Ms_M_IL-2.fcs	CD4+T cells	CD4+T cells	T Cells	Dy161Di	pTBK1	IL-2	MS5	M	Mouse	median	2.559826970100403
R35W9_MS5_Ms_M_IL-2.fcs	CD4+T cells	CD4+T cells	T Cells	Ho165Di	pSTAT6	IL-2	MS5	M	Mouse	median	9.731347560882568
R35W9_MS5_Ms_M_IL-2.fcs	CD4+T cells	CD4+T cells	T Cells	Er170Di	pSTAT4	IL-2	MS5	M	Mouse	median	3.4635759592056274
R35W9_MS5_Ms_M_IL-2.fcs	CD4+T cells	CD4+T cells	T Cells	Yb172Di	p4E-BP1	IL-2	MS5	M	Mouse	median	7.199360132217407
R35W9_MS5_Ms_M_IL-2.fcs	CD4+T cells	CD4+T cells	T Cells	Tm169Di	Ki67	IL-2	MS5	M	Mouse	median	8.78831148147583
R35W9_MS5_Ms_M_IL-2.fcs	CD4+T cells	CD4+T cells	T Cells	Dy163Di	IkBa	IL-2	MS5	M	Mouse	median	19.676817893981934
R35W9_MS5_Ms_M_IL-2.fcs	CD4+/CD8+	CD4+/CD8+	T Cells	La139Di	pSTAT3	IL-2	MS5	M	Mouse	median	27.38456153869629
R35W9_MS5_Ms_M_IL-2.fcs	CD4+/CD8+	CD4+/CD8+	T Cells	Nd144Di	pMAPKAPK2	IL-2	MS5	M	Mouse	median	9.77639102935791
R35W9_MS5_Ms_M_IL-2.fcs	CD4+/CD8+	CD4+/CD8+	T Cells	Nd145Di	pCREB	IL-2	MS5	M	Mouse	median	53.856170654296875
R35W9_MS5_Ms_M_IL-2.fcs	CD4+/CD8+	CD4+/CD8+	T Cells	Nd146Di	pPLCg2	IL-2	MS5	M	Mouse	median	15.832956314086914
R35W9_MS5_Ms_M_IL-2.fcs	CD4+/CD8+	CD4+/CD8+	T Cells	Sm147Di	pSTAT1	IL-2	MS5	M	Mouse	median	3.935527801513672
R35W9_MS5_Ms_M_IL-2.fcs	CD4+/CD8+	CD4+/CD8+	T Cells	Sm149Di	pSTAT5	IL-2	MS5	M	Mouse	median	23.22918128967285
R35W9_MS5_Ms_M_IL-2.fcs	CD4+/CD8+	CD4+/CD8+	T Cells	Sm150Di	pS6	IL-2	MS5	M	Mouse	median	67.13208770751953
R35W9_MS5_Ms_M_IL-2.fcs	CD4+/CD8+	CD4+/CD8+	T Cells	Sm152Di	pErk1/2	IL-2	MS5	M	Mouse	median	16.275251388549805
R35W9_MS5_Ms_M_IL-2.fcs	CD4+/CD8+	CD4+/CD8+	T Cells	Sm154Di	pP38	IL-2	MS5	M	Mouse	median	8.70932388305664
R35W9_MS5_Ms_M_IL-2.fcs	CD4+/CD8+	CD4+/CD8+	T Cells	Gd160Di	pZap70/Syk	IL-2	MS5	M	Mouse	median	4.256567478179932
R35W9_MS5_Ms_M_IL-2.fcs	CD4+/CD8+	CD4+/CD8+	T Cells	Dy161Di	pTBK1	IL-2	MS5	M	Mouse	median	3.7705562114715576
R35W9_MS5_Ms_M_IL-2.fcs	CD4+/CD8+	CD4+/CD8+	T Cells	Ho165Di	pSTAT6	IL-2	MS5	M	Mouse	median	16.90752410888672
R35W9_MS5_Ms_M_IL-2.fcs	CD4+/CD8+	CD4+/CD8+	T Cells	Er170Di	pSTAT4	IL-2	MS5	M	Mouse	median	5.2371296882629395
R35W9_MS5_Ms_M_IL-2.fcs	CD4+/CD8+	CD4+/CD8+	T Cells	Yb172Di	p4E-BP1	IL-2	MS5	M	Mouse	median	10.457472801208496
R35W9_MS5_Ms_M_IL-2.fcs	CD4+/CD8+	CD4+/CD8+	T Cells	Tm169Di	Ki67	IL-2	MS5	M	Mouse	median	14.341395378112793
R35W9_MS5_Ms_M_IL-2.fcs	CD4+/CD8+	CD4+/CD8+	T Cells	Dy163Di	IkBa	IL-2	MS5	M	Mouse	median	28.046865463256836
R35W9_MS5_Ms_M_R848.fcs	Neutrophils	Neutrophils	Non-Basophils	La139Di	pSTAT3	R848	MS5	M	Mouse	median	40.05975341796875
R35W9_MS5_Ms_M_R848.fcs	Neutrophils	Neutrophils	Non-Basophils	Nd144Di	pMAPKAPK2	R848	MS5	M	Mouse	median	10.87806510925293
R35W9_MS5_Ms_M_R848.fcs	Neutrophils	Neutrophils	Non-Basophils	Nd145Di	pCREB	R848	MS5	M	Mouse	median	34.26835250854492
R35W9_MS5_Ms_M_R848.fcs	Neutrophils	Neutrophils	Non-Basophils	Nd146Di	pPLCg2	R848	MS5	M	Mouse	median	9.15706729888916
R35W9_MS5_Ms_M_R848.fcs	Neutrophils	Neutrophils	Non-Basophils	Sm147Di	pSTAT1	R848	MS5	M	Mouse	median	4.683691024780273
R35W9_MS5_Ms_M_R848.fcs	Neutrophils	Neutrophils	Non-Basophils	Sm149Di	pSTAT5	R848	MS5	M	Mouse	median	8.008074760437012
R35W9_MS5_Ms_M_R848.fcs	Neutrophils	Neutrophils	Non-Basophils	Sm150Di	pS6	R848	MS5	M	Mouse	median	64.53517150878906
R35W9_MS5_Ms_M_R848.fcs	Neutrophils	Neutrophils	Non-Basophils	Sm152Di	pErk1/2	R848	MS5	M	Mouse	median	21.890838623046875
R35W9_MS5_Ms_M_R848.fcs	Neutrophils	Neutrophils	Non-Basophils	Sm154Di	pP38	R848	MS5	M	Mouse	median	5.706447601318359
R35W9_MS5_Ms_M_R848.fcs	Neutrophils	Neutrophils	Non-Basophils	Gd160Di	pZap70/Syk	R848	MS5	M	Mouse	median	4.535979747772217
R35W9_MS5_Ms_M_R848.fcs	Neutrophils	Neutrophils	Non-Basophils	Dy161Di	pTBK1	R848	MS5	M	Mouse	median	2.3174850940704346
R35W9_MS5_Ms_M_R848.fcs	Neutrophils	Neutrophils	Non-Basophils	Ho165Di	pSTAT6	R848	MS5	M	Mouse	median	4.418472766876221
R35W9_MS5_Ms_M_R848.fcs	Neutrophils	Neutrophils	Non-Basophils	Er170Di	pSTAT4	R848	MS5	M	Mouse	median	3.0916759967803955
R35W9_MS5_Ms_M_R848.fcs	Neutrophils	Neutrophils	Non-Basophils	Yb172Di	p4E-BP1	R848	MS5	M	Mouse	median	6.021137714385986
R35W9_MS5_Ms_M_R848.fcs	Neutrophils	Neutrophils	Non-Basophils	Tm169Di	Ki67	R848	MS5	M	Mouse	median	49.16267776489258
R35W9_MS5_Ms_M_R848.fcs	Neutrophils	Neutrophils	Non-Basophils	Dy163Di	IkBa	R848	MS5	M	Mouse	median	4.534209251403809
R35W9_MS5_Ms_M_R848.fcs	B Cells	B Cells	CD45+ CD66-	La139Di	pSTAT3	R848	MS5	M	Mouse	median	21.0931453704834
R35W9_MS5_Ms_M_R848.fcs	B Cells	B Cells	CD45+ CD66-	Nd144Di	pMAPKAPK2	R848	MS5	M	Mouse	median	5.1025238037109375
R35W9_MS5_Ms_M_R848.fcs	B Cells	B Cells	CD45+ CD66-	Nd145Di	pCREB	R848	MS5	M	Mouse	median	26.300719261169434
R35W9_MS5_Ms_M_R848.fcs	B Cells	B Cells	CD45+ CD66-	Nd146Di	pPLCg2	R848	MS5	M	Mouse	median	7.330334424972534
R35W9_MS5_Ms_M_R848.fcs	B Cells	B Cells	CD45+ CD66-	Sm147Di	pSTAT1	R848	MS5	M	Mouse	median	6.048773765563965
R35W9_MS5_Ms_M_R848.fcs	B Cells	B Cells	CD45+ CD66-	Sm149Di	pSTAT5	R848	MS5	M	Mouse	median	6.554359436035156
R35W9_MS5_Ms_M_R848.fcs	B Cells	B Cells	CD45+ CD66-	Sm150Di	pS6	R848	MS5	M	Mouse	median	29.36418628692627
R35W9_MS5_Ms_M_R848.fcs	B Cells	B Cells	CD45+ CD66-	Sm152Di	pErk1/2	R848	MS5	M	Mouse	median	6.7641918659210205
R35W9_MS5_Ms_M_R848.fcs	B Cells	B Cells	CD45+ CD66-	Sm154Di	pP38	R848	MS5	M	Mouse	median	3.322261929512024
R35W9_MS5_Ms_M_R848.fcs	B Cells	B Cells	CD45+ CD66-	Gd160Di	pZap70/Syk	R848	MS5	M	Mouse	median	2.263453245162964
R35W9_MS5_Ms_M_R848.fcs	B Cells	B Cells	CD45+ CD66-	Dy161Di	pTBK1	R848	MS5	M	Mouse	median	4.319139719009399
R35W9_MS5_Ms_M_R848.fcs	B Cells	B Cells	CD45+ CD66-	Ho165Di	pSTAT6	R848	MS5	M	Mouse	median	9.187533378601074
R35W9_MS5_Ms_M_R848.fcs	B Cells	B Cells	CD45+ CD66-	Er170Di	pSTAT4	R848	MS5	M	Mouse	median	3.9290945529937744
R35W9_MS5_Ms_M_R848.fcs	B Cells	B Cells	CD45+ CD66-	Yb172Di	p4E-BP1	R848	MS5	M	Mouse	median	11.35646915435791
R35W9_MS5_Ms_M_R848.fcs	B Cells	B Cells	CD45+ CD66-	Tm169Di	Ki67	R848	MS5	M	Mouse	median	8.850491046905518
R35W9_MS5_Ms_M_R848.fcs	B Cells	B Cells	CD45+ CD66-	Dy163Di	IkBa	R848	MS5	M	Mouse	median	24.28071689605713
R35W9_MS5_Ms_M_R848.fcs	Mouse Basophils	Mouse Basophils	ms NK1.1-	La139Di	pSTAT3	R848	MS5	M	Mouse	median	19.63327980041504
R35W9_MS5_Ms_M_R848.fcs	Mouse Basophils	Mouse Basophils	ms NK1.1-	Nd144Di	pMAPKAPK2	R848	MS5	M	Mouse	median	10.703021049499512
R35W9_MS5_Ms_M_R848.fcs	Mouse Basophils	Mouse Basophils	ms NK1.1-	Nd145Di	pCREB	R848	MS5	M	Mouse	median	38.97126388549805
R35W9_MS5_Ms_M_R848.fcs	Mouse Basophils	Mouse Basophils	ms NK1.1-	Nd146Di	pPLCg2	R848	MS5	M	Mouse	median	6.039100646972656
R35W9_MS5_Ms_M_R848.fcs	Mouse Basophils	Mouse Basophils	ms NK1.1-	Sm147Di	pSTAT1	R848	MS5	M	Mouse	median	3.0856080055236816
R35W9_MS5_Ms_M_R848.fcs	Mouse Basophils	Mouse Basophils	ms NK1.1-	Sm149Di	pSTAT5	R848	MS5	M	Mouse	median	7.4362592697143555
R35W9_MS5_Ms_M_R848.fcs	Mouse Basophils	Mouse Basophils	ms NK1.1-	Sm150Di	pS6	R848	MS5	M	Mouse	median	35.38908004760742
R35W9_MS5_Ms_M_R848.fcs	Mouse Basophils	Mouse Basophils	ms NK1.1-	Sm152Di	pErk1/2	R848	MS5	M	Mouse	median	13.26632308959961
R35W9_MS5_Ms_M_R848.fcs	Mouse Basophils	Mouse Basophils	ms NK1.1-	Sm154Di	pP38	R848	MS5	M	Mouse	median	6.486780643463135
R35W9_MS5_Ms_M_R848.fcs	Mouse Basophils	Mouse Basophils	ms NK1.1-	Gd160Di	pZap70/Syk	R848	MS5	M	Mouse	median	2.001779079437256
R35W9_MS5_Ms_M_R848.fcs	Mouse Basophils	Mouse Basophils	ms NK1.1-	Dy161Di	pTBK1	R848	MS5	M	Mouse	median	13.162811279296875
R35W9_MS5_Ms_M_R848.fcs	Mouse Basophils	Mouse Basophils	ms NK1.1-	Ho165Di	pSTAT6	R848	MS5	M	Mouse	median	17.96595573425293
R35W9_MS5_Ms_M_R848.fcs	Mouse Basophils	Mouse Basophils	ms NK1.1-	Er170Di	pSTAT4	R848	MS5	M	Mouse	median	4.315532207489014
R35W9_MS5_Ms_M_R848.fcs	Mouse Basophils	Mouse Basophils	ms NK1.1-	Yb172Di	p4E-BP1	R848	MS5	M	Mouse	median	7.732258319854736
R35W9_MS5_Ms_M_R848.fcs	Mouse Basophils	Mouse Basophils	ms NK1.1-	Tm169Di	Ki67	R848	MS5	M	Mouse	median	118.30145263671875
R35W9_MS5_Ms_M_R848.fcs	Mouse Basophils	Mouse Basophils	ms NK1.1-	Dy163Di	IkBa	R848	MS5	M	Mouse	median	40.94140625
R35W9_MS5_Ms_M_R848.fcs	ms NK1.1+/CD115-	ms NK1.1+/CD115-	CD19- CD3-	La139Di	pSTAT3	R848	MS5	M	Mouse	median	11.829339027404785
R35W9_MS5_Ms_M_R848.fcs	ms NK1.1+/CD115-	ms NK1.1+/CD115-	CD19- CD3-	Nd144Di	pMAPKAPK2	R848	MS5	M	Mouse	median	4.855877637863159
R35W9_MS5_Ms_M_R848.fcs	ms NK1.1+/CD115-	ms NK1.1+/CD115-	CD19- CD3-	Nd145Di	pCREB	R848	MS5	M	Mouse	median	22.056429862976074
R35W9_MS5_Ms_M_R848.fcs	ms NK1.1+/CD115-	ms NK1.1+/CD115-	CD19- CD3-	Nd146Di	pPLCg2	R848	MS5	M	Mouse	median	6.5928661823272705
R35W9_MS5_Ms_M_R848.fcs	ms NK1.1+/CD115-	ms NK1.1+/CD115-	CD19- CD3-	Sm147Di	pSTAT1	R848	MS5	M	Mouse	median	1.9531868696212769
R35W9_MS5_Ms_M_R848.fcs	ms NK1.1+/CD115-	ms NK1.1+/CD115-	CD19- CD3-	Sm149Di	pSTAT5	R848	MS5	M	Mouse	median	7.417079448699951
R35W9_MS5_Ms_M_R848.fcs	ms NK1.1+/CD115-	ms NK1.1+/CD115-	CD19- CD3-	Sm150Di	pS6	R848	MS5	M	Mouse	median	23.767552375793457
R35W9_MS5_Ms_M_R848.fcs	ms NK1.1+/CD115-	ms NK1.1+/CD115-	CD19- CD3-	Sm152Di	pErk1/2	R848	MS5	M	Mouse	median	6.972932577133179
R35W9_MS5_Ms_M_R848.fcs	ms NK1.1+/CD115-	ms NK1.1+/CD115-	CD19- CD3-	Sm154Di	pP38	R848	MS5	M	Mouse	median	3.314788341522217
R35W9_MS5_Ms_M_R848.fcs	ms NK1.1+/CD115-	ms NK1.1+/CD115-	CD19- CD3-	Gd160Di	pZap70/Syk	R848	MS5	M	Mouse	median	1.5267057418823242
R35W9_MS5_Ms_M_R848.fcs	ms NK1.1+/CD115-	ms NK1.1+/CD115-	CD19- CD3-	Dy161Di	pTBK1	R848	MS5	M	Mouse	median	3.2859535217285156
R35W9_MS5_Ms_M_R848.fcs	ms NK1.1+/CD115-	ms NK1.1+/CD115-	CD19- CD3-	Ho165Di	pSTAT6	R848	MS5	M	Mouse	median	9.690574645996094
R35W9_MS5_Ms_M_R848.fcs	ms NK1.1+/CD115-	ms NK1.1+/CD115-	CD19- CD3-	Er170Di	pSTAT4	R848	MS5	M	Mouse	median	4.635653018951416
R35W9_MS5_Ms_M_R848.fcs	ms NK1.1+/CD115-	ms NK1.1+/CD115-	CD19- CD3-	Yb172Di	p4E-BP1	R848	MS5	M	Mouse	median	6.296232223510742
R35W9_MS5_Ms_M_R848.fcs	ms NK1.1+/CD115-	ms NK1.1+/CD115-	CD19- CD3-	Tm169Di	Ki67	R848	MS5	M	Mouse	median	11.133031845092773
R35W9_MS5_Ms_M_R848.fcs	ms NK1.1+/CD115-	ms NK1.1+/CD115-	CD19- CD3-	Dy163Di	IkBa	R848	MS5	M	Mouse	median	18.80045223236084
R35W9_MS5_Ms_M_R848.fcs	Mouse pDCs	Mouse pDCs	FcεRIα-	La139Di	pSTAT3	R848	MS5	M	Mouse	median	45.649322509765625
R35W9_MS5_Ms_M_R848.fcs	Mouse pDCs	Mouse pDCs	FcεRIα-	Nd144Di	pMAPKAPK2	R848	MS5	M	Mouse	median	10.823101997375488
R35W9_MS5_Ms_M_R848.fcs	Mouse pDCs	Mouse pDCs	FcεRIα-	Nd145Di	pCREB	R848	MS5	M	Mouse	median	48.48869323730469
R35W9_MS5_Ms_M_R848.fcs	Mouse pDCs	Mouse pDCs	FcεRIα-	Nd146Di	pPLCg2	R848	MS5	M	Mouse	median	16.712406158447266
R35W9_MS5_Ms_M_R848.fcs	Mouse pDCs	Mouse pDCs	FcεRIα-	Sm147Di	pSTAT1	R848	MS5	M	Mouse	median	3.6351401805877686
R35W9_MS5_Ms_M_R848.fcs	Mouse pDCs	Mouse pDCs	FcεRIα-	Sm149Di	pSTAT5	R848	MS5	M	Mouse	median	9.655950546264648
R35W9_MS5_Ms_M_R848.fcs	Mouse pDCs	Mouse pDCs	FcεRIα-	Sm150Di	pS6	R848	MS5	M	Mouse	median	56.41282272338867
R35W9_MS5_Ms_M_R848.fcs	Mouse pDCs	Mouse pDCs	FcεRIα-	Sm152Di	pErk1/2	R848	MS5	M	Mouse	median	14.12025260925293
R35W9_MS5_Ms_M_R848.fcs	Mouse pDCs	Mouse pDCs	FcεRIα-	Sm154Di	pP38	R848	MS5	M	Mouse	median	7.364564895629883
R35W9_MS5_Ms_M_R848.fcs	Mouse pDCs	Mouse pDCs	FcεRIα-	Gd160Di	pZap70/Syk	R848	MS5	M	Mouse	median	2.992269992828369
R35W9_MS5_Ms_M_R848.fcs	Mouse pDCs	Mouse pDCs	FcεRIα-	Dy161Di	pTBK1	R848	MS5	M	Mouse	median	3.4641647338867188
R35W9_MS5_Ms_M_R848.fcs	Mouse pDCs	Mouse pDCs	FcεRIα-	Ho165Di	pSTAT6	R848	MS5	M	Mouse	median	20.938488006591797
R35W9_MS5_Ms_M_R848.fcs	Mouse pDCs	Mouse pDCs	FcεRIα-	Er170Di	pSTAT4	R848	MS5	M	Mouse	median	5.451881408691406
R35W9_MS5_Ms_M_R848.fcs	Mouse pDCs	Mouse pDCs	FcεRIα-	Yb172Di	p4E-BP1	R848	MS5	M	Mouse	median	7.638524532318115
R35W9_MS5_Ms_M_R848.fcs	Mouse pDCs	Mouse pDCs	FcεRIα-	Tm169Di	Ki67	R848	MS5	M	Mouse	median	14.186812400817871
R35W9_MS5_Ms_M_R848.fcs	Mouse pDCs	Mouse pDCs	FcεRIα-	Dy163Di	IkBa	R848	MS5	M	Mouse	median	3.777470827102661
R35W9_MS5_Ms_M_R848.fcs	Mouse Ly6C+	Mouse Ly6C+	ms CD115+/NK1.1-	La139Di	pSTAT3	R848	MS5	M	Mouse	median	27.447690963745117
R35W9_MS5_Ms_M_R848.fcs	Mouse Ly6C+	Mouse Ly6C+	ms CD115+/NK1.1-	Nd144Di	pMAPKAPK2	R848	MS5	M	Mouse	median	9.047479629516602
R35W9_MS5_Ms_M_R848.fcs	Mouse Ly6C+	Mouse Ly6C+	ms CD115+/NK1.1-	Nd145Di	pCREB	R848	MS5	M	Mouse	median	30.54932975769043
R35W9_MS5_Ms_M_R848.fcs	Mouse Ly6C+	Mouse Ly6C+	ms CD115+/NK1.1-	Nd146Di	pPLCg2	R848	MS5	M	Mouse	median	10.077280044555664
R35W9_MS5_Ms_M_R848.fcs	Mouse Ly6C+	Mouse Ly6C+	ms CD115+/NK1.1-	Sm147Di	pSTAT1	R848	MS5	M	Mouse	median	3.5569463968276978
R35W9_MS5_Ms_M_R848.fcs	Mouse Ly6C+	Mouse Ly6C+	ms CD115+/NK1.1-	Sm149Di	pSTAT5	R848	MS5	M	Mouse	median	14.740943431854248
R35W9_MS5_Ms_M_R848.fcs	Mouse Ly6C+	Mouse Ly6C+	ms CD115+/NK1.1-	Sm150Di	pS6	R848	MS5	M	Mouse	median	78.19797134399414
R35W9_MS5_Ms_M_R848.fcs	Mouse Ly6C+	Mouse Ly6C+	ms CD115+/NK1.1-	Sm152Di	pErk1/2	R848	MS5	M	Mouse	median	12.43480920791626
R35W9_MS5_Ms_M_R848.fcs	Mouse Ly6C+	Mouse Ly6C+	ms CD115+/NK1.1-	Sm154Di	pP38	R848	MS5	M	Mouse	median	5.4725096225738525
R35W9_MS5_Ms_M_R848.fcs	Mouse Ly6C+	Mouse Ly6C+	ms CD115+/NK1.1-	Gd160Di	pZap70/Syk	R848	MS5	M	Mouse	median	1.9638619422912598
R35W9_MS5_Ms_M_R848.fcs	Mouse Ly6C+	Mouse Ly6C+	ms CD115+/NK1.1-	Dy161Di	pTBK1	R848	MS5	M	Mouse	median	5.841461658477783
R35W9_MS5_Ms_M_R848.fcs	Mouse Ly6C+	Mouse Ly6C+	ms CD115+/NK1.1-	Ho165Di	pSTAT6	R848	MS5	M	Mouse	median	12.548529624938965
R35W9_MS5_Ms_M_R848.fcs	Mouse Ly6C+	Mouse Ly6C+	ms CD115+/NK1.1-	Er170Di	pSTAT4	R848	MS5	M	Mouse	median	4.720763206481934
R35W9_MS5_Ms_M_R848.fcs	Mouse Ly6C+	Mouse Ly6C+	ms CD115+/NK1.1-	Yb172Di	p4E-BP1	R848	MS5	M	Mouse	median	20.378153800964355
R35W9_MS5_Ms_M_R848.fcs	Mouse Ly6C+	Mouse Ly6C+	ms CD115+/NK1.1-	Tm169Di	Ki67	R848	MS5	M	Mouse	median	121.55500030517578
R35W9_MS5_Ms_M_R848.fcs	Mouse Ly6C+	Mouse Ly6C+	ms CD115+/NK1.1-	Dy163Di	IkBa	R848	MS5	M	Mouse	median	26.622737884521484
R35W9_MS5_Ms_M_R848.fcs	Mouse Ly6C-	Mouse Ly6C-	ms CD115+/NK1.1-	La139Di	pSTAT3	R848	MS5	M	Mouse	median	18.524081230163574
R35W9_MS5_Ms_M_R848.fcs	Mouse Ly6C-	Mouse Ly6C-	ms CD115+/NK1.1-	Nd144Di	pMAPKAPK2	R848	MS5	M	Mouse	median	9.854401111602783
R35W9_MS5_Ms_M_R848.fcs	Mouse Ly6C-	Mouse Ly6C-	ms CD115+/NK1.1-	Nd145Di	pCREB	R848	MS5	M	Mouse	median	40.32893371582031
R35W9_MS5_Ms_M_R848.fcs	Mouse Ly6C-	Mouse Ly6C-	ms CD115+/NK1.1-	Nd146Di	pPLCg2	R848	MS5	M	Mouse	median	17.169200897216797
R35W9_MS5_Ms_M_R848.fcs	Mouse Ly6C-	Mouse Ly6C-	ms CD115+/NK1.1-	Sm147Di	pSTAT1	R848	MS5	M	Mouse	median	2.610032320022583
R35W9_MS5_Ms_M_R848.fcs	Mouse Ly6C-	Mouse Ly6C-	ms CD115+/NK1.1-	Sm149Di	pSTAT5	R848	MS5	M	Mouse	median	10.129813194274902
R35W9_MS5_Ms_M_R848.fcs	Mouse Ly6C-	Mouse Ly6C-	ms CD115+/NK1.1-	Sm150Di	pS6	R848	MS5	M	Mouse	median	54.34588813781738
R35W9_MS5_Ms_M_R848.fcs	Mouse Ly6C-	Mouse Ly6C-	ms CD115+/NK1.1-	Sm152Di	pErk1/2	R848	MS5	M	Mouse	median	10.09382963180542
R35W9_MS5_Ms_M_R848.fcs	Mouse Ly6C-	Mouse Ly6C-	ms CD115+/NK1.1-	Sm154Di	pP38	R848	MS5	M	Mouse	median	7.266995906829834
R35W9_MS5_Ms_M_R848.fcs	Mouse Ly6C-	Mouse Ly6C-	ms CD115+/NK1.1-	Gd160Di	pZap70/Syk	R848	MS5	M	Mouse	median	2.5049877166748047
R35W9_MS5_Ms_M_R848.fcs	Mouse Ly6C-	Mouse Ly6C-	ms CD115+/NK1.1-	Dy161Di	pTBK1	R848	MS5	M	Mouse	median	7.2277021408081055
R35W9_MS5_Ms_M_R848.fcs	Mouse Ly6C-	Mouse Ly6C-	ms CD115+/NK1.1-	Ho165Di	pSTAT6	R848	MS5	M	Mouse	median	10.616363525390625
R35W9_MS5_Ms_M_R848.fcs	Mouse Ly6C-	Mouse Ly6C-	ms CD115+/NK1.1-	Er170Di	pSTAT4	R848	MS5	M	Mouse	median	5.252894878387451
R35W9_MS5_Ms_M_R848.fcs	Mouse Ly6C-	Mouse Ly6C-	ms CD115+/NK1.1-	Yb172Di	p4E-BP1	R848	MS5	M	Mouse	median	16.80975341796875
R35W9_MS5_Ms_M_R848.fcs	Mouse Ly6C-	Mouse Ly6C-	ms CD115+/NK1.1-	Tm169Di	Ki67	R848	MS5	M	Mouse	median	14.385492324829102
R35W9_MS5_Ms_M_R848.fcs	Mouse Ly6C-	Mouse Ly6C-	ms CD115+/NK1.1-	Dy163Di	IkBa	R848	MS5	M	Mouse	median	16.119532585144043
R35W9_MS5_Ms_M_R848.fcs	CD8+T cells	CD8+T cells	T Cells	La139Di	pSTAT3	R848	MS5	M	Mouse	median	15.662631511688232
R35W9_MS5_Ms_M_R848.fcs	CD8+T cells	CD8+T cells	T Cells	Nd144Di	pMAPKAPK2	R848	MS5	M	Mouse	median	5.7903666496276855
R35W9_MS5_Ms_M_R848.fcs	CD8+T cells	CD8+T cells	T Cells	Nd145Di	pCREB	R848	MS5	M	Mouse	median	28.813733100891113
R35W9_MS5_Ms_M_R848.fcs	CD8+T cells	CD8+T cells	T Cells	Nd146Di	pPLCg2	R848	MS5	M	Mouse	median	7.810926198959351
R35W9_MS5_Ms_M_R848.fcs	CD8+T cells	CD8+T cells	T Cells	Sm147Di	pSTAT1	R848	MS5	M	Mouse	median	1.9765040874481201
R35W9_MS5_Ms_M_R848.fcs	CD8+T cells	CD8+T cells	T Cells	Sm149Di	pSTAT5	R848	MS5	M	Mouse	median	12.718116760253906
R35W9_MS5_Ms_M_R848.fcs	CD8+T cells	CD8+T cells	T Cells	Sm150Di	pS6	R848	MS5	M	Mouse	median	37.877689361572266
R35W9_MS5_Ms_M_R848.fcs	CD8+T cells	CD8+T cells	T Cells	Sm152Di	pErk1/2	R848	MS5	M	Mouse	median	10.176275253295898
R35W9_MS5_Ms_M_R848.fcs	CD8+T cells	CD8+T cells	T Cells	Sm154Di	pP38	R848	MS5	M	Mouse	median	5.147805690765381
R35W9_MS5_Ms_M_R848.fcs	CD8+T cells	CD8+T cells	T Cells	Gd160Di	pZap70/Syk	R848	MS5	M	Mouse	median	2.6601929664611816
R35W9_MS5_Ms_M_R848.fcs	CD8+T cells	CD8+T cells	T Cells	Dy161Di	pTBK1	R848	MS5	M	Mouse	median	2.644981622695923
R35W9_MS5_Ms_M_R848.fcs	CD8+T cells	CD8+T cells	T Cells	Ho165Di	pSTAT6	R848	MS5	M	Mouse	median	10.123812198638916
R35W9_MS5_Ms_M_R848.fcs	CD8+T cells	CD8+T cells	T Cells	Er170Di	pSTAT4	R848	MS5	M	Mouse	median	3.784367084503174
R35W9_MS5_Ms_M_R848.fcs	CD8+T cells	CD8+T cells	T Cells	Yb172Di	p4E-BP1	R848	MS5	M	Mouse	median	5.232450008392334
R35W9_MS5_Ms_M_R848.fcs	CD8+T cells	CD8+T cells	T Cells	Tm169Di	Ki67	R848	MS5	M	Mouse	median	9.17578649520874
R35W9_MS5_Ms_M_R848.fcs	CD8+T cells	CD8+T cells	T Cells	Dy163Di	IkBa	R848	MS5	M	Mouse	median	18.554462432861328
R35W9_MS5_Ms_M_R848.fcs	CD4+T cells	CD4+T cells	T Cells	La139Di	pSTAT3	R848	MS5	M	Mouse	median	15.312488555908203
R35W9_MS5_Ms_M_R848.fcs	CD4+T cells	CD4+T cells	T Cells	Nd144Di	pMAPKAPK2	R848	MS5	M	Mouse	median	6.328542232513428
R35W9_MS5_Ms_M_R848.fcs	CD4+T cells	CD4+T cells	T Cells	Nd145Di	pCREB	R848	MS5	M	Mouse	median	36.82271957397461
R35W9_MS5_Ms_M_R848.fcs	CD4+T cells	CD4+T cells	T Cells	Nd146Di	pPLCg2	R848	MS5	M	Mouse	median	6.692572593688965
R35W9_MS5_Ms_M_R848.fcs	CD4+T cells	CD4+T cells	T Cells	Sm147Di	pSTAT1	R848	MS5	M	Mouse	median	1.8961883783340454
R35W9_MS5_Ms_M_R848.fcs	CD4+T cells	CD4+T cells	T Cells	Sm149Di	pSTAT5	R848	MS5	M	Mouse	median	10.588971138000488
R35W9_MS5_Ms_M_R848.fcs	CD4+T cells	CD4+T cells	T Cells	Sm150Di	pS6	R848	MS5	M	Mouse	median	35.54094696044922
R35W9_MS5_Ms_M_R848.fcs	CD4+T cells	CD4+T cells	T Cells	Sm152Di	pErk1/2	R848	MS5	M	Mouse	median	10.27287769317627
R35W9_MS5_Ms_M_R848.fcs	CD4+T cells	CD4+T cells	T Cells	Sm154Di	pP38	R848	MS5	M	Mouse	median	4.252048015594482
R35W9_MS5_Ms_M_R848.fcs	CD4+T cells	CD4+T cells	T Cells	Gd160Di	pZap70/Syk	R848	MS5	M	Mouse	median	2.716632127761841
R35W9_MS5_Ms_M_R848.fcs	CD4+T cells	CD4+T cells	T Cells	Dy161Di	pTBK1	R848	MS5	M	Mouse	median	2.4885170459747314
R35W9_MS5_Ms_M_R848.fcs	CD4+T cells	CD4+T cells	T Cells	Ho165Di	pSTAT6	R848	MS5	M	Mouse	median	10.13072395324707
R35W9_MS5_Ms_M_R848.fcs	CD4+T cells	CD4+T cells	T Cells	Er170Di	pSTAT4	R848	MS5	M	Mouse	median	3.233712673187256
R35W9_MS5_Ms_M_R848.fcs	CD4+T cells	CD4+T cells	T Cells	Yb172Di	p4E-BP1	R848	MS5	M	Mouse	median	6.864865303039551
R35W9_MS5_Ms_M_R848.fcs	CD4+T cells	CD4+T cells	T Cells	Tm169Di	Ki67	R848	MS5	M	Mouse	median	8.47464370727539
R35W9_MS5_Ms_M_R848.fcs	CD4+T cells	CD4+T cells	T Cells	Dy163Di	IkBa	R848	MS5	M	Mouse	median	18.79135513305664
R35W9_MS5_Ms_M_R848.fcs	CD4+/CD8+	CD4+/CD8+	T Cells	La139Di	pSTAT3	R848	MS5	M	Mouse	median	26.268052101135254
R35W9_MS5_Ms_M_R848.fcs	CD4+/CD8+	CD4+/CD8+	T Cells	Nd144Di	pMAPKAPK2	R848	MS5	M	Mouse	median	7.915681600570679
R35W9_MS5_Ms_M_R848.fcs	CD4+/CD8+	CD4+/CD8+	T Cells	Nd145Di	pCREB	R848	MS5	M	Mouse	median	53.801979064941406
R35W9_MS5_Ms_M_R848.fcs	CD4+/CD8+	CD4+/CD8+	T Cells	Nd146Di	pPLCg2	R848	MS5	M	Mouse	median	11.447039604187012
R35W9_MS5_Ms_M_R848.fcs	CD4+/CD8+	CD4+/CD8+	T Cells	Sm147Di	pSTAT1	R848	MS5	M	Mouse	median	3.4781574010849
R35W9_MS5_Ms_M_R848.fcs	CD4+/CD8+	CD4+/CD8+	T Cells	Sm149Di	pSTAT5	R848	MS5	M	Mouse	median	18.849267959594727
R35W9_MS5_Ms_M_R848.fcs	CD4+/CD8+	CD4+/CD8+	T Cells	Sm150Di	pS6	R848	MS5	M	Mouse	median	65.23955154418945
R35W9_MS5_Ms_M_R848.fcs	CD4+/CD8+	CD4+/CD8+	T Cells	Sm152Di	pErk1/2	R848	MS5	M	Mouse	median	16.585902214050293
R35W9_MS5_Ms_M_R848.fcs	CD4+/CD8+	CD4+/CD8+	T Cells	Sm154Di	pP38	R848	MS5	M	Mouse	median	7.560573577880859
R35W9_MS5_Ms_M_R848.fcs	CD4+/CD8+	CD4+/CD8+	T Cells	Gd160Di	pZap70/Syk	R848	MS5	M	Mouse	median	4.385684251785278
R35W9_MS5_Ms_M_R848.fcs	CD4+/CD8+	CD4+/CD8+	T Cells	Dy161Di	pTBK1	R848	MS5	M	Mouse	median	3.7635399103164673
R35W9_MS5_Ms_M_R848.fcs	CD4+/CD8+	CD4+/CD8+	T Cells	Ho165Di	pSTAT6	R848	MS5	M	Mouse	median	15.491989135742188
R35W9_MS5_Ms_M_R848.fcs	CD4+/CD8+	CD4+/CD8+	T Cells	Er170Di	pSTAT4	R848	MS5	M	Mouse	median	3.9722864627838135
R35W9_MS5_Ms_M_R848.fcs	CD4+/CD8+	CD4+/CD8+	T Cells	Yb172Di	p4E-BP1	R848	MS5	M	Mouse	median	8.604159832000732
R35W9_MS5_Ms_M_R848.fcs	CD4+/CD8+	CD4+/CD8+	T Cells	Tm169Di	Ki67	R848	MS5	M	Mouse	median	13.020095348358154
R35W9_MS5_Ms_M_R848.fcs	CD4+/CD8+	CD4+/CD8+	T Cells	Dy163Di	IkBa	R848	MS5	M	Mouse	median	31.870662689208984
R35W9_MS5_Ms_M_TNFa.fcs	Neutrophils	Neutrophils	Non-Basophils	La139Di	pSTAT3	TNFa	MS5	M	Mouse	median	38.901214599609375
R35W9_MS5_Ms_M_TNFa.fcs	Neutrophils	Neutrophils	Non-Basophils	Nd144Di	pMAPKAPK2	TNFa	MS5	M	Mouse	median	15.882587432861328
R35W9_MS5_Ms_M_TNFa.fcs	Neutrophils	Neutrophils	Non-Basophils	Nd145Di	pCREB	TNFa	MS5	M	Mouse	median	42.14357376098633
R35W9_MS5_Ms_M_TNFa.fcs	Neutrophils	Neutrophils	Non-Basophils	Nd146Di	pPLCg2	TNFa	MS5	M	Mouse	median	10.173425197601318
R35W9_MS5_Ms_M_TNFa.fcs	Neutrophils	Neutrophils	Non-Basophils	Sm147Di	pSTAT1	TNFa	MS5	M	Mouse	median	5.000478744506836
R35W9_MS5_Ms_M_TNFa.fcs	Neutrophils	Neutrophils	Non-Basophils	Sm149Di	pSTAT5	TNFa	MS5	M	Mouse	median	8.525794506072998
R35W9_MS5_Ms_M_TNFa.fcs	Neutrophils	Neutrophils	Non-Basophils	Sm150Di	pS6	TNFa	MS5	M	Mouse	median	78.4825210571289
R35W9_MS5_Ms_M_TNFa.fcs	Neutrophils	Neutrophils	Non-Basophils	Sm152Di	pErk1/2	TNFa	MS5	M	Mouse	median	26.138418197631836
R35W9_MS5_Ms_M_TNFa.fcs	Neutrophils	Neutrophils	Non-Basophils	Sm154Di	pP38	TNFa	MS5	M	Mouse	median	7.406965017318726
R35W9_MS5_Ms_M_TNFa.fcs	Neutrophils	Neutrophils	Non-Basophils	Gd160Di	pZap70/Syk	TNFa	MS5	M	Mouse	median	5.252583265304565
R35W9_MS5_Ms_M_TNFa.fcs	Neutrophils	Neutrophils	Non-Basophils	Dy161Di	pTBK1	TNFa	MS5	M	Mouse	median	2.77274751663208
R35W9_MS5_Ms_M_TNFa.fcs	Neutrophils	Neutrophils	Non-Basophils	Ho165Di	pSTAT6	TNFa	MS5	M	Mouse	median	4.945646047592163
R35W9_MS5_Ms_M_TNFa.fcs	Neutrophils	Neutrophils	Non-Basophils	Er170Di	pSTAT4	TNFa	MS5	M	Mouse	median	3.606123685836792
R35W9_MS5_Ms_M_TNFa.fcs	Neutrophils	Neutrophils	Non-Basophils	Yb172Di	p4E-BP1	TNFa	MS5	M	Mouse	median	7.731791973114014
R35W9_MS5_Ms_M_TNFa.fcs	Neutrophils	Neutrophils	Non-Basophils	Tm169Di	Ki67	TNFa	MS5	M	Mouse	median	56.79574012756348
R35W9_MS5_Ms_M_TNFa.fcs	Neutrophils	Neutrophils	Non-Basophils	Dy163Di	IkBa	TNFa	MS5	M	Mouse	median	3.474372148513794
R35W9_MS5_Ms_M_TNFa.fcs	B Cells	B Cells	CD45+ CD66-	La139Di	pSTAT3	TNFa	MS5	M	Mouse	median	20.91124153137207
R35W9_MS5_Ms_M_TNFa.fcs	B Cells	B Cells	CD45+ CD66-	Nd144Di	pMAPKAPK2	TNFa	MS5	M	Mouse	median	5.078423023223877
R35W9_MS5_Ms_M_TNFa.fcs	B Cells	B Cells	CD45+ CD66-	Nd145Di	pCREB	TNFa	MS5	M	Mouse	median	27.384878158569336
R35W9_MS5_Ms_M_TNFa.fcs	B Cells	B Cells	CD45+ CD66-	Nd146Di	pPLCg2	TNFa	MS5	M	Mouse	median	7.864710807800293
R35W9_MS5_Ms_M_TNFa.fcs	B Cells	B Cells	CD45+ CD66-	Sm147Di	pSTAT1	TNFa	MS5	M	Mouse	median	5.888823509216309
R35W9_MS5_Ms_M_TNFa.fcs	B Cells	B Cells	CD45+ CD66-	Sm149Di	pSTAT5	TNFa	MS5	M	Mouse	median	6.769826412200928
R35W9_MS5_Ms_M_TNFa.fcs	B Cells	B Cells	CD45+ CD66-	Sm150Di	pS6	TNFa	MS5	M	Mouse	median	29.259429931640625
R35W9_MS5_Ms_M_TNFa.fcs	B Cells	B Cells	CD45+ CD66-	Sm152Di	pErk1/2	TNFa	MS5	M	Mouse	median	6.44498872756958
R35W9_MS5_Ms_M_TNFa.fcs	B Cells	B Cells	CD45+ CD66-	Sm154Di	pP38	TNFa	MS5	M	Mouse	median	3.3613975048065186
R35W9_MS5_Ms_M_TNFa.fcs	B Cells	B Cells	CD45+ CD66-	Gd160Di	pZap70/Syk	TNFa	MS5	M	Mouse	median	2.3621673583984375
R35W9_MS5_Ms_M_TNFa.fcs	B Cells	B Cells	CD45+ CD66-	Dy161Di	pTBK1	TNFa	MS5	M	Mouse	median	3.8719074726104736
R35W9_MS5_Ms_M_TNFa.fcs	B Cells	B Cells	CD45+ CD66-	Ho165Di	pSTAT6	TNFa	MS5	M	Mouse	median	8.25485897064209
R35W9_MS5_Ms_M_TNFa.fcs	B Cells	B Cells	CD45+ CD66-	Er170Di	pSTAT4	TNFa	MS5	M	Mouse	median	3.958012580871582
R35W9_MS5_Ms_M_TNFa.fcs	B Cells	B Cells	CD45+ CD66-	Yb172Di	p4E-BP1	TNFa	MS5	M	Mouse	median	11.713180541992188
R35W9_MS5_Ms_M_TNFa.fcs	B Cells	B Cells	CD45+ CD66-	Tm169Di	Ki67	TNFa	MS5	M	Mouse	median	8.89185905456543
R35W9_MS5_Ms_M_TNFa.fcs	B Cells	B Cells	CD45+ CD66-	Dy163Di	IkBa	TNFa	MS5	M	Mouse	median	24.286083221435547
R35W9_MS5_Ms_M_TNFa.fcs	Mouse Basophils	Mouse Basophils	ms NK1.1-	La139Di	pSTAT3	TNFa	MS5	M	Mouse	median	18.139477729797363
R35W9_MS5_Ms_M_TNFa.fcs	Mouse Basophils	Mouse Basophils	ms NK1.1-	Nd144Di	pMAPKAPK2	TNFa	MS5	M	Mouse	median	9.528120994567871
R35W9_MS5_Ms_M_TNFa.fcs	Mouse Basophils	Mouse Basophils	ms NK1.1-	Nd145Di	pCREB	TNFa	MS5	M	Mouse	median	36.087135314941406
R35W9_MS5_Ms_M_TNFa.fcs	Mouse Basophils	Mouse Basophils	ms NK1.1-	Nd146Di	pPLCg2	TNFa	MS5	M	Mouse	median	6.305068731307983
R35W9_MS5_Ms_M_TNFa.fcs	Mouse Basophils	Mouse Basophils	ms NK1.1-	Sm147Di	pSTAT1	TNFa	MS5	M	Mouse	median	2.4069629907608032
R35W9_MS5_Ms_M_TNFa.fcs	Mouse Basophils	Mouse Basophils	ms NK1.1-	Sm149Di	pSTAT5	TNFa	MS5	M	Mouse	median	6.945006847381592
R35W9_MS5_Ms_M_TNFa.fcs	Mouse Basophils	Mouse Basophils	ms NK1.1-	Sm150Di	pS6	TNFa	MS5	M	Mouse	median	35.602664947509766
R35W9_MS5_Ms_M_TNFa.fcs	Mouse Basophils	Mouse Basophils	ms NK1.1-	Sm152Di	pErk1/2	TNFa	MS5	M	Mouse	median	12.976096153259277
R35W9_MS5_Ms_M_TNFa.fcs	Mouse Basophils	Mouse Basophils	ms NK1.1-	Sm154Di	pP38	TNFa	MS5	M	Mouse	median	6.364095211029053
R35W9_MS5_Ms_M_TNFa.fcs	Mouse Basophils	Mouse Basophils	ms NK1.1-	Gd160Di	pZap70/Syk	TNFa	MS5	M	Mouse	median	2.005702018737793
R35W9_MS5_Ms_M_TNFa.fcs	Mouse Basophils	Mouse Basophils	ms NK1.1-	Dy161Di	pTBK1	TNFa	MS5	M	Mouse	median	12.351229667663574
R35W9_MS5_Ms_M_TNFa.fcs	Mouse Basophils	Mouse Basophils	ms NK1.1-	Ho165Di	pSTAT6	TNFa	MS5	M	Mouse	median	15.475291728973389
R35W9_MS5_Ms_M_TNFa.fcs	Mouse Basophils	Mouse Basophils	ms NK1.1-	Er170Di	pSTAT4	TNFa	MS5	M	Mouse	median	4.115391254425049
R35W9_MS5_Ms_M_TNFa.fcs	Mouse Basophils	Mouse Basophils	ms NK1.1-	Yb172Di	p4E-BP1	TNFa	MS5	M	Mouse	median	8.045287132263184
R35W9_MS5_Ms_M_TNFa.fcs	Mouse Basophils	Mouse Basophils	ms NK1.1-	Tm169Di	Ki67	TNFa	MS5	M	Mouse	median	130.1474380493164
R35W9_MS5_Ms_M_TNFa.fcs	Mouse Basophils	Mouse Basophils	ms NK1.1-	Dy163Di	IkBa	TNFa	MS5	M	Mouse	median	39.26138687133789
R35W9_MS5_Ms_M_TNFa.fcs	ms NK1.1+/CD115-	ms NK1.1+/CD115-	CD19- CD3-	La139Di	pSTAT3	TNFa	MS5	M	Mouse	median	11.90911865234375
R35W9_MS5_Ms_M_TNFa.fcs	ms NK1.1+/CD115-	ms NK1.1+/CD115-	CD19- CD3-	Nd144Di	pMAPKAPK2	TNFa	MS5	M	Mouse	median	5.787109613418579
R35W9_MS5_Ms_M_TNFa.fcs	ms NK1.1+/CD115-	ms NK1.1+/CD115-	CD19- CD3-	Nd145Di	pCREB	TNFa	MS5	M	Mouse	median	33.70446014404297
R35W9_MS5_Ms_M_TNFa.fcs	ms NK1.1+/CD115-	ms NK1.1+/CD115-	CD19- CD3-	Nd146Di	pPLCg2	TNFa	MS5	M	Mouse	median	8.085843086242676
R35W9_MS5_Ms_M_TNFa.fcs	ms NK1.1+/CD115-	ms NK1.1+/CD115-	CD19- CD3-	Sm147Di	pSTAT1	TNFa	MS5	M	Mouse	median	2.0195953845977783
R35W9_MS5_Ms_M_TNFa.fcs	ms NK1.1+/CD115-	ms NK1.1+/CD115-	CD19- CD3-	Sm149Di	pSTAT5	TNFa	MS5	M	Mouse	median	7.997071743011475
R35W9_MS5_Ms_M_TNFa.fcs	ms NK1.1+/CD115-	ms NK1.1+/CD115-	CD19- CD3-	Sm150Di	pS6	TNFa	MS5	M	Mouse	median	24.081422805786133
R35W9_MS5_Ms_M_TNFa.fcs	ms NK1.1+/CD115-	ms NK1.1+/CD115-	CD19- CD3-	Sm152Di	pErk1/2	TNFa	MS5	M	Mouse	median	7.176234722137451
R35W9_MS5_Ms_M_TNFa.fcs	ms NK1.1+/CD115-	ms NK1.1+/CD115-	CD19- CD3-	Sm154Di	pP38	TNFa	MS5	M	Mouse	median	4.396275043487549
R35W9_MS5_Ms_M_TNFa.fcs	ms NK1.1+/CD115-	ms NK1.1+/CD115-	CD19- CD3-	Gd160Di	pZap70/Syk	TNFa	MS5	M	Mouse	median	1.7031987309455872
R35W9_MS5_Ms_M_TNFa.fcs	ms NK1.1+/CD115-	ms NK1.1+/CD115-	CD19- CD3-	Dy161Di	pTBK1	TNFa	MS5	M	Mouse	median	3.7883501052856445
R35W9_MS5_Ms_M_TNFa.fcs	ms NK1.1+/CD115-	ms NK1.1+/CD115-	CD19- CD3-	Ho165Di	pSTAT6	TNFa	MS5	M	Mouse	median	8.824565410614014
R35W9_MS5_Ms_M_TNFa.fcs	ms NK1.1+/CD115-	ms NK1.1+/CD115-	CD19- CD3-	Er170Di	pSTAT4	TNFa	MS5	M	Mouse	median	5.2466185092926025
R35W9_MS5_Ms_M_TNFa.fcs	ms NK1.1+/CD115-	ms NK1.1+/CD115-	CD19- CD3-	Yb172Di	p4E-BP1	TNFa	MS5	M	Mouse	median	6.7380664348602295
R35W9_MS5_Ms_M_TNFa.fcs	ms NK1.1+/CD115-	ms NK1.1+/CD115-	CD19- CD3-	Tm169Di	Ki67	TNFa	MS5	M	Mouse	median	12.469857215881348
R35W9_MS5_Ms_M_TNFa.fcs	ms NK1.1+/CD115-	ms NK1.1+/CD115-	CD19- CD3-	Dy163Di	IkBa	TNFa	MS5	M	Mouse	median	3.860322117805481
R35W9_MS5_Ms_M_TNFa.fcs	Mouse pDCs	Mouse pDCs	FcεRIα-	La139Di	pSTAT3	TNFa	MS5	M	Mouse	median	39.290225982666016
R35W9_MS5_Ms_M_TNFa.fcs	Mouse pDCs	Mouse pDCs	FcεRIα-	Nd144Di	pMAPKAPK2	TNFa	MS5	M	Mouse	median	10.196370124816895
R35W9_MS5_Ms_M_TNFa.fcs	Mouse pDCs	Mouse pDCs	FcεRIα-	Nd145Di	pCREB	TNFa	MS5	M	Mouse	median	48.95016098022461
R35W9_MS5_Ms_M_TNFa.fcs	Mouse pDCs	Mouse pDCs	FcεRIα-	Nd146Di	pPLCg2	TNFa	MS5	M	Mouse	median	21.226320266723633
R35W9_MS5_Ms_M_TNFa.fcs	Mouse pDCs	Mouse pDCs	FcεRIα-	Sm147Di	pSTAT1	TNFa	MS5	M	Mouse	median	4.939546585083008
R35W9_MS5_Ms_M_TNFa.fcs	Mouse pDCs	Mouse pDCs	FcεRIα-	Sm149Di	pSTAT5	TNFa	MS5	M	Mouse	median	9.942584991455078
R35W9_MS5_Ms_M_TNFa.fcs	Mouse pDCs	Mouse pDCs	FcεRIα-	Sm150Di	pS6	TNFa	MS5	M	Mouse	median	63.9110164642334
R35W9_MS5_Ms_M_TNFa.fcs	Mouse pDCs	Mouse pDCs	FcεRIα-	Sm152Di	pErk1/2	TNFa	MS5	M	Mouse	median	13.051773071289062
R35W9_MS5_Ms_M_TNFa.fcs	Mouse pDCs	Mouse pDCs	FcεRIα-	Sm154Di	pP38	TNFa	MS5	M	Mouse	median	6.247929573059082
R35W9_MS5_Ms_M_TNFa.fcs	Mouse pDCs	Mouse pDCs	FcεRIα-	Gd160Di	pZap70/Syk	TNFa	MS5	M	Mouse	median	2.8044439554214478
R35W9_MS5_Ms_M_TNFa.fcs	Mouse pDCs	Mouse pDCs	FcεRIα-	Dy161Di	pTBK1	TNFa	MS5	M	Mouse	median	3.1021568775177
R35W9_MS5_Ms_M_TNFa.fcs	Mouse pDCs	Mouse pDCs	FcεRIα-	Ho165Di	pSTAT6	TNFa	MS5	M	Mouse	median	15.349463939666748
R35W9_MS5_Ms_M_TNFa.fcs	Mouse pDCs	Mouse pDCs	FcεRIα-	Er170Di	pSTAT4	TNFa	MS5	M	Mouse	median	5.475768089294434
R35W9_MS5_Ms_M_TNFa.fcs	Mouse pDCs	Mouse pDCs	FcεRIα-	Yb172Di	p4E-BP1	TNFa	MS5	M	Mouse	median	8.858252048492432
R35W9_MS5_Ms_M_TNFa.fcs	Mouse pDCs	Mouse pDCs	FcεRIα-	Tm169Di	Ki67	TNFa	MS5	M	Mouse	median	14.6039457321167
R35W9_MS5_Ms_M_TNFa.fcs	Mouse pDCs	Mouse pDCs	FcεRIα-	Dy163Di	IkBa	TNFa	MS5	M	Mouse	median	3.1242942810058594
R35W9_MS5_Ms_M_TNFa.fcs	Mouse Ly6C+	Mouse Ly6C+	ms CD115+/NK1.1-	La139Di	pSTAT3	TNFa	MS5	M	Mouse	median	31.23219108581543
R35W9_MS5_Ms_M_TNFa.fcs	Mouse Ly6C+	Mouse Ly6C+	ms CD115+/NK1.1-	Nd144Di	pMAPKAPK2	TNFa	MS5	M	Mouse	median	16.98950958251953
R35W9_MS5_Ms_M_TNFa.fcs	Mouse Ly6C+	Mouse Ly6C+	ms CD115+/NK1.1-	Nd145Di	pCREB	TNFa	MS5	M	Mouse	median	65.96332550048828
R35W9_MS5_Ms_M_TNFa.fcs	Mouse Ly6C+	Mouse Ly6C+	ms CD115+/NK1.1-	Nd146Di	pPLCg2	TNFa	MS5	M	Mouse	median	13.446730613708496
R35W9_MS5_Ms_M_TNFa.fcs	Mouse Ly6C+	Mouse Ly6C+	ms CD115+/NK1.1-	Sm147Di	pSTAT1	TNFa	MS5	M	Mouse	median	3.6732527017593384
R35W9_MS5_Ms_M_TNFa.fcs	Mouse Ly6C+	Mouse Ly6C+	ms CD115+/NK1.1-	Sm149Di	pSTAT5	TNFa	MS5	M	Mouse	median	14.431477546691895
R35W9_MS5_Ms_M_TNFa.fcs	Mouse Ly6C+	Mouse Ly6C+	ms CD115+/NK1.1-	Sm150Di	pS6	TNFa	MS5	M	Mouse	median	148.79342651367188
R35W9_MS5_Ms_M_TNFa.fcs	Mouse Ly6C+	Mouse Ly6C+	ms CD115+/NK1.1-	Sm152Di	pErk1/2	TNFa	MS5	M	Mouse	median	17.01185417175293
R35W9_MS5_Ms_M_TNFa.fcs	Mouse Ly6C+	Mouse Ly6C+	ms CD115+/NK1.1-	Sm154Di	pP38	TNFa	MS5	M	Mouse	median	10.871045589447021
R35W9_MS5_Ms_M_TNFa.fcs	Mouse Ly6C+	Mouse Ly6C+	ms CD115+/NK1.1-	Gd160Di	pZap70/Syk	TNFa	MS5	M	Mouse	median	2.31135630607605
R35W9_MS5_Ms_M_TNFa.fcs	Mouse Ly6C+	Mouse Ly6C+	ms CD115+/NK1.1-	Dy161Di	pTBK1	TNFa	MS5	M	Mouse	median	6.857714653015137
R35W9_MS5_Ms_M_TNFa.fcs	Mouse Ly6C+	Mouse Ly6C+	ms CD115+/NK1.1-	Ho165Di	pSTAT6	TNFa	MS5	M	Mouse	median	11.995185852050781
R35W9_MS5_Ms_M_TNFa.fcs	Mouse Ly6C+	Mouse Ly6C+	ms CD115+/NK1.1-	Er170Di	pSTAT4	TNFa	MS5	M	Mouse	median	5.216009616851807
R35W9_MS5_Ms_M_TNFa.fcs	Mouse Ly6C+	Mouse Ly6C+	ms CD115+/NK1.1-	Yb172Di	p4E-BP1	TNFa	MS5	M	Mouse	median	20.263315200805664
R35W9_MS5_Ms_M_TNFa.fcs	Mouse Ly6C+	Mouse Ly6C+	ms CD115+/NK1.1-	Tm169Di	Ki67	TNFa	MS5	M	Mouse	median	116.52167892456055
R35W9_MS5_Ms_M_TNFa.fcs	Mouse Ly6C+	Mouse Ly6C+	ms CD115+/NK1.1-	Dy163Di	IkBa	TNFa	MS5	M	Mouse	median	8.739405155181885
R35W9_MS5_Ms_M_TNFa.fcs	Mouse Ly6C-	Mouse Ly6C-	ms CD115+/NK1.1-	La139Di	pSTAT3	TNFa	MS5	M	Mouse	median	22.01481819152832
R35W9_MS5_Ms_M_TNFa.fcs	Mouse Ly6C-	Mouse Ly6C-	ms CD115+/NK1.1-	Nd144Di	pMAPKAPK2	TNFa	MS5	M	Mouse	median	23.601181030273438
R35W9_MS5_Ms_M_TNFa.fcs	Mouse Ly6C-	Mouse Ly6C-	ms CD115+/NK1.1-	Nd145Di	pCREB	TNFa	MS5	M	Mouse	median	67.4195327758789
R35W9_MS5_Ms_M_TNFa.fcs	Mouse Ly6C-	Mouse Ly6C-	ms CD115+/NK1.1-	Nd146Di	pPLCg2	TNFa	MS5	M	Mouse	median	21.204368591308594
R35W9_MS5_Ms_M_TNFa.fcs	Mouse Ly6C-	Mouse Ly6C-	ms CD115+/NK1.1-	Sm147Di	pSTAT1	TNFa	MS5	M	Mouse	median	2.632234573364258
R35W9_MS5_Ms_M_TNFa.fcs	Mouse Ly6C-	Mouse Ly6C-	ms CD115+/NK1.1-	Sm149Di	pSTAT5	TNFa	MS5	M	Mouse	median	9.975627899169922
R35W9_MS5_Ms_M_TNFa.fcs	Mouse Ly6C-	Mouse Ly6C-	ms CD115+/NK1.1-	Sm150Di	pS6	TNFa	MS5	M	Mouse	median	92.500244140625
R35W9_MS5_Ms_M_TNFa.fcs	Mouse Ly6C-	Mouse Ly6C-	ms CD115+/NK1.1-	Sm152Di	pErk1/2	TNFa	MS5	M	Mouse	median	16.796436309814453
R35W9_MS5_Ms_M_TNFa.fcs	Mouse Ly6C-	Mouse Ly6C-	ms CD115+/NK1.1-	Sm154Di	pP38	TNFa	MS5	M	Mouse	median	13.416365623474121
R35W9_MS5_Ms_M_TNFa.fcs	Mouse Ly6C-	Mouse Ly6C-	ms CD115+/NK1.1-	Gd160Di	pZap70/Syk	TNFa	MS5	M	Mouse	median	3.1735591888427734
R35W9_MS5_Ms_M_TNFa.fcs	Mouse Ly6C-	Mouse Ly6C-	ms CD115+/NK1.1-	Dy161Di	pTBK1	TNFa	MS5	M	Mouse	median	7.945950508117676
R35W9_MS5_Ms_M_TNFa.fcs	Mouse Ly6C-	Mouse Ly6C-	ms CD115+/NK1.1-	Ho165Di	pSTAT6	TNFa	MS5	M	Mouse	median	9.455693244934082
R35W9_MS5_Ms_M_TNFa.fcs	Mouse Ly6C-	Mouse Ly6C-	ms CD115+/NK1.1-	Er170Di	pSTAT4	TNFa	MS5	M	Mouse	median	5.827826499938965
R35W9_MS5_Ms_M_TNFa.fcs	Mouse Ly6C-	Mouse Ly6C-	ms CD115+/NK1.1-	Yb172Di	p4E-BP1	TNFa	MS5	M	Mouse	median	17.824159622192383
R35W9_MS5_Ms_M_TNFa.fcs	Mouse Ly6C-	Mouse Ly6C-	ms CD115+/NK1.1-	Tm169Di	Ki67	TNFa	MS5	M	Mouse	median	14.613225936889648
R35W9_MS5_Ms_M_TNFa.fcs	Mouse Ly6C-	Mouse Ly6C-	ms CD115+/NK1.1-	Dy163Di	IkBa	TNFa	MS5	M	Mouse	median	7.898362636566162
R35W9_MS5_Ms_M_TNFa.fcs	CD8+T cells	CD8+T cells	T Cells	La139Di	pSTAT3	TNFa	MS5	M	Mouse	median	15.470721244812012
R35W9_MS5_Ms_M_TNFa.fcs	CD8+T cells	CD8+T cells	T Cells	Nd144Di	pMAPKAPK2	TNFa	MS5	M	Mouse	median	5.89630126953125
R35W9_MS5_Ms_M_TNFa.fcs	CD8+T cells	CD8+T cells	T Cells	Nd145Di	pCREB	TNFa	MS5	M	Mouse	median	29.799528121948242
R35W9_MS5_Ms_M_TNFa.fcs	CD8+T cells	CD8+T cells	T Cells	Nd146Di	pPLCg2	TNFa	MS5	M	Mouse	median	8.661301612854004
R35W9_MS5_Ms_M_TNFa.fcs	CD8+T cells	CD8+T cells	T Cells	Sm147Di	pSTAT1	TNFa	MS5	M	Mouse	median	1.892029047012329
R35W9_MS5_Ms_M_TNFa.fcs	CD8+T cells	CD8+T cells	T Cells	Sm149Di	pSTAT5	TNFa	MS5	M	Mouse	median	13.898026466369629
R35W9_MS5_Ms_M_TNFa.fcs	CD8+T cells	CD8+T cells	T Cells	Sm150Di	pS6	TNFa	MS5	M	Mouse	median	39.145423889160156
R35W9_MS5_Ms_M_TNFa.fcs	CD8+T cells	CD8+T cells	T Cells	Sm152Di	pErk1/2	TNFa	MS5	M	Mouse	median	9.960091590881348
R35W9_MS5_Ms_M_TNFa.fcs	CD8+T cells	CD8+T cells	T Cells	Sm154Di	pP38	TNFa	MS5	M	Mouse	median	5.446116924285889
R35W9_MS5_Ms_M_TNFa.fcs	CD8+T cells	CD8+T cells	T Cells	Gd160Di	pZap70/Syk	TNFa	MS5	M	Mouse	median	2.74416446685791
R35W9_MS5_Ms_M_TNFa.fcs	CD8+T cells	CD8+T cells	T Cells	Dy161Di	pTBK1	TNFa	MS5	M	Mouse	median	2.76289701461792
R35W9_MS5_Ms_M_TNFa.fcs	CD8+T cells	CD8+T cells	T Cells	Ho165Di	pSTAT6	TNFa	MS5	M	Mouse	median	9.066695213317871
R35W9_MS5_Ms_M_TNFa.fcs	CD8+T cells	CD8+T cells	T Cells	Er170Di	pSTAT4	TNFa	MS5	M	Mouse	median	4.1023149490356445
R35W9_MS5_Ms_M_TNFa.fcs	CD8+T cells	CD8+T cells	T Cells	Yb172Di	p4E-BP1	TNFa	MS5	M	Mouse	median	5.837964057922363
R35W9_MS5_Ms_M_TNFa.fcs	CD8+T cells	CD8+T cells	T Cells	Tm169Di	Ki67	TNFa	MS5	M	Mouse	median	9.137655258178711
R35W9_MS5_Ms_M_TNFa.fcs	CD8+T cells	CD8+T cells	T Cells	Dy163Di	IkBa	TNFa	MS5	M	Mouse	median	5.442224025726318
R35W9_MS5_Ms_M_TNFa.fcs	CD4+T cells	CD4+T cells	T Cells	La139Di	pSTAT3	TNFa	MS5	M	Mouse	median	15.054323196411133
R35W9_MS5_Ms_M_TNFa.fcs	CD4+T cells	CD4+T cells	T Cells	Nd144Di	pMAPKAPK2	TNFa	MS5	M	Mouse	median	6.393851280212402
R35W9_MS5_Ms_M_TNFa.fcs	CD4+T cells	CD4+T cells	T Cells	Nd145Di	pCREB	TNFa	MS5	M	Mouse	median	40.14080810546875
R35W9_MS5_Ms_M_TNFa.fcs	CD4+T cells	CD4+T cells	T Cells	Nd146Di	pPLCg2	TNFa	MS5	M	Mouse	median	7.300760746002197
R35W9_MS5_Ms_M_TNFa.fcs	CD4+T cells	CD4+T cells	T Cells	Sm147Di	pSTAT1	TNFa	MS5	M	Mouse	median	1.8564538359642029
R35W9_MS5_Ms_M_TNFa.fcs	CD4+T cells	CD4+T cells	T Cells	Sm149Di	pSTAT5	TNFa	MS5	M	Mouse	median	11.58059310913086
R35W9_MS5_Ms_M_TNFa.fcs	CD4+T cells	CD4+T cells	T Cells	Sm150Di	pS6	TNFa	MS5	M	Mouse	median	36.32101631164551
R35W9_MS5_Ms_M_TNFa.fcs	CD4+T cells	CD4+T cells	T Cells	Sm152Di	pErk1/2	TNFa	MS5	M	Mouse	median	9.877063274383545
R35W9_MS5_Ms_M_TNFa.fcs	CD4+T cells	CD4+T cells	T Cells	Sm154Di	pP38	TNFa	MS5	M	Mouse	median	4.6271185874938965
R35W9_MS5_Ms_M_TNFa.fcs	CD4+T cells	CD4+T cells	T Cells	Gd160Di	pZap70/Syk	TNFa	MS5	M	Mouse	median	2.7426860332489014
R35W9_MS5_Ms_M_TNFa.fcs	CD4+T cells	CD4+T cells	T Cells	Dy161Di	pTBK1	TNFa	MS5	M	Mouse	median	2.5724000930786133
R35W9_MS5_Ms_M_TNFa.fcs	CD4+T cells	CD4+T cells	T Cells	Ho165Di	pSTAT6	TNFa	MS5	M	Mouse	median	8.30785846710205
R35W9_MS5_Ms_M_TNFa.fcs	CD4+T cells	CD4+T cells	T Cells	Er170Di	pSTAT4	TNFa	MS5	M	Mouse	median	3.4961122274398804
R35W9_MS5_Ms_M_TNFa.fcs	CD4+T cells	CD4+T cells	T Cells	Yb172Di	p4E-BP1	TNFa	MS5	M	Mouse	median	7.361006498336792
R35W9_MS5_Ms_M_TNFa.fcs	CD4+T cells	CD4+T cells	T Cells	Tm169Di	Ki67	TNFa	MS5	M	Mouse	median	8.39213752746582
R35W9_MS5_Ms_M_TNFa.fcs	CD4+T cells	CD4+T cells	T Cells	Dy163Di	IkBa	TNFa	MS5	M	Mouse	median	4.252197265625
R35W9_MS5_Ms_M_TNFa.fcs	CD4+/CD8+	CD4+/CD8+	T Cells	La139Di	pSTAT3	TNFa	MS5	M	Mouse	median	26.71659278869629
R35W9_MS5_Ms_M_TNFa.fcs	CD4+/CD8+	CD4+/CD8+	T Cells	Nd144Di	pMAPKAPK2	TNFa	MS5	M	Mouse	median	10.333002090454102
R35W9_MS5_Ms_M_TNFa.fcs	CD4+/CD8+	CD4+/CD8+	T Cells	Nd145Di	pCREB	TNFa	MS5	M	Mouse	median	70.81328582763672
R35W9_MS5_Ms_M_TNFa.fcs	CD4+/CD8+	CD4+/CD8+	T Cells	Nd146Di	pPLCg2	TNFa	MS5	M	Mouse	median	14.913755416870117
R35W9_MS5_Ms_M_TNFa.fcs	CD4+/CD8+	CD4+/CD8+	T Cells	Sm147Di	pSTAT1	TNFa	MS5	M	Mouse	median	3.2190587520599365
R35W9_MS5_Ms_M_TNFa.fcs	CD4+/CD8+	CD4+/CD8+	T Cells	Sm149Di	pSTAT5	TNFa	MS5	M	Mouse	median	17.284568786621094
R35W9_MS5_Ms_M_TNFa.fcs	CD4+/CD8+	CD4+/CD8+	T Cells	Sm150Di	pS6	TNFa	MS5	M	Mouse	median	65.58908081054688
R35W9_MS5_Ms_M_TNFa.fcs	CD4+/CD8+	CD4+/CD8+	T Cells	Sm152Di	pErk1/2	TNFa	MS5	M	Mouse	median	15.736882209777832
R35W9_MS5_Ms_M_TNFa.fcs	CD4+/CD8+	CD4+/CD8+	T Cells	Sm154Di	pP38	TNFa	MS5	M	Mouse	median	6.927741050720215
R35W9_MS5_Ms_M_TNFa.fcs	CD4+/CD8+	CD4+/CD8+	T Cells	Gd160Di	pZap70/Syk	TNFa	MS5	M	Mouse	median	4.331897258758545
R35W9_MS5_Ms_M_TNFa.fcs	CD4+/CD8+	CD4+/CD8+	T Cells	Dy161Di	pTBK1	TNFa	MS5	M	Mouse	median	2.9863903522491455
R35W9_MS5_Ms_M_TNFa.fcs	CD4+/CD8+	CD4+/CD8+	T Cells	Ho165Di	pSTAT6	TNFa	MS5	M	Mouse	median	13.342531204223633
R35W9_MS5_Ms_M_TNFa.fcs	CD4+/CD8+	CD4+/CD8+	T Cells	Er170Di	pSTAT4	TNFa	MS5	M	Mouse	median	4.849645137786865
R35W9_MS5_Ms_M_TNFa.fcs	CD4+/CD8+	CD4+/CD8+	T Cells	Yb172Di	p4E-BP1	TNFa	MS5	M	Mouse	median	7.572396755218506
R35W9_MS5_Ms_M_TNFa.fcs	CD4+/CD8+	CD4+/CD8+	T Cells	Tm169Di	Ki67	TNFa	MS5	M	Mouse	median	14.12521743774414
R35W9_MS5_Ms_M_TNFa.fcs	CD4+/CD8+	CD4+/CD8+	T Cells	Dy163Di	IkBa	TNFa	MS5	M	Mouse	median	9.861870765686035
R35W9_MS5_Ms_M_IFNg.fcs	Neutrophils	Neutrophils	Non-Basophils	La139Di	pSTAT3	IFNg	MS5	M	Mouse	median	40.92202377319336
R35W9_MS5_Ms_M_IFNg.fcs	Neutrophils	Neutrophils	Non-Basophils	Nd144Di	pMAPKAPK2	IFNg	MS5	M	Mouse	median	10.702964782714844
R35W9_MS5_Ms_M_IFNg.fcs	Neutrophils	Neutrophils	Non-Basophils	Nd145Di	pCREB	IFNg	MS5	M	Mouse	median	34.140689849853516
R35W9_MS5_Ms_M_IFNg.fcs	Neutrophils	Neutrophils	Non-Basophils	Nd146Di	pPLCg2	IFNg	MS5	M	Mouse	median	8.04533863067627
R35W9_MS5_Ms_M_IFNg.fcs	Neutrophils	Neutrophils	Non-Basophils	Sm147Di	pSTAT1	IFNg	MS5	M	Mouse	median	19.486330032348633
R35W9_MS5_Ms_M_IFNg.fcs	Neutrophils	Neutrophils	Non-Basophils	Sm149Di	pSTAT5	IFNg	MS5	M	Mouse	median	7.45433235168457
R35W9_MS5_Ms_M_IFNg.fcs	Neutrophils	Neutrophils	Non-Basophils	Sm150Di	pS6	IFNg	MS5	M	Mouse	median	56.95152282714844
R35W9_MS5_Ms_M_IFNg.fcs	Neutrophils	Neutrophils	Non-Basophils	Sm152Di	pErk1/2	IFNg	MS5	M	Mouse	median	21.136215209960938
R35W9_MS5_Ms_M_IFNg.fcs	Neutrophils	Neutrophils	Non-Basophils	Sm154Di	pP38	IFNg	MS5	M	Mouse	median	5.487462997436523
R35W9_MS5_Ms_M_IFNg.fcs	Neutrophils	Neutrophils	Non-Basophils	Gd160Di	pZap70/Syk	IFNg	MS5	M	Mouse	median	4.380402088165283
R35W9_MS5_Ms_M_IFNg.fcs	Neutrophils	Neutrophils	Non-Basophils	Dy161Di	pTBK1	IFNg	MS5	M	Mouse	median	2.1397643089294434
R35W9_MS5_Ms_M_IFNg.fcs	Neutrophils	Neutrophils	Non-Basophils	Ho165Di	pSTAT6	IFNg	MS5	M	Mouse	median	4.457685470581055
R35W9_MS5_Ms_M_IFNg.fcs	Neutrophils	Neutrophils	Non-Basophils	Er170Di	pSTAT4	IFNg	MS5	M	Mouse	median	2.7249374389648438
R35W9_MS5_Ms_M_IFNg.fcs	Neutrophils	Neutrophils	Non-Basophils	Yb172Di	p4E-BP1	IFNg	MS5	M	Mouse	median	5.08344841003418
R35W9_MS5_Ms_M_IFNg.fcs	Neutrophils	Neutrophils	Non-Basophils	Tm169Di	Ki67	IFNg	MS5	M	Mouse	median	52.40456771850586
R35W9_MS5_Ms_M_IFNg.fcs	Neutrophils	Neutrophils	Non-Basophils	Dy163Di	IkBa	IFNg	MS5	M	Mouse	median	3.7769365310668945
R35W9_MS5_Ms_M_IFNg.fcs	B Cells	B Cells	CD45+ CD66-	La139Di	pSTAT3	IFNg	MS5	M	Mouse	median	21.3585262298584
R35W9_MS5_Ms_M_IFNg.fcs	B Cells	B Cells	CD45+ CD66-	Nd144Di	pMAPKAPK2	IFNg	MS5	M	Mouse	median	4.835361957550049
R35W9_MS5_Ms_M_IFNg.fcs	B Cells	B Cells	CD45+ CD66-	Nd145Di	pCREB	IFNg	MS5	M	Mouse	median	25.594154357910156
R35W9_MS5_Ms_M_IFNg.fcs	B Cells	B Cells	CD45+ CD66-	Nd146Di	pPLCg2	IFNg	MS5	M	Mouse	median	7.079135894775391
R35W9_MS5_Ms_M_IFNg.fcs	B Cells	B Cells	CD45+ CD66-	Sm147Di	pSTAT1	IFNg	MS5	M	Mouse	median	10.113011360168457
R35W9_MS5_Ms_M_IFNg.fcs	B Cells	B Cells	CD45+ CD66-	Sm149Di	pSTAT5	IFNg	MS5	M	Mouse	median	6.236833095550537
R35W9_MS5_Ms_M_IFNg.fcs	B Cells	B Cells	CD45+ CD66-	Sm150Di	pS6	IFNg	MS5	M	Mouse	median	29.08391571044922
R35W9_MS5_Ms_M_IFNg.fcs	B Cells	B Cells	CD45+ CD66-	Sm152Di	pErk1/2	IFNg	MS5	M	Mouse	median	6.781144142150879
R35W9_MS5_Ms_M_IFNg.fcs	B Cells	B Cells	CD45+ CD66-	Sm154Di	pP38	IFNg	MS5	M	Mouse	median	3.2265381813049316
R35W9_MS5_Ms_M_IFNg.fcs	B Cells	B Cells	CD45+ CD66-	Gd160Di	pZap70/Syk	IFNg	MS5	M	Mouse	median	2.2584128379821777
R35W9_MS5_Ms_M_IFNg.fcs	B Cells	B Cells	CD45+ CD66-	Dy161Di	pTBK1	IFNg	MS5	M	Mouse	median	4.1502604484558105
R35W9_MS5_Ms_M_IFNg.fcs	B Cells	B Cells	CD45+ CD66-	Ho165Di	pSTAT6	IFNg	MS5	M	Mouse	median	9.136401176452637
R35W9_MS5_Ms_M_IFNg.fcs	B Cells	B Cells	CD45+ CD66-	Er170Di	pSTAT4	IFNg	MS5	M	Mouse	median	3.7799248695373535
R35W9_MS5_Ms_M_IFNg.fcs	B Cells	B Cells	CD45+ CD66-	Yb172Di	p4E-BP1	IFNg	MS5	M	Mouse	median	10.756651878356934
R35W9_MS5_Ms_M_IFNg.fcs	B Cells	B Cells	CD45+ CD66-	Tm169Di	Ki67	IFNg	MS5	M	Mouse	median	8.61672592163086
R35W9_MS5_Ms_M_IFNg.fcs	B Cells	B Cells	CD45+ CD66-	Dy163Di	IkBa	IFNg	MS5	M	Mouse	median	23.808876037597656
R35W9_MS5_Ms_M_IFNg.fcs	Mouse Basophils	Mouse Basophils	ms NK1.1-	La139Di	pSTAT3	IFNg	MS5	M	Mouse	median	18.596721649169922
R35W9_MS5_Ms_M_IFNg.fcs	Mouse Basophils	Mouse Basophils	ms NK1.1-	Nd144Di	pMAPKAPK2	IFNg	MS5	M	Mouse	median	10.42307186126709
R35W9_MS5_Ms_M_IFNg.fcs	Mouse Basophils	Mouse Basophils	ms NK1.1-	Nd145Di	pCREB	IFNg	MS5	M	Mouse	median	34.14144706726074
R35W9_MS5_Ms_M_IFNg.fcs	Mouse Basophils	Mouse Basophils	ms NK1.1-	Nd146Di	pPLCg2	IFNg	MS5	M	Mouse	median	6.351297378540039
R35W9_MS5_Ms_M_IFNg.fcs	Mouse Basophils	Mouse Basophils	ms NK1.1-	Sm147Di	pSTAT1	IFNg	MS5	M	Mouse	median	11.821240425109863
R35W9_MS5_Ms_M_IFNg.fcs	Mouse Basophils	Mouse Basophils	ms NK1.1-	Sm149Di	pSTAT5	IFNg	MS5	M	Mouse	median	7.656476974487305
R35W9_MS5_Ms_M_IFNg.fcs	Mouse Basophils	Mouse Basophils	ms NK1.1-	Sm150Di	pS6	IFNg	MS5	M	Mouse	median	33.39522933959961
R35W9_MS5_Ms_M_IFNg.fcs	Mouse Basophils	Mouse Basophils	ms NK1.1-	Sm152Di	pErk1/2	IFNg	MS5	M	Mouse	median	12.844887733459473
R35W9_MS5_Ms_M_IFNg.fcs	Mouse Basophils	Mouse Basophils	ms NK1.1-	Sm154Di	pP38	IFNg	MS5	M	Mouse	median	6.143364429473877
R35W9_MS5_Ms_M_IFNg.fcs	Mouse Basophils	Mouse Basophils	ms NK1.1-	Gd160Di	pZap70/Syk	IFNg	MS5	M	Mouse	median	1.588152825832367
R35W9_MS5_Ms_M_IFNg.fcs	Mouse Basophils	Mouse Basophils	ms NK1.1-	Dy161Di	pTBK1	IFNg	MS5	M	Mouse	median	12.176254272460938
R35W9_MS5_Ms_M_IFNg.fcs	Mouse Basophils	Mouse Basophils	ms NK1.1-	Ho165Di	pSTAT6	IFNg	MS5	M	Mouse	median	17.25806713104248
R35W9_MS5_Ms_M_IFNg.fcs	Mouse Basophils	Mouse Basophils	ms NK1.1-	Er170Di	pSTAT4	IFNg	MS5	M	Mouse	median	3.602743148803711
R35W9_MS5_Ms_M_IFNg.fcs	Mouse Basophils	Mouse Basophils	ms NK1.1-	Yb172Di	p4E-BP1	IFNg	MS5	M	Mouse	median	6.138397455215454
R35W9_MS5_Ms_M_IFNg.fcs	Mouse Basophils	Mouse Basophils	ms NK1.1-	Tm169Di	Ki67	IFNg	MS5	M	Mouse	median	123.64526748657227
R35W9_MS5_Ms_M_IFNg.fcs	Mouse Basophils	Mouse Basophils	ms NK1.1-	Dy163Di	IkBa	IFNg	MS5	M	Mouse	median	37.5173225402832
R35W9_MS5_Ms_M_IFNg.fcs	ms NK1.1+/CD115-	ms NK1.1+/CD115-	CD19- CD3-	La139Di	pSTAT3	IFNg	MS5	M	Mouse	median	12.413397789001465
R35W9_MS5_Ms_M_IFNg.fcs	ms NK1.1+/CD115-	ms NK1.1+/CD115-	CD19- CD3-	Nd144Di	pMAPKAPK2	IFNg	MS5	M	Mouse	median	4.528564453125
R35W9_MS5_Ms_M_IFNg.fcs	ms NK1.1+/CD115-	ms NK1.1+/CD115-	CD19- CD3-	Nd145Di	pCREB	IFNg	MS5	M	Mouse	median	21.3203182220459
R35W9_MS5_Ms_M_IFNg.fcs	ms NK1.1+/CD115-	ms NK1.1+/CD115-	CD19- CD3-	Nd146Di	pPLCg2	IFNg	MS5	M	Mouse	median	6.493337154388428
R35W9_MS5_Ms_M_IFNg.fcs	ms NK1.1+/CD115-	ms NK1.1+/CD115-	CD19- CD3-	Sm147Di	pSTAT1	IFNg	MS5	M	Mouse	median	1.9588698148727417
R35W9_MS5_Ms_M_IFNg.fcs	ms NK1.1+/CD115-	ms NK1.1+/CD115-	CD19- CD3-	Sm149Di	pSTAT5	IFNg	MS5	M	Mouse	median	7.087428569793701
R35W9_MS5_Ms_M_IFNg.fcs	ms NK1.1+/CD115-	ms NK1.1+/CD115-	CD19- CD3-	Sm150Di	pS6	IFNg	MS5	M	Mouse	median	23.48431396484375
R35W9_MS5_Ms_M_IFNg.fcs	ms NK1.1+/CD115-	ms NK1.1+/CD115-	CD19- CD3-	Sm152Di	pErk1/2	IFNg	MS5	M	Mouse	median	6.942061901092529
R35W9_MS5_Ms_M_IFNg.fcs	ms NK1.1+/CD115-	ms NK1.1+/CD115-	CD19- CD3-	Sm154Di	pP38	IFNg	MS5	M	Mouse	median	3.2217023372650146
R35W9_MS5_Ms_M_IFNg.fcs	ms NK1.1+/CD115-	ms NK1.1+/CD115-	CD19- CD3-	Gd160Di	pZap70/Syk	IFNg	MS5	M	Mouse	median	1.5446767807006836
R35W9_MS5_Ms_M_IFNg.fcs	ms NK1.1+/CD115-	ms NK1.1+/CD115-	CD19- CD3-	Dy161Di	pTBK1	IFNg	MS5	M	Mouse	median	3.392287492752075
R35W9_MS5_Ms_M_IFNg.fcs	ms NK1.1+/CD115-	ms NK1.1+/CD115-	CD19- CD3-	Ho165Di	pSTAT6	IFNg	MS5	M	Mouse	median	9.619745254516602
R35W9_MS5_Ms_M_IFNg.fcs	ms NK1.1+/CD115-	ms NK1.1+/CD115-	CD19- CD3-	Er170Di	pSTAT4	IFNg	MS5	M	Mouse	median	4.763911247253418
R35W9_MS5_Ms_M_IFNg.fcs	ms NK1.1+/CD115-	ms NK1.1+/CD115-	CD19- CD3-	Yb172Di	p4E-BP1	IFNg	MS5	M	Mouse	median	5.636804580688477
R35W9_MS5_Ms_M_IFNg.fcs	ms NK1.1+/CD115-	ms NK1.1+/CD115-	CD19- CD3-	Tm169Di	Ki67	IFNg	MS5	M	Mouse	median	11.251290321350098
R35W9_MS5_Ms_M_IFNg.fcs	ms NK1.1+/CD115-	ms NK1.1+/CD115-	CD19- CD3-	Dy163Di	IkBa	IFNg	MS5	M	Mouse	median	17.442811965942383
R35W9_MS5_Ms_M_IFNg.fcs	Mouse pDCs	Mouse pDCs	FcεRIα-	La139Di	pSTAT3	IFNg	MS5	M	Mouse	median	42.49092102050781
R35W9_MS5_Ms_M_IFNg.fcs	Mouse pDCs	Mouse pDCs	FcεRIα-	Nd144Di	pMAPKAPK2	IFNg	MS5	M	Mouse	median	8.833728790283203
R35W9_MS5_Ms_M_IFNg.fcs	Mouse pDCs	Mouse pDCs	FcεRIα-	Nd145Di	pCREB	IFNg	MS5	M	Mouse	median	26.555397033691406
R35W9_MS5_Ms_M_IFNg.fcs	Mouse pDCs	Mouse pDCs	FcεRIα-	Nd146Di	pPLCg2	IFNg	MS5	M	Mouse	median	18.745683670043945
R35W9_MS5_Ms_M_IFNg.fcs	Mouse pDCs	Mouse pDCs	FcεRIα-	Sm147Di	pSTAT1	IFNg	MS5	M	Mouse	median	4.287469863891602
R35W9_MS5_Ms_M_IFNg.fcs	Mouse pDCs	Mouse pDCs	FcεRIα-	Sm149Di	pSTAT5	IFNg	MS5	M	Mouse	median	9.581113815307617
R35W9_MS5_Ms_M_IFNg.fcs	Mouse pDCs	Mouse pDCs	FcεRIα-	Sm150Di	pS6	IFNg	MS5	M	Mouse	median	56.32568359375
R35W9_MS5_Ms_M_IFNg.fcs	Mouse pDCs	Mouse pDCs	FcεRIα-	Sm152Di	pErk1/2	IFNg	MS5	M	Mouse	median	14.599416732788086
R35W9_MS5_Ms_M_IFNg.fcs	Mouse pDCs	Mouse pDCs	FcεRIα-	Sm154Di	pP38	IFNg	MS5	M	Mouse	median	6.013129234313965
R35W9_MS5_Ms_M_IFNg.fcs	Mouse pDCs	Mouse pDCs	FcεRIα-	Gd160Di	pZap70/Syk	IFNg	MS5	M	Mouse	median	3.8764233589172363
R35W9_MS5_Ms_M_IFNg.fcs	Mouse pDCs	Mouse pDCs	FcεRIα-	Dy161Di	pTBK1	IFNg	MS5	M	Mouse	median	2.8106260299682617
R35W9_MS5_Ms_M_IFNg.fcs	Mouse pDCs	Mouse pDCs	FcεRIα-	Ho165Di	pSTAT6	IFNg	MS5	M	Mouse	median	27.473602294921875
R35W9_MS5_Ms_M_IFNg.fcs	Mouse pDCs	Mouse pDCs	FcεRIα-	Er170Di	pSTAT4	IFNg	MS5	M	Mouse	median	4.219381809234619
R35W9_MS5_Ms_M_IFNg.fcs	Mouse pDCs	Mouse pDCs	FcεRIα-	Yb172Di	p4E-BP1	IFNg	MS5	M	Mouse	median	6.2818779945373535
R35W9_MS5_Ms_M_IFNg.fcs	Mouse pDCs	Mouse pDCs	FcεRIα-	Tm169Di	Ki67	IFNg	MS5	M	Mouse	median	16.657358169555664
R35W9_MS5_Ms_M_IFNg.fcs	Mouse pDCs	Mouse pDCs	FcεRIα-	Dy163Di	IkBa	IFNg	MS5	M	Mouse	median	11.263023376464844
R35W9_MS5_Ms_M_IFNg.fcs	Mouse Ly6C+	Mouse Ly6C+	ms CD115+/NK1.1-	La139Di	pSTAT3	IFNg	MS5	M	Mouse	median	27.535974502563477
R35W9_MS5_Ms_M_IFNg.fcs	Mouse Ly6C+	Mouse Ly6C+	ms CD115+/NK1.1-	Nd144Di	pMAPKAPK2	IFNg	MS5	M	Mouse	median	7.900969982147217
R35W9_MS5_Ms_M_IFNg.fcs	Mouse Ly6C+	Mouse Ly6C+	ms CD115+/NK1.1-	Nd145Di	pCREB	IFNg	MS5	M	Mouse	median	26.69935417175293
R35W9_MS5_Ms_M_IFNg.fcs	Mouse Ly6C+	Mouse Ly6C+	ms CD115+/NK1.1-	Nd146Di	pPLCg2	IFNg	MS5	M	Mouse	median	9.807103157043457
R35W9_MS5_Ms_M_IFNg.fcs	Mouse Ly6C+	Mouse Ly6C+	ms CD115+/NK1.1-	Sm147Di	pSTAT1	IFNg	MS5	M	Mouse	median	21.766944885253906
R35W9_MS5_Ms_M_IFNg.fcs	Mouse Ly6C+	Mouse Ly6C+	ms CD115+/NK1.1-	Sm149Di	pSTAT5	IFNg	MS5	M	Mouse	median	15.044209480285645
R35W9_MS5_Ms_M_IFNg.fcs	Mouse Ly6C+	Mouse Ly6C+	ms CD115+/NK1.1-	Sm150Di	pS6	IFNg	MS5	M	Mouse	median	72.11274719238281
R35W9_MS5_Ms_M_IFNg.fcs	Mouse Ly6C+	Mouse Ly6C+	ms CD115+/NK1.1-	Sm152Di	pErk1/2	IFNg	MS5	M	Mouse	median	11.906644821166992
R35W9_MS5_Ms_M_IFNg.fcs	Mouse Ly6C+	Mouse Ly6C+	ms CD115+/NK1.1-	Sm154Di	pP38	IFNg	MS5	M	Mouse	median	4.448062896728516
R35W9_MS5_Ms_M_IFNg.fcs	Mouse Ly6C+	Mouse Ly6C+	ms CD115+/NK1.1-	Gd160Di	pZap70/Syk	IFNg	MS5	M	Mouse	median	1.8302242755889893
R35W9_MS5_Ms_M_IFNg.fcs	Mouse Ly6C+	Mouse Ly6C+	ms CD115+/NK1.1-	Dy161Di	pTBK1	IFNg	MS5	M	Mouse	median	5.249969005584717
R35W9_MS5_Ms_M_IFNg.fcs	Mouse Ly6C+	Mouse Ly6C+	ms CD115+/NK1.1-	Ho165Di	pSTAT6	IFNg	MS5	M	Mouse	median	12.707160949707031
R35W9_MS5_Ms_M_IFNg.fcs	Mouse Ly6C+	Mouse Ly6C+	ms CD115+/NK1.1-	Er170Di	pSTAT4	IFNg	MS5	M	Mouse	median	4.380507946014404
R35W9_MS5_Ms_M_IFNg.fcs	Mouse Ly6C+	Mouse Ly6C+	ms CD115+/NK1.1-	Yb172Di	p4E-BP1	IFNg	MS5	M	Mouse	median	16.715408325195312
R35W9_MS5_Ms_M_IFNg.fcs	Mouse Ly6C+	Mouse Ly6C+	ms CD115+/NK1.1-	Tm169Di	Ki67	IFNg	MS5	M	Mouse	median	124.3479995727539
R35W9_MS5_Ms_M_IFNg.fcs	Mouse Ly6C+	Mouse Ly6C+	ms CD115+/NK1.1-	Dy163Di	IkBa	IFNg	MS5	M	Mouse	median	33.02101135253906
R35W9_MS5_Ms_M_IFNg.fcs	Mouse Ly6C-	Mouse Ly6C-	ms CD115+/NK1.1-	La139Di	pSTAT3	IFNg	MS5	M	Mouse	median	17.871429443359375
R35W9_MS5_Ms_M_IFNg.fcs	Mouse Ly6C-	Mouse Ly6C-	ms CD115+/NK1.1-	Nd144Di	pMAPKAPK2	IFNg	MS5	M	Mouse	median	7.346258163452148
R35W9_MS5_Ms_M_IFNg.fcs	Mouse Ly6C-	Mouse Ly6C-	ms CD115+/NK1.1-	Nd145Di	pCREB	IFNg	MS5	M	Mouse	median	29.762269973754883
R35W9_MS5_Ms_M_IFNg.fcs	Mouse Ly6C-	Mouse Ly6C-	ms CD115+/NK1.1-	Nd146Di	pPLCg2	IFNg	MS5	M	Mouse	median	15.467390060424805
R35W9_MS5_Ms_M_IFNg.fcs	Mouse Ly6C-	Mouse Ly6C-	ms CD115+/NK1.1-	Sm147Di	pSTAT1	IFNg	MS5	M	Mouse	median	6.965542316436768
R35W9_MS5_Ms_M_IFNg.fcs	Mouse Ly6C-	Mouse Ly6C-	ms CD115+/NK1.1-	Sm149Di	pSTAT5	IFNg	MS5	M	Mouse	median	11.115595817565918
R35W9_MS5_Ms_M_IFNg.fcs	Mouse Ly6C-	Mouse Ly6C-	ms CD115+/NK1.1-	Sm150Di	pS6	IFNg	MS5	M	Mouse	median	50.61985778808594
R35W9_MS5_Ms_M_IFNg.fcs	Mouse Ly6C-	Mouse Ly6C-	ms CD115+/NK1.1-	Sm152Di	pErk1/2	IFNg	MS5	M	Mouse	median	9.157944679260254
R35W9_MS5_Ms_M_IFNg.fcs	Mouse Ly6C-	Mouse Ly6C-	ms CD115+/NK1.1-	Sm154Di	pP38	IFNg	MS5	M	Mouse	median	4.491552829742432
R35W9_MS5_Ms_M_IFNg.fcs	Mouse Ly6C-	Mouse Ly6C-	ms CD115+/NK1.1-	Gd160Di	pZap70/Syk	IFNg	MS5	M	Mouse	median	2.457679510116577
R35W9_MS5_Ms_M_IFNg.fcs	Mouse Ly6C-	Mouse Ly6C-	ms CD115+/NK1.1-	Dy161Di	pTBK1	IFNg	MS5	M	Mouse	median	6.768612861633301
R35W9_MS5_Ms_M_IFNg.fcs	Mouse Ly6C-	Mouse Ly6C-	ms CD115+/NK1.1-	Ho165Di	pSTAT6	IFNg	MS5	M	Mouse	median	11.625638008117676
R35W9_MS5_Ms_M_IFNg.fcs	Mouse Ly6C-	Mouse Ly6C-	ms CD115+/NK1.1-	Er170Di	pSTAT4	IFNg	MS5	M	Mouse	median	5.404694080352783
R35W9_MS5_Ms_M_IFNg.fcs	Mouse Ly6C-	Mouse Ly6C-	ms CD115+/NK1.1-	Yb172Di	p4E-BP1	IFNg	MS5	M	Mouse	median	14.725271224975586
R35W9_MS5_Ms_M_IFNg.fcs	Mouse Ly6C-	Mouse Ly6C-	ms CD115+/NK1.1-	Tm169Di	Ki67	IFNg	MS5	M	Mouse	median	14.656625747680664
R35W9_MS5_Ms_M_IFNg.fcs	Mouse Ly6C-	Mouse Ly6C-	ms CD115+/NK1.1-	Dy163Di	IkBa	IFNg	MS5	M	Mouse	median	34.98847579956055
R35W9_MS5_Ms_M_IFNg.fcs	CD8+T cells	CD8+T cells	T Cells	La139Di	pSTAT3	IFNg	MS5	M	Mouse	median	15.847712516784668
R35W9_MS5_Ms_M_IFNg.fcs	CD8+T cells	CD8+T cells	T Cells	Nd144Di	pMAPKAPK2	IFNg	MS5	M	Mouse	median	5.732396602630615
R35W9_MS5_Ms_M_IFNg.fcs	CD8+T cells	CD8+T cells	T Cells	Nd145Di	pCREB	IFNg	MS5	M	Mouse	median	28.132495880126953
R35W9_MS5_Ms_M_IFNg.fcs	CD8+T cells	CD8+T cells	T Cells	Nd146Di	pPLCg2	IFNg	MS5	M	Mouse	median	7.6984381675720215
R35W9_MS5_Ms_M_IFNg.fcs	CD8+T cells	CD8+T cells	T Cells	Sm147Di	pSTAT1	IFNg	MS5	M	Mouse	median	3.835251569747925
R35W9_MS5_Ms_M_IFNg.fcs	CD8+T cells	CD8+T cells	T Cells	Sm149Di	pSTAT5	IFNg	MS5	M	Mouse	median	11.628114700317383
R35W9_MS5_Ms_M_IFNg.fcs	CD8+T cells	CD8+T cells	T Cells	Sm150Di	pS6	IFNg	MS5	M	Mouse	median	37.388282775878906
R35W9_MS5_Ms_M_IFNg.fcs	CD8+T cells	CD8+T cells	T Cells	Sm152Di	pErk1/2	IFNg	MS5	M	Mouse	median	10.118729591369629
R35W9_MS5_Ms_M_IFNg.fcs	CD8+T cells	CD8+T cells	T Cells	Sm154Di	pP38	IFNg	MS5	M	Mouse	median	4.972813606262207
R35W9_MS5_Ms_M_IFNg.fcs	CD8+T cells	CD8+T cells	T Cells	Gd160Di	pZap70/Syk	IFNg	MS5	M	Mouse	median	2.5499298572540283
R35W9_MS5_Ms_M_IFNg.fcs	CD8+T cells	CD8+T cells	T Cells	Dy161Di	pTBK1	IFNg	MS5	M	Mouse	median	2.7669548988342285
R35W9_MS5_Ms_M_IFNg.fcs	CD8+T cells	CD8+T cells	T Cells	Ho165Di	pSTAT6	IFNg	MS5	M	Mouse	median	10.240852355957031
R35W9_MS5_Ms_M_IFNg.fcs	CD8+T cells	CD8+T cells	T Cells	Er170Di	pSTAT4	IFNg	MS5	M	Mouse	median	3.648214340209961
R35W9_MS5_Ms_M_IFNg.fcs	CD8+T cells	CD8+T cells	T Cells	Yb172Di	p4E-BP1	IFNg	MS5	M	Mouse	median	5.00579309463501
R35W9_MS5_Ms_M_IFNg.fcs	CD8+T cells	CD8+T cells	T Cells	Tm169Di	Ki67	IFNg	MS5	M	Mouse	median	9.066458702087402
R35W9_MS5_Ms_M_IFNg.fcs	CD8+T cells	CD8+T cells	T Cells	Dy163Di	IkBa	IFNg	MS5	M	Mouse	median	17.399621963500977
R35W9_MS5_Ms_M_IFNg.fcs	CD4+T cells	CD4+T cells	T Cells	La139Di	pSTAT3	IFNg	MS5	M	Mouse	median	15.486352920532227
R35W9_MS5_Ms_M_IFNg.fcs	CD4+T cells	CD4+T cells	T Cells	Nd144Di	pMAPKAPK2	IFNg	MS5	M	Mouse	median	6.10673713684082
R35W9_MS5_Ms_M_IFNg.fcs	CD4+T cells	CD4+T cells	T Cells	Nd145Di	pCREB	IFNg	MS5	M	Mouse	median	36.22350311279297
R35W9_MS5_Ms_M_IFNg.fcs	CD4+T cells	CD4+T cells	T Cells	Nd146Di	pPLCg2	IFNg	MS5	M	Mouse	median	6.568175315856934
R35W9_MS5_Ms_M_IFNg.fcs	CD4+T cells	CD4+T cells	T Cells	Sm147Di	pSTAT1	IFNg	MS5	M	Mouse	median	3.9640018939971924
R35W9_MS5_Ms_M_IFNg.fcs	CD4+T cells	CD4+T cells	T Cells	Sm149Di	pSTAT5	IFNg	MS5	M	Mouse	median	9.819225311279297
R35W9_MS5_Ms_M_IFNg.fcs	CD4+T cells	CD4+T cells	T Cells	Sm150Di	pS6	IFNg	MS5	M	Mouse	median	35.186737060546875
R35W9_MS5_Ms_M_IFNg.fcs	CD4+T cells	CD4+T cells	T Cells	Sm152Di	pErk1/2	IFNg	MS5	M	Mouse	median	10.240493774414062
R35W9_MS5_Ms_M_IFNg.fcs	CD4+T cells	CD4+T cells	T Cells	Sm154Di	pP38	IFNg	MS5	M	Mouse	median	4.1993231773376465
R35W9_MS5_Ms_M_IFNg.fcs	CD4+T cells	CD4+T cells	T Cells	Gd160Di	pZap70/Syk	IFNg	MS5	M	Mouse	median	2.7299387454986572
R35W9_MS5_Ms_M_IFNg.fcs	CD4+T cells	CD4+T cells	T Cells	Dy161Di	pTBK1	IFNg	MS5	M	Mouse	median	2.4507851600646973
R35W9_MS5_Ms_M_IFNg.fcs	CD4+T cells	CD4+T cells	T Cells	Ho165Di	pSTAT6	IFNg	MS5	M	Mouse	median	9.771645545959473
R35W9_MS5_Ms_M_IFNg.fcs	CD4+T cells	CD4+T cells	T Cells	Er170Di	pSTAT4	IFNg	MS5	M	Mouse	median	3.21433424949646
R35W9_MS5_Ms_M_IFNg.fcs	CD4+T cells	CD4+T cells	T Cells	Yb172Di	p4E-BP1	IFNg	MS5	M	Mouse	median	6.486718654632568
R35W9_MS5_Ms_M_IFNg.fcs	CD4+T cells	CD4+T cells	T Cells	Tm169Di	Ki67	IFNg	MS5	M	Mouse	median	8.239788055419922
R35W9_MS5_Ms_M_IFNg.fcs	CD4+T cells	CD4+T cells	T Cells	Dy163Di	IkBa	IFNg	MS5	M	Mouse	median	17.77410316467285
R35W9_MS5_Ms_M_IFNg.fcs	CD4+/CD8+	CD4+/CD8+	T Cells	La139Di	pSTAT3	IFNg	MS5	M	Mouse	median	26.985852241516113
R35W9_MS5_Ms_M_IFNg.fcs	CD4+/CD8+	CD4+/CD8+	T Cells	Nd144Di	pMAPKAPK2	IFNg	MS5	M	Mouse	median	8.404735088348389
R35W9_MS5_Ms_M_IFNg.fcs	CD4+/CD8+	CD4+/CD8+	T Cells	Nd145Di	pCREB	IFNg	MS5	M	Mouse	median	49.29612922668457
R35W9_MS5_Ms_M_IFNg.fcs	CD4+/CD8+	CD4+/CD8+	T Cells	Nd146Di	pPLCg2	IFNg	MS5	M	Mouse	median	11.339600086212158
R35W9_MS5_Ms_M_IFNg.fcs	CD4+/CD8+	CD4+/CD8+	T Cells	Sm147Di	pSTAT1	IFNg	MS5	M	Mouse	median	7.043171167373657
R35W9_MS5_Ms_M_IFNg.fcs	CD4+/CD8+	CD4+/CD8+	T Cells	Sm149Di	pSTAT5	IFNg	MS5	M	Mouse	median	12.797885417938232
R35W9_MS5_Ms_M_IFNg.fcs	CD4+/CD8+	CD4+/CD8+	T Cells	Sm150Di	pS6	IFNg	MS5	M	Mouse	median	56.282209396362305
R35W9_MS5_Ms_M_IFNg.fcs	CD4+/CD8+	CD4+/CD8+	T Cells	Sm152Di	pErk1/2	IFNg	MS5	M	Mouse	median	15.420027732849121
R35W9_MS5_Ms_M_IFNg.fcs	CD4+/CD8+	CD4+/CD8+	T Cells	Sm154Di	pP38	IFNg	MS5	M	Mouse	median	6.799403667449951
R35W9_MS5_Ms_M_IFNg.fcs	CD4+/CD8+	CD4+/CD8+	T Cells	Gd160Di	pZap70/Syk	IFNg	MS5	M	Mouse	median	3.0876729488372803
R35W9_MS5_Ms_M_IFNg.fcs	CD4+/CD8+	CD4+/CD8+	T Cells	Dy161Di	pTBK1	IFNg	MS5	M	Mouse	median	4.021785259246826
R35W9_MS5_Ms_M_IFNg.fcs	CD4+/CD8+	CD4+/CD8+	T Cells	Ho165Di	pSTAT6	IFNg	MS5	M	Mouse	median	18.494272232055664
R35W9_MS5_Ms_M_IFNg.fcs	CD4+/CD8+	CD4+/CD8+	T Cells	Er170Di	pSTAT4	IFNg	MS5	M	Mouse	median	5.201469421386719
R35W9_MS5_Ms_M_IFNg.fcs	CD4+/CD8+	CD4+/CD8+	T Cells	Yb172Di	p4E-BP1	IFNg	MS5	M	Mouse	median	7.038971900939941
R35W9_MS5_Ms_M_IFNg.fcs	CD4+/CD8+	CD4+/CD8+	T Cells	Tm169Di	Ki67	IFNg	MS5	M	Mouse	median	14.56872034072876
R35W9_MS5_Ms_M_IFNg.fcs	CD4+/CD8+	CD4+/CD8+	T Cells	Dy163Di	IkBa	IFNg	MS5	M	Mouse	median	31.64619255065918
R35W9_MS5_Ms_M_IFNb.fcs	Neutrophils	Neutrophils	Non-Basophils	La139Di	pSTAT3	IFNb	MS5	M	Mouse	median	39.720516204833984
R35W9_MS5_Ms_M_IFNb.fcs	Neutrophils	Neutrophils	Non-Basophils	Nd144Di	pMAPKAPK2	IFNb	MS5	M	Mouse	median	10.411520004272461
R35W9_MS5_Ms_M_IFNb.fcs	Neutrophils	Neutrophils	Non-Basophils	Nd145Di	pCREB	IFNb	MS5	M	Mouse	median	34.433998107910156
R35W9_MS5_Ms_M_IFNb.fcs	Neutrophils	Neutrophils	Non-Basophils	Nd146Di	pPLCg2	IFNb	MS5	M	Mouse	median	8.210076332092285
R35W9_MS5_Ms_M_IFNb.fcs	Neutrophils	Neutrophils	Non-Basophils	Sm147Di	pSTAT1	IFNb	MS5	M	Mouse	median	7.337316989898682
R35W9_MS5_Ms_M_IFNb.fcs	Neutrophils	Neutrophils	Non-Basophils	Sm149Di	pSTAT5	IFNb	MS5	M	Mouse	median	7.448127746582031
R35W9_MS5_Ms_M_IFNb.fcs	Neutrophils	Neutrophils	Non-Basophils	Sm150Di	pS6	IFNb	MS5	M	Mouse	median	58.956703186035156
R35W9_MS5_Ms_M_IFNb.fcs	Neutrophils	Neutrophils	Non-Basophils	Sm152Di	pErk1/2	IFNb	MS5	M	Mouse	median	20.211915969848633
R35W9_MS5_Ms_M_IFNb.fcs	Neutrophils	Neutrophils	Non-Basophils	Sm154Di	pP38	IFNb	MS5	M	Mouse	median	5.337132453918457
R35W9_MS5_Ms_M_IFNb.fcs	Neutrophils	Neutrophils	Non-Basophils	Gd160Di	pZap70/Syk	IFNb	MS5	M	Mouse	median	4.4837751388549805
R35W9_MS5_Ms_M_IFNb.fcs	Neutrophils	Neutrophils	Non-Basophils	Dy161Di	pTBK1	IFNb	MS5	M	Mouse	median	2.133894920349121
R35W9_MS5_Ms_M_IFNb.fcs	Neutrophils	Neutrophils	Non-Basophils	Ho165Di	pSTAT6	IFNb	MS5	M	Mouse	median	4.216812610626221
R35W9_MS5_Ms_M_IFNb.fcs	Neutrophils	Neutrophils	Non-Basophils	Er170Di	pSTAT4	IFNb	MS5	M	Mouse	median	2.9174904823303223
R35W9_MS5_Ms_M_IFNb.fcs	Neutrophils	Neutrophils	Non-Basophils	Yb172Di	p4E-BP1	IFNb	MS5	M	Mouse	median	5.080439567565918
R35W9_MS5_Ms_M_IFNb.fcs	Neutrophils	Neutrophils	Non-Basophils	Tm169Di	Ki67	IFNb	MS5	M	Mouse	median	49.5207633972168
R35W9_MS5_Ms_M_IFNb.fcs	Neutrophils	Neutrophils	Non-Basophils	Dy163Di	IkBa	IFNb	MS5	M	Mouse	median	4.117603778839111
R35W9_MS5_Ms_M_IFNb.fcs	B Cells	B Cells	CD45+ CD66-	La139Di	pSTAT3	IFNb	MS5	M	Mouse	median	20.57960319519043
R35W9_MS5_Ms_M_IFNb.fcs	B Cells	B Cells	CD45+ CD66-	Nd144Di	pMAPKAPK2	IFNb	MS5	M	Mouse	median	4.4969563484191895
R35W9_MS5_Ms_M_IFNb.fcs	B Cells	B Cells	CD45+ CD66-	Nd145Di	pCREB	IFNb	MS5	M	Mouse	median	25.21672248840332
R35W9_MS5_Ms_M_IFNb.fcs	B Cells	B Cells	CD45+ CD66-	Nd146Di	pPLCg2	IFNb	MS5	M	Mouse	median	7.119534015655518
R35W9_MS5_Ms_M_IFNb.fcs	B Cells	B Cells	CD45+ CD66-	Sm147Di	pSTAT1	IFNb	MS5	M	Mouse	median	8.153708457946777
R35W9_MS5_Ms_M_IFNb.fcs	B Cells	B Cells	CD45+ CD66-	Sm149Di	pSTAT5	IFNb	MS5	M	Mouse	median	6.422410488128662
R35W9_MS5_Ms_M_IFNb.fcs	B Cells	B Cells	CD45+ CD66-	Sm150Di	pS6	IFNb	MS5	M	Mouse	median	27.967771530151367
R35W9_MS5_Ms_M_IFNb.fcs	B Cells	B Cells	CD45+ CD66-	Sm152Di	pErk1/2	IFNb	MS5	M	Mouse	median	6.450240135192871
R35W9_MS5_Ms_M_IFNb.fcs	B Cells	B Cells	CD45+ CD66-	Sm154Di	pP38	IFNb	MS5	M	Mouse	median	3.081594467163086
R35W9_MS5_Ms_M_IFNb.fcs	B Cells	B Cells	CD45+ CD66-	Gd160Di	pZap70/Syk	IFNb	MS5	M	Mouse	median	2.206817626953125
R35W9_MS5_Ms_M_IFNb.fcs	B Cells	B Cells	CD45+ CD66-	Dy161Di	pTBK1	IFNb	MS5	M	Mouse	median	4.077092170715332
R35W9_MS5_Ms_M_IFNb.fcs	B Cells	B Cells	CD45+ CD66-	Ho165Di	pSTAT6	IFNb	MS5	M	Mouse	median	8.529406547546387
R35W9_MS5_Ms_M_IFNb.fcs	B Cells	B Cells	CD45+ CD66-	Er170Di	pSTAT4	IFNb	MS5	M	Mouse	median	4.15806770324707
R35W9_MS5_Ms_M_IFNb.fcs	B Cells	B Cells	CD45+ CD66-	Yb172Di	p4E-BP1	IFNb	MS5	M	Mouse	median	10.211989402770996
R35W9_MS5_Ms_M_IFNb.fcs	B Cells	B Cells	CD45+ CD66-	Tm169Di	Ki67	IFNb	MS5	M	Mouse	median	8.118439674377441
R35W9_MS5_Ms_M_IFNb.fcs	B Cells	B Cells	CD45+ CD66-	Dy163Di	IkBa	IFNb	MS5	M	Mouse	median	23.32078742980957
R35W9_MS5_Ms_M_IFNb.fcs	Mouse Basophils	Mouse Basophils	ms NK1.1-	La139Di	pSTAT3	IFNb	MS5	M	Mouse	median	16.038536071777344
R35W9_MS5_Ms_M_IFNb.fcs	Mouse Basophils	Mouse Basophils	ms NK1.1-	Nd144Di	pMAPKAPK2	IFNb	MS5	M	Mouse	median	12.111416339874268
R35W9_MS5_Ms_M_IFNb.fcs	Mouse Basophils	Mouse Basophils	ms NK1.1-	Nd145Di	pCREB	IFNb	MS5	M	Mouse	median	36.98907279968262
R35W9_MS5_Ms_M_IFNb.fcs	Mouse Basophils	Mouse Basophils	ms NK1.1-	Nd146Di	pPLCg2	IFNb	MS5	M	Mouse	median	5.899672985076904
R35W9_MS5_Ms_M_IFNb.fcs	Mouse Basophils	Mouse Basophils	ms NK1.1-	Sm147Di	pSTAT1	IFNb	MS5	M	Mouse	median	3.290976881980896
R35W9_MS5_Ms_M_IFNb.fcs	Mouse Basophils	Mouse Basophils	ms NK1.1-	Sm149Di	pSTAT5	IFNb	MS5	M	Mouse	median	6.414278030395508
R35W9_MS5_Ms_M_IFNb.fcs	Mouse Basophils	Mouse Basophils	ms NK1.1-	Sm150Di	pS6	IFNb	MS5	M	Mouse	median	30.06317710876465
R35W9_MS5_Ms_M_IFNb.fcs	Mouse Basophils	Mouse Basophils	ms NK1.1-	Sm152Di	pErk1/2	IFNb	MS5	M	Mouse	median	12.767474174499512
R35W9_MS5_Ms_M_IFNb.fcs	Mouse Basophils	Mouse Basophils	ms NK1.1-	Sm154Di	pP38	IFNb	MS5	M	Mouse	median	5.58159327507019
R35W9_MS5_Ms_M_IFNb.fcs	Mouse Basophils	Mouse Basophils	ms NK1.1-	Gd160Di	pZap70/Syk	IFNb	MS5	M	Mouse	median	1.9459877014160156
R35W9_MS5_Ms_M_IFNb.fcs	Mouse Basophils	Mouse Basophils	ms NK1.1-	Dy161Di	pTBK1	IFNb	MS5	M	Mouse	median	11.858092784881592
R35W9_MS5_Ms_M_IFNb.fcs	Mouse Basophils	Mouse Basophils	ms NK1.1-	Ho165Di	pSTAT6	IFNb	MS5	M	Mouse	median	16.575060844421387
R35W9_MS5_Ms_M_IFNb.fcs	Mouse Basophils	Mouse Basophils	ms NK1.1-	Er170Di	pSTAT4	IFNb	MS5	M	Mouse	median	3.7552722692489624
R35W9_MS5_Ms_M_IFNb.fcs	Mouse Basophils	Mouse Basophils	ms NK1.1-	Yb172Di	p4E-BP1	IFNb	MS5	M	Mouse	median	6.091721296310425
R35W9_MS5_Ms_M_IFNb.fcs	Mouse Basophils	Mouse Basophils	ms NK1.1-	Tm169Di	Ki67	IFNb	MS5	M	Mouse	median	134.2365264892578
R35W9_MS5_Ms_M_IFNb.fcs	Mouse Basophils	Mouse Basophils	ms NK1.1-	Dy163Di	IkBa	IFNb	MS5	M	Mouse	median	40.65946578979492
R35W9_MS5_Ms_M_IFNb.fcs	ms NK1.1+/CD115-	ms NK1.1+/CD115-	CD19- CD3-	La139Di	pSTAT3	IFNb	MS5	M	Mouse	median	11.025213241577148
R35W9_MS5_Ms_M_IFNb.fcs	ms NK1.1+/CD115-	ms NK1.1+/CD115-	CD19- CD3-	Nd144Di	pMAPKAPK2	IFNb	MS5	M	Mouse	median	4.220451831817627
R35W9_MS5_Ms_M_IFNb.fcs	ms NK1.1+/CD115-	ms NK1.1+/CD115-	CD19- CD3-	Nd145Di	pCREB	IFNb	MS5	M	Mouse	median	19.909423828125
R35W9_MS5_Ms_M_IFNb.fcs	ms NK1.1+/CD115-	ms NK1.1+/CD115-	CD19- CD3-	Nd146Di	pPLCg2	IFNb	MS5	M	Mouse	median	6.499290466308594
R35W9_MS5_Ms_M_IFNb.fcs	ms NK1.1+/CD115-	ms NK1.1+/CD115-	CD19- CD3-	Sm147Di	pSTAT1	IFNb	MS5	M	Mouse	median	2.5078725814819336
R35W9_MS5_Ms_M_IFNb.fcs	ms NK1.1+/CD115-	ms NK1.1+/CD115-	CD19- CD3-	Sm149Di	pSTAT5	IFNb	MS5	M	Mouse	median	6.8454270362854
R35W9_MS5_Ms_M_IFNb.fcs	ms NK1.1+/CD115-	ms NK1.1+/CD115-	CD19- CD3-	Sm150Di	pS6	IFNb	MS5	M	Mouse	median	21.26190757751465
R35W9_MS5_Ms_M_IFNb.fcs	ms NK1.1+/CD115-	ms NK1.1+/CD115-	CD19- CD3-	Sm152Di	pErk1/2	IFNb	MS5	M	Mouse	median	6.542562961578369
R35W9_MS5_Ms_M_IFNb.fcs	ms NK1.1+/CD115-	ms NK1.1+/CD115-	CD19- CD3-	Sm154Di	pP38	IFNb	MS5	M	Mouse	median	2.9768898487091064
R35W9_MS5_Ms_M_IFNb.fcs	ms NK1.1+/CD115-	ms NK1.1+/CD115-	CD19- CD3-	Gd160Di	pZap70/Syk	IFNb	MS5	M	Mouse	median	1.4776661396026611
R35W9_MS5_Ms_M_IFNb.fcs	ms NK1.1+/CD115-	ms NK1.1+/CD115-	CD19- CD3-	Dy161Di	pTBK1	IFNb	MS5	M	Mouse	median	3.0688843727111816
R35W9_MS5_Ms_M_IFNb.fcs	ms NK1.1+/CD115-	ms NK1.1+/CD115-	CD19- CD3-	Ho165Di	pSTAT6	IFNb	MS5	M	Mouse	median	8.862421035766602
R35W9_MS5_Ms_M_IFNb.fcs	ms NK1.1+/CD115-	ms NK1.1+/CD115-	CD19- CD3-	Er170Di	pSTAT4	IFNb	MS5	M	Mouse	median	6.438559532165527
R35W9_MS5_Ms_M_IFNb.fcs	ms NK1.1+/CD115-	ms NK1.1+/CD115-	CD19- CD3-	Yb172Di	p4E-BP1	IFNb	MS5	M	Mouse	median	5.074263572692871
R35W9_MS5_Ms_M_IFNb.fcs	ms NK1.1+/CD115-	ms NK1.1+/CD115-	CD19- CD3-	Tm169Di	Ki67	IFNb	MS5	M	Mouse	median	10.470678329467773
R35W9_MS5_Ms_M_IFNb.fcs	ms NK1.1+/CD115-	ms NK1.1+/CD115-	CD19- CD3-	Dy163Di	IkBa	IFNb	MS5	M	Mouse	median	16.743806838989258
R35W9_MS5_Ms_M_IFNb.fcs	Mouse pDCs	Mouse pDCs	FcεRIα-	La139Di	pSTAT3	IFNb	MS5	M	Mouse	median	46.90951919555664
R35W9_MS5_Ms_M_IFNb.fcs	Mouse pDCs	Mouse pDCs	FcεRIα-	Nd144Di	pMAPKAPK2	IFNb	MS5	M	Mouse	median	7.576571941375732
R35W9_MS5_Ms_M_IFNb.fcs	Mouse pDCs	Mouse pDCs	FcεRIα-	Nd145Di	pCREB	IFNb	MS5	M	Mouse	median	28.58913230895996
R35W9_MS5_Ms_M_IFNb.fcs	Mouse pDCs	Mouse pDCs	FcεRIα-	Nd146Di	pPLCg2	IFNb	MS5	M	Mouse	median	19.742786407470703
R35W9_MS5_Ms_M_IFNb.fcs	Mouse pDCs	Mouse pDCs	FcεRIα-	Sm147Di	pSTAT1	IFNb	MS5	M	Mouse	median	33.07573699951172
R35W9_MS5_Ms_M_IFNb.fcs	Mouse pDCs	Mouse pDCs	FcεRIα-	Sm149Di	pSTAT5	IFNb	MS5	M	Mouse	median	15.200007438659668
R35W9_MS5_Ms_M_IFNb.fcs	Mouse pDCs	Mouse pDCs	FcεRIα-	Sm150Di	pS6	IFNb	MS5	M	Mouse	median	58.503108978271484
R35W9_MS5_Ms_M_IFNb.fcs	Mouse pDCs	Mouse pDCs	FcεRIα-	Sm152Di	pErk1/2	IFNb	MS5	M	Mouse	median	13.0689058303833
R35W9_MS5_Ms_M_IFNb.fcs	Mouse pDCs	Mouse pDCs	FcεRIα-	Sm154Di	pP38	IFNb	MS5	M	Mouse	median	3.8151299953460693
R35W9_MS5_Ms_M_IFNb.fcs	Mouse pDCs	Mouse pDCs	FcεRIα-	Gd160Di	pZap70/Syk	IFNb	MS5	M	Mouse	median	2.5269856452941895
R35W9_MS5_Ms_M_IFNb.fcs	Mouse pDCs	Mouse pDCs	FcεRIα-	Dy161Di	pTBK1	IFNb	MS5	M	Mouse	median	1.5932499170303345
R35W9_MS5_Ms_M_IFNb.fcs	Mouse pDCs	Mouse pDCs	FcεRIα-	Ho165Di	pSTAT6	IFNb	MS5	M	Mouse	median	21.0551815032959
R35W9_MS5_Ms_M_IFNb.fcs	Mouse pDCs	Mouse pDCs	FcεRIα-	Er170Di	pSTAT4	IFNb	MS5	M	Mouse	median	3.9019105434417725
R35W9_MS5_Ms_M_IFNb.fcs	Mouse pDCs	Mouse pDCs	FcεRIα-	Yb172Di	p4E-BP1	IFNb	MS5	M	Mouse	median	8.476482391357422
R35W9_MS5_Ms_M_IFNb.fcs	Mouse pDCs	Mouse pDCs	FcεRIα-	Tm169Di	Ki67	IFNb	MS5	M	Mouse	median	10.38546085357666
R35W9_MS5_Ms_M_IFNb.fcs	Mouse pDCs	Mouse pDCs	FcεRIα-	Dy163Di	IkBa	IFNb	MS5	M	Mouse	median	11.807319641113281
R35W9_MS5_Ms_M_IFNb.fcs	Mouse Ly6C+	Mouse Ly6C+	ms CD115+/NK1.1-	La139Di	pSTAT3	IFNb	MS5	M	Mouse	median	26.45781135559082
R35W9_MS5_Ms_M_IFNb.fcs	Mouse Ly6C+	Mouse Ly6C+	ms CD115+/NK1.1-	Nd144Di	pMAPKAPK2	IFNb	MS5	M	Mouse	median	7.706057071685791
R35W9_MS5_Ms_M_IFNb.fcs	Mouse Ly6C+	Mouse Ly6C+	ms CD115+/NK1.1-	Nd145Di	pCREB	IFNb	MS5	M	Mouse	median	25.24542236328125
R35W9_MS5_Ms_M_IFNb.fcs	Mouse Ly6C+	Mouse Ly6C+	ms CD115+/NK1.1-	Nd146Di	pPLCg2	IFNb	MS5	M	Mouse	median	9.720575332641602
R35W9_MS5_Ms_M_IFNb.fcs	Mouse Ly6C+	Mouse Ly6C+	ms CD115+/NK1.1-	Sm147Di	pSTAT1	IFNb	MS5	M	Mouse	median	7.768564701080322
R35W9_MS5_Ms_M_IFNb.fcs	Mouse Ly6C+	Mouse Ly6C+	ms CD115+/NK1.1-	Sm149Di	pSTAT5	IFNb	MS5	M	Mouse	median	15.279430389404297
R35W9_MS5_Ms_M_IFNb.fcs	Mouse Ly6C+	Mouse Ly6C+	ms CD115+/NK1.1-	Sm150Di	pS6	IFNb	MS5	M	Mouse	median	69.53207397460938
R35W9_MS5_Ms_M_IFNb.fcs	Mouse Ly6C+	Mouse Ly6C+	ms CD115+/NK1.1-	Sm152Di	pErk1/2	IFNb	MS5	M	Mouse	median	11.164743423461914
R35W9_MS5_Ms_M_IFNb.fcs	Mouse Ly6C+	Mouse Ly6C+	ms CD115+/NK1.1-	Sm154Di	pP38	IFNb	MS5	M	Mouse	median	4.312708377838135
R35W9_MS5_Ms_M_IFNb.fcs	Mouse Ly6C+	Mouse Ly6C+	ms CD115+/NK1.1-	Gd160Di	pZap70/Syk	IFNb	MS5	M	Mouse	median	1.9156403541564941
R35W9_MS5_Ms_M_IFNb.fcs	Mouse Ly6C+	Mouse Ly6C+	ms CD115+/NK1.1-	Dy161Di	pTBK1	IFNb	MS5	M	Mouse	median	5.213179111480713
R35W9_MS5_Ms_M_IFNb.fcs	Mouse Ly6C+	Mouse Ly6C+	ms CD115+/NK1.1-	Ho165Di	pSTAT6	IFNb	MS5	M	Mouse	median	11.64898681640625
R35W9_MS5_Ms_M_IFNb.fcs	Mouse Ly6C+	Mouse Ly6C+	ms CD115+/NK1.1-	Er170Di	pSTAT4	IFNb	MS5	M	Mouse	median	4.382072925567627
R35W9_MS5_Ms_M_IFNb.fcs	Mouse Ly6C+	Mouse Ly6C+	ms CD115+/NK1.1-	Yb172Di	p4E-BP1	IFNb	MS5	M	Mouse	median	16.419355392456055
R35W9_MS5_Ms_M_IFNb.fcs	Mouse Ly6C+	Mouse Ly6C+	ms CD115+/NK1.1-	Tm169Di	Ki67	IFNb	MS5	M	Mouse	median	120.19010162353516
R35W9_MS5_Ms_M_IFNb.fcs	Mouse Ly6C+	Mouse Ly6C+	ms CD115+/NK1.1-	Dy163Di	IkBa	IFNb	MS5	M	Mouse	median	32.370487213134766
R35W9_MS5_Ms_M_IFNb.fcs	Mouse Ly6C-	Mouse Ly6C-	ms CD115+/NK1.1-	La139Di	pSTAT3	IFNb	MS5	M	Mouse	median	17.351009368896484
R35W9_MS5_Ms_M_IFNb.fcs	Mouse Ly6C-	Mouse Ly6C-	ms CD115+/NK1.1-	Nd144Di	pMAPKAPK2	IFNb	MS5	M	Mouse	median	6.493281841278076
R35W9_MS5_Ms_M_IFNb.fcs	Mouse Ly6C-	Mouse Ly6C-	ms CD115+/NK1.1-	Nd145Di	pCREB	IFNb	MS5	M	Mouse	median	30.24051856994629
R35W9_MS5_Ms_M_IFNb.fcs	Mouse Ly6C-	Mouse Ly6C-	ms CD115+/NK1.1-	Nd146Di	pPLCg2	IFNb	MS5	M	Mouse	median	15.623004913330078
R35W9_MS5_Ms_M_IFNb.fcs	Mouse Ly6C-	Mouse Ly6C-	ms CD115+/NK1.1-	Sm147Di	pSTAT1	IFNb	MS5	M	Mouse	median	3.7828612327575684
R35W9_MS5_Ms_M_IFNb.fcs	Mouse Ly6C-	Mouse Ly6C-	ms CD115+/NK1.1-	Sm149Di	pSTAT5	IFNb	MS5	M	Mouse	median	10.498836517333984
R35W9_MS5_Ms_M_IFNb.fcs	Mouse Ly6C-	Mouse Ly6C-	ms CD115+/NK1.1-	Sm150Di	pS6	IFNb	MS5	M	Mouse	median	48.12046813964844
R35W9_MS5_Ms_M_IFNb.fcs	Mouse Ly6C-	Mouse Ly6C-	ms CD115+/NK1.1-	Sm152Di	pErk1/2	IFNb	MS5	M	Mouse	median	8.959925651550293
R35W9_MS5_Ms_M_IFNb.fcs	Mouse Ly6C-	Mouse Ly6C-	ms CD115+/NK1.1-	Sm154Di	pP38	IFNb	MS5	M	Mouse	median	4.147924900054932
R35W9_MS5_Ms_M_IFNb.fcs	Mouse Ly6C-	Mouse Ly6C-	ms CD115+/NK1.1-	Gd160Di	pZap70/Syk	IFNb	MS5	M	Mouse	median	2.3751044273376465
R35W9_MS5_Ms_M_IFNb.fcs	Mouse Ly6C-	Mouse Ly6C-	ms CD115+/NK1.1-	Dy161Di	pTBK1	IFNb	MS5	M	Mouse	median	6.211066246032715
R35W9_MS5_Ms_M_IFNb.fcs	Mouse Ly6C-	Mouse Ly6C-	ms CD115+/NK1.1-	Ho165Di	pSTAT6	IFNb	MS5	M	Mouse	median	10.918806076049805
R35W9_MS5_Ms_M_IFNb.fcs	Mouse Ly6C-	Mouse Ly6C-	ms CD115+/NK1.1-	Er170Di	pSTAT4	IFNb	MS5	M	Mouse	median	5.1529436111450195
R35W9_MS5_Ms_M_IFNb.fcs	Mouse Ly6C-	Mouse Ly6C-	ms CD115+/NK1.1-	Yb172Di	p4E-BP1	IFNb	MS5	M	Mouse	median	12.476259231567383
R35W9_MS5_Ms_M_IFNb.fcs	Mouse Ly6C-	Mouse Ly6C-	ms CD115+/NK1.1-	Tm169Di	Ki67	IFNb	MS5	M	Mouse	median	14.592789649963379
R35W9_MS5_Ms_M_IFNb.fcs	Mouse Ly6C-	Mouse Ly6C-	ms CD115+/NK1.1-	Dy163Di	IkBa	IFNb	MS5	M	Mouse	median	35.16072082519531
R35W9_MS5_Ms_M_IFNb.fcs	CD8+T cells	CD8+T cells	T Cells	La139Di	pSTAT3	IFNb	MS5	M	Mouse	median	15.665008544921875
R35W9_MS5_Ms_M_IFNb.fcs	CD8+T cells	CD8+T cells	T Cells	Nd144Di	pMAPKAPK2	IFNb	MS5	M	Mouse	median	5.382824897766113
R35W9_MS5_Ms_M_IFNb.fcs	CD8+T cells	CD8+T cells	T Cells	Nd145Di	pCREB	IFNb	MS5	M	Mouse	median	27.39570426940918
R35W9_MS5_Ms_M_IFNb.fcs	CD8+T cells	CD8+T cells	T Cells	Nd146Di	pPLCg2	IFNb	MS5	M	Mouse	median	8.037328720092773
R35W9_MS5_Ms_M_IFNb.fcs	CD8+T cells	CD8+T cells	T Cells	Sm147Di	pSTAT1	IFNb	MS5	M	Mouse	median	4.203217029571533
R35W9_MS5_Ms_M_IFNb.fcs	CD8+T cells	CD8+T cells	T Cells	Sm149Di	pSTAT5	IFNb	MS5	M	Mouse	median	12.039674758911133
R35W9_MS5_Ms_M_IFNb.fcs	CD8+T cells	CD8+T cells	T Cells	Sm150Di	pS6	IFNb	MS5	M	Mouse	median	37.33831787109375
R35W9_MS5_Ms_M_IFNb.fcs	CD8+T cells	CD8+T cells	T Cells	Sm152Di	pErk1/2	IFNb	MS5	M	Mouse	median	10.024945259094238
R35W9_MS5_Ms_M_IFNb.fcs	CD8+T cells	CD8+T cells	T Cells	Sm154Di	pP38	IFNb	MS5	M	Mouse	median	5.065747261047363
R35W9_MS5_Ms_M_IFNb.fcs	CD8+T cells	CD8+T cells	T Cells	Gd160Di	pZap70/Syk	IFNb	MS5	M	Mouse	median	2.682889699935913
R35W9_MS5_Ms_M_IFNb.fcs	CD8+T cells	CD8+T cells	T Cells	Dy161Di	pTBK1	IFNb	MS5	M	Mouse	median	2.574579954147339
R35W9_MS5_Ms_M_IFNb.fcs	CD8+T cells	CD8+T cells	T Cells	Ho165Di	pSTAT6	IFNb	MS5	M	Mouse	median	9.508880615234375
R35W9_MS5_Ms_M_IFNb.fcs	CD8+T cells	CD8+T cells	T Cells	Er170Di	pSTAT4	IFNb	MS5	M	Mouse	median	4.955280780792236
R35W9_MS5_Ms_M_IFNb.fcs	CD8+T cells	CD8+T cells	T Cells	Yb172Di	p4E-BP1	IFNb	MS5	M	Mouse	median	4.801176071166992
R35W9_MS5_Ms_M_IFNb.fcs	CD8+T cells	CD8+T cells	T Cells	Tm169Di	Ki67	IFNb	MS5	M	Mouse	median	8.606191635131836
R35W9_MS5_Ms_M_IFNb.fcs	CD8+T cells	CD8+T cells	T Cells	Dy163Di	IkBa	IFNb	MS5	M	Mouse	median	16.958532333374023
R35W9_MS5_Ms_M_IFNb.fcs	CD4+T cells	CD4+T cells	T Cells	La139Di	pSTAT3	IFNb	MS5	M	Mouse	median	14.934789657592773
R35W9_MS5_Ms_M_IFNb.fcs	CD4+T cells	CD4+T cells	T Cells	Nd144Di	pMAPKAPK2	IFNb	MS5	M	Mouse	median	5.755107402801514
R35W9_MS5_Ms_M_IFNb.fcs	CD4+T cells	CD4+T cells	T Cells	Nd145Di	pCREB	IFNb	MS5	M	Mouse	median	35.50148391723633
R35W9_MS5_Ms_M_IFNb.fcs	CD4+T cells	CD4+T cells	T Cells	Nd146Di	pPLCg2	IFNb	MS5	M	Mouse	median	6.568178176879883
R35W9_MS5_Ms_M_IFNb.fcs	CD4+T cells	CD4+T cells	T Cells	Sm147Di	pSTAT1	IFNb	MS5	M	Mouse	median	2.869880437850952
R35W9_MS5_Ms_M_IFNb.fcs	CD4+T cells	CD4+T cells	T Cells	Sm149Di	pSTAT5	IFNb	MS5	M	Mouse	median	10.34226131439209
R35W9_MS5_Ms_M_IFNb.fcs	CD4+T cells	CD4+T cells	T Cells	Sm150Di	pS6	IFNb	MS5	M	Mouse	median	34.48762893676758
R35W9_MS5_Ms_M_IFNb.fcs	CD4+T cells	CD4+T cells	T Cells	Sm152Di	pErk1/2	IFNb	MS5	M	Mouse	median	9.923806190490723
R35W9_MS5_Ms_M_IFNb.fcs	CD4+T cells	CD4+T cells	T Cells	Sm154Di	pP38	IFNb	MS5	M	Mouse	median	4.098199367523193
R35W9_MS5_Ms_M_IFNb.fcs	CD4+T cells	CD4+T cells	T Cells	Gd160Di	pZap70/Syk	IFNb	MS5	M	Mouse	median	2.670614242553711
R35W9_MS5_Ms_M_IFNb.fcs	CD4+T cells	CD4+T cells	T Cells	Dy161Di	pTBK1	IFNb	MS5	M	Mouse	median	2.344365358352661
R35W9_MS5_Ms_M_IFNb.fcs	CD4+T cells	CD4+T cells	T Cells	Ho165Di	pSTAT6	IFNb	MS5	M	Mouse	median	9.207033157348633
R35W9_MS5_Ms_M_IFNb.fcs	CD4+T cells	CD4+T cells	T Cells	Er170Di	pSTAT4	IFNb	MS5	M	Mouse	median	3.497225522994995
R35W9_MS5_Ms_M_IFNb.fcs	CD4+T cells	CD4+T cells	T Cells	Yb172Di	p4E-BP1	IFNb	MS5	M	Mouse	median	6.356879234313965
R35W9_MS5_Ms_M_IFNb.fcs	CD4+T cells	CD4+T cells	T Cells	Tm169Di	Ki67	IFNb	MS5	M	Mouse	median	7.918334007263184
R35W9_MS5_Ms_M_IFNb.fcs	CD4+T cells	CD4+T cells	T Cells	Dy163Di	IkBa	IFNb	MS5	M	Mouse	median	17.00790786743164
R35W9_MS5_Ms_M_IFNb.fcs	CD4+/CD8+	CD4+/CD8+	T Cells	La139Di	pSTAT3	IFNb	MS5	M	Mouse	median	26.778346061706543
R35W9_MS5_Ms_M_IFNb.fcs	CD4+/CD8+	CD4+/CD8+	T Cells	Nd144Di	pMAPKAPK2	IFNb	MS5	M	Mouse	median	9.737741947174072
R35W9_MS5_Ms_M_IFNb.fcs	CD4+/CD8+	CD4+/CD8+	T Cells	Nd145Di	pCREB	IFNb	MS5	M	Mouse	median	58.77727699279785
R35W9_MS5_Ms_M_IFNb.fcs	CD4+/CD8+	CD4+/CD8+	T Cells	Nd146Di	pPLCg2	IFNb	MS5	M	Mouse	median	15.013286590576172
R35W9_MS5_Ms_M_IFNb.fcs	CD4+/CD8+	CD4+/CD8+	T Cells	Sm147Di	pSTAT1	IFNb	MS5	M	Mouse	median	6.2815141677856445
R35W9_MS5_Ms_M_IFNb.fcs	CD4+/CD8+	CD4+/CD8+	T Cells	Sm149Di	pSTAT5	IFNb	MS5	M	Mouse	median	20.00083065032959
R35W9_MS5_Ms_M_IFNb.fcs	CD4+/CD8+	CD4+/CD8+	T Cells	Sm150Di	pS6	IFNb	MS5	M	Mouse	median	59.372989654541016
R35W9_MS5_Ms_M_IFNb.fcs	CD4+/CD8+	CD4+/CD8+	T Cells	Sm152Di	pErk1/2	IFNb	MS5	M	Mouse	median	17.78097915649414
R35W9_MS5_Ms_M_IFNb.fcs	CD4+/CD8+	CD4+/CD8+	T Cells	Sm154Di	pP38	IFNb	MS5	M	Mouse	median	7.108829498291016
R35W9_MS5_Ms_M_IFNb.fcs	CD4+/CD8+	CD4+/CD8+	T Cells	Gd160Di	pZap70/Syk	IFNb	MS5	M	Mouse	median	4.238861322402954
R35W9_MS5_Ms_M_IFNb.fcs	CD4+/CD8+	CD4+/CD8+	T Cells	Dy161Di	pTBK1	IFNb	MS5	M	Mouse	median	3.221624732017517
R35W9_MS5_Ms_M_IFNb.fcs	CD4+/CD8+	CD4+/CD8+	T Cells	Ho165Di	pSTAT6	IFNb	MS5	M	Mouse	median	19.086981773376465
R35W9_MS5_Ms_M_IFNb.fcs	CD4+/CD8+	CD4+/CD8+	T Cells	Er170Di	pSTAT4	IFNb	MS5	M	Mouse	median	6.26270055770874
R35W9_MS5_Ms_M_IFNb.fcs	CD4+/CD8+	CD4+/CD8+	T Cells	Yb172Di	p4E-BP1	IFNb	MS5	M	Mouse	median	7.342976093292236
R35W9_MS5_Ms_M_IFNb.fcs	CD4+/CD8+	CD4+/CD8+	T Cells	Tm169Di	Ki67	IFNb	MS5	M	Mouse	median	14.314940929412842
R35W9_MS5_Ms_M_IFNb.fcs	CD4+/CD8+	CD4+/CD8+	T Cells	Dy163Di	IkBa	IFNb	MS5	M	Mouse	median	27.497270584106445
R35W9_MS5_Ms_M_CD40L.fcs	Neutrophils	Neutrophils	Non-Basophils	La139Di	pSTAT3	CD40L	MS5	M	Mouse	median	41.28480911254883
R35W9_MS5_Ms_M_CD40L.fcs	Neutrophils	Neutrophils	Non-Basophils	Nd144Di	pMAPKAPK2	CD40L	MS5	M	Mouse	median	11.307760238647461
R35W9_MS5_Ms_M_CD40L.fcs	Neutrophils	Neutrophils	Non-Basophils	Nd145Di	pCREB	CD40L	MS5	M	Mouse	median	37.26935958862305
R35W9_MS5_Ms_M_CD40L.fcs	Neutrophils	Neutrophils	Non-Basophils	Nd146Di	pPLCg2	CD40L	MS5	M	Mouse	median	9.242390632629395
R35W9_MS5_Ms_M_CD40L.fcs	Neutrophils	Neutrophils	Non-Basophils	Sm147Di	pSTAT1	CD40L	MS5	M	Mouse	median	4.6763224601745605
R35W9_MS5_Ms_M_CD40L.fcs	Neutrophils	Neutrophils	Non-Basophils	Sm149Di	pSTAT5	CD40L	MS5	M	Mouse	median	7.832871913909912
R35W9_MS5_Ms_M_CD40L.fcs	Neutrophils	Neutrophils	Non-Basophils	Sm150Di	pS6	CD40L	MS5	M	Mouse	median	65.10881805419922
R35W9_MS5_Ms_M_CD40L.fcs	Neutrophils	Neutrophils	Non-Basophils	Sm152Di	pErk1/2	CD40L	MS5	M	Mouse	median	21.664825439453125
R35W9_MS5_Ms_M_CD40L.fcs	Neutrophils	Neutrophils	Non-Basophils	Sm154Di	pP38	CD40L	MS5	M	Mouse	median	5.69143533706665
R35W9_MS5_Ms_M_CD40L.fcs	Neutrophils	Neutrophils	Non-Basophils	Gd160Di	pZap70/Syk	CD40L	MS5	M	Mouse	median	4.934135913848877
R35W9_MS5_Ms_M_CD40L.fcs	Neutrophils	Neutrophils	Non-Basophils	Dy161Di	pTBK1	CD40L	MS5	M	Mouse	median	2.431363344192505
R35W9_MS5_Ms_M_CD40L.fcs	Neutrophils	Neutrophils	Non-Basophils	Ho165Di	pSTAT6	CD40L	MS5	M	Mouse	median	4.5649094581604
R35W9_MS5_Ms_M_CD40L.fcs	Neutrophils	Neutrophils	Non-Basophils	Er170Di	pSTAT4	CD40L	MS5	M	Mouse	median	3.13008189201355
R35W9_MS5_Ms_M_CD40L.fcs	Neutrophils	Neutrophils	Non-Basophils	Yb172Di	p4E-BP1	CD40L	MS5	M	Mouse	median	5.852293968200684
R35W9_MS5_Ms_M_CD40L.fcs	Neutrophils	Neutrophils	Non-Basophils	Tm169Di	Ki67	CD40L	MS5	M	Mouse	median	52.51997756958008
R35W9_MS5_Ms_M_CD40L.fcs	Neutrophils	Neutrophils	Non-Basophils	Dy163Di	IkBa	CD40L	MS5	M	Mouse	median	4.292638301849365
R35W9_MS5_Ms_M_CD40L.fcs	B Cells	B Cells	CD45+ CD66-	La139Di	pSTAT3	CD40L	MS5	M	Mouse	median	21.411749839782715
R35W9_MS5_Ms_M_CD40L.fcs	B Cells	B Cells	CD45+ CD66-	Nd144Di	pMAPKAPK2	CD40L	MS5	M	Mouse	median	5.173774719238281
R35W9_MS5_Ms_M_CD40L.fcs	B Cells	B Cells	CD45+ CD66-	Nd145Di	pCREB	CD40L	MS5	M	Mouse	median	30.839375495910645
R35W9_MS5_Ms_M_CD40L.fcs	B Cells	B Cells	CD45+ CD66-	Nd146Di	pPLCg2	CD40L	MS5	M	Mouse	median	7.721085548400879
R35W9_MS5_Ms_M_CD40L.fcs	B Cells	B Cells	CD45+ CD66-	Sm147Di	pSTAT1	CD40L	MS5	M	Mouse	median	5.55945348739624
R35W9_MS5_Ms_M_CD40L.fcs	B Cells	B Cells	CD45+ CD66-	Sm149Di	pSTAT5	CD40L	MS5	M	Mouse	median	6.285951852798462
R35W9_MS5_Ms_M_CD40L.fcs	B Cells	B Cells	CD45+ CD66-	Sm150Di	pS6	CD40L	MS5	M	Mouse	median	30.268668174743652
R35W9_MS5_Ms_M_CD40L.fcs	B Cells	B Cells	CD45+ CD66-	Sm152Di	pErk1/2	CD40L	MS5	M	Mouse	median	6.9689812660217285
R35W9_MS5_Ms_M_CD40L.fcs	B Cells	B Cells	CD45+ CD66-	Sm154Di	pP38	CD40L	MS5	M	Mouse	median	3.935218572616577
R35W9_MS5_Ms_M_CD40L.fcs	B Cells	B Cells	CD45+ CD66-	Gd160Di	pZap70/Syk	CD40L	MS5	M	Mouse	median	2.3656582832336426
R35W9_MS5_Ms_M_CD40L.fcs	B Cells	B Cells	CD45+ CD66-	Dy161Di	pTBK1	CD40L	MS5	M	Mouse	median	4.494324207305908
R35W9_MS5_Ms_M_CD40L.fcs	B Cells	B Cells	CD45+ CD66-	Ho165Di	pSTAT6	CD40L	MS5	M	Mouse	median	9.056503772735596
R35W9_MS5_Ms_M_CD40L.fcs	B Cells	B Cells	CD45+ CD66-	Er170Di	pSTAT4	CD40L	MS5	M	Mouse	median	4.0256311893463135
R35W9_MS5_Ms_M_CD40L.fcs	B Cells	B Cells	CD45+ CD66-	Yb172Di	p4E-BP1	CD40L	MS5	M	Mouse	median	10.925183773040771
R35W9_MS5_Ms_M_CD40L.fcs	B Cells	B Cells	CD45+ CD66-	Tm169Di	Ki67	CD40L	MS5	M	Mouse	median	8.69919490814209
R35W9_MS5_Ms_M_CD40L.fcs	B Cells	B Cells	CD45+ CD66-	Dy163Di	IkBa	CD40L	MS5	M	Mouse	median	17.03090476989746
R35W9_MS5_Ms_M_CD40L.fcs	Mouse Basophils	Mouse Basophils	ms NK1.1-	La139Di	pSTAT3	CD40L	MS5	M	Mouse	median	16.528563499450684
R35W9_MS5_Ms_M_CD40L.fcs	Mouse Basophils	Mouse Basophils	ms NK1.1-	Nd144Di	pMAPKAPK2	CD40L	MS5	M	Mouse	median	11.700908660888672
R35W9_MS5_Ms_M_CD40L.fcs	Mouse Basophils	Mouse Basophils	ms NK1.1-	Nd145Di	pCREB	CD40L	MS5	M	Mouse	median	41.23675346374512
R35W9_MS5_Ms_M_CD40L.fcs	Mouse Basophils	Mouse Basophils	ms NK1.1-	Nd146Di	pPLCg2	CD40L	MS5	M	Mouse	median	6.28170371055603
R35W9_MS5_Ms_M_CD40L.fcs	Mouse Basophils	Mouse Basophils	ms NK1.1-	Sm147Di	pSTAT1	CD40L	MS5	M	Mouse	median	2.5240976810455322
R35W9_MS5_Ms_M_CD40L.fcs	Mouse Basophils	Mouse Basophils	ms NK1.1-	Sm149Di	pSTAT5	CD40L	MS5	M	Mouse	median	7.462437391281128
R35W9_MS5_Ms_M_CD40L.fcs	Mouse Basophils	Mouse Basophils	ms NK1.1-	Sm150Di	pS6	CD40L	MS5	M	Mouse	median	37.09525108337402
R35W9_MS5_Ms_M_CD40L.fcs	Mouse Basophils	Mouse Basophils	ms NK1.1-	Sm152Di	pErk1/2	CD40L	MS5	M	Mouse	median	14.199658393859863
R35W9_MS5_Ms_M_CD40L.fcs	Mouse Basophils	Mouse Basophils	ms NK1.1-	Sm154Di	pP38	CD40L	MS5	M	Mouse	median	6.455753326416016
R35W9_MS5_Ms_M_CD40L.fcs	Mouse Basophils	Mouse Basophils	ms NK1.1-	Gd160Di	pZap70/Syk	CD40L	MS5	M	Mouse	median	2.306519389152527
R35W9_MS5_Ms_M_CD40L.fcs	Mouse Basophils	Mouse Basophils	ms NK1.1-	Dy161Di	pTBK1	CD40L	MS5	M	Mouse	median	12.241479396820068
R35W9_MS5_Ms_M_CD40L.fcs	Mouse Basophils	Mouse Basophils	ms NK1.1-	Ho165Di	pSTAT6	CD40L	MS5	M	Mouse	median	19.20171546936035
R35W9_MS5_Ms_M_CD40L.fcs	Mouse Basophils	Mouse Basophils	ms NK1.1-	Er170Di	pSTAT4	CD40L	MS5	M	Mouse	median	4.564692974090576
R35W9_MS5_Ms_M_CD40L.fcs	Mouse Basophils	Mouse Basophils	ms NK1.1-	Yb172Di	p4E-BP1	CD40L	MS5	M	Mouse	median	8.46706485748291
R35W9_MS5_Ms_M_CD40L.fcs	Mouse Basophils	Mouse Basophils	ms NK1.1-	Tm169Di	Ki67	CD40L	MS5	M	Mouse	median	146.8328628540039
R35W9_MS5_Ms_M_CD40L.fcs	Mouse Basophils	Mouse Basophils	ms NK1.1-	Dy163Di	IkBa	CD40L	MS5	M	Mouse	median	38.2110710144043
R35W9_MS5_Ms_M_CD40L.fcs	ms NK1.1+/CD115-	ms NK1.1+/CD115-	CD19- CD3-	La139Di	pSTAT3	CD40L	MS5	M	Mouse	median	11.583085060119629
R35W9_MS5_Ms_M_CD40L.fcs	ms NK1.1+/CD115-	ms NK1.1+/CD115-	CD19- CD3-	Nd144Di	pMAPKAPK2	CD40L	MS5	M	Mouse	median	4.573169708251953
R35W9_MS5_Ms_M_CD40L.fcs	ms NK1.1+/CD115-	ms NK1.1+/CD115-	CD19- CD3-	Nd145Di	pCREB	CD40L	MS5	M	Mouse	median	20.63044548034668
R35W9_MS5_Ms_M_CD40L.fcs	ms NK1.1+/CD115-	ms NK1.1+/CD115-	CD19- CD3-	Nd146Di	pPLCg2	CD40L	MS5	M	Mouse	median	6.69368314743042
R35W9_MS5_Ms_M_CD40L.fcs	ms NK1.1+/CD115-	ms NK1.1+/CD115-	CD19- CD3-	Sm147Di	pSTAT1	CD40L	MS5	M	Mouse	median	1.9270249605178833
R35W9_MS5_Ms_M_CD40L.fcs	ms NK1.1+/CD115-	ms NK1.1+/CD115-	CD19- CD3-	Sm149Di	pSTAT5	CD40L	MS5	M	Mouse	median	6.961136817932129
R35W9_MS5_Ms_M_CD40L.fcs	ms NK1.1+/CD115-	ms NK1.1+/CD115-	CD19- CD3-	Sm150Di	pS6	CD40L	MS5	M	Mouse	median	22.565673828125
R35W9_MS5_Ms_M_CD40L.fcs	ms NK1.1+/CD115-	ms NK1.1+/CD115-	CD19- CD3-	Sm152Di	pErk1/2	CD40L	MS5	M	Mouse	median	6.733017444610596
R35W9_MS5_Ms_M_CD40L.fcs	ms NK1.1+/CD115-	ms NK1.1+/CD115-	CD19- CD3-	Sm154Di	pP38	CD40L	MS5	M	Mouse	median	3.185506820678711
R35W9_MS5_Ms_M_CD40L.fcs	ms NK1.1+/CD115-	ms NK1.1+/CD115-	CD19- CD3-	Gd160Di	pZap70/Syk	CD40L	MS5	M	Mouse	median	1.4141976833343506
R35W9_MS5_Ms_M_CD40L.fcs	ms NK1.1+/CD115-	ms NK1.1+/CD115-	CD19- CD3-	Dy161Di	pTBK1	CD40L	MS5	M	Mouse	median	3.2237343788146973
R35W9_MS5_Ms_M_CD40L.fcs	ms NK1.1+/CD115-	ms NK1.1+/CD115-	CD19- CD3-	Ho165Di	pSTAT6	CD40L	MS5	M	Mouse	median	9.13196086883545
R35W9_MS5_Ms_M_CD40L.fcs	ms NK1.1+/CD115-	ms NK1.1+/CD115-	CD19- CD3-	Er170Di	pSTAT4	CD40L	MS5	M	Mouse	median	4.700438976287842
R35W9_MS5_Ms_M_CD40L.fcs	ms NK1.1+/CD115-	ms NK1.1+/CD115-	CD19- CD3-	Yb172Di	p4E-BP1	CD40L	MS5	M	Mouse	median	5.892536163330078
R35W9_MS5_Ms_M_CD40L.fcs	ms NK1.1+/CD115-	ms NK1.1+/CD115-	CD19- CD3-	Tm169Di	Ki67	CD40L	MS5	M	Mouse	median	10.599745750427246
R35W9_MS5_Ms_M_CD40L.fcs	ms NK1.1+/CD115-	ms NK1.1+/CD115-	CD19- CD3-	Dy163Di	IkBa	CD40L	MS5	M	Mouse	median	16.763328552246094
R35W9_MS5_Ms_M_CD40L.fcs	Mouse pDCs	Mouse pDCs	FcεRIα-	La139Di	pSTAT3	CD40L	MS5	M	Mouse	median	37.0450439453125
R35W9_MS5_Ms_M_CD40L.fcs	Mouse pDCs	Mouse pDCs	FcεRIα-	Nd144Di	pMAPKAPK2	CD40L	MS5	M	Mouse	median	9.91879940032959
R35W9_MS5_Ms_M_CD40L.fcs	Mouse pDCs	Mouse pDCs	FcεRIα-	Nd145Di	pCREB	CD40L	MS5	M	Mouse	median	28.113237380981445
R35W9_MS5_Ms_M_CD40L.fcs	Mouse pDCs	Mouse pDCs	FcεRIα-	Nd146Di	pPLCg2	CD40L	MS5	M	Mouse	median	16.738162994384766
R35W9_MS5_Ms_M_CD40L.fcs	Mouse pDCs	Mouse pDCs	FcεRIα-	Sm147Di	pSTAT1	CD40L	MS5	M	Mouse	median	4.296003341674805
R35W9_MS5_Ms_M_CD40L.fcs	Mouse pDCs	Mouse pDCs	FcεRIα-	Sm149Di	pSTAT5	CD40L	MS5	M	Mouse	median	13.689216613769531
R35W9_MS5_Ms_M_CD40L.fcs	Mouse pDCs	Mouse pDCs	FcεRIα-	Sm150Di	pS6	CD40L	MS5	M	Mouse	median	60.69660949707031
R35W9_MS5_Ms_M_CD40L.fcs	Mouse pDCs	Mouse pDCs	FcεRIα-	Sm152Di	pErk1/2	CD40L	MS5	M	Mouse	median	12.438671112060547
R35W9_MS5_Ms_M_CD40L.fcs	Mouse pDCs	Mouse pDCs	FcεRIα-	Sm154Di	pP38	CD40L	MS5	M	Mouse	median	5.6628947257995605
R35W9_MS5_Ms_M_CD40L.fcs	Mouse pDCs	Mouse pDCs	FcεRIα-	Gd160Di	pZap70/Syk	CD40L	MS5	M	Mouse	median	2.977107048034668
R35W9_MS5_Ms_M_CD40L.fcs	Mouse pDCs	Mouse pDCs	FcεRIα-	Dy161Di	pTBK1	CD40L	MS5	M	Mouse	median	3.848585605621338
R35W9_MS5_Ms_M_CD40L.fcs	Mouse pDCs	Mouse pDCs	FcεRIα-	Ho165Di	pSTAT6	CD40L	MS5	M	Mouse	median	21.66860008239746
R35W9_MS5_Ms_M_CD40L.fcs	Mouse pDCs	Mouse pDCs	FcεRIα-	Er170Di	pSTAT4	CD40L	MS5	M	Mouse	median	5.10642147064209
R35W9_MS5_Ms_M_CD40L.fcs	Mouse pDCs	Mouse pDCs	FcεRIα-	Yb172Di	p4E-BP1	CD40L	MS5	M	Mouse	median	9.057737350463867
R35W9_MS5_Ms_M_CD40L.fcs	Mouse pDCs	Mouse pDCs	FcεRIα-	Tm169Di	Ki67	CD40L	MS5	M	Mouse	median	11.029598236083984
R35W9_MS5_Ms_M_CD40L.fcs	Mouse pDCs	Mouse pDCs	FcεRIα-	Dy163Di	IkBa	CD40L	MS5	M	Mouse	median	12.98820972442627
R35W9_MS5_Ms_M_CD40L.fcs	Mouse Ly6C+	Mouse Ly6C+	ms CD115+/NK1.1-	La139Di	pSTAT3	CD40L	MS5	M	Mouse	median	25.54180908203125
R35W9_MS5_Ms_M_CD40L.fcs	Mouse Ly6C+	Mouse Ly6C+	ms CD115+/NK1.1-	Nd144Di	pMAPKAPK2	CD40L	MS5	M	Mouse	median	7.578498363494873
R35W9_MS5_Ms_M_CD40L.fcs	Mouse Ly6C+	Mouse Ly6C+	ms CD115+/NK1.1-	Nd145Di	pCREB	CD40L	MS5	M	Mouse	median	24.59593391418457
R35W9_MS5_Ms_M_CD40L.fcs	Mouse Ly6C+	Mouse Ly6C+	ms CD115+/NK1.1-	Nd146Di	pPLCg2	CD40L	MS5	M	Mouse	median	9.41199779510498
R35W9_MS5_Ms_M_CD40L.fcs	Mouse Ly6C+	Mouse Ly6C+	ms CD115+/NK1.1-	Sm147Di	pSTAT1	CD40L	MS5	M	Mouse	median	3.367290735244751
R35W9_MS5_Ms_M_CD40L.fcs	Mouse Ly6C+	Mouse Ly6C+	ms CD115+/NK1.1-	Sm149Di	pSTAT5	CD40L	MS5	M	Mouse	median	14.163125038146973
R35W9_MS5_Ms_M_CD40L.fcs	Mouse Ly6C+	Mouse Ly6C+	ms CD115+/NK1.1-	Sm150Di	pS6	CD40L	MS5	M	Mouse	median	71.18547821044922
R35W9_MS5_Ms_M_CD40L.fcs	Mouse Ly6C+	Mouse Ly6C+	ms CD115+/NK1.1-	Sm152Di	pErk1/2	CD40L	MS5	M	Mouse	median	11.036574363708496
R35W9_MS5_Ms_M_CD40L.fcs	Mouse Ly6C+	Mouse Ly6C+	ms CD115+/NK1.1-	Sm154Di	pP38	CD40L	MS5	M	Mouse	median	4.338678359985352
R35W9_MS5_Ms_M_CD40L.fcs	Mouse Ly6C+	Mouse Ly6C+	ms CD115+/NK1.1-	Gd160Di	pZap70/Syk	CD40L	MS5	M	Mouse	median	1.7211982011795044
R35W9_MS5_Ms_M_CD40L.fcs	Mouse Ly6C+	Mouse Ly6C+	ms CD115+/NK1.1-	Dy161Di	pTBK1	CD40L	MS5	M	Mouse	median	5.013125896453857
R35W9_MS5_Ms_M_CD40L.fcs	Mouse Ly6C+	Mouse Ly6C+	ms CD115+/NK1.1-	Ho165Di	pSTAT6	CD40L	MS5	M	Mouse	median	11.471397399902344
R35W9_MS5_Ms_M_CD40L.fcs	Mouse Ly6C+	Mouse Ly6C+	ms CD115+/NK1.1-	Er170Di	pSTAT4	CD40L	MS5	M	Mouse	median	4.188073635101318
R35W9_MS5_Ms_M_CD40L.fcs	Mouse Ly6C+	Mouse Ly6C+	ms CD115+/NK1.1-	Yb172Di	p4E-BP1	CD40L	MS5	M	Mouse	median	17.141386032104492
R35W9_MS5_Ms_M_CD40L.fcs	Mouse Ly6C+	Mouse Ly6C+	ms CD115+/NK1.1-	Tm169Di	Ki67	CD40L	MS5	M	Mouse	median	115.91876983642578
R35W9_MS5_Ms_M_CD40L.fcs	Mouse Ly6C+	Mouse Ly6C+	ms CD115+/NK1.1-	Dy163Di	IkBa	CD40L	MS5	M	Mouse	median	31.607484817504883
R35W9_MS5_Ms_M_CD40L.fcs	Mouse Ly6C-	Mouse Ly6C-	ms CD115+/NK1.1-	La139Di	pSTAT3	CD40L	MS5	M	Mouse	median	17.584723472595215
R35W9_MS5_Ms_M_CD40L.fcs	Mouse Ly6C-	Mouse Ly6C-	ms CD115+/NK1.1-	Nd144Di	pMAPKAPK2	CD40L	MS5	M	Mouse	median	6.892549991607666
R35W9_MS5_Ms_M_CD40L.fcs	Mouse Ly6C-	Mouse Ly6C-	ms CD115+/NK1.1-	Nd145Di	pCREB	CD40L	MS5	M	Mouse	median	32.38484001159668
R35W9_MS5_Ms_M_CD40L.fcs	Mouse Ly6C-	Mouse Ly6C-	ms CD115+/NK1.1-	Nd146Di	pPLCg2	CD40L	MS5	M	Mouse	median	16.35263442993164
R35W9_MS5_Ms_M_CD40L.fcs	Mouse Ly6C-	Mouse Ly6C-	ms CD115+/NK1.1-	Sm147Di	pSTAT1	CD40L	MS5	M	Mouse	median	2.577987790107727
R35W9_MS5_Ms_M_CD40L.fcs	Mouse Ly6C-	Mouse Ly6C-	ms CD115+/NK1.1-	Sm149Di	pSTAT5	CD40L	MS5	M	Mouse	median	11.16331958770752
R35W9_MS5_Ms_M_CD40L.fcs	Mouse Ly6C-	Mouse Ly6C-	ms CD115+/NK1.1-	Sm150Di	pS6	CD40L	MS5	M	Mouse	median	50.396955490112305
R35W9_MS5_Ms_M_CD40L.fcs	Mouse Ly6C-	Mouse Ly6C-	ms CD115+/NK1.1-	Sm152Di	pErk1/2	CD40L	MS5	M	Mouse	median	9.087444305419922
R35W9_MS5_Ms_M_CD40L.fcs	Mouse Ly6C-	Mouse Ly6C-	ms CD115+/NK1.1-	Sm154Di	pP38	CD40L	MS5	M	Mouse	median	4.735199928283691
R35W9_MS5_Ms_M_CD40L.fcs	Mouse Ly6C-	Mouse Ly6C-	ms CD115+/NK1.1-	Gd160Di	pZap70/Syk	CD40L	MS5	M	Mouse	median	2.4737433195114136
R35W9_MS5_Ms_M_CD40L.fcs	Mouse Ly6C-	Mouse Ly6C-	ms CD115+/NK1.1-	Dy161Di	pTBK1	CD40L	MS5	M	Mouse	median	6.182672500610352
R35W9_MS5_Ms_M_CD40L.fcs	Mouse Ly6C-	Mouse Ly6C-	ms CD115+/NK1.1-	Ho165Di	pSTAT6	CD40L	MS5	M	Mouse	median	11.176231861114502
R35W9_MS5_Ms_M_CD40L.fcs	Mouse Ly6C-	Mouse Ly6C-	ms CD115+/NK1.1-	Er170Di	pSTAT4	CD40L	MS5	M	Mouse	median	5.109443664550781
R35W9_MS5_Ms_M_CD40L.fcs	Mouse Ly6C-	Mouse Ly6C-	ms CD115+/NK1.1-	Yb172Di	p4E-BP1	CD40L	MS5	M	Mouse	median	14.657617092132568
R35W9_MS5_Ms_M_CD40L.fcs	Mouse Ly6C-	Mouse Ly6C-	ms CD115+/NK1.1-	Tm169Di	Ki67	CD40L	MS5	M	Mouse	median	14.77042293548584
R35W9_MS5_Ms_M_CD40L.fcs	Mouse Ly6C-	Mouse Ly6C-	ms CD115+/NK1.1-	Dy163Di	IkBa	CD40L	MS5	M	Mouse	median	34.92070960998535
R35W9_MS5_Ms_M_CD40L.fcs	CD8+T cells	CD8+T cells	T Cells	La139Di	pSTAT3	CD40L	MS5	M	Mouse	median	16.18000030517578
R35W9_MS5_Ms_M_CD40L.fcs	CD8+T cells	CD8+T cells	T Cells	Nd144Di	pMAPKAPK2	CD40L	MS5	M	Mouse	median	6.019781112670898
R35W9_MS5_Ms_M_CD40L.fcs	CD8+T cells	CD8+T cells	T Cells	Nd145Di	pCREB	CD40L	MS5	M	Mouse	median	30.262924194335938
R35W9_MS5_Ms_M_CD40L.fcs	CD8+T cells	CD8+T cells	T Cells	Nd146Di	pPLCg2	CD40L	MS5	M	Mouse	median	8.632858276367188
R35W9_MS5_Ms_M_CD40L.fcs	CD8+T cells	CD8+T cells	T Cells	Sm147Di	pSTAT1	CD40L	MS5	M	Mouse	median	2.042117118835449
R35W9_MS5_Ms_M_CD40L.fcs	CD8+T cells	CD8+T cells	T Cells	Sm149Di	pSTAT5	CD40L	MS5	M	Mouse	median	12.814005851745605
R35W9_MS5_Ms_M_CD40L.fcs	CD8+T cells	CD8+T cells	T Cells	Sm150Di	pS6	CD40L	MS5	M	Mouse	median	39.10628128051758
R35W9_MS5_Ms_M_CD40L.fcs	CD8+T cells	CD8+T cells	T Cells	Sm152Di	pErk1/2	CD40L	MS5	M	Mouse	median	10.32277774810791
R35W9_MS5_Ms_M_CD40L.fcs	CD8+T cells	CD8+T cells	T Cells	Sm154Di	pP38	CD40L	MS5	M	Mouse	median	5.360371112823486
R35W9_MS5_Ms_M_CD40L.fcs	CD8+T cells	CD8+T cells	T Cells	Gd160Di	pZap70/Syk	CD40L	MS5	M	Mouse	median	2.7554852962493896
R35W9_MS5_Ms_M_CD40L.fcs	CD8+T cells	CD8+T cells	T Cells	Dy161Di	pTBK1	CD40L	MS5	M	Mouse	median	2.857179880142212
R35W9_MS5_Ms_M_CD40L.fcs	CD8+T cells	CD8+T cells	T Cells	Ho165Di	pSTAT6	CD40L	MS5	M	Mouse	median	10.178793907165527
R35W9_MS5_Ms_M_CD40L.fcs	CD8+T cells	CD8+T cells	T Cells	Er170Di	pSTAT4	CD40L	MS5	M	Mouse	median	3.9564175605773926
R35W9_MS5_Ms_M_CD40L.fcs	CD8+T cells	CD8+T cells	T Cells	Yb172Di	p4E-BP1	CD40L	MS5	M	Mouse	median	5.340997219085693
R35W9_MS5_Ms_M_CD40L.fcs	CD8+T cells	CD8+T cells	T Cells	Tm169Di	Ki67	CD40L	MS5	M	Mouse	median	8.968572616577148
R35W9_MS5_Ms_M_CD40L.fcs	CD8+T cells	CD8+T cells	T Cells	Dy163Di	IkBa	CD40L	MS5	M	Mouse	median	17.880565643310547
R35W9_MS5_Ms_M_CD40L.fcs	CD4+T cells	CD4+T cells	T Cells	La139Di	pSTAT3	CD40L	MS5	M	Mouse	median	15.48018503189087
R35W9_MS5_Ms_M_CD40L.fcs	CD4+T cells	CD4+T cells	T Cells	Nd144Di	pMAPKAPK2	CD40L	MS5	M	Mouse	median	6.077706336975098
R35W9_MS5_Ms_M_CD40L.fcs	CD4+T cells	CD4+T cells	T Cells	Nd145Di	pCREB	CD40L	MS5	M	Mouse	median	38.00151062011719
R35W9_MS5_Ms_M_CD40L.fcs	CD4+T cells	CD4+T cells	T Cells	Nd146Di	pPLCg2	CD40L	MS5	M	Mouse	median	6.9968037605285645
R35W9_MS5_Ms_M_CD40L.fcs	CD4+T cells	CD4+T cells	T Cells	Sm147Di	pSTAT1	CD40L	MS5	M	Mouse	median	1.9361640214920044
R35W9_MS5_Ms_M_CD40L.fcs	CD4+T cells	CD4+T cells	T Cells	Sm149Di	pSTAT5	CD40L	MS5	M	Mouse	median	10.05044937133789
R35W9_MS5_Ms_M_CD40L.fcs	CD4+T cells	CD4+T cells	T Cells	Sm150Di	pS6	CD40L	MS5	M	Mouse	median	35.23293495178223
R35W9_MS5_Ms_M_CD40L.fcs	CD4+T cells	CD4+T cells	T Cells	Sm152Di	pErk1/2	CD40L	MS5	M	Mouse	median	10.289801120758057
R35W9_MS5_Ms_M_CD40L.fcs	CD4+T cells	CD4+T cells	T Cells	Sm154Di	pP38	CD40L	MS5	M	Mouse	median	4.4457173347473145
R35W9_MS5_Ms_M_CD40L.fcs	CD4+T cells	CD4+T cells	T Cells	Gd160Di	pZap70/Syk	CD40L	MS5	M	Mouse	median	2.759044051170349
R35W9_MS5_Ms_M_CD40L.fcs	CD4+T cells	CD4+T cells	T Cells	Dy161Di	pTBK1	CD40L	MS5	M	Mouse	median	2.492932081222534
R35W9_MS5_Ms_M_CD40L.fcs	CD4+T cells	CD4+T cells	T Cells	Ho165Di	pSTAT6	CD40L	MS5	M	Mouse	median	10.009441375732422
R35W9_MS5_Ms_M_CD40L.fcs	CD4+T cells	CD4+T cells	T Cells	Er170Di	pSTAT4	CD40L	MS5	M	Mouse	median	3.317957878112793
R35W9_MS5_Ms_M_CD40L.fcs	CD4+T cells	CD4+T cells	T Cells	Yb172Di	p4E-BP1	CD40L	MS5	M	Mouse	median	6.829707384109497
R35W9_MS5_Ms_M_CD40L.fcs	CD4+T cells	CD4+T cells	T Cells	Tm169Di	Ki67	CD40L	MS5	M	Mouse	median	8.417726993560791
R35W9_MS5_Ms_M_CD40L.fcs	CD4+T cells	CD4+T cells	T Cells	Dy163Di	IkBa	CD40L	MS5	M	Mouse	median	17.708887100219727
R35W9_MS5_Ms_M_CD40L.fcs	CD4+/CD8+	CD4+/CD8+	T Cells	La139Di	pSTAT3	CD40L	MS5	M	Mouse	median	29.645078659057617
R35W9_MS5_Ms_M_CD40L.fcs	CD4+/CD8+	CD4+/CD8+	T Cells	Nd144Di	pMAPKAPK2	CD40L	MS5	M	Mouse	median	10.650449752807617
R35W9_MS5_Ms_M_CD40L.fcs	CD4+/CD8+	CD4+/CD8+	T Cells	Nd145Di	pCREB	CD40L	MS5	M	Mouse	median	52.487159729003906
R35W9_MS5_Ms_M_CD40L.fcs	CD4+/CD8+	CD4+/CD8+	T Cells	Nd146Di	pPLCg2	CD40L	MS5	M	Mouse	median	14.423011779785156
R35W9_MS5_Ms_M_CD40L.fcs	CD4+/CD8+	CD4+/CD8+	T Cells	Sm147Di	pSTAT1	CD40L	MS5	M	Mouse	median	3.4276974201202393
R35W9_MS5_Ms_M_CD40L.fcs	CD4+/CD8+	CD4+/CD8+	T Cells	Sm149Di	pSTAT5	CD40L	MS5	M	Mouse	median	15.306528091430664
R35W9_MS5_Ms_M_CD40L.fcs	CD4+/CD8+	CD4+/CD8+	T Cells	Sm150Di	pS6	CD40L	MS5	M	Mouse	median	67.82318878173828
R35W9_MS5_Ms_M_CD40L.fcs	CD4+/CD8+	CD4+/CD8+	T Cells	Sm152Di	pErk1/2	CD40L	MS5	M	Mouse	median	18.570764541625977
R35W9_MS5_Ms_M_CD40L.fcs	CD4+/CD8+	CD4+/CD8+	T Cells	Sm154Di	pP38	CD40L	MS5	M	Mouse	median	8.00839900970459
R35W9_MS5_Ms_M_CD40L.fcs	CD4+/CD8+	CD4+/CD8+	T Cells	Gd160Di	pZap70/Syk	CD40L	MS5	M	Mouse	median	3.8841793537139893
R35W9_MS5_Ms_M_CD40L.fcs	CD4+/CD8+	CD4+/CD8+	T Cells	Dy161Di	pTBK1	CD40L	MS5	M	Mouse	median	3.5093483924865723
R35W9_MS5_Ms_M_CD40L.fcs	CD4+/CD8+	CD4+/CD8+	T Cells	Ho165Di	pSTAT6	CD40L	MS5	M	Mouse	median	18.5721435546875
R35W9_MS5_Ms_M_CD40L.fcs	CD4+/CD8+	CD4+/CD8+	T Cells	Er170Di	pSTAT4	CD40L	MS5	M	Mouse	median	4.712038040161133
R35W9_MS5_Ms_M_CD40L.fcs	CD4+/CD8+	CD4+/CD8+	T Cells	Yb172Di	p4E-BP1	CD40L	MS5	M	Mouse	median	8.492827415466309
R35W9_MS5_Ms_M_CD40L.fcs	CD4+/CD8+	CD4+/CD8+	T Cells	Tm169Di	Ki67	CD40L	MS5	M	Mouse	median	11.825150489807129
R35W9_MS5_Ms_M_CD40L.fcs	CD4+/CD8+	CD4+/CD8+	T Cells	Dy163Di	IkBa	CD40L	MS5	M	Mouse	median	21.635875701904297
R35W9_MS5_Ms_M_PMAIono.fcs	Neutrophils	Neutrophils	Non-Basophils	La139Di	pSTAT3	PMAIono	MS5	M	Mouse	median	42.84316635131836
R35W9_MS5_Ms_M_PMAIono.fcs	Neutrophils	Neutrophils	Non-Basophils	Nd144Di	pMAPKAPK2	PMAIono	MS5	M	Mouse	median	16.76462173461914
R35W9_MS5_Ms_M_PMAIono.fcs	Neutrophils	Neutrophils	Non-Basophils	Nd145Di	pCREB	PMAIono	MS5	M	Mouse	median	43.244712829589844
R35W9_MS5_Ms_M_PMAIono.fcs	Neutrophils	Neutrophils	Non-Basophils	Nd146Di	pPLCg2	PMAIono	MS5	M	Mouse	median	8.740667343139648
R35W9_MS5_Ms_M_PMAIono.fcs	Neutrophils	Neutrophils	Non-Basophils	Sm147Di	pSTAT1	PMAIono	MS5	M	Mouse	median	4.575228691101074
R35W9_MS5_Ms_M_PMAIono.fcs	Neutrophils	Neutrophils	Non-Basophils	Sm149Di	pSTAT5	PMAIono	MS5	M	Mouse	median	7.706742763519287
R35W9_MS5_Ms_M_PMAIono.fcs	Neutrophils	Neutrophils	Non-Basophils	Sm150Di	pS6	PMAIono	MS5	M	Mouse	median	60.94900131225586
R35W9_MS5_Ms_M_PMAIono.fcs	Neutrophils	Neutrophils	Non-Basophils	Sm152Di	pErk1/2	PMAIono	MS5	M	Mouse	median	24.374948501586914
R35W9_MS5_Ms_M_PMAIono.fcs	Neutrophils	Neutrophils	Non-Basophils	Sm154Di	pP38	PMAIono	MS5	M	Mouse	median	5.848901748657227
R35W9_MS5_Ms_M_PMAIono.fcs	Neutrophils	Neutrophils	Non-Basophils	Gd160Di	pZap70/Syk	PMAIono	MS5	M	Mouse	median	4.328625679016113
R35W9_MS5_Ms_M_PMAIono.fcs	Neutrophils	Neutrophils	Non-Basophils	Dy161Di	pTBK1	PMAIono	MS5	M	Mouse	median	2.280773401260376
R35W9_MS5_Ms_M_PMAIono.fcs	Neutrophils	Neutrophils	Non-Basophils	Ho165Di	pSTAT6	PMAIono	MS5	M	Mouse	median	4.212007999420166
R35W9_MS5_Ms_M_PMAIono.fcs	Neutrophils	Neutrophils	Non-Basophils	Er170Di	pSTAT4	PMAIono	MS5	M	Mouse	median	2.706289052963257
R35W9_MS5_Ms_M_PMAIono.fcs	Neutrophils	Neutrophils	Non-Basophils	Yb172Di	p4E-BP1	PMAIono	MS5	M	Mouse	median	5.322705268859863
R35W9_MS5_Ms_M_PMAIono.fcs	Neutrophils	Neutrophils	Non-Basophils	Tm169Di	Ki67	PMAIono	MS5	M	Mouse	median	48.64518356323242
R35W9_MS5_Ms_M_PMAIono.fcs	Neutrophils	Neutrophils	Non-Basophils	Dy163Di	IkBa	PMAIono	MS5	M	Mouse	median	3.636960983276367
R35W9_MS5_Ms_M_PMAIono.fcs	B Cells	B Cells	CD45+ CD66-	La139Di	pSTAT3	PMAIono	MS5	M	Mouse	median	21.4752140045166
R35W9_MS5_Ms_M_PMAIono.fcs	B Cells	B Cells	CD45+ CD66-	Nd144Di	pMAPKAPK2	PMAIono	MS5	M	Mouse	median	5.4994096755981445
R35W9_MS5_Ms_M_PMAIono.fcs	B Cells	B Cells	CD45+ CD66-	Nd145Di	pCREB	PMAIono	MS5	M	Mouse	median	32.72109603881836
R35W9_MS5_Ms_M_PMAIono.fcs	B Cells	B Cells	CD45+ CD66-	Nd146Di	pPLCg2	PMAIono	MS5	M	Mouse	median	7.679986953735352
R35W9_MS5_Ms_M_PMAIono.fcs	B Cells	B Cells	CD45+ CD66-	Sm147Di	pSTAT1	PMAIono	MS5	M	Mouse	median	5.676795959472656
R35W9_MS5_Ms_M_PMAIono.fcs	B Cells	B Cells	CD45+ CD66-	Sm149Di	pSTAT5	PMAIono	MS5	M	Mouse	median	6.387733459472656
R35W9_MS5_Ms_M_PMAIono.fcs	B Cells	B Cells	CD45+ CD66-	Sm150Di	pS6	PMAIono	MS5	M	Mouse	median	30.708585739135742
R35W9_MS5_Ms_M_PMAIono.fcs	B Cells	B Cells	CD45+ CD66-	Sm152Di	pErk1/2	PMAIono	MS5	M	Mouse	median	7.511656761169434
R35W9_MS5_Ms_M_PMAIono.fcs	B Cells	B Cells	CD45+ CD66-	Sm154Di	pP38	PMAIono	MS5	M	Mouse	median	3.398205518722534
R35W9_MS5_Ms_M_PMAIono.fcs	B Cells	B Cells	CD45+ CD66-	Gd160Di	pZap70/Syk	PMAIono	MS5	M	Mouse	median	2.222985029220581
R35W9_MS5_Ms_M_PMAIono.fcs	B Cells	B Cells	CD45+ CD66-	Dy161Di	pTBK1	PMAIono	MS5	M	Mouse	median	4.66702938079834
R35W9_MS5_Ms_M_PMAIono.fcs	B Cells	B Cells	CD45+ CD66-	Ho165Di	pSTAT6	PMAIono	MS5	M	Mouse	median	8.925943374633789
R35W9_MS5_Ms_M_PMAIono.fcs	B Cells	B Cells	CD45+ CD66-	Er170Di	pSTAT4	PMAIono	MS5	M	Mouse	median	4.075568675994873
R35W9_MS5_Ms_M_PMAIono.fcs	B Cells	B Cells	CD45+ CD66-	Yb172Di	p4E-BP1	PMAIono	MS5	M	Mouse	median	11.289155960083008
R35W9_MS5_Ms_M_PMAIono.fcs	B Cells	B Cells	CD45+ CD66-	Tm169Di	Ki67	PMAIono	MS5	M	Mouse	median	8.851823806762695
R35W9_MS5_Ms_M_PMAIono.fcs	B Cells	B Cells	CD45+ CD66-	Dy163Di	IkBa	PMAIono	MS5	M	Mouse	median	22.425973892211914
R35W9_MS5_Ms_M_PMAIono.fcs	Mouse Basophils	Mouse Basophils	ms NK1.1-	La139Di	pSTAT3	PMAIono	MS5	M	Mouse	median	17.33881950378418
R35W9_MS5_Ms_M_PMAIono.fcs	Mouse Basophils	Mouse Basophils	ms NK1.1-	Nd144Di	pMAPKAPK2	PMAIono	MS5	M	Mouse	median	10.475602149963379
R35W9_MS5_Ms_M_PMAIono.fcs	Mouse Basophils	Mouse Basophils	ms NK1.1-	Nd145Di	pCREB	PMAIono	MS5	M	Mouse	median	36.525840759277344
R35W9_MS5_Ms_M_PMAIono.fcs	Mouse Basophils	Mouse Basophils	ms NK1.1-	Nd146Di	pPLCg2	PMAIono	MS5	M	Mouse	median	6.685162544250488
R35W9_MS5_Ms_M_PMAIono.fcs	Mouse Basophils	Mouse Basophils	ms NK1.1-	Sm147Di	pSTAT1	PMAIono	MS5	M	Mouse	median	2.2975118160247803
R35W9_MS5_Ms_M_PMAIono.fcs	Mouse Basophils	Mouse Basophils	ms NK1.1-	Sm149Di	pSTAT5	PMAIono	MS5	M	Mouse	median	5.8945631980896
R35W9_MS5_Ms_M_PMAIono.fcs	Mouse Basophils	Mouse Basophils	ms NK1.1-	Sm150Di	pS6	PMAIono	MS5	M	Mouse	median	33.38425064086914
R35W9_MS5_Ms_M_PMAIono.fcs	Mouse Basophils	Mouse Basophils	ms NK1.1-	Sm152Di	pErk1/2	PMAIono	MS5	M	Mouse	median	12.192046165466309
R35W9_MS5_Ms_M_PMAIono.fcs	Mouse Basophils	Mouse Basophils	ms NK1.1-	Sm154Di	pP38	PMAIono	MS5	M	Mouse	median	6.547335147857666
R35W9_MS5_Ms_M_PMAIono.fcs	Mouse Basophils	Mouse Basophils	ms NK1.1-	Gd160Di	pZap70/Syk	PMAIono	MS5	M	Mouse	median	1.8965754508972168
R35W9_MS5_Ms_M_PMAIono.fcs	Mouse Basophils	Mouse Basophils	ms NK1.1-	Dy161Di	pTBK1	PMAIono	MS5	M	Mouse	median	11.526039123535156
R35W9_MS5_Ms_M_PMAIono.fcs	Mouse Basophils	Mouse Basophils	ms NK1.1-	Ho165Di	pSTAT6	PMAIono	MS5	M	Mouse	median	13.883947372436523
R35W9_MS5_Ms_M_PMAIono.fcs	Mouse Basophils	Mouse Basophils	ms NK1.1-	Er170Di	pSTAT4	PMAIono	MS5	M	Mouse	median	3.696411609649658
R35W9_MS5_Ms_M_PMAIono.fcs	Mouse Basophils	Mouse Basophils	ms NK1.1-	Yb172Di	p4E-BP1	PMAIono	MS5	M	Mouse	median	6.367924690246582
R35W9_MS5_Ms_M_PMAIono.fcs	Mouse Basophils	Mouse Basophils	ms NK1.1-	Tm169Di	Ki67	PMAIono	MS5	M	Mouse	median	99.05048370361328
R35W9_MS5_Ms_M_PMAIono.fcs	Mouse Basophils	Mouse Basophils	ms NK1.1-	Dy163Di	IkBa	PMAIono	MS5	M	Mouse	median	37.44207763671875
R35W9_MS5_Ms_M_PMAIono.fcs	ms NK1.1+/CD115-	ms NK1.1+/CD115-	CD19- CD3-	La139Di	pSTAT3	PMAIono	MS5	M	Mouse	median	11.605182647705078
R35W9_MS5_Ms_M_PMAIono.fcs	ms NK1.1+/CD115-	ms NK1.1+/CD115-	CD19- CD3-	Nd144Di	pMAPKAPK2	PMAIono	MS5	M	Mouse	median	4.551377296447754
R35W9_MS5_Ms_M_PMAIono.fcs	ms NK1.1+/CD115-	ms NK1.1+/CD115-	CD19- CD3-	Nd145Di	pCREB	PMAIono	MS5	M	Mouse	median	23.786593437194824
R35W9_MS5_Ms_M_PMAIono.fcs	ms NK1.1+/CD115-	ms NK1.1+/CD115-	CD19- CD3-	Nd146Di	pPLCg2	PMAIono	MS5	M	Mouse	median	6.496141195297241
R35W9_MS5_Ms_M_PMAIono.fcs	ms NK1.1+/CD115-	ms NK1.1+/CD115-	CD19- CD3-	Sm147Di	pSTAT1	PMAIono	MS5	M	Mouse	median	1.9390594959259033
R35W9_MS5_Ms_M_PMAIono.fcs	ms NK1.1+/CD115-	ms NK1.1+/CD115-	CD19- CD3-	Sm149Di	pSTAT5	PMAIono	MS5	M	Mouse	median	6.6539177894592285
R35W9_MS5_Ms_M_PMAIono.fcs	ms NK1.1+/CD115-	ms NK1.1+/CD115-	CD19- CD3-	Sm150Di	pS6	PMAIono	MS5	M	Mouse	median	22.97866916656494
R35W9_MS5_Ms_M_PMAIono.fcs	ms NK1.1+/CD115-	ms NK1.1+/CD115-	CD19- CD3-	Sm152Di	pErk1/2	PMAIono	MS5	M	Mouse	median	6.865719556808472
R35W9_MS5_Ms_M_PMAIono.fcs	ms NK1.1+/CD115-	ms NK1.1+/CD115-	CD19- CD3-	Sm154Di	pP38	PMAIono	MS5	M	Mouse	median	3.1134382486343384
R35W9_MS5_Ms_M_PMAIono.fcs	ms NK1.1+/CD115-	ms NK1.1+/CD115-	CD19- CD3-	Gd160Di	pZap70/Syk	PMAIono	MS5	M	Mouse	median	1.5363918542861938
R35W9_MS5_Ms_M_PMAIono.fcs	ms NK1.1+/CD115-	ms NK1.1+/CD115-	CD19- CD3-	Dy161Di	pTBK1	PMAIono	MS5	M	Mouse	median	3.348067283630371
R35W9_MS5_Ms_M_PMAIono.fcs	ms NK1.1+/CD115-	ms NK1.1+/CD115-	CD19- CD3-	Ho165Di	pSTAT6	PMAIono	MS5	M	Mouse	median	9.64350700378418
R35W9_MS5_Ms_M_PMAIono.fcs	ms NK1.1+/CD115-	ms NK1.1+/CD115-	CD19- CD3-	Er170Di	pSTAT4	PMAIono	MS5	M	Mouse	median	4.705751895904541
R35W9_MS5_Ms_M_PMAIono.fcs	ms NK1.1+/CD115-	ms NK1.1+/CD115-	CD19- CD3-	Yb172Di	p4E-BP1	PMAIono	MS5	M	Mouse	median	5.740692138671875
R35W9_MS5_Ms_M_PMAIono.fcs	ms NK1.1+/CD115-	ms NK1.1+/CD115-	CD19- CD3-	Tm169Di	Ki67	PMAIono	MS5	M	Mouse	median	10.871757507324219
R35W9_MS5_Ms_M_PMAIono.fcs	ms NK1.1+/CD115-	ms NK1.1+/CD115-	CD19- CD3-	Dy163Di	IkBa	PMAIono	MS5	M	Mouse	median	16.14803409576416
R35W9_MS5_Ms_M_PMAIono.fcs	Mouse pDCs	Mouse pDCs	FcεRIα-	La139Di	pSTAT3	PMAIono	MS5	M	Mouse	median	37.91546630859375
R35W9_MS5_Ms_M_PMAIono.fcs	Mouse pDCs	Mouse pDCs	FcεRIα-	Nd144Di	pMAPKAPK2	PMAIono	MS5	M	Mouse	median	8.991522789001465
R35W9_MS5_Ms_M_PMAIono.fcs	Mouse pDCs	Mouse pDCs	FcεRIα-	Nd145Di	pCREB	PMAIono	MS5	M	Mouse	median	28.228017807006836
R35W9_MS5_Ms_M_PMAIono.fcs	Mouse pDCs	Mouse pDCs	FcεRIα-	Nd146Di	pPLCg2	PMAIono	MS5	M	Mouse	median	16.067975997924805
R35W9_MS5_Ms_M_PMAIono.fcs	Mouse pDCs	Mouse pDCs	FcεRIα-	Sm147Di	pSTAT1	PMAIono	MS5	M	Mouse	median	5.074225902557373
R35W9_MS5_Ms_M_PMAIono.fcs	Mouse pDCs	Mouse pDCs	FcεRIα-	Sm149Di	pSTAT5	PMAIono	MS5	M	Mouse	median	9.620488166809082
R35W9_MS5_Ms_M_PMAIono.fcs	Mouse pDCs	Mouse pDCs	FcεRIα-	Sm150Di	pS6	PMAIono	MS5	M	Mouse	median	53.51948547363281
R35W9_MS5_Ms_M_PMAIono.fcs	Mouse pDCs	Mouse pDCs	FcεRIα-	Sm152Di	pErk1/2	PMAIono	MS5	M	Mouse	median	13.558055877685547
R35W9_MS5_Ms_M_PMAIono.fcs	Mouse pDCs	Mouse pDCs	FcεRIα-	Sm154Di	pP38	PMAIono	MS5	M	Mouse	median	4.226155757904053
R35W9_MS5_Ms_M_PMAIono.fcs	Mouse pDCs	Mouse pDCs	FcεRIα-	Gd160Di	pZap70/Syk	PMAIono	MS5	M	Mouse	median	3.053912401199341
R35W9_MS5_Ms_M_PMAIono.fcs	Mouse pDCs	Mouse pDCs	FcεRIα-	Dy161Di	pTBK1	PMAIono	MS5	M	Mouse	median	2.7351558208465576
R35W9_MS5_Ms_M_PMAIono.fcs	Mouse pDCs	Mouse pDCs	FcεRIα-	Ho165Di	pSTAT6	PMAIono	MS5	M	Mouse	median	23.426101684570312
R35W9_MS5_Ms_M_PMAIono.fcs	Mouse pDCs	Mouse pDCs	FcεRIα-	Er170Di	pSTAT4	PMAIono	MS5	M	Mouse	median	4.637434482574463
R35W9_MS5_Ms_M_PMAIono.fcs	Mouse pDCs	Mouse pDCs	FcεRIα-	Yb172Di	p4E-BP1	PMAIono	MS5	M	Mouse	median	7.294046878814697
R35W9_MS5_Ms_M_PMAIono.fcs	Mouse pDCs	Mouse pDCs	FcεRIα-	Tm169Di	Ki67	PMAIono	MS5	M	Mouse	median	13.615262985229492
[truncated: 10,641 more rows]
